# Supplementary material for: An Integrated Multiomics Approach to Identify Candidate Antigens for Serodiagnosis of Human Onchocerciasis
Source: Mol Cell Proteomics. 2015 Oct 15;14(12):3224–33. doi: 10.1074/mcp.M115.051953 (PMC4762623; doi:10.1074/mcp.M115.051953)
Supplement: Supplemental Data [file supp_M115.051953_Dataset_S1.xlsx]

## Sheet: Abbreviations
Table Heading	Description
PROTEIN DESCRIPTION	Protein's header information as in FASTA database. ( peaksstudiomanual7.5 pg 90)
PROTEIN LENGTH (#AA residues)	number of amino acid residues in the protein as listed in the data base.
-10lgP (protein)	PEAKS Protein Score (-10lgP). The PEAKS protein score (-10lgP) is calculated as the weighted sum of the -10lgP scores of the protein's supporting peptides. After removing any redundant peptides, the supporting peptides are sorted by -10lgP scores in descending order, and the k-th ranked peptide contributes to the weighted sum with a weight of 1/k. ( peaksstudiomanual7.5 pg.84)
Coverage (%)	The percentage of the protein sequence covered by supporting peptides. ( peaksstudiomanual7.5 pg 90)
#Peptides	The number of supporting peptides based on filters set. ( peaksstudiomanual7.5 pg 90)
PTM	Types of modifications present in the peptide ( peaksstudiomanual7.5 pg 104)
Avg. Mass (protein)	Protein mass calculated using average mass. ( peaksstudiomanual7.5 pg 90)
Peptide	The amino acid sequence of the peptide as determined in PEAKS Search. A modified residue is followed by a pair of parentheses enclosing the modification mass. Includes the AA residue before and after the peptide sequence identified in the PSM. (peaksstudiomanual7.5 pg 103)
PepSequence	The amino acid sequence of the peptide as determined in PEAKS Search. A modified residue is followed by a pair of parentheses enclosing the modification mass. (peaksstudiomanual7.5 pg 103)
-10lgP (peptide)	PEAKS Peptide Score (-10lgP). The PEAKS peptide score (-10lgP) is calculated for every peptide-spectrum match (PSM) reported by PEAKS DB. The score is derived from the p-value that indicates the statistical significance of the peptide-spectrum match. A peptide may be matched to many spectra,resulting in multiple PSMs. In that case, the peptide's score is calculated as the maximum of all the PSMs.…
Mass	Monoisotopic mass of the peptide. (peaksstudiomanual7.5 pg 103)
ppm	Precursor mass error, calculated as 106 × (precursor mass - peptide mass) / peptide mass. (peaksstudiomanual7.5 pg 104)
m/z	Precursor mass-to-charge ratio. (peaksstudiomanual7.5 pg 104)
z	Precursor charge.
RT	Retention time (elution time) of the spectrum as recorded in the data. (peaksstudiomanual7.5 pg 104)
Scan	MS2 Scan number. (peaksstudiomanual7.5 pg 104)
#Spec	Number of spectra assigned to the peptide. (peaksstudiomanual7.5 pg 104)
Start	Shows the peptide's starting position in the protein (peaksstudiomanual7.5 pg 102)
End	Shows the peptide's ending position (inclusive) in the protein (peaksstudiomanual7.5 pg 103)
OVOL PEPTIDE SHARED W BKGD PROTEIN	"Y" indicates if a peptide is shared with a protein in the background matrix.
Database Entry ID	The number assigned to the protein in sequential order as in the FASTA database

## Sheet: proteins
OVOL PROTEINS Whole Worm Lysate
PROTEIN DESCRIPTION	PROTEIN LENGTH (#AA residues)	-10lgP	Coverage (%)	#Peptides	PTM	Avg. Mass
OVOC100 OVP13020 WBGene00236909 status:Predicted		238.07	32	26	Carbamidomethylation; Oxidation (M)	36432
OVOC10000		171.27	26	12	Carbamidomethylation	47234
OVOC10002		312.14	84	42	Carbamidomethylation; Oxidation (M)	31720
OVOC10003		54.54	3	2		86201
OVOC1002 OVP01534 WBGene00237811 locus:Ovo-pept-3 status:Predicted		92.19	6	3	Carbamidomethylation; Oxidation (M)	75218
OVOC10024 OVP13611 WBGene00246833 locus:Ovo-mtr-4 status:Predicted		129	9	7		118444
OVOC10026 OVP02420 WBGene00246835 status:Predicted		295.69	67	35	Carbamidomethylation; Oxidation (M)	47708
OVOC10037 OVP06027 WBGene00246846 status:Confirmed		150.98	33	8		26442
OVOC10042 OVP10525 WBGene00246851 status:Confirmed		159.58	64	12	Carbamidomethylation	20605
OVOC10050 OVP06709 WBGene00246859 status:Predicted		187.97	48	10	Oxidation (M)	25292
OVOC10055 OVP08610 WBGene00246864 status:Predicted		128.09	34	5	Carbamidomethylation; Oxidation (M)	18221
OVOC10056 OVP04283 WBGene00246865 status:Predicted		60.97	8	2		18854
OVOC10057 OVP13247 WBGene00246866 status:Partially_confirmed		228.34	19	29	Carbamidomethylation	198636
OVOC10060 OVP05541 WBGene00246869 status:Predicted		70.78	19	3		18663
OVOC10064 OVP02462 WBGene00246873 status:Predicted		114.01	8	6	Carbamidomethylation	105409
OVOC10067 OVP13228 WBGene00246876 status:Partially_confirmed		416.38	46	142	Carbamidomethylation; Oxidation (M)	377981
OVOC10069 OVP01122 WBGene00246878 locus:Ovo-tag-297 status:Predicted		130.14	11	5		66366
OVOC10071 OVP06899 WBGene00246880 status:Predicted		171.21	13	11	Carbamidomethylation	102986
OVOC10086 OVP13555 WBGene00246895 locus:Ovo-tps-2 status:Partially_confirmed		205.83	22	23	Carbamidomethylation	145772
OVOC101 OVP13252 WBGene00236910 locus:Ovo-did-2 status:Partially_confirmed		166.69	74	14	Oxidation (M)	21736
OVOC10103 OVP13639 WBGene00246912 locus:Ovo-nep-11 status:Predicted		278.15	38	28	Carbamidomethylation; Oxidation (M)	95230
OVOC10105 OVP02559 WBGene00246914 locus:Ovo-clh-5 status:Predicted		88.79	8	6		90517
OVOC10112 OVP10350 WBGene00246921 status:Predicted		73.79	60	3		7770
OVOC10130 OVP03077 WBGene00246939 status:Predicted		108.39	7	7	Carbamidomethylation	112748
OVOC10133 OVP06057 WBGene00246942 status:Partially_confirmed		87.3	8	3		47465
OVOC10137 OVP02983 WBGene00246946 status:Partially_confirmed		90.94	13	5	Carbamidomethylation	33109
OVOC10138 OVP08904 WBGene00246947 status:Predicted		92.55	17	4		31993
OVOC10141 OVP03651 WBGene00246950 status:Confirmed		158.51	45	6	Carbamidomethylation; Oxidation (M)	10554
OVOC10147 OVP08295 WBGene00246956 status:Partially_confirmed		235.64	16	25	Carbamidomethylation; Oxidation (M)	227382
OVOC10150 OVP05706 WBGene00246959 locus:Ovo-agl-1 status:Partially_confirmed		361.08	60	68	Carbamidomethylation; Oxidation (M)	172159
OVOC10151 OVP14458 WBGene00246960 locus:Ovo-eif-3.G status:Partially_confirmed		108.49	38	8	Carbamidomethylation	31840
OVOC10154 OVP02336 WBGene00246963 status:Partially_confirmed		83.04	8	2		46045
OVOC10177 OVP07677 WBGene00246986 locus:Ovo-cct-4 status:Predicted		299.36	83	46	Carbamidomethylation; Oxidation (M)	58310
OVOC10190 OVP13547 WBGene00246999 status:Partially_confirmed		52.47	2	2		116406
OVOC10195 OVP02588 WBGene00247004 status:Predicted		67.77	8	2		33967
OVOC10200 OVP05019 WBGene00247009 status:Partially_confirmed		129.95	15	11		98748
OVOC10206 OVP00548 WBGene00247015 status:Predicted		144.26	56	7	Carbamidomethylation	13761
OVOC10207 OVP12773 WBGene00247016 status:Predicted		169.14	69	9	Carbamidomethylation; Oxidation (M)	18441
OVOC10208 OVP10833 WBGene00247017 status:Predicted		178.22	55	14	Carbamidomethylation	27692
OVOC10211 OVP12660 WBGene00247020 status:Predicted		151.69	36	6	Carbamidomethylation	23750
OVOC10216 OVP05438 WBGene00247025 status:Partially_confirmed		91.08	11	3	Carbamidomethylation	29387
OVOC10221 OVP06631 WBGene00247030 status:Predicted		146.36	25	11	Carbamidomethylation; Oxidation (M)	30516
OVOC10224 OVP13711 WBGene00247033 locus:Ovo-cyn-11 status:Predicted		98.43	34	8	Carbamidomethylation	20255
OVOC10229 OVP01109 WBGene00247038 locus:Ovo-qdpr-1 status:Partially_confirmed		201.77	73	14	Carbamidomethylation; Oxidation (M)	25826
OVOC10231 OVP08362 WBGene00247040 status:Partially_confirmed		225.18	27	30	Carbamidomethylation; Oxidation (M)	132004
OVOC10235 OVP06648 WBGene00247044 status:Predicted		72.67	10	4		53102
OVOC10237 OVP12070 WBGene00247046 status:Predicted		117.36	16	7		64328
OVOC10239 OVP14396 WBGene00247048 locus:Ovo-ben-1 status:Confirmed		306.33	87	42	Carbamidomethylation; Oxidation (M)	50119
OVOC1024 OVP07511 WBGene00237833 locus:Ovo-rpl-13 status:Confirmed		132.57	45	14		24657
OVOC10245 OVP06012 WBGene00247054 status:Predicted		54.18	8	3	Oxidation (M)	34334
OVOC1025 OVP00494 WBGene00237834 status:Predicted		212.67	66	19	Oxidation (M)	20783
OVOC10256 OVP00744 WBGene00247065 locus:Ovo-pdha-1 status:Partially_confirmed		287.56	60	44	Carbamidomethylation; Oxidation (M)	85747
OVOC10262 OVP10418 WBGene00247071 locus:Ovo-ehs-1 status:Predicted		132.13	17	9	Carbamidomethylation	80337
OVOC10263 OVP06163 WBGene00247072 status:Predicted		186.92	52	8	Carbamidomethylation	18508
OVOC10264 OVP06764 WBGene00247073 locus:Ovo-lec-2 status:Confirmed		334.7	89	61		32013
OVOC10266 OVP05463 WBGene00247075 status:Predicted		148.39	60	5	Carbamidomethylation; Oxidation (M)	11168
OVOC10286 OVP05396 WBGene00247095 status:Predicted		87.72	8	3		55529
OVOC10289 OVP11224 WBGene00247098 status:Predicted		83.97	18	3	Oxidation (M)	22223
OVOC10290 OVP04534 WBGene00247099 status:Predicted		210.97	51	17	Carbamidomethylation	50617
OVOC10291 OVP10774 WBGene00247100 status:Predicted		148.24	45	8	Carbamidomethylation	20626
OVOC10293 OVP11717 WBGene00247102 locus:Ovo-pbs-3 status:Predicted		192.39	54	8	Oxidation (M)	22516
OVOC10295 OVP01522 WBGene00247104 locus:Ovo-copb-1 status:Predicted		170.73	18	13	Oxidation (M)	108928
OVOC10296 OVP06890 WBGene00247105 locus:Ovo-casy-1 status:Partially_confirmed		297.98	45	37	Carbamidomethylation; Oxidation (M)	109089
OVOC10305 OVP09990 WBGene00247114 locus:Ovo-cdc-42 status:Confirmed		159.26	49	7	Carbamidomethylation; Oxidation (M)	21317
OVOC10312 OVP14573 WBGene00247121 status:Predicted		107.71	17	3	Carbamidomethylation	27960
OVOC10313 OVP02210 WBGene00247122 locus:Ovo-atgp-2 status:Predicted		251.4	30	23	Oxidation (M)	73994
OVOC1032 OVP07209 WBGene00237841 status:Predicted		250.16	84	26	Carbamidomethylation; Oxidation (M)	32171
OVOC10323 OVP07782 WBGene00247132 status:Partially_confirmed		151.72	26	9	Carbamidomethylation	43410
OVOC10326 OVP02494 WBGene00247135 locus:Ovo-rpt-1 status:Predicted		99.38	20	7	Carbamidomethylation	48563
OVOC10327 OVP04791 WBGene00247136 locus:Ovo-rab-3 status:Predicted		149.06	39	8	Carbamidomethylation	24722
OVOC10330 OVP12294 WBGene00247139 status:Partially_confirmed		94.07	4	3	Carbamidomethylation	76678
OVOC10331 OVP05355 WBGene00247140 status:Confirmed		139.02	42	4	Carbamidomethylation	13988
OVOC10335 OVP02391 WBGene00247144 status:Predicted		88.05	16	2	Carbamidomethylation; Oxidation (M)	18753
OVOC10337 OVP07576 WBGene00247146 locus:Ovo-pgam-5 status:Partially_confirmed		108.64	25	6		33048
OVOC10345 OVP07703 WBGene00247154 locus:Ovo-pqn-42 status:Partially_confirmed		118.02	12	6	Carbamidomethylation	87304
OVOC10346 OVP13554 WBGene00247155 status:Predicted		237.64	73	21	Carbamidomethylation; Oxidation (M)	32272
OVOC10348 OVP13981 WBGene00247157 status:Predicted		85.6	16	4		38461
OVOC10368 OVP06533 WBGene00247177 status:Predicted		227.28	23	19	Carbamidomethylation; Oxidation (M)	103924
OVOC10371 OVP14327 WBGene00247180 status:Confirmed		178.34	76	10	Carbamidomethylation; Oxidation (M)	20804
OVOC10382 OVP10894 WBGene00247191 locus:Ovo-ostb-1 status:Predicted		270.81	62	29		49470
OVOC10386 OVP05352 WBGene00247195 status:Predicted		316.68	65	41	Carbamidomethylation; Oxidation (M)	70919
OVOC10388 OVP14367 WBGene00247197 status:Predicted		141.15	13	10	Carbamidomethylation	73170
OVOC10389 OVP00039 WBGene00247198 status:Partially_confirmed		174.77	8	6	Oxidation (M)	71437
OVOC10401 OVP09369 WBGene00247210 locus:Ovo-gcs-1 status:Partially_confirmed		290.64	58	39	Carbamidomethylation; Oxidation (M)	74168
OVOC10409 OVP01490 WBGene00247218 locus:Ovo-daf-22 status:Partially_confirmed		191.26	37	15	Carbamidomethylation; Oxidation (M)	58728
OVOC10413 OVP01901 WBGene00247222 locus:Ovo-kin-1 status:Predicted		74.27	12	4		40454
OVOC10414 OVP07002 WBGene00247223 status:Predicted		92.53	15	4	Carbamidomethylation	39676
OVOC10423 OVP01793 WBGene00247232 status:Predicted		63.48	5	2	Carbamidomethylation	51983
OVOC10424 OVP08544 WBGene00247233 status:Predicted		58.39	5	2	Carbamidomethylation	47884
OVOC10434 OVP02602 WBGene00247243 locus:Ovo-lsm-4 status:Predicted		151.55	41	5	Carbamidomethylation; Oxidation (M)	15436
OVOC10435 OVP07868 WBGene00247244 status:Predicted		53.27	10	3		39758
OVOC10436 OVP00858 WBGene00247245 status:Predicted		135.29	30	7	Carbamidomethylation; Oxidation (M)	21996
OVOC10438 OVP12812 WBGene00247247 status:Predicted		116.86	42	6	Carbamidomethylation	16616
OVOC10442 OVP14244 WBGene00247251 locus:Ovo-zyx-1 status:Partially_confirmed		176.44	78	11	Carbamidomethylation; Oxidation (M)	19964
OVOC10447 OVP08126 WBGene00247256 status:Predicted		173.56	31	7	Carbamidomethylation; Oxidation (M)	44605
OVOC10450 OVP13712 WBGene00247259 locus:Ovo-tph-1 status:Partially_confirmed		208.75	46	18	Carbamidomethylation; Oxidation (M)	45155
OVOC10453 OVP04347 WBGene00247262 status:Partially_confirmed		288.35	64	30	Carbamidomethylation; Oxidation (M)	51112
OVOC10470 OVP07464 WBGene00247279 locus:Ovo-dpf-5 status:Partially_confirmed		211.86	27	14	Carbamidomethylation; Oxidation (M)	84708
OVOC10476 OVP09164 WBGene00247285 status:Partially_confirmed		291.96	53	29	Carbamidomethylation; Oxidation (M)	53786
OVOC10479 OVP13587 WBGene00247288 locus:Ovo-vha-4 status:Predicted		59.06	9	2		20743
OVOC10480 OVP14136 WBGene00247289 locus:Ovo-snrp-200 status:Predicted		98.5	3	6		245939
OVOC10482 OVP08671 WBGene00247291 status:Partially_confirmed		181.73	50	14	Carbamidomethylation; Oxidation (M)	30348
OVOC1049 OVP12568 WBGene00237858 locus:Ovo-eif-6 status:Partially_confirmed		130.55	38	5	Carbamidomethylation	26302
OVOC10491 OVP13356 WBGene00247300 status:Partially_confirmed		259.14	54	20	Carbamidomethylation; Oxidation (M)	56238
OVOC10500 OVP05223 WBGene00247309 status:Predicted		169.52	40	10	Carbamidomethylation	37488
OVOC10501 OVP09002 WBGene00247310 status:Predicted		186.52	45	9	Carbamidomethylation; Oxidation (M)	35756
OVOC10502 OVP01559 WBGene00247311 status:Partially_confirmed		147.98	40	9	Carbamidomethylation	28642
OVOC10503 OVP10310 WBGene00247312 locus:Ovo-rad-23 status:Predicted		239.63	65	18	Carbamidomethylation; Oxidation (M)	37205
OVOC10506 OVP01221 WBGene00247315 status:Partially_confirmed		178.45	56	12	Oxidation (M)	28176
OVOC10528 OVP03807 WBGene00247337 status:Partially_confirmed		94.98	27	4		20625
OVOC10529 OVP04737 WBGene00247338 status:Predicted		134.75	49	7	Oxidation (M)	11893
OVOC10534 OVP02855 WBGene00247343 locus:Ovo-lgc-27 status:Partially_confirmed		170.08	25	8	Carbamidomethylation	48721
OVOC10547 OVP14163 WBGene00247356 locus:Ovo-hoe-1 status:Predicted		108.72	7	6		95814
OVOC10553 OVP14015 WBGene00247362 status:Partially_confirmed		68.28	29	4	Carbamidomethylation; Oxidation (M)	24017
OVOC1056 OVP03327 WBGene00237865 status:Predicted		124.75	6	5		88127
OVOC10572 OVP01243 WBGene00247381 status:Predicted		270.71	90	32	Carbamidomethylation; Oxidation (M)	36432
OVOC1058 OVP14297 WBGene00237867 locus:Ovo-calu-2 status:Partially_confirmed		215.53	54	14	Oxidation (M)	36683
OVOC10591 OVP10668 WBGene00247400 locus:Ovo-tpk-1 status:Predicted		137.87	23	8	Carbamidomethylation	30054
OVOC10592 OVP03564 WBGene00247401 status:Predicted		230.82	52	12	Carbamidomethylation; Oxidation (M)	25863
OVOC10594 OVP04828 WBGene00247403 status:Predicted		40.43	4	3	Carbamidomethylation	107295
OVOC10597 OVP06927 WBGene00247406 locus:Ovo-ifb-1 status:Partially_confirmed		386.66	80	109	Carbamidomethylation; Oxidation (M)	71517
OVOC10601 OVP05815 WBGene00247410 status:Predicted		230.82	25	11	Carbamidomethylation; Oxidation (M)	54295
OVOC10602 OVP07104 WBGene00247411 status:Confirmed		190.58	64	15	Carbamidomethylation; Oxidation (M)	15399
OVOC10604 OVP02727 WBGene00247413 status:Predicted		107.76	26	9	Carbamidomethylation	54317
OVOC10608 OVP14410 WBGene00247417 locus:Ovo-hsp-1 status:Partially_confirmed		383.04	80	100	Carbamidomethylation; Oxidation (M)	72911
OVOC10609 OVP05467 WBGene00247418 locus:Ovo-cct-1 status:Predicted		283.85	67	38	Carbamidomethylation; Oxidation (M)	59345
OVOC10614 OVP10586 WBGene00247423 locus:Ovo-dnj-21 status:Predicted		85.44	40	4	Oxidation (M)	12092
OVOC10616 OVP12215 WBGene00247425 locus:Ovo-eif-3.F status:Predicted		102.94	22	5		33618
OVOC10617 OVP14101 WBGene00247426 locus:Ovo-ldh-1 status:Partially_confirmed		362	88	79	Carbamidomethylation; Oxidation (M)	36329
OVOC10634 OVP07885 WBGene00247443 status:Predicted		134.16	18	11	Carbamidomethylation	90605
OVOC10635 OVP01833 WBGene00247444 locus:Ovo-tre-3 status:Partially_confirmed		303.07	44	28	Carbamidomethylation; Oxidation (M)	72924
OVOC10636 OVP06048 WBGene00247445 status:Predicted		150.32	20	9	Carbamidomethylation	73962
OVOC10638 OVP09813 WBGene00247447 status:Predicted		112.92	11	3	Carbamidomethylation	40241
OVOC1064 OVP02718 WBGene00237873 locus:Ovo-unc-37 status:Partially_confirmed		122.37	14	6	Carbamidomethylation	70289
OVOC10644 OVP00065 WBGene00247453 locus:Ovo-gpb-1 status:Predicted		276.07	90	28	Carbamidomethylation; Oxidation (M)	37422
OVOC10650 OVP12429 WBGene00247459 status:Predicted		144.14	43	6	Oxidation (M)	23408
OVOC10654 OVP14300 WBGene00247463 status:Predicted		304.2	26	41	Carbamidomethylation; Oxidation (M)	189495
OVOC1066 OVP13531 WBGene00237875 status:Predicted		231.08	67	16	Oxidation (M)	16481
OVOC10663 OVP01613 WBGene00247472 status:Partially_confirmed		169.08	32	13	Carbamidomethylation; Oxidation (M)	49325
OVOC10666 OVP01562 WBGene00247475 locus:Ovo-icd-1 status:Predicted		226.45	68	15	Oxidation (M)	19465
OVOC1067 OVP04382 WBGene00237876 locus:Ovo-rps-22 status:Confirmed		125.14	55	8		15043
OVOC1068 OVP12095 WBGene00237877 status:Predicted		104.38	18	6	Carbamidomethylation	36147
OVOC10681 OVP02513 WBGene00247490 locus:Ovo-lat-2 status:Predicted		114.23	8	7		92213
OVOC10687 OVP04698 WBGene00247496 locus:Ovo-spds-1 status:Predicted		226.07	56	17	Carbamidomethylation; Oxidation (M)	34129
OVOC10693 OVP01039 WBGene00247502 status:Confirmed		165.21	75	14	Carbamidomethylation; Oxidation (M)	22972
OVOC10696 OVP12008 WBGene00247505 locus:Ovo-vps-35 status:Predicted		247.18	32	18	Carbamidomethylation; Oxidation (M)	91024
OVOC1070 OVP08230 WBGene00237879 locus:Ovo-cup-2 status:Predicted		68.58	8	2		29515
OVOC10718 OVP13733 WBGene00247527 status:Confirmed		85.14	30	2	Oxidation (M)	8852
OVOC10724 OVP04049 WBGene00247533 status:Predicted		73.87	7	2		43822
OVOC10727 OVP01920 WBGene00247536 status:Predicted		91.75	15	3	Carbamidomethylation; Oxidation (M)	41088
OVOC10745 OVP01413 WBGene00247554 locus:Ovo-gmps-1 status:Predicted		175.5	14	8	Carbamidomethylation	102313
OVOC10747 OVP02803 WBGene00247556 status:Partially_confirmed		67.54	6	3	Carbamidomethylation	39521
OVOC10749 OVP04290 WBGene00247558 status:Predicted		306.79	47	45	Carbamidomethylation; Oxidation (M)	113916
OVOC1075 OVP09559 WBGene00237884 locus:Ovo-vab-10 status:Predicted		265.98	24	61	Carbamidomethylation	397417
OVOC10769 OVP01957 WBGene00247578 status:Partially_confirmed		253.86	51	20	Carbamidomethylation; Oxidation (M)	45618
OVOC10774 OVP07429 WBGene00247583 locus:Ovo-tag-231 status:Partially_confirmed		164.59	22	5	Carbamidomethylation	36951
OVOC10775 OVP03666 WBGene00247584 status:Predicted		165.56	42	9	Carbamidomethylation	34514
OVOC10783 OVP09540 WBGene00247592 locus:Ovo-tdc-1 status:Predicted		65.82	7	3		65465
OVOC10791 OVP03501 WBGene00247600 status:Predicted		46.87	9	2		41140
OVOC10792 OVP10706 WBGene00247601 status:Partially_confirmed		321.59	64	41	Carbamidomethylation; Oxidation (M)	62008
OVOC10794 OVP10470 WBGene00247603 status:Predicted		65.88	8	2	Oxidation (M)	44565
OVOC108 OVP04047 WBGene00236917 locus:Ovo-dnc-6 status:Predicted		117.13	28	3	Carbamidomethylation	18526
OVOC10802 OVP13925 WBGene00247611 status:Predicted		95.03	21	4		27187
OVOC10805 OVP09528 WBGene00247614 locus:Ovo-let-268 status:Predicted		173.93	11	11	Carbamidomethylation	165647
OVOC10808 OVP14529 WBGene00247617 status:Predicted		45.29	7	2		39245
OVOC10823 OVP06262 WBGene00247632 status:Predicted		165.27	57	9	Oxidation (M)	22786
OVOC10831 OVP02411 WBGene00247640 locus:Ovo-sgt-1 status:Partially_confirmed		231.45	49	20	Carbamidomethylation; Oxidation (M)	37847
OVOC10855 OVP03902 WBGene00247664 status:Predicted		47.2	4	4		130401
OVOC10860 OVP00082 WBGene00247669 locus:Ovo-stc-1 status:Predicted		96.51	19	5		49755
OVOC10863 OVP01947 WBGene00247672 status:Confirmed		163.4	37	5	Carbamidomethylation	12836
OVOC10864 OVP03742 WBGene00247673 status:Partially_confirmed		60.85	15	4		37894
OVOC10867 OVP14406 WBGene00247676 status:Partially_confirmed		44.01	3	2		71827
OVOC10872 OVP07091 WBGene00247681 status:Confirmed		234.67	76	24	Oxidation (M)	24247
OVOC10873 OVP01472 WBGene00247682 status:Predicted		115.16	13	3		44637
OVOC10875 OVP02849 WBGene00247684 status:Predicted		45.62	7	2		24427
OVOC10880 OVP05161 WBGene00247689 status:Predicted		70.51	23	5	Carbamidomethylation	28719
OVOC10882 OVP02292 WBGene00247691 status:Predicted		53.59	20	2	Oxidation (M)	10147
OVOC10889 OVP01396 WBGene00247698 status:Predicted		170.48	59	12	Carbamidomethylation	24047
OVOC10896 OVP02102 WBGene00247705 locus:Ovo-vps-24 status:Predicted		56.27	10	2	Oxidation (M)	24862
OVOC10897 OVP09322 WBGene00247706 status:Partially_confirmed		167.52	41	12	Carbamidomethylation	27684
OVOC1090 OVP05236 WBGene00237899 locus:Ovo-ero-1 status:Partially_confirmed		118.1	14	5	Carbamidomethylation; Oxidation (M)	55015
OVOC10910 OVP04228 WBGene00247719 status:Predicted		262.36	84	24	Carbamidomethylation; Oxidation (M)	22035
OVOC10911 OVP12379 WBGene00247720 locus:Ovo-glb-10 status:Predicted		84.93	27	4		23256
OVOC10914 OVP08082 WBGene00247723 locus:Ovo-maoc-1 status:Predicted		175.7	59	14	Carbamidomethylation	32717
OVOC1092 OVP05917 WBGene00237901 status:Predicted		107.32	16	3	Carbamidomethylation	31128
OVOC1093 OVP09161 WBGene00237902 locus:Ovo-ced-1 status:Predicted		114.06	6	5	Carbamidomethylation	108257
OVOC10939 OVP00568 WBGene00247748 status:Partially_confirmed		201.22	15	13	Carbamidomethylation; Oxidation (M)	120706
OVOC10942 OVP09949 WBGene00247751 status:Predicted		46.28	7	4		52426
OVOC10954 OVP05133 WBGene00247763 locus:Ovo-wrt-10 status:Partially_confirmed		243.18	50	18	Carbamidomethylation; Oxidation (M)	32019
OVOC10958 OVP02259 WBGene00247767 status:Predicted		383.6	78	86	Carbamidomethylation; Oxidation (M)	91191
OVOC1096 OVP00677 WBGene00237905 status:Partially_confirmed		249.42	60	11	Oxidation (M)	26183
OVOC10960 OVP09500 WBGene00247769 status:Confirmed		304.64	70	56	Oxidation (M)	50885
OVOC10971 OVP11081 WBGene00247780 locus:Ovo-phb-2 status:Partially_confirmed		223.13	45	27	Carbamidomethylation; Oxidation (M)	63932
OVOC10980 OVP03599 WBGene00247789 status:Confirmed		77.06	26	2	Oxidation (M)	18408
OVOC10982 OVP09601 WBGene00247791 locus:Ovo-dct-5 status:Predicted		91.91	27	4	Carbamidomethylation	21455
OVOC10995 OVP00720 WBGene00247804 status:Partially_confirmed		203.54	66	13	Carbamidomethylation; Oxidation (M)	14574
OVOC10996 OVP09333 WBGene00247805 status:Predicted		305.35	43	51	Carbamidomethylation; Oxidation (M)	130152
OVOC10999 OVP14566 WBGene00247808 locus:Ovo-heh-1 status:Confirmed		262.3	75	21	Carbamidomethylation	18785
OVOC11001 OVP11316 WBGene00247810 status:Predicted		55.1	11	3		32364
OVOC11008 OVP11407 WBGene00247817 status:Partially_confirmed		185.72	22	12	Carbamidomethylation; Oxidation (M)	75434
OVOC1101 OVP07701 WBGene00237910 status:Predicted		82.42	28	7	Carbamidomethylation	37021
OVOC11010 OVP04713 WBGene00247819 locus:Ovo-sdhd-1 status:Confirmed		110.51	25	5	Oxidation (M)	17359
OVOC11013 OVP00811 WBGene00247822 status:Confirmed		68.48	17	2	Carbamidomethylation	11813
OVOC11014 OVP06881 WBGene00247823 status:Partially_confirmed		325.16	79	43	Carbamidomethylation; Oxidation (M)	62845
OVOC1102 OVP00245 WBGene00237911 status:Predicted		147.6	38	9	Carbamidomethylation	35525
OVOC11026 OVP01019 WBGene00247835 locus:Ovo-pho-14 status:Predicted		219.86	40	13	Carbamidomethylation; Oxidation (M)	46812
OVOC1103 OVP05325 WBGene00237912 status:Predicted		114.25	14	5	Carbamidomethylation	54375
OVOC11031 OVP05874 WBGene00247840 status:Predicted		41.04	17	3		21802
OVOC11041 OVP05057 WBGene00247850 locus:Ovo-cup-5 status:Predicted		185.91	17	11	Carbamidomethylation; Oxidation (M)	75899
OVOC11048 OVP00533 WBGene00247857 status:Partially_confirmed		113	47	5		19165
OVOC11056 OVP08902 WBGene00247865 locus:Ovo-gss-1 status:Predicted		171.77	27	12	Carbamidomethylation	57347
OVOC1106 OVP11443 WBGene00237915 status:Partially_confirmed		91.82	24	3		14677
OVOC1107 OVP01792 WBGene00237916 status:Predicted		95.43	28	2		12857
OVOC11072 OVP03448 WBGene00247881 status:Partially_confirmed		121.06	7	4	Carbamidomethylation	96163
OVOC11075 OVP13895 WBGene00247884 status:Predicted		68.12	37	3	Carbamidomethylation; Oxidation (M)	13867
OVOC11077 OVP00345 WBGene00247886 locus:Ovo-hda-10 status:Predicted		141.76	20	9	Carbamidomethylation	63260
OVOC1108 OVP10628 WBGene00237917 locus:Ovo-unc-108 status:Predicted		223.78	75	16	Carbamidomethylation; Oxidation (M)	23651
OVOC11080 OVP02832 WBGene00247889 status:Predicted		93.04	33	3		9316
OVOC11091 OVP05412 WBGene00247900 locus:Ovo-msra-1 status:Predicted		172.65	61	12	Carbamidomethylation	24397
OVOC11092 OVP12598 WBGene00247901 locus:Ovo-tsn-1 status:Partially_confirmed		205.39	29	19	Carbamidomethylation; Oxidation (M)	101997
OVOC11114 OVP13501 WBGene00247923 status:Predicted		126.06	8	5	Carbamidomethylation	68256
OVOC11117 OVP13814 WBGene00247926 status:Confirmed		223.21	76	27	Carbamidomethylation; Oxidation (M)	27891
OVOC11129 OVP10515 WBGene00247938 locus:Ovo-vps-2 status:Predicted		107.24	22	6	Oxidation (M)	26085
OVOC11135 OVP00349 WBGene00247944 locus:Ovo-pqn-27 status:Predicted		79.3	15	5		43905
OVOC11140 OVP02860 WBGene00247949 locus:Ovo-cey-1 status:Predicted		150.05	37	9	Carbamidomethylation	31154
OVOC11141 OVP07326 WBGene00247950 locus:Ovo-dut-1 status:Predicted		183.25	70	14	Carbamidomethylation	24081
OVOC11144 OVP00821 WBGene00247953 status:Predicted		71.67	35	5		16107
OVOC11158 OVP10425 WBGene00247967 status:Confirmed		38.14	21	2		11631
OVOC11161 OVP10173 WBGene00247970 locus:Ovo-cct-3 status:Predicted		272.97	66	38	Carbamidomethylation; Oxidation (M)	61619
OVOC11163 OVP07653 WBGene00247972 status:Predicted		174.41	44	15	Carbamidomethylation	36175
OVOC11164 OVP13567 WBGene00247973 status:Predicted		147.83	35	8	Carbamidomethylation	38539
OVOC11166 OVP02699 WBGene00247975 locus:Ovo-copz-1 status:Predicted		92.48	18	3	Carbamidomethylation	18504
OVOC11170 OVP02248 WBGene00247979 status:Predicted		69.51	5	2		45116
OVOC11174 OVP13871 WBGene00247983 status:Predicted		212.28	51	14	Carbamidomethylation; Oxidation (M)	34779
OVOC11179 OVP02962 WBGene00247988 locus:Ovo-atp-5 status:Confirmed		207.52	82	18	Oxidation (M)	22634
OVOC11180 OVP12017 WBGene00247989 locus:Ovo-csn-3 status:Partially_confirmed		98.37	9	3	Carbamidomethylation	52460
OVOC11182 OVP10943 WBGene00247991 locus:Ovo-col-76 status:Predicted		116.42	11	5	Carbamidomethylation	45032
OVOC11186 OVP13169 WBGene00247995 status:Predicted		69.71	3	4		167398
OVOC11192 OVP02799 WBGene00248001 status:Confirmed		116.56	26	4	Carbamidomethylation	43431
OVOC11197 OVP11520 WBGene00248006 locus:Ovo-urm-1 status:Confirmed		105.89	29	2		11398
OVOC11208 OVP13069 WBGene00248017 status:Partially_confirmed		132.7	19	8	Oxidation (M)	36159
OVOC1121 OVP09885 WBGene00237930 locus:Ovo-cct-8 status:Partially_confirmed		280.11	68	36	Carbamidomethylation; Oxidation (M)	59511
OVOC11213 OVP12978 WBGene00248022 locus:Ovo-snr-3 status:Predicted		208.61	44	12	Carbamidomethylation; Oxidation (M)	28068
OVOC11214 OVP14534 WBGene00248023 locus:Ovo-rsp-5 status:Partially_confirmed		205.35	28	17		44258
OVOC11218 OVP01432 WBGene00248027 status:Partially_confirmed		131.8	23	6	Carbamidomethylation	25315
OVOC11219 OVP07271 WBGene00248028 status:Predicted		298.11	52	39	Carbamidomethylation; Oxidation (M)	81340
OVOC1122 OVP05725 WBGene00237931 locus:Ovo-ahcy-1 status:Partially_confirmed		286.28	53	24	Carbamidomethylation; Oxidation (M)	48104
OVOC11221 OVP08690 WBGene00248030 locus:Ovo-lgc-34 status:Predicted		175.94	24	9		47786
OVOC11227 OVP10963 WBGene00248036 status:Predicted		162.92	61	14	Carbamidomethylation	29670
OVOC11229 OVP14564 WBGene00248038 status:Predicted		159.69	45	12	Carbamidomethylation	22271
OVOC11230 OVP13998 WBGene00248039 locus:Ovo-rab-7 status:Predicted		192.63	74	13	Carbamidomethylation; Oxidation (M)	23810
OVOC11232 OVP07731 WBGene00248041 status:Partially_confirmed		124.16	14	4		18541
OVOC11235 OVP01114 WBGene00248044 locus:Ovo-cutl-16 status:Predicted		101.67	11	4	Carbamidomethylation; Oxidation (M)	61417
OVOC11240 OVP00244 WBGene00248049 locus:Ovo-ttll-12 status:Predicted		224.41	30	19	Carbamidomethylation; Oxidation (M)	84482
OVOC11242 OVP10049 WBGene00248051 status:Predicted		131.78	27	6	Carbamidomethylation	42174
OVOC11250 OVP00336 WBGene00248059 status:Predicted		146.63	35	7	Oxidation (M)	28458
OVOC11251 OVP07879 WBGene00248060 locus:Ovo-fnta-1 status:Predicted		251.91	79	26	Carbamidomethylation; Oxidation (M)	37291
OVOC11271 OVP05772 WBGene00248080 locus:Ovo-chch-3 status:Predicted		193.62	73	15	Carbamidomethylation; Oxidation (M)	20177
OVOC11274 OVP13078 WBGene00248083 status:Predicted		156.48	9	10	Carbamidomethylation	146644
OVOC11277 OVP05658 WBGene00248086 locus:Ovo-emc-2 status:Predicted		104.21	25	6	Carbamidomethylation	35359
OVOC11278 OVP13766 WBGene00248087 locus:Ovo-alh-6 status:Predicted		230.11	48	22	Carbamidomethylation	62844
OVOC11281 OVP13963 WBGene00248090 status:Predicted		160.1	71	13	Carbamidomethylation	22398
OVOC11282 OVP01206 WBGene00248091 locus:Ovo-lsm-1 status:Predicted		119.96	26	2		15702
OVOC11283 OVP07124 WBGene00248092 status:Partially_confirmed		105.74	28	4	Oxidation (M)	19032
OVOC11289 OVP08053 WBGene00248098 status:Partially_confirmed		98.48	8	4	Carbamidomethylation	91675
OVOC11295 OVP09278 WBGene00248104 status:Partially_confirmed		165.67	51	18	Carbamidomethylation; Oxidation (M)	38341
OVOC11298 OVP07931 WBGene00248107 status:Predicted		74.1	23	4	Carbamidomethylation	30478
OVOC11305 OVP10754 WBGene00248114 locus:Ovo-rps-9 status:Confirmed		85.65	32	8		22445
OVOC11310 OVP05315 WBGene00248119 locus:Ovo-arp-11 status:Predicted		67.3	7	3		48817
OVOC1132 OVP01685 WBGene00237941 locus:Ovo-rps-15 status:Confirmed		144.58	56	7	Oxidation (M)	17337
OVOC11325 OVP09778 WBGene00248134 locus:Ovo-dao-2 status:Confirmed		168.58	61	6	Carbamidomethylation; Oxidation (M)	16078
OVOC1133 OVP05062 WBGene00237942 locus:Ovo-vha-16 status:Partially_confirmed		231.05	53	19	Carbamidomethylation	41178
OVOC11331 OVP00302 WBGene00248140 locus:Ovo-exl-1 status:Predicted		219.61	82	17	Carbamidomethylation; Oxidation (M)	28873
OVOC11336 OVP14025 WBGene00248145 locus:Ovo-eat-3 status:Predicted		187.69	17	15	Carbamidomethylation	113475
OVOC11345 OVP12298 WBGene00248154 locus:Ovo-rpn-9 status:Predicted		200.64	46	14	Carbamidomethylation; Oxidation (M)	45009
OVOC1135 OVP00431 WBGene00237944 status:Predicted		109.36	12	4	Carbamidomethylation	80096
OVOC11352 OVP13099 WBGene00248161 status:Partially_confirmed		115.77	4	7		237392
OVOC11359 OVP13038 WBGene00248168 status:Predicted		104.02	5	5	Carbamidomethylation	134385
OVOC11365 OVP01290 WBGene00248174 locus:Ovo-ears-1 status:Predicted		143.05	12	16	Carbamidomethylation; Oxidation (M)	180346
OVOC11366 OVP14137 WBGene00248175 locus:Ovo-tkt-1 status:Confirmed		384.23	89	65	Carbamidomethylation; Oxidation (M)	67442
OVOC11368 OVP05298 WBGene00248177 locus:Ovo-cct-2 status:Partially_confirmed		258.71	57	28	Carbamidomethylation; Oxidation (M)	57270
OVOC11375 OVP08697 WBGene00248184 status:Partially_confirmed		253.97	85	19	Carbamidomethylation; Oxidation (M)	18520
OVOC1138 OVP07580 WBGene00237947 locus:Ovo-mab-20 status:Predicted		117.16	11	7		75716
OVOC11396 OVP11587 WBGene00248205 locus:Ovo-cpna-2 status:Predicted		90.28	1	6		538069
OVOC11397 OVP05921 WBGene00248206 locus:Ovo-prp-21 status:Predicted		140.71	13	9	Carbamidomethylation	89419
OVOC1140 OVP06472 WBGene00237949 status:Predicted		204.82	23	12		92745
OVOC11405 OVP00266 WBGene00248214 locus:Ovo-eif-3.D status:Predicted		122.37	20	9	Carbamidomethylation	66623
OVOC1141 OVP10347 WBGene00237950 locus:Ovo-hrpf-1 status:Predicted		52.85	5	2	Carbamidomethylation	47725
OVOC11410 OVP13092 WBGene00248219 status:Predicted		59.67	11	2	Carbamidomethylation	20829
OVOC11411 OVP06691 WBGene00248220 locus:Ovo-ttr-38 status:Predicted		147.58	45	7	Carbamidomethylation; Oxidation (M)	16134
OVOC11414 OVP13873 WBGene00248223 locus:Ovo-rpb-5 status:Partially_confirmed		108.19	32	6	Carbamidomethylation	24545
OVOC11417 OVP02611 WBGene00248226 locus:Ovo-ctns-1 status:Partially_confirmed		104.23	13	3	Carbamidomethylation	45331
OVOC11423 OVP14463 WBGene00248232 status:Predicted		213.02	69	17	Carbamidomethylation	33079
OVOC11437 OVP04059 WBGene00248246 status:Partially_confirmed		202.12	65	16	Carbamidomethylation; Oxidation (M)	18185
OVOC1144 OVP02408 WBGene00237953 status:Predicted		78.83	9	3		42505
OVOC11440 OVP04650 WBGene00248249 locus:Ovo-rfl-1 status:Predicted		103.26	20	4	Carbamidomethylation	48438
OVOC11448 OVP02215 WBGene00248257 status:Partially_confirmed		158.3	32	8	Carbamidomethylation	27188
OVOC11449 OVP04508 WBGene00248258 status:Partially_confirmed		211.08	58	17	Carbamidomethylation; Oxidation (M)	42935
OVOC11467 OVP13374 WBGene00248276 status:Partially_confirmed		232.58	70	25	Carbamidomethylation; Oxidation (M)	27757
OVOC11469 OVP09412 WBGene00248278 locus:Ovo-pcn-1 status:Predicted		231.72	83	18	Carbamidomethylation; Oxidation (M)	29003
OVOC11472 OVP14251 WBGene00248281 status:Partially_confirmed		39.88	1	2		169707
OVOC11480 OVP01786 WBGene00248289 status:Partially_confirmed		196.56	28	18	Carbamidomethylation	98028
OVOC11487 OVP03610 WBGene00248296 status:Partially_confirmed		212.29	57	18	Carbamidomethylation; Oxidation (M)	24900
OVOC11488 OVP07528 WBGene00248297 status:Partially_confirmed		376.69	85	91	Carbamidomethylation; Oxidation (M)	36427
OVOC11489 OVP13591 WBGene00248298 status:Confirmed		414.5	92	141	Carbamidomethylation; Oxidation (M)	36203
OVOC11493 OVP12593 WBGene00248302 status:Partially_confirmed		248.41	79	24	Carbamidomethylation; Oxidation (M)	29788
OVOC1150 OVP03409 WBGene00237959 locus:Ovo-eif-3.I status:Predicted		137.39	49	10	Carbamidomethylation	36560
OVOC11502 OVP10703 WBGene00248311 status:Partially_confirmed		77.21	17	4	Carbamidomethylation	26496
OVOC11503 OVP04001 WBGene00248312 status:Predicted		100.41	20	5		44610
OVOC11516 OVP11453 WBGene00248325 status:Confirmed		204.9	47	14	Carbamidomethylation; Oxidation (M)	21148
OVOC11517 OVP05699 WBGene00248326 status:Confirmed		218.98	86	11	Carbamidomethylation	16340
OVOC11522 OVP14172 WBGene00248331 locus:Ovo-mog-2 status:Partially_confirmed		97.62	18	4	Carbamidomethylation	35684
OVOC11523 OVP05163 WBGene00248332 locus:Ovo-sfxn-5 status:Predicted		72.82	9	2	Carbamidomethylation	37737
OVOC11530 OVP13054 WBGene00248339 status:Partially_confirmed		67.86	5	3		63617
OVOC11531 OVP07440 WBGene00248340 locus:Ovo-ran-3 status:Predicted		139.88	14	5		61101
OVOC11536 OVP00011 WBGene00248345 status:Partially_confirmed		238.59	51	14	Carbamidomethylation; Oxidation (M)	31635
OVOC11544 OVP03371 WBGene00248353 locus:Ovo-dnj-20 status:Partially_confirmed		121.7	16	4	Carbamidomethylation	41211
OVOC11545 OVP07781 WBGene00248354 locus:Ovo-eif-3.B status:Predicted		198.14	27	17	Carbamidomethylation	87305
OVOC11554 OVP02584 WBGene00248363 status:Partially_confirmed		283.29	94	30	Carbamidomethylation; Oxidation (M)	19703
OVOC11556 OVP03993 WBGene00248365 status:Predicted		283.75	80	37	Carbamidomethylation; Oxidation (M)	50967
OVOC1156 OVP11967 WBGene00237965 locus:Ovo-dhfr-1 status:Predicted		146.07	43	9		21833
OVOC11567 OVP01011 WBGene00248376 status:Predicted		133.38	9	9	Carbamidomethylation	90298
OVOC11568 OVP06806 WBGene00248377 status:Predicted		47.12	15	2	Carbamidomethylation	26533
OVOC11569 OVP11696 WBGene00248378 status:Confirmed		179.64	72	9	Carbamidomethylation; Oxidation (M)	9198
OVOC11587 OVP04939 WBGene00248396 status:Partially_confirmed		186.42	66	11	Carbamidomethylation; Oxidation (M)	19874
OVOC11588 OVP11110 WBGene00248397 locus:Ovo-mlt-8 status:Confirmed		149.88	40	11	Carbamidomethylation	32112
OVOC11590 OVP09978 WBGene00248399 locus:Ovo-fgt-1 status:Predicted		199.23	19	20	Oxidation (M)	56674
OVOC11591 OVP05833 WBGene00248400 status:Predicted		177.07	57	17	Carbamidomethylation	33388
OVOC11592 OVP14471 WBGene00248401 status:Partially_confirmed		142.84	23	11	Carbamidomethylation	44315
OVOC11594 OVP12291 WBGene00248403 locus:Ovo-alh-7 status:Partially_confirmed		177.13	57	15	Carbamidomethylation	55185
OVOC11595 OVP02790 WBGene00248404 status:Predicted		124.23	8	4		84401
OVOC11596 OVP08865 WBGene00248405 status:Partially_confirmed		206.41	39	18	Carbamidomethylation; Oxidation (M)	72607
OVOC1160 OVP11227 WBGene00237969 status:Predicted		95.57	16	4	Oxidation (M)	24731
OVOC11608 OVP01648 WBGene00248417 status:Predicted		240.25	49	16	Carbamidomethylation; Oxidation (M)	35772
OVOC11613 OVP13500 WBGene00248422 status:Confirmed		367.69	48	115	Carbamidomethylation; Oxidation (M)	237235
OVOC1162 OVP06984 WBGene00237971 locus:Ovo-pbs-7 status:Partially_confirmed		198.05	50	11	Carbamidomethylation; Oxidation (M)	26830
OVOC11620 OVP03751 WBGene00248429 locus:Ovo-ufd-3 status:Predicted		216.51	37	20	Carbamidomethylation	87466
OVOC11621 OVP13083 WBGene00248430 status:Predicted		171.84	26	10	Carbamidomethylation	59321
OVOC11625 OVP14466 WBGene00248434 locus:Ovo-mlt-7 status:Predicted		145.15	17	8	Carbamidomethylation; Oxidation (M)	77691
OVOC11628 OVP11196 WBGene00248437 status:Predicted		107.3	7	4	Carbamidomethylation	71428
OVOC11631 OVP14310 WBGene00248440 locus:Ovo-mars-1 status:Partially_confirmed		131.76	13	11		104972
OVOC11635 OVP01263 WBGene00248444 locus:Ovo-asp-4 status:Confirmed		378.95	76	86	Carbamidomethylation; Oxidation (M)	52470
OVOC11636 OVP05038 WBGene00248445 locus:Ovo-asm-1 status:Predicted		249.98	46	18	Carbamidomethylation; Oxidation (M)	67573
OVOC11639 OVP06016 WBGene00248448 locus:Ovo-rps-24 status:Confirmed		121.82	39	4	Carbamidomethylation; Oxidation (M)	15018
OVOC11647 OVP02105 WBGene00248456 status:Predicted		53.61	17	3	Carbamidomethylation	24492
OVOC11648 OVP03033 WBGene00248457 status:Predicted		253.04	62	24	Carbamidomethylation; Oxidation (M)	55458
OVOC1165 OVP01132 WBGene00237974 locus:Ovo-cah-6 status:Predicted		118.98	28	8		35782
OVOC1166 OVP04305 WBGene00237975 status:Predicted		153.82	53	6	Oxidation (M)	18577
OVOC11667 OVP09125 WBGene00248476 locus:Ovo-copa-1 status:Partially_confirmed		103.08	9	8		137275
OVOC11668 OVP11281 WBGene00248477 status:Predicted		77.31	24	3	Carbamidomethylation	13463
OVOC11683 OVP07227 WBGene00248492 locus:Ovo-daf-36 status:Predicted		59.23	7	2	Carbamidomethylation	42160
OVOC11685 OVP01548 WBGene00248494 locus:Ovo-rps-7 status:Confirmed		176.56	59	14		22616
OVOC11688 OVP04219 WBGene00248497 status:Partially_confirmed		60.87	28	3		10283
OVOC11698 OVP03961 WBGene00248507 locus:Ovo-nuo-2 status:Partially_confirmed		84.94	19	5	Carbamidomethylation	31393
OVOC11701 OVP04339 WBGene00248510 locus:Ovo-hsb-1 status:Predicted		149.69	47	10	Oxidation (M)	10657
OVOC11704 OVP07904 WBGene00248513 locus:Ovo-nud-1 status:Partially_confirmed		220.47	55	22	Carbamidomethylation; Oxidation (M)	37059
OVOC11707 OVP08869 WBGene00248516 locus:Ovo-tag-10 status:Predicted		299.01	37	32	Carbamidomethylation; Oxidation (M)	83552
OVOC11718 OVP00562 WBGene00248527 locus:Ovo-nuo-6 status:Confirmed		100.94	28	3	Carbamidomethylation	20216
OVOC11728 OVP13326 WBGene00248537 locus:Ovo-unc-89 status:Predicted		159.49	3	20	Carbamidomethylation	841233
OVOC11734 OVP12175 WBGene00248543 locus:Ovo-tre-1 status:Predicted		151.46	22	10	Oxidation (M)	68475
OVOC1174 OVP04266 WBGene00237983 locus:Ovo-alx-1 status:Predicted		314.16	58	46	Carbamidomethylation; Oxidation (M)	97760
OVOC11752 OVP03565 WBGene00248561 status:Predicted		126.04	25	4		18603
OVOC11757 OVP02195 WBGene00248566 status:Partially_confirmed		202.74	26	14	Carbamidomethylation; Oxidation (M)	80841
OVOC11759 OVP03263 WBGene00248568 status:Partially_confirmed		74.8	3	3	Oxidation (M)	48002
OVOC11765 OVP03380 WBGene00248574 locus:Ovo-rpl-34 status:Confirmed		128.43	39	8	Carbamidomethylation	13018
OVOC11766 OVP14539 WBGene00248575 locus:Ovo-pbs-4 status:Confirmed		253.46	83	19	Carbamidomethylation; Oxidation (M)	22950
OVOC11769 OVP00722 WBGene00248578 locus:Ovo-mrrf-1 status:Predicted		131.82	30	9		31383
OVOC11771 OVP02947 WBGene00248580 locus:Ovo-bli-4 status:Partially_confirmed		121.28	9	5		76800
OVOC11812 OVP05663 WBGene00248621 locus:Ovo-cts-1 status:Predicted		342.58	78	45	Carbamidomethylation; Oxidation (M)	50046
OVOC11814 OVP13362 WBGene00248623 status:Predicted		209.41	22	19	Carbamidomethylation	135152
OVOC11824 OVP13095 WBGene00248633 status:Predicted		186.32	58	15	Oxidation (M)	27142
OVOC11825 OVP10866 WBGene00248634 locus:Ovo-acin-1 status:Predicted		110.15	11	8		87707
OVOC11831 OVP05006 WBGene00248640 status:Predicted		206.54	72	19	Carbamidomethylation; Oxidation (M)	33262
OVOC11832 OVP14518 WBGene00248641 status:Partially_confirmed		81.42	11	2		24757
OVOC11836 OVP00629 WBGene00248645 status:Predicted		93.85	31	5		18349
OVOC11840 OVP13828 WBGene00248649 status:Partially_confirmed		89.67	9	3	Oxidation (M)	47520
OVOC11842 OVP14018 WBGene00248651 locus:Ovo-pars-1 status:Predicted		136.53	21	8	Carbamidomethylation	62892
OVOC11845 OVP13102 WBGene00248654 status:Partially_confirmed		440.52	67	132	Carbamidomethylation; Oxidation (M)	167308
OVOC11847 OVP13896 WBGene00248656 status:Partially_confirmed		168.95	21	10	Carbamidomethylation	51670
OVOC11849 OVP01552 WBGene00248658 locus:Ovo-mutd-1 status:Predicted		81.12	32	4		17352
OVOC11850 OVP02019 WBGene00248659 status:Partially_confirmed		245.07	80	26	Carbamidomethylation; Oxidation (M)	25035
OVOC11852 OVP00704 WBGene00248661 locus:Ovo-mfap-1 status:Partially_confirmed		154.63	8	12	Carbamidomethylation; Oxidation (M)	203648
OVOC11858 OVP04545 WBGene00248667 locus:Ovo-atp-4 status:Predicted		237.17	78	20	Oxidation (M)	17545
OVOC11863 OVP05973 WBGene00248672 status:Predicted		162.59	21	9	Carbamidomethylation	46202
OVOC11864 OVP11667 WBGene00248673 locus:Ovo-ubxn-1 status:Partially_confirmed		194.27	46	12	Carbamidomethylation; Oxidation (M)	37743
OVOC11866 OVP09822 WBGene00248675 locus:Ovo-rpl-4 status:Partially_confirmed		183.64	33	11	Carbamidomethylation	42702
OVOC11871 OVP09654 WBGene00248680 locus:Ovo-rps-17 status:Confirmed		133.14	50	7	Carbamidomethylation; Oxidation (M)	15512
OVOC11876 OVP10666 WBGene00248685 locus:Ovo-syx-7 status:Predicted		221.62	61	16	Oxidation (M)	29736
OVOC11878 OVP09751 WBGene00248687 locus:Ovo-mtx-1 status:Partially_confirmed		85.12	21	6		36912
OVOC11881 OVP13508 WBGene00248690 status:Partially_confirmed		276.09	64	26	Carbamidomethylation; Oxidation (M)	50734
OVOC11892 OVP00531 WBGene00248701 status:Predicted		122.54	14	6	Oxidation (M)	47896
OVOC11899 OVP12994 WBGene00248708 status:Predicted		120.1	15	5	Carbamidomethylation	57297
OVOC1190 OVP12174 WBGene00237999 locus:Ovo-cle-1 status:Partially_confirmed		253.16	20	32	Carbamidomethylation; Oxidation (M)	157809
OVOC11903 OVP01343 WBGene00248712 status:Predicted		64.01	12	2		27392
OVOC1191 OVP05219 WBGene00238000 status:Partially_confirmed		170.67	41	10		19850
OVOC11914 OVP08087 WBGene00248723 status:Predicted		183.9	30	18	Carbamidomethylation	86422
OVOC1192 OVP10811 WBGene00238001 locus:Ovo-lev-11 status:Partially_confirmed		245.23	70	28	Carbamidomethylation; Oxidation (M)	32298
OVOC11920 OVP06154 WBGene00248729 locus:Ovo-vps-28 status:Predicted		88.81	21	5	Carbamidomethylation	25704
OVOC11921 OVP12055 WBGene00248730 locus:Ovo-rps-27 status:Confirmed		104.14	40	3	Carbamidomethylation; Oxidation (M)	9498
OVOC11924 OVP09033 WBGene00248733 status:Predicted		81.39	13	5		44618
OVOC11929 OVP13205 WBGene00248738 locus:Ovo-dli-1 status:Partially_confirmed		143.86	23	7	Oxidation (M)	49314
OVOC1193 OVP09050 WBGene00238002 status:Partially_confirmed		161.41	82	9	Oxidation (M)	8480
OVOC11931 OVP04931 WBGene00248740 locus:Ovo-atp-3 status:Partially_confirmed		221.27	75	21	Oxidation (M)	23379
OVOC11936 OVP03426 WBGene00248745 status:Predicted		192.38	38	15	Carbamidomethylation; Oxidation (M)	65531
OVOC11940 OVP07471 WBGene00248749 status:Partially_confirmed		281.77	67	37	Carbamidomethylation; Oxidation (M)	50766
OVOC11943 OVP07695 WBGene00248752 locus:Ovo-nsf-1 status:Predicted		117.56	9	6		83220
OVOC1195 OVP03912 WBGene00238004 status:Partially_confirmed		171.68	52	12	Carbamidomethylation	29192
OVOC11951 OVP01350 WBGene00248760 status:Predicted		231.39	56	17	Carbamidomethylation; Oxidation (M)	26397
OVOC11956 OVP00822 WBGene00248765 locus:Ovo-cpn-3 status:Confirmed		272.53	89	24	Carbamidomethylation; Oxidation (M)	17013
OVOC11958 OVP03002 WBGene00248767 status:Partially_confirmed		272.54	56	32	Carbamidomethylation; Oxidation (M)	65294
OVOC11963 OVP13382 WBGene00248772 status:Partially_confirmed		162.92	13	9		62157
OVOC11968 OVP01995 WBGene00248777 status:Partially_confirmed		151.77	56	8		12910
OVOC1197 OVP11777 WBGene00238006 locus:Ovo-guk-1 status:Predicted		98.26	28	5		22155
OVOC11981 OVP02556 WBGene00248790 status:Partially_confirmed		195.5	74	14	Carbamidomethylation; Oxidation (M)	21978
OVOC11986 OVP10286 WBGene00248795 status:Partially_confirmed		193.12	32	14	Carbamidomethylation; Oxidation (M)	65255
OVOC11999 OVP06773 WBGene00248808 status:Predicted		293.94	85	35	Carbamidomethylation; Oxidation (M)	41290
OVOC12000 OVP00513 WBGene00248809 status:Confirmed		102.92	30	3		13661
OVOC12001 OVP09560 WBGene00248810 status:Confirmed		157.26	55	9		12456
OVOC12024 OVP13626 WBGene00248833 status:Predicted		159.11	36	12	Carbamidomethylation; Oxidation (M)	45994
OVOC12054 OVP03252 WBGene00248863 status:Partially_confirmed		190.4	30	14	Carbamidomethylation	84019
OVOC12059 OVP00313 WBGene00248868 status:Partially_confirmed		274.23	84	34	Carbamidomethylation; Oxidation (M)	39190
OVOC12064 OVP07930 WBGene00248873 status:Predicted		103.55	32	5		9433
OVOC12065 OVP00467 WBGene00248874 status:Predicted		226.52	12	21	Carbamidomethylation; Oxidation (M)	160896
OVOC12066 OVP09514 WBGene00248875 locus:Ovo-prx-14 status:Predicted		186.55	55	16	Oxidation (M)	28751
OVOC12067 OVP02108 WBGene00248876 status:Partially_confirmed		192.17	39	16	Carbamidomethylation; Oxidation (M)	51229
OVOC12069 OVP03911 WBGene00248878 status:Predicted		156.27	16	14	Carbamidomethylation	103955
OVOC12071 OVP11282 WBGene00248880 status:Partially_confirmed		73.01	14	2	Carbamidomethylation	18608
OVOC12072 OVP00445 WBGene00248881 status:Partially_confirmed		89.54	21	3	Carbamidomethylation	17628
OVOC12077 OVP01630 WBGene00248886 status:Predicted		209.57	45	13	Carbamidomethylation; Oxidation (M)	41081
OVOC12080 OVP01507 WBGene00248889 status:Partially_confirmed		102.7	27	4	Carbamidomethylation	30217
OVOC12085 OVP12038 WBGene00248894 status:Partially_confirmed		272.27	79	29	Oxidation (M)	19307
OVOC12090 OVP01634 WBGene00248899 status:Predicted		83.25	9	3		66594
OVOC12114 OVP06780 WBGene00248923 status:Partially_confirmed		101.1	7	4		78410
OVOC12121 OVP14475 WBGene00248930 locus:Ovo-erfa-3 status:Partially_confirmed		93.69	13	5	Carbamidomethylation	70626
OVOC12124 OVP12412 WBGene00248933 locus:Ovo-prmt-1 status:Predicted		196.9	37	12	Carbamidomethylation; Oxidation (M)	40396
OVOC12128 OVP09492 WBGene00248937 status:Predicted		130.82	10	7	Carbamidomethylation	117753
OVOC1213 OVP13152 WBGene00238022 status:Partially_confirmed		201.78	24	12	Carbamidomethylation; Oxidation (M)	76130
OVOC12133 OVP12333 WBGene00248942 status:Predicted		197.49	68	17	Carbamidomethylation; Oxidation (M)	26366
OVOC12136 OVP13631 WBGene00248945 status:Predicted		100.96	19	3	Carbamidomethylation	20995
OVOC12143 OVP09553 WBGene00248952 status:Predicted		129.23	28	4	Carbamidomethylation	12225
OVOC12148 OVP14394 WBGene00248957 status:Partially_confirmed		192.03	45	18	Carbamidomethylation; Oxidation (M)	38863
OVOC1215 OVP03363 WBGene00238024 status:Predicted		86.62	29	6	Carbamidomethylation	33004
OVOC12163 OVP03799 WBGene00248972 status:Predicted		141.76	32	8	Carbamidomethylation	39700
OVOC12172 OVP00500 WBGene00248981 locus:Ovo-tomm-20 status:Predicted		77.13	13	2		20001
OVOC12177 OVP12786 WBGene00248986 status:Predicted		82.77	24	2	Carbamidomethylation	17796
OVOC12180 OVP04533 WBGene00248989 status:Predicted		82.77	22	2	Carbamidomethylation	19347
OVOC12183 OVP14434 WBGene00248992 locus:Ovo-nex-2 status:Partially_confirmed		229.25	77	25	Carbamidomethylation; Oxidation (M)	35531
OVOC12196 OVP07450 WBGene00249005 locus:Ovo-dlat-1 status:Predicted		238.75	38	27	Carbamidomethylation; Oxidation (M)	67122
OVOC1220 OVP07485 WBGene00238029 locus:Ovo-mif-1 status:Confirmed		236.23	97	18	Carbamidomethylation; Oxidation (M)	12157
OVOC12209 OVP11873 WBGene00249018 locus:Ovo-aman-2 status:Predicted		167.27	15	14	Carbamidomethylation; Oxidation (M)	139609
OVOC1221 OVP13088 WBGene00238030 status:Predicted		74.55	14	3	Carbamidomethylation	30815
OVOC12213 OVP00517 WBGene00249022 status:Predicted		54.03	4	3		59924
OVOC12229 OVP03377 WBGene00249038 status:Predicted		43.72	12	2		20188
OVOC12230 OVP08226 WBGene00249039 status:Partially_confirmed		218.39	35	17	Carbamidomethylation; Oxidation (M)	63553
OVOC12236 OVP10164 WBGene00249045 status:Partially_confirmed		261.04	58	22	Carbamidomethylation; Oxidation (M)	31132
OVOC12237 OVP04573 WBGene00249046 status:Predicted		49.84	9	2	Carbamidomethylation	25204
OVOC12238 OVP12249 WBGene00249047 status:Partially_confirmed		277.51	71	34	Carbamidomethylation; Oxidation (M)	30412
OVOC12241 OVP13870 WBGene00249050 status:Predicted		129.99	16	8		46386
OVOC12244 OVP14177 WBGene00249053 status:Predicted		106.92	32	2		15092
OVOC1225 OVP12864 WBGene00238034 locus:Ovo-pfd-2 status:Predicted		109.27	42	5	Oxidation (M)	17413
OVOC12251 OVP03828 WBGene00249060 status:Predicted		265.09	75	25	Carbamidomethylation; Oxidation (M)	27942
OVOC1226 OVP09103 WBGene00238035 status:Predicted		137.41	25	9	Carbamidomethylation	57482
OVOC12267 OVP05370 WBGene00249076 locus:Ovo-ndx-4 status:Predicted		128.92	42	6	Oxidation (M)	17670
OVOC12274 OVP13888 WBGene00249083 status:Predicted		165.92	25	12	Carbamidomethylation	60324
OVOC12300 OVP04433 WBGene00249109 status:Predicted		65.88	10	2		42763
OVOC12309 OVP02486 WBGene00249118 status:Partially_confirmed		224.01	55	18	Carbamidomethylation	14268
OVOC12310 OVP09848 WBGene00249119 status:Partially_confirmed		153.88	46	6	Carbamidomethylation; Oxidation (M)	12146
OVOC1233 OVP08975 WBGene00238042 locus:Ovo-his-46 status:Predicted		226.7	67	21	Carbamidomethylation; Oxidation (M)	11369
OVOC1234 OVP03791 WBGene00238043 status:Predicted		195.68	43	9		13406
OVOC12350 OVP13317 WBGene00249159 status:Partially_confirmed		74.05	8	3		24825
OVOC12352 OVP10789 WBGene00249161 status:Partially_confirmed		83.57	15	4		26008
OVOC12353 OVP12399 WBGene00249162 status:Predicted		92.86	6	6		92996
OVOC12355 OVP02087 WBGene00249164 locus:Ovo-gop-3 status:Predicted		92.86	11	4	Carbamidomethylation	48795
OVOC12357 OVP11201 WBGene00249166 status:Partially_confirmed		208.01	59	13	Carbamidomethylation; Oxidation (M)	21586
OVOC1238 OVP03791 WBGene00238047 status:Predicted		195.68	43	9		13406
OVOC12380 OVP01294 WBGene00249189 status:Confirmed		50.37	26	3		9427
OVOC12396 OVP10349 WBGene00249205 status:Predicted		104.55	4	7	Carbamidomethylation	216062
OVOC12399 OVP06134 WBGene00249208 status:Predicted		217.63	42	16	Oxidation (M)	40255
OVOC12400 OVP02721 WBGene00249209 status:Predicted		195.3	55	9	Carbamidomethylation; Oxidation (M)	16356
OVOC12404 OVP11402 WBGene00249213 status:Predicted		86.09	36	5		9645
OVOC12429 OVP00440 WBGene00249238 status:Predicted		103.1	29	4		15954
OVOC12439 OVP04455 WBGene00249248 status:Predicted		128.09	22	5	Carbamidomethylation; Oxidation (M)	28435
OVOC12448 OVP11425 WBGene00249257 status:Predicted		189.41	59	9	Carbamidomethylation; Oxidation (M)	17846
OVOC12449 OVP05675 WBGene00249258 status:Predicted		217.66	41	14	Carbamidomethylation; Oxidation (M)	28621
OVOC12459 OVP09608 WBGene00249268 status:Predicted		121.55	19	6	Carbamidomethylation	29562
OVOC12472 OVP14488 WBGene00249281 status:Predicted		257.01	46	25	Carbamidomethylation; Oxidation (M)	64600
OVOC12476 OVP13403 WBGene00249285 status:Predicted		232.73	32	18	Carbamidomethylation; Oxidation (M)	64515
OVOC12488 OVP04519 WBGene00249297 status:Partially_confirmed		97.04	34	5	Oxidation (M)	9660
OVOC12491 OVP03393 WBGene00249300 status:Partially_confirmed		138.47	17	4	Oxidation (M)	9422
OVOC12495 OVP12094 WBGene00249304 status:Predicted		110.32	23	2		9362
OVOC12497 OVP07563 WBGene00249306 status:Confirmed		135.68	44	6	Oxidation (M)	9698
OVOC1251 OVP05417 WBGene00238060 status:Predicted		201.16	57	12	Carbamidomethylation; Oxidation (M)	27321
OVOC12537 OVP13921 WBGene00249346 status:Predicted		110.58	15	5		43501
OVOC12539 OVP07302 WBGene00249348 status:Confirmed		96.1	20	3	Carbamidomethylation	12338
OVOC12544 OVP04401 WBGene00249353 status:Confirmed		145.46	24	6		9626
OVOC12547 OVP12094 WBGene00249356 status:Confirmed		110.32	23	2		9362
OVOC1255 OVP11290 WBGene00238064 status:Predicted		103.21	15	6	Carbamidomethylation	54763
OVOC12559 OVP12627 WBGene00249368 status:Predicted		194.04	86	8	Carbamidomethylation; Oxidation (M)	14235
OVOC12568 OVP13848 WBGene00249377 status:Predicted		108.01	42	5	Carbamidomethylation	20001
OVOC12584 OVP08890 WBGene00249393 status:Predicted		81.16	18	3		16080
OVOC12586 OVP12383 WBGene00249395 status:Predicted		97.76	44	4		7737
OVOC12587 OVP04008 WBGene00249396 status:Predicted		113.91	47	4		9601
OVOC12597 OVP07644 WBGene00249406 status:Confirmed		55.13	16	2		9804
OVOC12598 OVP13506 WBGene00249407 status:Confirmed		173.41	21	13	Carbamidomethylation; Oxidation (M)	66315
OVOC12605 OVP02035 WBGene00249414 status:Predicted		99.51	15	4		19307
OVOC12615 OVP14448 WBGene00249424 locus:Ovo-cat-4 status:Partially_confirmed		114.74	30	5	Carbamidomethylation; Oxidation (M)	22856
OVOC1263 OVP10549 WBGene00238072 status:Confirmed		229.03	78	21	Carbamidomethylation; Oxidation (M)	31377
OVOC12633 OVP12961 WBGene00249442 Cytochrome c oxidase subunit 2 status:Partially_confirmed		69.68	16	5	Carbamidomethylation	26690
OVOC1264 OVP02349 WBGene00238073 status:Predicted		68.55	5	2		46213
OVOC12644 OVP11203 WBGene00249453 status:Predicted		101.24	22	5	Oxidation (M)	20071
OVOC12650 OVP04783 WBGene00249459 status:Predicted		146.08	27	7	Carbamidomethylation	53470
OVOC12688 OVP13137 WBGene00249497 status:Confirmed		175.42	66	11	Carbamidomethylation; Oxidation (M)	17867
OVOC12744 OVP07451 WBGene00249553 status:Predicted		272.16	54	29	Carbamidomethylation; Oxidation (M)	39506
OVOC12759 OVP04944 WBGene00249568 status:Predicted		109.98	40	5	Carbamidomethylation	15697
OVOC1277 OVP07836 WBGene00238086 status:Partially_confirmed		157.22	14	10	Carbamidomethylation; Oxidation (M)	101524
OVOC12770 OVP02111 WBGene00249579 status:Predicted		118.3	52	5	Carbamidomethylation; Oxidation (M)	13555
OVOC12824 OVP12543 WBGene00249633 status:Confirmed		232.9	88	25	Carbamidomethylation; Oxidation (M)	20537
OVOC1285 OVP02974 WBGene00238094 status:Predicted		183.75	21	12	Carbamidomethylation	70116
OVOC12854 OVP13162 WBGene00249663 status:Predicted		266.99	48	22	Carbamidomethylation; Oxidation (M)	46864
OVOC12858 OVP11277 WBGene00249667 status:Predicted		72.74	38	2		9771
OVOC1287 OVP01247 WBGene00238096 status:Predicted		155.58	27	13	Carbamidomethylation	77721
OVOC12871 OVP14253 WBGene00249680 status:Confirmed		297.53	85	41	Carbamidomethylation; Oxidation (M)	21617
OVOC12878 OVP03133 WBGene00249687 status:Predicted		129.2	31	5		18961
OVOC12880 OVP10348 WBGene00249689 status:Predicted		125.72	33	3	Carbamidomethylation	14402
OVOC12901 OVP04702 WBGene00249710 status:Predicted		104.89	32	4	Carbamidomethylation; Oxidation (M)	13427
OVOC12931 OVP01262 WBGene00249740 status:Predicted		115.28	41	3		11239
OVOC12939 OVP13079 WBGene00249748 status:Predicted		115.77	63	3	Carbamidomethylation	7469
OVOC1303 OVP06846 WBGene00238112 locus:Ovo-mdt-28 status:Partially_confirmed		250.48	61	30	Carbamidomethylation; Oxidation (M)	43784
OVOC1305 OVP05445 WBGene00238114 locus:Ovo-maea-1 status:Predicted		74.62	7	2		47431
OVOC131 OVP06645 WBGene00236940 locus:Ovo-nduf-6 status:Predicted		105	43	5		15169
OVOC1318 OVP02298 WBGene00238127 status:Predicted		41.86	9	2	Carbamidomethylation	34649
OVOC13387 OVP13236 WBGene00255393 status:Confirmed		71.93	23	4	Carbamidomethylation; Oxidation (M)	22894
OVOC13398 OVP13211 WBGene00255405 status:Predicted		103.58	36	6	Carbamidomethylation	24748
OVOC134 OVP10409 WBGene00236943 status:Partially_confirmed		83.57	12	2	Carbamidomethylation; Oxidation (M)	8997
OVOC1341 OVP11595 WBGene00238150 locus:Ovo-dnj-30 status:Predicted		88.26	13	3		28607
OVOC1342 OVP09893 WBGene00238151 status:Predicted		49.29	20	3		28542
OVOC13421 OVP13668 WBGene00255431 status:Confirmed		191.03	59	12	Oxidation (M)	15601
OVOC13422 OVP14239 WBGene00255432 status:Predicted		131.65	47	6	Carbamidomethylation	16650
OVOC13430 OVP13741 WBGene00255442 status:Predicted		139.25	37	6	Carbamidomethylation	19360
OVOC13436 OVP14360 WBGene00255448 status:Predicted		170.89	25	11	Carbamidomethylation	62839
OVOC13438 OVP14483 WBGene00255450 status:Predicted		168.02	49	10	Carbamidomethylation; Oxidation (M)	30366
OVOC1344 OVP13297 WBGene00238153 status:Predicted		61.77	8	2		42168
OVOC13450 OVP14091 WBGene00255464 status:Predicted		152.6	23	10		75572
OVOC13451 OVP13548 WBGene00255465 status:Partially_confirmed		196.21	52	16	Carbamidomethylation	35142
OVOC13458 OVP14489 WBGene00255473 status:Predicted		104.16	29	5	Carbamidomethylation	19032
OVOC13467 OVP13846 WBGene00255482 status:Partially_confirmed		217.24	56	12	Carbamidomethylation; Oxidation (M)	23856
OVOC13471 OVP14094 WBGene00255488 status:Predicted		192.31	64	16	Carbamidomethylation	33996
OVOC13474 OVP13622 WBGene00255491 status:Confirmed		143.63	75	7	Carbamidomethylation	6593
OVOC13477 OVP14078 WBGene00255494 status:Predicted		128.1	34	6		24726
OVOC13482 OVP13855 WBGene00255499 status:Partially_confirmed		86.46	15	4		40079
OVOC13484 OVP14540 WBGene00255503 status:Partially_confirmed		385.29	79	103	Carbamidomethylation; Oxidation (M)	70629
OVOC13485 OVP14072 WBGene00255504 status:Confirmed		84.1	12	2	Oxidation (M)	21819
OVOC13489 OVP13560 WBGene00255515 status:Predicted		66.46	3	3		120267
OVOC13497 OVP13493 WBGene00255524 status:Predicted		46.49	12	2		25259
OVOC13508 OVP13543 WBGene00255541 status:Partially_confirmed		230.31	31	25	Carbamidomethylation; Oxidation (M)	90310
OVOC13511 OVP14325 WBGene00255547 status:Predicted		154.93	36	14	Carbamidomethylation	39680
OVOC1353 OVP10801 WBGene00238162 status:Partially_confirmed		164.49	62	10		25416
OVOC1355 OVP03417 WBGene00238164 status:Confirmed		51.06	15	3	Carbamidomethylation	24469
OVOC1357 OVP07831 WBGene00238166 status:Predicted		96.94	13	7	Carbamidomethylation	70106
OVOC1358 OVP12765 WBGene00238167 locus:Ovo-rpl-32 status:Confirmed		81.41	24	3		15941
OVOC1360 OVP13781 WBGene00238169 locus:Ovo-eef-2 status:Predicted		338.26	66	62	Carbamidomethylation; Oxidation (M)	94678
OVOC1361 OVP14526 WBGene00238170 locus:Ovo-imp-1 status:Predicted		69.99	5	3		72506
OVOC1365 OVP00916 WBGene00238174 status:Confirmed		120.37	55	4	Carbamidomethylation	12394
OVOC1380 OVP06094 WBGene00238189 locus:Ovo-lpd-5 status:Partially_confirmed		119.66	36	6	Carbamidomethylation	20151
OVOC1388 OVP12900 WBGene00238197 status:Predicted		118.16	33	6	Carbamidomethylation	28007
OVOC140 OVP05513 WBGene00236949 status:Predicted		239.77	65	15	Carbamidomethylation; Oxidation (M)	37169
OVOC141 OVP14427 WBGene00236950 status:Predicted		138.22	14	6	Carbamidomethylation	32932
OVOC1413 OVP03994 WBGene00238222 status:Predicted		281.85	47	25	Carbamidomethylation	94245
OVOC1417 OVP00371 WBGene00238226 locus:Ovo-ran-4 status:Predicted		165.93	55	7	Carbamidomethylation; Oxidation (M)	15056
OVOC1419 OVP09421 WBGene00238228 locus:Ovo-rps-10 status:Partially_confirmed		185.55	67	10	Carbamidomethylation	16755
OVOC1425 OVP04057 WBGene00238234 status:Partially_confirmed		140.67	33	8	Carbamidomethylation	40045
OVOC1437 OVP08374 WBGene00238246 status:Predicted		131.56	29	11	Carbamidomethylation	38592
OVOC1438 OVP02737 WBGene00238247 locus:Ovo-phb-1 status:Confirmed		257.71	95	36	Oxidation (M)	30510
OVOC1439 OVP03591 WBGene00238248 status:Confirmed		64.34	14	2	Carbamidomethylation	16538
OVOC1440 OVP02785 WBGene00238249 locus:Ovo-rla-1 status:Confirmed		135.57	61	5		12825
OVOC1446 OVP05649 WBGene00238255 locus:Ovo-tag-163 status:Predicted		62.29	4	2		71550
OVOC1454 OVP11363 WBGene00238263 status:Predicted		171.57	40	12	Carbamidomethylation	57074
OVOC1458 OVP04417 WBGene00238267 locus:Ovo-hmp-1 status:Predicted		118.27	7	6	Carbamidomethylation	101892
OVOC1460 OVP08022 WBGene00238269 status:Partially_confirmed		271.85	35	70	Carbamidomethylation	261270
OVOC1477 OVP08808 WBGene00238286 status:Predicted		67.92	7	2		53367
OVOC1487 OVP10364 WBGene00238296 locus:Ovo-vps-20 status:Partially_confirmed		166.26	69	14	Oxidation (M)	23655
OVOC1494 OVP06992 WBGene00238303 locus:Ovo-rpn-10 status:Predicted		185.75	32	10	Carbamidomethylation; Oxidation (M)	43727
OVOC1495 OVP05909 WBGene00238304 locus:Ovo-uev-1 status:Predicted		192.77	79	13	Carbamidomethylation; Oxidation (M)	15996
OVOC15 OVP02424 WBGene00236824 locus:Ovo-unc-95 status:Predicted		108	20	4	Carbamidomethylation	27836
OVOC1512 OVP02980 WBGene00238321 locus:Ovo-gpi-1 status:Partially_confirmed		345.39	52	59	Carbamidomethylation; Oxidation (M)	92833
OVOC1521 OVP00504 WBGene00238330 status:Predicted		97.9	20	5		43852
OVOC1522 OVP02252 WBGene00238331 locus:Ovo-rab-8 status:Predicted		153.64	48	12	Carbamidomethylation	24029
OVOC1523 OVP09639 WBGene00238332 status:Partially_confirmed		316.09	69	44	Carbamidomethylation; Oxidation (M)	58126
OVOC1524 OVP09684 WBGene00238333 locus:Ovo-hrp-2 status:Predicted		202.22	35	21	Carbamidomethylation; Oxidation (M)	78479
OVOC1526 OVP01076 WBGene00238335 status:Predicted		278.75	77	40	Carbamidomethylation; Oxidation (M)	29966
OVOC1530 OVP12883 WBGene00238339 status:Predicted		84.06	21	4	Carbamidomethylation	24189
OVOC1536 OVP03658 WBGene00238345 status:Predicted		48.44	4	3	Carbamidomethylation	101300
OVOC1552 OVP13699 WBGene00238361 status:Partially_confirmed		147.94	56	6		14154
OVOC1576 OVP13139 WBGene00238385 status:Predicted		227.63	59	29	Carbamidomethylation; Oxidation (M)	55136
OVOC1578 OVP02988 WBGene00238387 status:Partially_confirmed		174.01	54	12	Carbamidomethylation; Oxidation (M)	36064
OVOC1588 OVP06037 WBGene00238397 status:Partially_confirmed		271.08	40	22	Carbamidomethylation; Oxidation (M)	84832
OVOC160 OVP08191 WBGene00236969 status:Predicted		62.26	4	2		61226
OVOC1600 OVP06305 WBGene00238409 status:Predicted		240.08	54	18	Carbamidomethylation; Oxidation (M)	27595
OVOC1603 OVP02780 WBGene00238412 locus:Ovo-glrx-21 status:Predicted		97.76	32	5	Carbamidomethylation; Oxidation (M)	14112
OVOC1647 OVP03569 WBGene00238456 status:Predicted		83.37	14	2		22229
OVOC1650 OVP13052 WBGene00238459 status:Predicted		258.5	47	36	Carbamidomethylation; Oxidation (M)	105927
OVOC1653 OVP08581 WBGene00238462 locus:Ovo-bre-4 status:Predicted		119.85	11	5	Carbamidomethylation	53782
OVOC1657 OVP13937 WBGene00238466 locus:Ovo-stl-1 status:Predicted		216.15	60	23	Carbamidomethylation; Oxidation (M)	40001
OVOC166 OVP02287 WBGene00236975 locus:Ovo-dma-1 status:Predicted		95.11	10	5		74743
OVOC1664 OVP01724 WBGene00238473 locus:Ovo-snx-3 status:Predicted		186.48	81	14	Carbamidomethylation; Oxidation (M)	18753
OVOC1667 OVP14426 WBGene00238476 locus:Ovo-itx-1 status:Predicted		204.18	17	19	Carbamidomethylation; Oxidation (M)	175815
OVOC1669 OVP10002 WBGene00238478 status:Confirmed		91.41	22	4	Carbamidomethylation	19932
OVOC1671 OVP00519 WBGene00238480 status:Confirmed		301.02	71	39	Carbamidomethylation; Oxidation (M)	50670
OVOC1672 OVP10571 WBGene00238481 status:Predicted		59.3	18	3		19664
OVOC1679 OVP04084 WBGene00238488 locus:Ovo-unc-15 status:Confirmed		318.48	59	47	Carbamidomethylation; Oxidation (M)	96048
OVOC1681 OVP00057 WBGene00238490 status:Predicted		203.02	61	12	Carbamidomethylation	22356
OVOC1683 OVP05532 WBGene00238492 status:Partially_confirmed		104.73	42	5	Carbamidomethylation; Oxidation (M)	19728
OVOC1684 OVP10869 WBGene00238493 status:Predicted		174.75	43	9	Oxidation (M)	19500
OVOC1688 OVP10914 WBGene00238497 locus:Ovo-rpl-24.1 status:Confirmed		95.83	24	5	Carbamidomethylation	18328
OVOC1689 OVP03888 WBGene00238498 status:Predicted		95.48	24	5		30187
OVOC1695 OVP11550 WBGene00238504 locus:Ovo-lsm-6 status:Confirmed		146.65	79	6	Carbamidomethylation; Oxidation (M)	8770
OVOC1697 OVP14568 WBGene00238506 locus:Ovo-hsr-9 status:Predicted		87.07	4	4	Carbamidomethylation	116980
OVOC1698 OVP07510 WBGene00238507 status:Predicted		66.35	5	3	Oxidation (M)	73641
OVOC1700 OVP10114 WBGene00238509 locus:Ovo-yop-1 status:Confirmed		161.4	41	12	Oxidation (M)	21347
OVOC1702 OVP11859 WBGene00238511 status:Confirmed		118.3	31	3		12065
OVOC1703 OVP04763 WBGene00238512 status:Predicted		195.75	29	20	Carbamidomethylation; Oxidation (M)	108176
OVOC1705 OVP14323 WBGene00238514 status:Predicted		135.99	37	7	Carbamidomethylation	30691
OVOC1707 OVP11325 WBGene00238516 status:Confirmed		163.69	49	8		16968
OVOC1709 OVP07245 WBGene00238518 status:Predicted		139.83	19	6		43746
OVOC1713 OVP13944 WBGene00238522 status:Predicted		57.92	9	3		41448
OVOC1715 OVP04987 WBGene00238524 status:Predicted		111.88	31	8	Carbamidomethylation	39397
OVOC1719 OVP04362 WBGene00238528 status:Predicted		155.15	26	6	Carbamidomethylation; Oxidation (M)	45815
OVOC1723 OVP09579 WBGene00238532 status:Predicted		151.71	29	9		38171
OVOC1729 OVP02616 WBGene00238538 status:Predicted		280.43	49	28	Carbamidomethylation; Oxidation (M)	81280
OVOC1743 OVP13701 WBGene00238552 locus:Ovo-ddo-3 status:Partially_confirmed		233.17	54	19	Carbamidomethylation	41970
OVOC1775 OVP05884 WBGene00238584 locus:Ovo-inx-12 status:Predicted		97.31	14	4	Carbamidomethylation; Oxidation (M)	38198
OVOC1776 OVP09753 WBGene00238585 locus:Ovo-inx-13 status:Predicted		122.06	18	6	Carbamidomethylation; Oxidation (M)	47900
OVOC179 OVP13959 WBGene00236988 locus:Ovo-eif-3.J status:Partially_confirmed		172.99	60	13	Oxidation (M)	23870
OVOC1814 OVP07620 WBGene00238623 locus:Ovo-wrt-9 status:Partially_confirmed		256.77	37	34	Carbamidomethylation	94838
OVOC1819 OVP14050 WBGene00238628 status:Partially_confirmed		151.07	35	7	Oxidation (M)	13663
OVOC1823 OVP09186 WBGene00238632 locus:Ovo-col-173 status:Confirmed		108.23	12	3	Carbamidomethylation	35847
OVOC1825 OVP10177 WBGene00238634 locus:Ovo-clec-89 status:Predicted		77.53	14	2	Carbamidomethylation	33327
OVOC1835 OVP12913 WBGene00238644 locus:Ovo-mec-7 status:Predicted		183.67	50	20	Carbamidomethylation; Oxidation (M)	49894
OVOC1836 OVP05365 WBGene00238645 status:Predicted		173.68	10	15	Carbamidomethylation	180606
OVOC1838 OVP04678 WBGene00238647 status:Partially_confirmed		266.7	53	28	Carbamidomethylation; Oxidation (M)	57571
OVOC1857 OVP05858 WBGene00238666 status:Predicted		162.07	23	13	Carbamidomethylation	78706
OVOC1862 OVP10035 WBGene00238671 status:Predicted		137.42	35	3	Carbamidomethylation; Oxidation (M)	14249
OVOC1869 OVP11748 WBGene00238678 status:Confirmed		203.45	47	13	Carbamidomethylation	20686
OVOC1871 OVP00540 WBGene00238680 locus:Ovo-tpp-2 status:Partially_confirmed		217.79	26	22	Carbamidomethylation; Oxidation (M)	149931
OVOC188 OVP05684 WBGene00236997 locus:Ovo-eif-3.E status:Predicted		108.81	19	6		51280
OVOC1884 OVP14194 WBGene00238693 status:Partially_confirmed		192.32	47	19	Carbamidomethylation; Oxidation (M)	46962
OVOC1887 OVP11996 WBGene00238696 status:Predicted		361.79	62	56	Carbamidomethylation; Oxidation (M)	94504
OVOC1890 OVP12065 WBGene00238699 status:Confirmed		247.63	81	23	Carbamidomethylation; Oxidation (M)	22814
OVOC1891 OVP00803 WBGene00238700 status:Predicted		106.05	3	3	Oxidation (M)	78082
OVOC1897 OVP13081 WBGene00238706 locus:Ovo-eat-20 status:Predicted		177.12	20	15	Carbamidomethylation	106662
OVOC1900 OVP05892 WBGene00238709 locus:Ovo-tin-9.1 status:Predicted		132.29	41	5	Carbamidomethylation	9590
OVOC1903 OVP05495 WBGene00238712 status:Predicted		261.02	54	24		41736
OVOC1922 OVP12603 WBGene00238731 locus:Ovo-gob-1 status:Predicted		180.87	40	15	Carbamidomethylation; Oxidation (M)	56961
OVOC1926 OVP08993 WBGene00238735 status:Confirmed		176.49	61	14	Carbamidomethylation	24100
OVOC1929 OVP13714 WBGene00238738 status:Predicted		106.58	38	6	Carbamidomethylation	26307
OVOC193 OVP13889 WBGene00237002 locus:Ovo-cars-1 status:Predicted		212.12	33	18	Carbamidomethylation; Oxidation (M)	89404
OVOC1933 OVP01384 WBGene00238742 status:Partially_confirmed		126.86	23	11	Carbamidomethylation	69695
OVOC1952 OVP05118 WBGene00238761 status:Confirmed		145.03	44	13	Carbamidomethylation	28793
OVOC1954 OVP13103 WBGene00238763 status:Predicted		142.09	33	8	Carbamidomethylation; Oxidation (M)	30723
OVOC1967 OVP07696 WBGene00238776 status:Predicted		114.86	19	7	Carbamidomethylation	49505
OVOC1978 OVP08759 WBGene00238787 locus:Ovo-lap-1 status:Predicted		219.8	44	18	Carbamidomethylation; Oxidation (M)	55619
OVOC1979 OVP03140 WBGene00238788 locus:Ovo-suca-1 status:Predicted		172.6	36	11	Carbamidomethylation	47442
OVOC2 OVP10619 WBGene00236811 locus:Ovo-arx-1 status:Predicted		143.21	21	7	Carbamidomethylation	47930
OVOC20 OVP13203 WBGene00236829 status:Predicted		147.91	22	6	Carbamidomethylation	29897
OVOC2005 OVP14035 WBGene00238814 locus:Ovo-dyn-1 status:Predicted		135.17	16	11	Carbamidomethylation	95190
OVOC2011 OVP07196 WBGene00238820 status:Partially_confirmed		156.65	49	11	Carbamidomethylation; Oxidation (M)	29962
OVOC2017 OVP13448 WBGene00238826 status:Predicted		38.02	8	2		39705
OVOC2043 OVP12527 WBGene00238852 locus:Ovo-dyf-7 status:Partially_confirmed		62.2	6	3	Carbamidomethylation	48880
OVOC2046 OVP03901 WBGene00238855 status:Predicted		200.39	51	11		19658
OVOC2053 OVP11292 WBGene00238862 status:Predicted		63.81	19	3	Carbamidomethylation	17050
OVOC2080 OVP05770 WBGene00238889 status:Partially_confirmed		52.38	12	4		41475
OVOC2085 OVP00881 WBGene00238894 status:Partially_confirmed		148.54	37	8	Carbamidomethylation	22388
OVOC2086 OVP06562 WBGene00238895 locus:Ovo-vha-15 status:Predicted		234.01	41	17	Carbamidomethylation; Oxidation (M)	54245
OVOC2088 OVP08359 WBGene00238897 locus:Ovo-glna-3 status:Predicted		134.5	24	9	Carbamidomethylation	62392
OVOC2089 OVP13214 WBGene00238898 status:Predicted		51.41	3	2		88663
OVOC2092 OVP13012 WBGene00238901 status:Predicted		76.11	3	4	Carbamidomethylation	159795
OVOC2097 OVP02651 WBGene00238906 status:Partially_confirmed		314.39	66	40	Carbamidomethylation; Oxidation (M)	71509
OVOC2108 OVP01332 WBGene00238917 status:Predicted		74.5	10	4		48792
OVOC211 OVP08645 WBGene00237020 locus:Ovo-emc-3 status:Predicted		85.85	17	3		26964
OVOC2121 OVP09432 WBGene00238930 status:Predicted		234.56	26	37	Carbamidomethylation; Oxidation (M)	186681
OVOC2124 OVP08206 WBGene00238933 locus:Ovo-ifa-1 status:Predicted		193.03	25	19	Carbamidomethylation; Oxidation (M)	66423
OVOC2126 OVP03201 WBGene00238935 locus:Ovo-exos-7 status:Predicted		50.85	7	2		33964
OVOC213 OVP06624 WBGene00237022 status:Predicted		149.51	35	5	Oxidation (M)	10727
OVOC2134 OVP02400 WBGene00238943 status:Partially_confirmed		219.39	32	14	Carbamidomethylation; Oxidation (M)	79648
OVOC2149 OVP07981 WBGene00238958 locus:Ovo-apy-1 status:Predicted		67.52	8	2		43033
OVOC2158 OVP04550 WBGene00238967 locus:Ovo-usp-14 status:Predicted		99.87	14	4	Carbamidomethylation	55851
OVOC2172 OVP00524 WBGene00238981 locus:Ovo-acbp-3 status:Predicted		162.05	75	10	Oxidation (M)	13657
OVOC2176 OVP04630 WBGene00238985 locus:Ovo-hpo-21 status:Predicted		202	58	16		21317
OVOC218 OVP04548 WBGene00237027 locus:Ovo-cco-1 status:Confirmed		154.76	50	5	Carbamidomethylation	15865
OVOC2182 OVP01544 WBGene00238991 status:Predicted		189.77	36	10	Oxidation (M)	50080
OVOC2190 OVP05406 WBGene00238999 locus:Ovo-moma-1 status:Predicted		181.19	61	11	Oxidation (M)	20330
OVOC2195 OVP00711 WBGene00239004 locus:Ovo-flu-2 status:Predicted		47.75	4	2	Carbamidomethylation	89811
OVOC2204 OVP13592 WBGene00239013 status:Predicted		104.88	15	6	Carbamidomethylation	38986
OVOC2208 OVP05296 WBGene00239017 locus:Ovo-gpx-6 status:Predicted		264	73	28	Carbamidomethylation	22851
OVOC221 OVP05960 WBGene00237030 locus:Ovo-thoc-3 status:Partially_confirmed		92.24	21	6	Carbamidomethylation	38425
OVOC2212 OVP07710 WBGene00239021 locus:Ovo-gut-2 status:Predicted		136.93	66	5	Carbamidomethylation; Oxidation (M)	12166
OVOC2216 OVP03856 WBGene00239025 locus:Ovo-baf-1 status:Partially_confirmed		153.77	81	7	Carbamidomethylation; Oxidation (M)	10093
OVOC222 OVP06683 WBGene00237031 locus:Ovo-lin-28 status:Predicted		73.4	23	2	Carbamidomethylation	21622
OVOC2220 OVP02564 WBGene00239029 locus:Ovo-atat-2 status:Predicted		161.13	56	12	Carbamidomethylation	30481
OVOC2243 OVP09264 WBGene00239052 locus:Ovo-acl-1 status:Predicted		83.09	19	5		27050
OVOC2244 OVP10207 WBGene00239053 status:Predicted		88.76	13	2	Carbamidomethylation	30785
OVOC2245 OVP04411 WBGene00239054 status:Partially_confirmed		121.35	33	5	Carbamidomethylation	23069
OVOC2249 OVP07435 WBGene00239058 status:Partially_confirmed		109.88	13	9	Carbamidomethylation	132871
OVOC2252 OVP04671 WBGene00239061 status:Predicted		176.47	14	10	Carbamidomethylation	110391
OVOC2255 OVP00788 WBGene00239064 locus:Ovo-syx-2 status:Predicted		168.29	38	7		33684
OVOC2261 OVP13821 WBGene00239070 locus:Ovo-rpl-3 status:Confirmed		138.72	31	9	Carbamidomethylation; Oxidation (M)	45343
OVOC2262 OVP03506 WBGene00239071 status:Predicted		235.96	63	17	Carbamidomethylation; Oxidation (M)	24581
OVOC2268 OVP05778 WBGene00239077 status:Predicted		206.36	45	20	Carbamidomethylation; Oxidation (M)	71377
OVOC2276 OVP09846 WBGene00239085 locus:Ovo-sft-1 status:Predicted		165.03	49	9	Carbamidomethylation; Oxidation (M)	33354
OVOC2277 OVP05958 WBGene00239086 status:Confirmed		211.48	62	15	Carbamidomethylation	13346
OVOC2281 OVP00481 WBGene00239090 status:Predicted		109.15	7	4	Carbamidomethylation	98930
OVOC2287 OVP00404 WBGene00239096 status:Partially_confirmed		98.59	17	6	Carbamidomethylation	51302
OVOC2290 OVP10432 WBGene00239099 status:Predicted		238.11	88	22	Carbamidomethylation; Oxidation (M)	14452
OVOC2291 OVP04729 WBGene00239100 status:Predicted		164.39	53	8	Carbamidomethylation; Oxidation (M)	12661
OVOC2293 OVP06236 WBGene00239102 locus:Ovo-nck-1 status:Predicted		47.06	6	2		47091
OVOC2294 OVP07026 WBGene00239103 status:Partially_confirmed		120.5	21	5	Carbamidomethylation	25854
OVOC2299 OVP04261 WBGene00239108 status:Partially_confirmed		107.26	32	7	Carbamidomethylation	29412
OVOC2301 OVP01875 WBGene00239110 status:Partially_confirmed		152.02	45	11	Carbamidomethylation	39453
OVOC2302 OVP09219 WBGene00239111 status:Predicted		90.72	13	4	Carbamidomethylation	39520
OVOC2304 OVP12804 WBGene00239113 status:Predicted		100.73	15	2	Carbamidomethylation	21937
OVOC2305 OVP00041 WBGene00239114 locus:Ovo-idhb-1 status:Predicted		106.65	16	5	Carbamidomethylation	41214
OVOC2307 OVP09048 WBGene00239116 status:Partially_confirmed		233.3	43	20	Oxidation (M)	54454
OVOC2327 OVP06280 WBGene00239136 locus:Ovo-let-2 status:Predicted		193.65	9	14	Carbamidomethylation; Oxidation (M)	166893
OVOC2330 OVP07911 WBGene00239139 status:Predicted		94.37	16	4		27186
OVOC2333 OVP03300 WBGene00239142 status:Partially_confirmed		148.02	55	7	Oxidation (M)	13475
OVOC2334 OVP10541 WBGene00239143 status:Confirmed		111.9	46	6	Carbamidomethylation	16064
OVOC235 OVP00068 WBGene00237044 status:Predicted		297.81	45	46	Carbamidomethylation; Oxidation (M)	72733
OVOC2350 OVP01395 WBGene00239159 status:Predicted		184.35	84	18	Carbamidomethylation; Oxidation (M)	26722
OVOC2355 OVP04859 WBGene00239164 status:Predicted		157.41	13	12	Carbamidomethylation	157487
OVOC2357 OVP06366 WBGene00239166 status:Predicted		53.54	17	4		32841
OVOC2358 OVP10528 WBGene00239167 status:Predicted		139.73	10	5	Carbamidomethylation	59014
OVOC2363 OVP00249 WBGene00239172 status:Predicted		61.57	7	2	Carbamidomethylation; Oxidation (M)	38022
OVOC2366 OVP06350 WBGene00239175 status:Predicted		374.99	66	79	Carbamidomethylation; Oxidation (M)	76476
OVOC2367 OVP10398 WBGene00239176 locus:Ovo-pas-6 status:Predicted		230.78	81	23	Carbamidomethylation; Oxidation (M)	28641
OVOC238 OVP02789 WBGene00237047 status:Predicted		150.89	37	5	Carbamidomethylation; Oxidation (M)	16445
OVOC2387 OVP07748 WBGene00239196 locus:Ovo-rpn-11 status:Predicted		160.42	51	14	Carbamidomethylation	35006
OVOC239 OVP02789 WBGene00237048 status:Partially_confirmed		150.89	37	5	Carbamidomethylation; Oxidation (M)	16445
OVOC2390 OVP03903 WBGene00239199 status:Partially_confirmed		93.84	35	5		22425
OVOC2397 OVP04904 WBGene00239206 status:Confirmed		219.37	72	18	Oxidation (M)	13829
OVOC240 OVP06024 WBGene00237049 status:Predicted		66.73	42	3	Carbamidomethylation	9525
OVOC2402 OVP05025 WBGene00239211 locus:Ovo-ruvb-2 status:Partially_confirmed		75.62	11	4		49991
OVOC2417 OVP00432 WBGene00239226 status:Predicted		90.22	48	3	Carbamidomethylation	8429
OVOC2418 OVP12513 WBGene00239227 status:Predicted		62.93	25	4	Carbamidomethylation	20410
OVOC2424 OVP11685 WBGene00239233 status:Predicted		218.93	35	14	Carbamidomethylation; Oxidation (M)	57444
OVOC243 OVP02348 WBGene00237052 locus:Ovo-ile-1 status:Predicted		219.14	38	17	Carbamidomethylation; Oxidation (M)	56727
OVOC2430 OVP01369 WBGene00239239 status:Partially_confirmed		56.32	12	2	Carbamidomethylation	21830
OVOC2436 OVP09469 WBGene00239245 status:Predicted		124.47	23	8	Carbamidomethylation; Oxidation (M)	40526
OVOC2457 OVP10404 WBGene00239266 status:Predicted		79.96	8	2		45526
OVOC2459 OVP03011 WBGene00239268 status:Predicted		34.58	7	2		31000
OVOC246 OVP08468 WBGene00237055 locus:Ovo-exo-3 status:Predicted		73.07	18	5	Carbamidomethylation	37587
OVOC2461 OVP01277 WBGene00239270 status:Predicted		131.02	76	5	Oxidation (M)	9966
OVOC247 OVP06082 WBGene00237056 locus:Ovo-lam-3 status:Predicted		217.61	16	37	Carbamidomethylation; Oxidation (M)	376984
OVOC2471 OVP02895 WBGene00239280 locus:Ovo-tars-1 status:Predicted		266.37	45	25	Carbamidomethylation	81448
OVOC2474 OVP12026 WBGene00239283 status:Predicted		95.61	35	4	Carbamidomethylation	24808
OVOC248 OVP10158 WBGene00237057 status:Partially_confirmed		191.24	49	12	Carbamidomethylation	35193
OVOC2483 OVP10582 WBGene00239292 status:Predicted		52.69	10	2		23990
OVOC2485 OVP14290 WBGene00239294 status:Partially_confirmed		156.54	24	7	Carbamidomethylation; Oxidation (M)	47346
OVOC2486 OVP14293 WBGene00239295 status:Partially_confirmed		294.65	58	41	Carbamidomethylation; Oxidation (M)	56320
OVOC2491 OVP08242 WBGene00239300 locus:Ovo-iftb-1 status:Predicted		139.06	22	5	Carbamidomethylation	28509
OVOC2493 OVP04744 WBGene00239302 locus:Ovo-snr-7 status:Partially_confirmed		153.98	37	7	Oxidation (M)	13981
OVOC2506 OVP05214 WBGene00239315 locus:Ovo-rps-16 status:Confirmed		132.77	48	7	Carbamidomethylation	16392
OVOC2519 OVP06979 WBGene00239328 locus:Ovo-pbs-6 status:Predicted		210.47	59	15	Carbamidomethylation; Oxidation (M)	28944
OVOC2524 OVP02801 WBGene00239333 locus:Ovo-paa-1 status:Partially_confirmed		193.33	39	18	Carbamidomethylation; Oxidation (M)	66175
OVOC2525 OVP07063 WBGene00239334 locus:Ovo-nuo-1 status:Partially_confirmed		148.63	37	12	Carbamidomethylation	53331
OVOC253 OVP13301 WBGene00237062 status:Predicted		209.78	10	25	Carbamidomethylation; Oxidation (M)	343243
OVOC2531 OVP07838 WBGene00239340 status:Predicted		107.62	15	6	Carbamidomethylation	68522
OVOC2538 OVP02175 WBGene00239347 status:Partially_confirmed		124.22	42	6		15247
OVOC2543 OVP00962 WBGene00239352 locus:Ovo-gsr-1 status:Partially_confirmed		310.64	70	25	Carbamidomethylation; Oxidation (M)	52664
OVOC2544 OVP08452 WBGene00239353 status:Predicted		197.45	66	13	Carbamidomethylation	18602
OVOC2546 OVP11106 WBGene00239355 status:Partially_confirmed		64.19	9	3		44083
OVOC2547 OVP02094 WBGene00239356 status:Predicted		218.27	40	20	Carbamidomethylation; Oxidation (M)	60805
OVOC2551 OVP13363 WBGene00239360 status:Predicted		354.74	75	42	Carbamidomethylation; Oxidation (M)	55425
OVOC2557 OVP04748 WBGene00239366 status:Predicted		91.37	9	2		43004
OVOC2559 OVP02932 WBGene00239368 locus:Ovo-eif-3.C status:Predicted		53.03	3	2	Carbamidomethylation	100737
OVOC2569 OVP00260 WBGene00239378 locus:Ovo-kars-1 status:Predicted		229.87	49	20	Carbamidomethylation; Oxidation (M)	68613
OVOC2576 OVP03271 WBGene00239385 locus:Ovo-mvb-12 status:Predicted		129.37	29	7		30962
OVOC2592 OVP04760 WBGene00239401 locus:Ovo-pfn-3 status:Predicted		229.26	82	12	Carbamidomethylation; Oxidation (M)	13494
OVOC2596 OVP11240 WBGene00239405 locus:Ovo-gyg-1 status:Predicted		189.61	27	10	Carbamidomethylation; Oxidation (M)	45957
OVOC2601 OVP10955 WBGene00239410 status:Predicted		97.66	53	4	Carbamidomethylation; Oxidation (M)	21306
OVOC2627 OVP13178 WBGene00239436 status:Predicted		71.5	45	3	Carbamidomethylation; Oxidation (M)	9138
OVOC2630 OVP06289 WBGene00239439 status:Predicted		175.5	68	15	Carbamidomethylation; Oxidation (M)	28441
OVOC2639 OVP06127 WBGene00239448 locus:Ovo-imb-3 status:Partially_confirmed		189.71	28	22	Carbamidomethylation; Oxidation (M)	123228
OVOC264 OVP06095 WBGene00237073 status:Predicted		187.83	69	14	Carbamidomethylation; Oxidation (M)	25299
OVOC2640 OVP01742 WBGene00239449 status:Confirmed		286.77	86	38	Carbamidomethylation; Oxidation (M)	24103
OVOC2641 OVP11019 WBGene00239450 locus:Ovo-prdx-6 status:Confirmed		324.38	90	64	Carbamidomethylation; Oxidation (M)	26026
OVOC2642 OVP03573 WBGene00239451 locus:Ovo-cee-1 status:Predicted		104.46	18	5	Carbamidomethylation	41648
OVOC2643 OVP06225 WBGene00239452 status:Predicted		127.52	31	6	Carbamidomethylation	31735
OVOC2644 OVP13381 WBGene00239453 status:Partially_confirmed		168.14	37	12	Carbamidomethylation; Oxidation (M)	35514
OVOC2650 OVP06077 WBGene00239459 status:Predicted		48.72	13	3	Carbamidomethylation	38270
OVOC2662 OVP05142 WBGene00239471 locus:Ovo-rpl-19 status:Confirmed		109.37	21	4	Oxidation (M)	24665
OVOC2665 OVP12390 WBGene00239474 locus:Ovo-mig-2 status:Predicted		103.3	23	4	Carbamidomethylation	21523
OVOC2666 OVP09501 WBGene00239475 status:Predicted		131.99	31	6	Carbamidomethylation	37157
OVOC2673 OVP09817 WBGene00239482 status:Predicted		152.63	33	8	Carbamidomethylation	23589
OVOC2678 OVP07118 WBGene00239487 status:Predicted		174.86	70	7	Carbamidomethylation; Oxidation (M)	17913
OVOC2683 OVP05901 WBGene00239492 locus:Ovo-cah-5 status:Partially_confirmed		210.7	52	15	Carbamidomethylation; Oxidation (M)	34551
OVOC2686 OVP02194 WBGene00239495 status:Predicted		131.82	27	4	Carbamidomethylation	17701
OVOC269 OVP06837 WBGene00237078 status:Predicted		68.06	6	3		47682
OVOC2709 OVP13208 WBGene00239518 status:Partially_confirmed		288.83	37	67	Carbamidomethylation; Oxidation (M)	286606
OVOC2713 OVP04235 WBGene00239522 locus:Ovo-rnr-2 status:Predicted		145.05	36	11	Carbamidomethylation; Oxidation (M)	43266
OVOC2718 OVP07372 WBGene00239527 locus:Ovo-rpl-10 status:Partially_confirmed		46.22	12	3	Carbamidomethylation	25369
OVOC272 OVP00948 WBGene00237081 locus:Ovo-aco-2 status:Predicted		275.57	51	32	Carbamidomethylation; Oxidation (M)	85039
OVOC2744 OVP11100 WBGene00239553 status:Confirmed		381.3	95	126	Carbamidomethylation; Oxidation (M)	41804
OVOC2745 OVP05603 WBGene00239554 status:Partially_confirmed		390.46	95	126	Carbamidomethylation; Oxidation (M)	41818
OVOC2749 OVP07596 WBGene00239558 status:Confirmed		127.71	30	9	Carbamidomethylation	30511
OVOC2759 OVP06317 WBGene00239568 locus:Ovo-unc-18 status:Predicted		182.46	29	13	Carbamidomethylation; Oxidation (M)	68104
OVOC2767 OVP06930 WBGene00239576 locus:Ovo-pab-1 status:Predicted		214.85	38	22	Carbamidomethylation; Oxidation (M)	72311
OVOC2771 OVP04634 WBGene00239580 status:Predicted		166.49	47	14	Oxidation (M)	53803
OVOC278 OVP13434 WBGene00237087 status:Partially_confirmed		254.8	43	40	Carbamidomethylation	100524
OVOC2788 OVP02516 WBGene00239597 locus:Ovo-tct-1 status:Confirmed		230.98	82	16	Carbamidomethylation; Oxidation (M)	21623
OVOC2789 OVP11793 WBGene00239598 locus:Ovo-rla-0 status:Confirmed		225.58	67	19	Carbamidomethylation	34862
OVOC2792 OVP02828 WBGene00239601 status:Partially_confirmed		65.37	5	3	Carbamidomethylation	70818
OVOC2794 OVP13167 WBGene00239603 status:Confirmed		197.47	72	9	Carbamidomethylation; Oxidation (M)	15593
OVOC2796 OVP05782 WBGene00239605 status:Predicted		93.42	12	3		49634
OVOC2798 OVP07415 WBGene00239607 locus:Ovo-ncs-1 status:Predicted		97.07	48	6		16817
OVOC28 OVP14473 WBGene00236837 locus:Ovo-clp-1 status:Predicted		313.91	64	38	Carbamidomethylation; Oxidation (M)	72955
OVOC280 OVP07707 WBGene00237089 status:Partially_confirmed		233.09	62	22	Carbamidomethylation; Oxidation (M)	36444
OVOC2802 OVP11835 WBGene00239611 status:Predicted		55.39	17	2	Oxidation (M)	19979
OVOC2807 OVP09906 WBGene00239616 locus:Ovo-rps-11 status:Confirmed		109.28	34	5	Carbamidomethylation	18239
OVOC281 OVP05283 WBGene00237090 status:Predicted		203.35	42	14	Carbamidomethylation; Oxidation (M)	48519
OVOC2810 OVP02928 WBGene00239619 status:Predicted		116.64	35	6	Oxidation (M)	24484
OVOC2812 OVP04246 WBGene00239621 locus:Ovo-cpr-6 status:Predicted		181.37	27	11	Carbamidomethylation; Oxidation (M)	44306
OVOC2819 OVP00365 WBGene00239628 locus:Ovo-erp-1 status:Partially_confirmed		241.49	72	25	Carbamidomethylation; Oxidation (M)	30418
OVOC283 OVP09900 WBGene00237092 status:Predicted		139.79	27	5	Carbamidomethylation	24234
OVOC2841 OVP02191 WBGene00239650 status:Confirmed		106.56	54	4	Carbamidomethylation	13944
OVOC2844 OVP05920 WBGene00239653 status:Predicted		59.84	3	4	Carbamidomethylation	134038
OVOC2855 OVP06209 WBGene00239664 status:Confirmed		84.66	18	3		20532
OVOC2858 OVP09159 WBGene00239667 status:Partially_confirmed		109.52	27	3		16627
OVOC2861 OVP12373 WBGene00239670 status:Partially_confirmed		340.79	77	38	Carbamidomethylation; Oxidation (M)	47267
OVOC2864 OVP02135 WBGene00239673 locus:Ovo-tag-147 status:Predicted		140.79	13	9	Carbamidomethylation	88210
OVOC2868 OVP00957 WBGene00239677 status:Predicted		180.83	62	16	Carbamidomethylation; Oxidation (M)	34529
OVOC2874 OVP00738 WBGene00239683 locus:Ovo-inx-5 status:Predicted		62.34	6	2	Carbamidomethylation	46751
OVOC2888 OVP11377 WBGene00239697 status:Predicted		182.86	61	15	Carbamidomethylation; Oxidation (M)	25998
OVOC2889 OVP05847 WBGene00239698 status:Predicted		139.31	43	14	Carbamidomethylation	39068
OVOC2902 OVP05359 WBGene00239711 locus:Ovo-let-413 status:Predicted		77.87	4	4		120821
OVOC2906 OVP01756 WBGene00239715 locus:Ovo-rpl-16 status:Partially_confirmed		111.38	15	7	Carbamidomethylation	48959
OVOC2914 OVP11903 WBGene00239723 status:Confirmed		180.87	36	8	Carbamidomethylation; Oxidation (M)	39555
OVOC2917 OVP04658 WBGene00239726 status:Predicted		164.69	56	11	Carbamidomethylation; Oxidation (M)	20317
OVOC2918 OVP10449 WBGene00239727 status:Predicted		121.08	35	8	Carbamidomethylation	28373
OVOC2919 OVP08302 WBGene00239728 locus:Ovo-rpl-30 status:Confirmed		155.68	69	7	Carbamidomethylation; Oxidation (M)	12281
OVOC2933 OVP02418 WBGene00239742 locus:Ovo-gsnl-1 status:Predicted		258.53	52	26	Carbamidomethylation; Oxidation (M)	55348
OVOC2935 OVP00509 WBGene00239744 status:Predicted		140.02	18	4	Carbamidomethylation	45714
OVOC295 OVP08241 WBGene00237104 status:Partially_confirmed		236.15	33	16	Carbamidomethylation; Oxidation (M)	55167
OVOC2958 OVP05037 WBGene00239767 status:Confirmed		169.2	51	16	Oxidation (M)	20886
OVOC2959 OVP12473 WBGene00239768 status:Predicted		231.73	55	18	Oxidation (M)	20193
OVOC2961 OVP10464 WBGene00239770 status:Partially_confirmed		103.44	6	6	Carbamidomethylation	118245
OVOC2962 OVP01288 WBGene00239771 locus:Ovo-lmp-1 status:Predicted		186.67	44	9	Carbamidomethylation; Oxidation (M)	25424
OVOC2963 OVP11772 WBGene00239772 locus:Ovo-repo-1 status:Partially_confirmed		116.46	39	6		25311
OVOC2965 OVP00928 WBGene00239774 locus:Ovo-dnj-7 status:Predicted		126.68	19	8	Carbamidomethylation; Oxidation (M)	57402
OVOC297 OVP13248 WBGene00237106 locus:Ovo-anc-1 status:Partially_confirmed		347.68	18	79	Carbamidomethylation; Oxidation (M)	542211
OVOC2975 OVP08519 WBGene00239784 status:Predicted		144.6	18	9	Oxidation (M)	83316
OVOC2978 OVP02775 WBGene00239787 status:Predicted		297.23	37	48	Carbamidomethylation; Oxidation (M)	171618
OVOC2984 OVP11713 WBGene00239793 locus:Ovo-cytb-5.2 status:Partially_confirmed		190.79	57	7	Oxidation (M)	15905
OVOC2991 OVP10218 WBGene00239800 status:Partially_confirmed		223.47	68	21	Carbamidomethylation; Oxidation (M)	30765
OVOC2999 OVP01693 WBGene00239808 locus:Ovo-rpl-35 status:Confirmed		87.93	27	4		14372
OVOC3 OVP05022 WBGene00236812 locus:Ovo-dnc-5 status:Predicted		77.2	19	4	Carbamidomethylation	20696
OVOC3002 OVP07624 WBGene00239811 status:Partially_confirmed		111.02	16	4		23317
OVOC3010 OVP00707 WBGene00239819 locus:Ovo-vps-45 status:Partially_confirmed		51.73	5	2		62058
OVOC3014 OVP13215 WBGene00239823 status:Predicted		203.58	27	20	Carbamidomethylation	121049
OVOC3016 OVP05389 WBGene00239825 status:Predicted		207.89	24	18	Carbamidomethylation; Oxidation (M)	105498
OVOC3024 OVP01575 WBGene00239833 status:Predicted		170.93	22	9	Carbamidomethylation; Oxidation (M)	59959
OVOC3029 OVP08698 WBGene00239838 status:Predicted		132.44	8	8	Carbamidomethylation	132584
OVOC3030 OVP03402 WBGene00239839 status:Partially_confirmed		72.64	15	4	Carbamidomethylation	40616
OVOC3032 OVP04835 WBGene00239841 status:Predicted		72.9	5	4	Carbamidomethylation	157668
OVOC3044 OVP09907 WBGene00239853 status:Predicted		125.54	32	5		21897
OVOC3047 OVP04120 WBGene00239856 status:Predicted		85.99	16	5	Carbamidomethylation	17707
OVOC3048 OVP09721 WBGene00239857 locus:Ovo-aman-1 status:Partially_confirmed		298.39	38	30	Carbamidomethylation; Oxidation (M)	112744
OVOC3049 OVP13976 WBGene00239858 status:Partially_confirmed		181.4	47	13	Carbamidomethylation	21695
OVOC3051 OVP00873 WBGene00239860 locus:Ovo-pcyt-1 status:Partially_confirmed		123.55	45	9	Carbamidomethylation	33438
OVOC3056 OVP03665 WBGene00239865 status:Predicted		161.26	37	9	Carbamidomethylation; Oxidation (M)	45642
OVOC3061 OVP05967 WBGene00239870 locus:Ovo-cah-3 status:Predicted		172.38	60	13	Carbamidomethylation; Oxidation (M)	24573
OVOC3070 OVP01439 WBGene00239879 locus:Ovo-tth-1 status:Predicted		137.37	46	9	Carbamidomethylation	20497
OVOC3086 OVP12193 WBGene00239895 status:Predicted		244.63	74	24	Carbamidomethylation	44733
OVOC3087 OVP10793 WBGene00239896 locus:Ovo-ima-3 status:Predicted		173.36	27	10	Carbamidomethylation	56197
OVOC3088 OVP04978 WBGene00239897 locus:Ovo-chn-1 status:Predicted		66.87	11	3		33274
OVOC3093 OVP04814 WBGene00239902 status:Predicted		56.29	12	2	Oxidation (M)	20372
OVOC3094 OVP10634 WBGene00239903 status:Partially_confirmed		238.99	55	23	Carbamidomethylation	43369
OVOC310 OVP05456 WBGene00237119 status:Predicted		57.22	5	3	Oxidation (M)	62884
OVOC3102 OVP13970 WBGene00239911 status:Predicted		205.85	36	17	Carbamidomethylation; Oxidation (M)	64398
OVOC311 OVP12580 WBGene00237120 status:Partially_confirmed		300.63	37	60	Oxidation (M)	204396
OVOC3116 OVP03299 WBGene00239925 status:Predicted		315.8	63	63	Carbamidomethylation; Oxidation (M)	87549
OVOC3117 OVP10565 WBGene00239926 status:Predicted		35.9	6	2		80069
OVOC312 OVP13123 WBGene00237121 locus:Ovo-lrp-1 status:Predicted		218.61	9	32	Carbamidomethylation; Oxidation (M)	529124
OVOC3120 OVP01246 WBGene00239929 status:Partially_confirmed		174.35	42	12	Carbamidomethylation	36556
OVOC3125 OVP04208 WBGene00239934 locus:Ovo-ftt-2 status:Partially_confirmed		306.21	88	55	Carbamidomethylation; Oxidation (M)	33759
OVOC3142 OVP12057 WBGene00239951 status:Predicted		177.23	22	11		65727
OVOC3147 OVP03967 WBGene00239956 status:Predicted		116.88	18	5		37553
OVOC3149 OVP08673 WBGene00239958 locus:Ovo-mppa-1 status:Predicted		87	18	6	Carbamidomethylation	61575
OVOC3150 OVP05140 WBGene00239959 status:Predicted		130.23	32	7	Carbamidomethylation; Oxidation (M)	23775
OVOC3154 OVP02350 WBGene00239963 status:Partially_confirmed		187.54	76	9	Carbamidomethylation; Oxidation (M)	14337
OVOC3158 OVP12932 WBGene00239967 status:Predicted		132.03	37	8	Carbamidomethylation	36824
OVOC3159 OVP05012 WBGene00239968 locus:Ovo-ncs-3 status:Partially_confirmed		94.89	32	5		23318
OVOC316 OVP14228 WBGene00237125 status:Partially_confirmed		95.17	10	5	Carbamidomethylation	47303
OVOC3161 OVP02552 WBGene00239970 locus:Ovo-arrd-25 status:Partially_confirmed		140.33	27	8	Oxidation (M)	55946
OVOC3164 OVP11792 WBGene00239973 status:Partially_confirmed		150.28	37	10	Carbamidomethylation	36349
OVOC3185 OVP00385 WBGene00239994 status:Predicted		119.92	17	6	Carbamidomethylation	50681
OVOC3197 OVP07480 WBGene00240006 status:Predicted		69.32	14	2	Carbamidomethylation	22106
OVOC3199 OVP08597 WBGene00240008 status:Predicted		241.98	35	23	Carbamidomethylation; Oxidation (M)	92974
OVOC3200 OVP12437 WBGene00240009 locus:Ovo-pgk-1 status:Partially_confirmed		361.31	86	76	Carbamidomethylation; Oxidation (M)	45388
OVOC3203 OVP05525 WBGene00240012 locus:Ovo-cas-1 status:Predicted		230.1	32	33	Carbamidomethylation; Oxidation (M)	120340
OVOC3204 OVP02334 WBGene00240013 status:Predicted		59.05	22	3		9773
OVOC3216 OVP11343 WBGene00240025 locus:Ovo-letm-1 status:Predicted		177.42	25	18	Oxidation (M)	90137
OVOC3232 OVP11741 WBGene00240041 status:Partially_confirmed		265.51	69	24	Carbamidomethylation; Oxidation (M)	36010
OVOC3233 OVP05148 WBGene00240042 locus:Ovo-gcp-2.1 status:Predicted		125.48	13	7		82648
OVOC3234 OVP12346 WBGene00240043 status:Predicted		118.21	14	6		55529
OVOC3238 OVP10333 WBGene00240047 status:Predicted		95.93	12	3	Carbamidomethylation	55483
OVOC3245 OVP13727 WBGene00240054 status:Partially_confirmed		101.5	12	5		67876
OVOC3251 OVP07758 WBGene00240060 locus:Ovo-rab-14 status:Predicted		218.04	80	16	Carbamidomethylation; Oxidation (M)	23772
OVOC3254 OVP13287 WBGene00240063 status:Predicted		63.25	9	2		31875
OVOC3255 OVP11159 WBGene00240064 locus:Ovo-lec-4 status:Predicted		236.32	57	23	Oxidation (M)	32659
OVOC3256 OVP10061 WBGene00240065 locus:Ovo-ubh-4 status:Partially_confirmed		175.68	20	12	Carbamidomethylation	82573
OVOC3257 OVP13197 WBGene00240066 status:Predicted		138.95	9	6	Oxidation (M)	70150
OVOC326 OVP10938 WBGene00237135 status:Partially_confirmed		175.9	28	11	Carbamidomethylation	50319
OVOC3263 OVP06031 WBGene00240072 locus:Ovo-pas-1 status:Partially_confirmed		216.33	69	17	Carbamidomethylation; Oxidation (M)	27420
OVOC3267 OVP08721 WBGene00240076 locus:Ovo-rpl-28 status:Confirmed		104.24	37	6		15740
OVOC327 OVP05386 WBGene00237136 locus:Ovo-fce-1 status:Predicted		179.13	26	12	Oxidation (M)	47186
OVOC3288 OVP08355 WBGene00240097 status:Predicted		48.58	12	2		16949
OVOC329 OVP03479 WBGene00237138 locus:Ovo-tli-1 status:Partially_confirmed		92.9	20	4		24135
OVOC3290 OVP07770 WBGene00240099 locus:Ovo-hex-1 status:Partially_confirmed		265.29	55	34	Carbamidomethylation; Oxidation (M)	63384
OVOC3293 OVP03428 WBGene00240102 status:Predicted		232.68	48	20	Carbamidomethylation	70225
OVOC331 OVP08710 WBGene00237140 status:Predicted		62.95	25	2	Carbamidomethylation	17054
OVOC3321 OVP09733 WBGene00240130 status:Predicted		74.64	19	4	Carbamidomethylation	41250
OVOC3323 OVP14241 WBGene00240132 status:Predicted		55.67	5	3		65777
OVOC3324 OVP01741 WBGene00240133 locus:Ovo-cope-1 status:Partially_confirmed		177.07	58	15	Carbamidomethylation	34097
OVOC3329 OVP09971 WBGene00240138 locus:Ovo-cpf-2 status:Predicted		70.23	9	2		37605
OVOC3339 OVP05304 WBGene00240148 status:Predicted		118.74	21	4	Carbamidomethylation	16420
OVOC3346 OVP09212 WBGene00240155 status:Confirmed		255.97	78	27	Oxidation (M)	24995
OVOC3349 OVP09422 WBGene00240158 status:Predicted		226.82	59	13	Carbamidomethylation	27756
OVOC3350 OVP03787 WBGene00240159 status:Partially_confirmed		86.08	13	3		29460
OVOC3351 OVP01673 WBGene00240160 status:Predicted		78.15	20	4	Oxidation (M)	25968
OVOC3356 OVP10202 WBGene00240165 status:Predicted		55.52	3	2	Carbamidomethylation	110262
OVOC3358 OVP02670 WBGene00240167 status:Predicted		122.72	26	4		27617
OVOC336 OVP13349 WBGene00237145 status:Predicted		203.38	15	28	Carbamidomethylation; Oxidation (M)	276087
OVOC337 OVP13193 WBGene00237146 status:Predicted		198	40	11	Carbamidomethylation; Oxidation (M)	27783
OVOC3377 OVP07394 WBGene00240186 status:Partially_confirmed		177.85	36	10	Carbamidomethylation; Oxidation (M)	33506
OVOC3380 OVP10316 WBGene00240189 locus:Ovo-dlg-1 status:Predicted		238.24	39	26		101412
OVOC3387 OVP07666 WBGene00240196 status:Predicted		185.07	27	13	Carbamidomethylation	81488
OVOC339 OVP04740 WBGene00237148 status:Predicted		191.53	50	13	Oxidation (M)	23792
OVOC3391 OVP14494 WBGene00240200 locus:Ovo-gfm-1 status:Partially_confirmed		73.76	6	5	Carbamidomethylation	86836
OVOC3399 OVP05115 WBGene00240208 status:Predicted		69.15	13	3	Carbamidomethylation	33418
OVOC3401 OVP07621 WBGene00240210 status:Predicted		257.77	43	20	Carbamidomethylation; Oxidation (M)	66916
OVOC341 OVP06666 WBGene00237150 locus:Ovo-rpl-7 status:Confirmed		167.46	57	16		28924
OVOC3414 OVP09925 WBGene00240223 locus:Ovo-tag-322 status:Predicted		53.13	8	4		49342
OVOC3417 OVP05455 WBGene00240226 locus:Ovo-mrpl-12 status:Predicted		95	28	8		29420
OVOC3418 OVP08036 WBGene00240227 locus:Ovo-rps-5 status:Confirmed		144.35	51	8	Carbamidomethylation	23936
OVOC342 OVP13068 WBGene00237151 status:Partially_confirmed		155.56	24	11	Carbamidomethylation	57738
OVOC3420 OVP12120 WBGene00240229 status:Confirmed		108	26	4	Oxidation (M)	17154
OVOC3421 OVP06618 WBGene00240230 locus:Ovo-spc-1 status:Partially_confirmed		412.96	52	108	Carbamidomethylation; Oxidation (M)	281715
OVOC3439 OVP07449 WBGene00240248 status:Predicted		124.32	41	11	Carbamidomethylation; Oxidation (M)	36469
OVOC3446 OVP03535 WBGene00240255 status:Partially_confirmed		301.28	82	58	Carbamidomethylation; Oxidation (M)	36132
OVOC346 OVP13254 WBGene00237155 locus:Ovo-ufd-1 status:Confirmed		87.92	27	7	Carbamidomethylation; Oxidation (M)	35234
OVOC347 OVP05956 WBGene00237156 locus:Ovo-imb-1 status:Predicted		69.61	4	3		98008
OVOC3471 OVP00175 WBGene00240280 locus:Ovo-rpn-1 status:Partially_confirmed		203.93	27	19	Carbamidomethylation	104454
OVOC3472 OVP09551 WBGene00240281 locus:Ovo-snpn-1 status:Predicted		133.46	53	7		14447
OVOC3477 OVP01952 WBGene00240286 locus:Ovo-got-1.2 status:Partially_confirmed		246.84	66	26	Carbamidomethylation; Oxidation (M)	45878
OVOC3481 OVP11580 WBGene00240290 locus:Ovo-pinn-4 status:Predicted		150.26	63	6	Carbamidomethylation	13522
OVOC3483 OVP09765 WBGene00240292 status:Predicted		79.14	6	3	Carbamidomethylation	66327
OVOC3490 OVP13130 WBGene00240299 status:Partially_confirmed		187.08	30	15	Carbamidomethylation; Oxidation (M)	62897
OVOC35 OVP06534 WBGene00236844 locus:Ovo-usp-5 status:Predicted		259.07	50	30	Carbamidomethylation; Oxidation (M)	93632
OVOC3501 OVP14522 WBGene00240310 locus:Ovo-ech-6 status:Partially_confirmed		136.47	37	7		32098
OVOC3504 OVP07147 WBGene00240313 status:Predicted		136.85	14	10	Carbamidomethylation	122014
OVOC3509 OVP07206 WBGene00240318 locus:Ovo-pbs-2 status:Predicted		229.9	63	17	Carbamidomethylation; Oxidation (M)	28925
OVOC3511 OVP09106 WBGene00240320 status:Predicted		91.56	8	3		60774
OVOC3523 OVP14439 WBGene00240332 locus:Ovo-ostd-1 status:Partially_confirmed		303.73	60	35	Carbamidomethylation	70953
OVOC3537 OVP14281 WBGene00240346 locus:Ovo-pfd-6 status:Predicted		149.12	60	7		14234
OVOC3543 OVP13797 WBGene00240352 locus:Ovo-tra-3 status:Predicted		70.83	4	2		72855
OVOC3545 OVP13850 WBGene00240354 locus:Ovo-cyn-10 status:Partially_confirmed		142.03	57	8		18166
OVOC3554 OVP13045 WBGene00240363 status:Predicted		101.7	2	12		601046
OVOC356 OVP05422 WBGene00237165 locus:Ovo-tom-1 status:Predicted		48.86	2	3		143387
OVOC357 OVP10794 WBGene00237166 locus:Ovo-rpl-14 status:Confirmed		141.12	36	7	Oxidation (M)	16613
OVOC3585 OVP09214 WBGene00240394 locus:Ovo-acly-2 status:Partially_confirmed		159.67	20	18		123846
OVOC36 OVP02057 WBGene00236845 locus:Ovo-hint-1 status:Confirmed		172.28	65	10	Carbamidomethylation; Oxidation (M)	18544
OVOC3602 OVP13535 WBGene00240411 status:Predicted		58.3	3	2		58841
OVOC3603 OVP06607 WBGene00240412 locus:Ovo-ruvb-1 status:Predicted		162.66	34	12	Carbamidomethylation; Oxidation (M)	55038
OVOC3604 OVP02579 WBGene00240413 status:Predicted		118.41	14	7	Oxidation (M)	55359
OVOC362 OVP09844 WBGene00237171 status:Partially_confirmed		354.96	19	55	Carbamidomethylation; Oxidation (M)	148006
OVOC3627 OVP08178 WBGene00240436 locus:Ovo-rpl-17 status:Partially_confirmed		111.92	25	6		25885
OVOC3628 OVP06184 WBGene00240437 locus:Ovo-icd-2 status:Confirmed		211.64	43	12	Carbamidomethylation; Oxidation (M)	24412
OVOC363 OVP05905 WBGene00237172 status:Predicted		109.59	40	5	Carbamidomethylation	19906
OVOC3630 OVP09352 WBGene00240439 status:Partially_confirmed		163.37	21	15	Carbamidomethylation	67161
OVOC3634 OVP12737 WBGene00240443 status:Predicted		214.59	21	14	Carbamidomethylation; Oxidation (M)	95960
OVOC3639 OVP06981 WBGene00240448 locus:Ovo-aqp-3 status:Partially_confirmed		79.64	10	4	Carbamidomethylation	30241
OVOC3643 OVP02869 WBGene00240452 status:Predicted		57.56	19	2		16360
OVOC3650 OVP07762 WBGene00240459 status:Partially_confirmed		123.28	18	6	Carbamidomethylation	51684
OVOC3652 OVP12134 WBGene00240461 locus:Ovo-eef-1B.1 status:Partially_confirmed		210.87	25	16	Carbamidomethylation; Oxidation (M)	74412
OVOC3664 OVP03238 WBGene00240473 locus:Ovo-trx-2 status:Partially_confirmed		95.61	33	3	Carbamidomethylation; Oxidation (M)	20295
OVOC3665 OVP02546 WBGene00240474 locus:Ovo-lam-2 status:Partially_confirmed		228.69	22	27	Carbamidomethylation; Oxidation (M)	183966
OVOC3675 OVP01885 WBGene00240484 locus:Ovo-pam-1 status:Predicted		332.87	53	42	Carbamidomethylation; Oxidation (M)	100351
OVOC3684 OVP01809 WBGene00240493 status:Partially_confirmed		189.27	65	12	Oxidation (M)	21971
OVOC3685 OVP11046 WBGene00240494 status:Predicted		177.38	20	7	Oxidation (M)	24663
OVOC3697 OVP08834 WBGene00240506 status:Predicted		85.58	12	4	Carbamidomethylation	37789
OVOC37 OVP09485 WBGene00236846 locus:Ovo-cpz-1 status:Confirmed		214.71	74	18	Carbamidomethylation	34437
OVOC3712 OVP01368 WBGene00240521 locus:Ovo-hsp-43 status:Partially_confirmed		52.07	12	4		34087
OVOC3720 OVP03947 WBGene00240529 locus:Ovo-cytb-5.1 status:Predicted		168.59	52	6	Carbamidomethylation; Oxidation (M)	15573
OVOC3721 OVP14060 WBGene00240530 status:Partially_confirmed		220.5	60	17	Oxidation (M)	23594
OVOC3725 OVP01677 WBGene00240534 locus:Ovo-ubc-13 status:Predicted		181.88	67	12	Carbamidomethylation; Oxidation (M)	16960
OVOC3737 OVP12855 WBGene00240546 locus:Ovo-gdh-1 status:Partially_confirmed		293.66	73	40	Carbamidomethylation; Oxidation (M)	60159
OVOC3738 OVP13763 WBGene00240547 locus:Ovo-hel-1 status:Partially_confirmed		175.1	35	13	Carbamidomethylation; Oxidation (M)	48541
OVOC3741 OVP03721 WBGene00240550 locus:Ovo-ipgm-1 status:Partially_confirmed		345.83	82	50	Carbamidomethylation; Oxidation (M)	57461
OVOC3754 OVP02672 WBGene00240563 locus:Ovo-snr-5 status:Predicted		100.94	37	3	Carbamidomethylation	9323
OVOC3773 OVP12479 WBGene00240582 locus:Ovo-cic-1 status:Predicted		148.53	13	9	Carbamidomethylation	88679
OVOC3775 OVP04060 WBGene00240584 status:Partially_confirmed		126.52	26	7	Carbamidomethylation; Oxidation (M)	37182
OVOC380 OVP13156 WBGene00237189 locus:Ovo-cyc-1 status:Predicted		200.86	64	17	Carbamidomethylation; Oxidation (M)	32387
OVOC3811 OVP00265 WBGene00240620 status:Confirmed		62.85	10	2	Carbamidomethylation	24749
OVOC3812 OVP07702 WBGene00240621 status:Predicted		152.04	14	11	Carbamidomethylation	100341
OVOC3816 OVP10899 WBGene00240625 status:Predicted		159.19	40	9	Carbamidomethylation; Oxidation (M)	20585
OVOC3817 OVP00759 WBGene00240626 status:Predicted		102.96	21	4	Carbamidomethylation	37571
OVOC3823 OVP13458 WBGene00240632 locus:Ovo-acn-1 status:Predicted		235.34	33	22	Carbamidomethylation; Oxidation (M)	99372
OVOC3836 OVP12742 WBGene00240645 locus:Ovo-cyc-2.2 status:Confirmed		185.32	55	13	Oxidation (M)	12907
OVOC3843 OVP00153 WBGene00240652 status:Predicted		133.33	22	11	Carbamidomethylation	62311
OVOC3845 OVP05277 WBGene00240654 status:Partially_confirmed		36.87	2	2		147602
OVOC3854 OVP03472 WBGene00240663 status:Predicted		137.71	22	8	Carbamidomethylation	48387
OVOC3859 OVP01922 WBGene00240668 status:Partially_confirmed		115.07	28	6	Carbamidomethylation; Oxidation (M)	33120
OVOC3860 OVP12577 WBGene00240669 status:Partially_confirmed		234.32	39	23	Carbamidomethylation; Oxidation (M)	94213
OVOC3864 OVP00674 WBGene00240673 locus:Ovo-ribo-1 status:Predicted		297.35	62	38	Carbamidomethylation; Oxidation (M)	73896
OVOC3865 OVP11279 WBGene00240674 locus:Ovo-nbet-1 status:Predicted		96.45	40	5	Oxidation (M)	12329
OVOC3866 OVP02022 WBGene00240675 status:Predicted		82.42	16	5		56416
OVOC3869 OVP00856 WBGene00240678 locus:Ovo-sqd-1 status:Partially_confirmed		143.4	35	10	Carbamidomethylation	32581
OVOC387 OVP01553 WBGene00237196 status:Confirmed		157.16	29	10	Carbamidomethylation; Oxidation (M)	13178
OVOC3870 OVP10984 WBGene00240679 locus:Ovo-lsm-8 status:Predicted		171.46	81	8	Oxidation (M)	10857
OVOC3872 OVP00204 WBGene00240681 status:Confirmed		99.65	38	4		15574
OVOC3882 OVP10990 WBGene00240691 locus:Ovo-tax-6 status:Predicted		86.08	15	6	Carbamidomethylation	59840
OVOC3885 OVP13906 WBGene00240694 locus:Ovo-vha-5 status:Partially_confirmed		212.68	24	19	Carbamidomethylation	102084
OVOC3891 OVP11863 WBGene00240700 status:Predicted		102.26	25	8	Carbamidomethylation	25020
OVOC3893 OVP04711 WBGene00240702 status:Predicted		69.21	12	2		44776
OVOC391 OVP08431 WBGene00237200 locus:Ovo-rps-26 status:Confirmed		138.48	30	4	Carbamidomethylation	13750
OVOC3923 OVP10165 WBGene00240732 status:Partially_confirmed		77.6	3	5		171906
OVOC3924 OVP04602 WBGene00240733 status:Predicted		96.74	11	3	Carbamidomethylation	34308
OVOC393 OVP06580 WBGene00237202 locus:Ovo-dnj-12 status:Predicted		183.32	35	8		43309
OVOC3930 OVP02079 WBGene00240739 status:Predicted		134.68	25	6		30423
OVOC3931 OVP07974 WBGene00240740 locus:Ovo-sax-7 status:Predicted		326.36	56	45	Carbamidomethylation; Oxidation (M)	106753
OVOC3933 OVP12163 WBGene00240742 status:Predicted		93.51	23	5	Oxidation (M)	22378
OVOC3935 OVP11051 WBGene00240744 locus:Ovo-paqr-2 status:Partially_confirmed		66.33	6	4	Carbamidomethylation	61292
OVOC3942 OVP10820 WBGene00240751 locus:Ovo-gdi-1 status:Partially_confirmed		330.82	75	39	Carbamidomethylation; Oxidation (M)	50768
OVOC3943 OVP01437 WBGene00240752 locus:Ovo-coq-3 status:Partially_confirmed		117.73	26	8	Carbamidomethylation	41703
OVOC3945 OVP05690 WBGene00240754 status:Partially_confirmed		56.22	7	2		39505
OVOC3948 OVP11418 WBGene00240757 locus:Ovo-unc-33 status:Partially_confirmed		157.76	20	13	Carbamidomethylation	103805
OVOC3960 OVP06133 WBGene00240769 status:Predicted		106.76	51	5	Oxidation (M)	13770
OVOC3961 OVP06578 WBGene00240770 status:Predicted		167.04	44	14	Carbamidomethylation	55647
OVOC3966 OVP12056 WBGene00240775 status:Predicted		173.22	40	10		44271
OVOC3968 OVP09057 WBGene00240777 locus:Ovo-igcm-3 status:Predicted		173.76	23	11	Carbamidomethylation; Oxidation (M)	72530
OVOC397 OVP06267 WBGene00237206 locus:Ovo-pfd-1 status:Confirmed		109.67	44	5	Oxidation (M)	14037
OVOC3973 OVP08764 WBGene00240782 status:Predicted		147.93	21	10	Carbamidomethylation; Oxidation (M)	53148
OVOC3979 OVP02594 WBGene00240788 status:Predicted		184.81	15	8	Carbamidomethylation	81009
OVOC3986 OVP11769 WBGene00240795 status:Predicted		382.89	89	78	Carbamidomethylation; Oxidation (M)	45888
OVOC3988 OVP02485 WBGene00240797 status:Predicted		47.16	6	2		58407
OVOC3994 OVP04632 WBGene00240803 status:Predicted		192.79	17	24	Carbamidomethylation	198710
OVOC3998 OVP10415 WBGene00240807 status:Predicted		140.71	58	6	Carbamidomethylation	15180
OVOC4000 OVP14038 WBGene00240809 locus:Ovo-vps-26 status:Predicted		109.37	38	10		38087
OVOC402 OVP08013 WBGene00237211 locus:Ovo-rpia-1 status:Predicted		172.08	44	16	Carbamidomethylation; Oxidation (M)	46145
OVOC4022 OVP01273 WBGene00240831 status:Predicted		231.18	60	23	Carbamidomethylation; Oxidation (M)	49013
OVOC4025 OVP11559 WBGene00240834 status:Predicted		112.7	43	5	Carbamidomethylation	14908
OVOC4031 OVP13393 WBGene00240840 locus:Ovo-dsc-4 status:Predicted		111.55	7	5		102693
OVOC4033 OVP12927 WBGene00240842 locus:Ovo-mca-3 status:Predicted		194.88	23	18	Carbamidomethylation; Oxidation (M)	135076
OVOC4049 OVP00322 WBGene00240858 status:Predicted		143.4	53	12	Carbamidomethylation	38747
OVOC4050 OVP00415 WBGene00240859 locus:Ovo-pqn-22 status:Partially_confirmed		140.82	11	7	Carbamidomethylation	86021
OVOC4051 OVP07873 WBGene00240860 status:Partially_confirmed		44.33	8	2		30747
OVOC406 OVP04685 WBGene00237215 status:Predicted		53.87	4	4	Carbamidomethylation	111140
OVOC4062 OVP03083 WBGene00240871 locus:Ovo-ncam-1 status:Predicted		136.61	15	9	Carbamidomethylation	96215
OVOC4064 OVP03969 WBGene00240873 locus:Ovo-mam-3 status:Predicted		71.92	5	4		82086
OVOC4066 OVP05783 WBGene00240875 locus:Ovo-arf-6 status:Predicted		90.06	29	4	Carbamidomethylation	20074
OVOC4068 OVP08074 WBGene00240877 locus:Ovo-uso-1 status:Predicted		65.01	5	4		100041
OVOC4076 OVP00292 WBGene00240885 status:Predicted		252.51	68	22	Carbamidomethylation; Oxidation (M)	40034
OVOC4080 OVP07179 WBGene00240889 locus:Ovo-clec-78 status:Predicted		188.36	6	18	Carbamidomethylation	395781
OVOC4082 OVP11630 WBGene00240891 locus:Ovo-erl-1 status:Partially_confirmed		136.61	30	6	Carbamidomethylation	36059
OVOC4084 OVP13291 WBGene00240893 status:Partially_confirmed		100.84	6	7	Carbamidomethylation	168801
OVOC4085 OVP02760 WBGene00240894 locus:Ovo-coq-8 status:Predicted		65.97	5	3		71972
OVOC4087 OVP00967 WBGene00240896 status:Predicted		50.6	2	3		140455
OVOC4090 OVP06999 WBGene00240899 status:Partially_confirmed		56.89	17	2		12406
OVOC4091 OVP01190 WBGene00240900 status:Predicted		135.24	37	5		25514
OVOC4093 OVP03003 WBGene00240902 locus:Ovo-let-653 status:Predicted		72.75	7	2	Carbamidomethylation	59024
OVOC41 OVP07855 WBGene00236850 status:Predicted		84.63	4	3		113953
OVOC4100 OVP12005 WBGene00240909 status:Confirmed		273.57	83	20	Carbamidomethylation; Oxidation (M)	15064
OVOC4110 OVP00872 WBGene00240919 status:Partially_confirmed		299	66	34	Carbamidomethylation; Oxidation (M)	66654
OVOC4114 OVP08744 WBGene00240923 status:Predicted		112.37	17	7	Carbamidomethylation	70909
OVOC4115 OVP00397 WBGene00240924 status:Predicted		82.48	13	4	Carbamidomethylation	39538
OVOC4122 OVP04631 WBGene00240931 status:Predicted		54.72	13	3		26997
OVOC4126 OVP07396 WBGene00240935 status:Partially_confirmed		135.92	17	10	Carbamidomethylation	77891
OVOC413 OVP04472 WBGene00237222 locus:Ovo-tat-5 status:Predicted		102.72	8	7		119026
OVOC4130 OVP13986 WBGene00240939 status:Predicted		174.55	63	9	Carbamidomethylation	16963
OVOC4140 OVP08554 WBGene00240949 status:Partially_confirmed		137.88	22	5		43738
OVOC4141 OVP12657 WBGene00240950 status:Confirmed		101.42	45	6		6974
OVOC4143 OVP10554 WBGene00240952 locus:Ovo-tes-1 status:Predicted		62.51	6	3		51506
OVOC4148 OVP00141 WBGene00240957 status:Partially_confirmed		257.23	30	33	Carbamidomethylation; Oxidation (M)	168178
OVOC4152 OVP04614 WBGene00240961 locus:Ovo-cav-1 status:Partially_confirmed		106.98	26	6	Carbamidomethylation; Oxidation (M)	23750
OVOC4153 OVP11862 WBGene00240962 status:Partially_confirmed		198.87	75	12	Carbamidomethylation; Oxidation (M)	19390
OVOC4160 OVP09842 WBGene00240969 locus:Ovo-pmk-1 status:Predicted		192.68	47	13	Carbamidomethylation; Oxidation (M)	42399
OVOC4162 OVP02981 WBGene00240971 status:Partially_confirmed		287.65	45	42	Carbamidomethylation; Oxidation (M)	67889
OVOC4166 OVP06202 WBGene00240975 status:Predicted		252.38	69	24	Carbamidomethylation; Oxidation (M)	50141
OVOC4177 OVP00464 WBGene00240986 locus:Ovo-ost-1 status:Partially_confirmed		265.35	54	22	Carbamidomethylation; Oxidation (M)	32588
OVOC4178 OVP08479 WBGene00240987 locus:Ovo-vdac-1 status:Partially_confirmed		249.9	77	24	Carbamidomethylation; Oxidation (M)	31339
OVOC4187 OVP09179 WBGene00240996 status:Predicted		144.43	26	11	Carbamidomethylation	64359
OVOC4189 OVP03588 WBGene00240998 status:Predicted		149.57	46	6	Carbamidomethylation; Oxidation (M)	12968
OVOC419 OVP13176 WBGene00237228 locus:Ovo-rps-20 status:Confirmed		148.38	53	7	Carbamidomethylation; Oxidation (M)	13601
OVOC4195 OVP13749 WBGene00241004 locus:Ovo-drp-1 status:Partially_confirmed		80.69	7	3		81563
OVOC4197 OVP05536 WBGene00241006 status:Partially_confirmed		89.26	17	4	Carbamidomethylation; Oxidation (M)	25640
OVOC4200 OVP04042 WBGene00241009 locus:Ovo-col-109 status:Partially_confirmed		69.2	4	2	Carbamidomethylation	37538
OVOC4208 OVP10330 WBGene00241017 status:Predicted		178.95	47	9		20298
OVOC4212 OVP10133 WBGene00241021 locus:Ovo-ogdh-1 status:Predicted		203.56	28	24	Carbamidomethylation; Oxidation (M)	116426
OVOC4215 OVP02724 WBGene00241024 locus:Ovo-atgp-1 status:Predicted		355.86	54	41	Oxidation (M)	67910
OVOC4217 OVP13835 WBGene00241026 locus:Ovo-lgg-2 status:Confirmed		69.65	32	5		14739
OVOC422 OVP09483 WBGene00237231 status:Partially_confirmed		121.8	16	4		33337
OVOC4222 OVP09973 WBGene00241031 locus:Ovo-lsm-7 status:Predicted		112.1	54	7		11270
OVOC4223 OVP01186 WBGene00241032 status:Confirmed		190.4	55	9	Carbamidomethylation; Oxidation (M)	19390
OVOC4227 OVP10417 WBGene00241036 status:Predicted		132.33	25	6	Oxidation (M)	53571
OVOC4229 OVP09920 WBGene00241038 status:Predicted		112.1	8	4	Carbamidomethylation	72071
OVOC4230 OVP04721 WBGene00241039 status:Confirmed		266.74	72	41	Oxidation (M)	18014
OVOC4234 OVP01868 WBGene00241043 locus:Ovo-mppb-1 status:Partially_confirmed		152.24	29	6	Carbamidomethylation	49511
OVOC4240 OVP08062 WBGene00241049 locus:Ovo-epn-1 status:Predicted		155.1	25	10	Carbamidomethylation; Oxidation (M)	52172
OVOC425 OVP05104 WBGene00237234 status:Predicted		222.43	64	23	Carbamidomethylation; Oxidation (M)	32061
OVOC4255 OVP02466 WBGene00241064 locus:Ovo-tag-273 status:Predicted		188.42	39	19	Oxidation (M)	66824
OVOC4256 OVP06753 WBGene00241065 status:Partially_confirmed		137.21	47	13	Carbamidomethylation	34269
OVOC4257 OVP02368 WBGene00241066 status:Predicted		51.88	6	2		38787
OVOC4270 OVP06435 WBGene00241079 status:Partially_confirmed		101.48	23	5		25545
OVOC4272 OVP04846 WBGene00241081 locus:Ovo-plst-1 status:Predicted		194.41	36	18	Carbamidomethylation	73149
OVOC4274 OVP00628 WBGene00241083 status:Predicted		120.4	30	6	Carbamidomethylation	31190
OVOC429 OVP07768 WBGene00237238 locus:Ovo-ncx-3 status:Predicted		115.81	11	5	Oxidation (M)	93148
OVOC4290 OVP14173 WBGene00241099 locus:Ovo-let-60 status:Predicted		143.53	65	11	Carbamidomethylation; Oxidation (M)	20818
OVOC4296 OVP09582 WBGene00241105 status:Partially_confirmed		249.24	35	31	Carbamidomethylation	110144
OVOC4298 OVP00448 WBGene00241107 status:Predicted		190.05	52	16	Oxidation (M)	40105
OVOC4299 OVP07903 WBGene00241108 status:Partially_confirmed		178.12	44	14	Carbamidomethylation	49293
OVOC430 OVP08147 WBGene00237239 locus:Ovo-rps-12 status:Confirmed		193.09	53	13	Carbamidomethylation; Oxidation (M)	20408
OVOC4300 OVP13014 WBGene00241109 locus:Ovo-egl-4 status:Predicted		207.46	32	22	Carbamidomethylation	86055
OVOC4307 OVP11681 WBGene00241116 status:Confirmed		169.8	57	13	Carbamidomethylation	19773
OVOC4325 OVP12662 WBGene00241134 locus:Ovo-gpc-2 status:Partially_confirmed		134.56	54	4	Carbamidomethylation	9513
OVOC4328 OVP03468 WBGene00241137 locus:Ovo-prdx-3 status:Predicted		259.98	62	21	Carbamidomethylation; Oxidation (M)	28000
OVOC4331 OVP03065 WBGene00241140 locus:Ovo-rnp-3 status:Predicted		132.74	20	10	Oxidation (M)	55371
OVOC4340 OVP04975 WBGene00241149 status:Partially_confirmed		233.67	66	15	Carbamidomethylation; Oxidation (M)	30349
OVOC4341 OVP12287 WBGene00241150 locus:Ovo-unc-115 status:Predicted		184.5	24	15	Carbamidomethylation	71320
OVOC4356 OVP02807 WBGene00241165 status:Partially_confirmed		219.18	49	12	Carbamidomethylation; Oxidation (M)	32711
OVOC436 OVP13836 WBGene00237245 status:Predicted		85.75	8	3		46570
OVOC4361 OVP06110 WBGene00241170 locus:Ovo-eps-8 status:Predicted		164.47	17	10	Carbamidomethylation	83429
OVOC4365 OVP13646 WBGene00241174 locus:Ovo-immt-2 status:Predicted		226.06	45	29	Oxidation (M)	76599
OVOC437 OVP03191 WBGene00237246 locus:Ovo-exc-4 status:Partially_confirmed		203.8	57	18	Carbamidomethylation; Oxidation (M)	35347
OVOC439 OVP08328 WBGene00237248 locus:Ovo-vha-10 status:Predicted		141.34	63	12	Carbamidomethylation; Oxidation (M)	14935
OVOC4399 OVP13618 WBGene00241208 status:Partially_confirmed		174.42	26	16		66240
OVOC440 OVP06083 WBGene00237249 locus:Ovo-ubl-5 status:Confirmed		124.1	59	7	Carbamidomethylation	8709
OVOC4400 OVP14392 WBGene00241209 locus:Ovo-mlt-9 status:Predicted		250.3	39	20	Carbamidomethylation; Oxidation (M)	61526
OVOC4402 OVP12227 WBGene00241211 status:Predicted		171.59	16	9	Carbamidomethylation; Oxidation (M)	65295
OVOC4404 OVP02183 WBGene00241213 locus:Ovo-mct-4 status:Partially_confirmed		71.99	6	3	Oxidation (M)	89695
OVOC4410 OVP12486 WBGene00241219 status:Predicted		151.67	12	13	Carbamidomethylation	139958
OVOC4424 OVP08644 WBGene00241233 status:Predicted		252.74	84	22	Carbamidomethylation; Oxidation (M)	31256
OVOC4426 OVP12427 WBGene00241235 locus:Ovo-pas-5 status:Predicted		261.1	94	24	Carbamidomethylation; Oxidation (M)	27283
OVOC443 OVP10514 WBGene00237252 locus:Ovo-dnj-19 status:Confirmed		208.04	49	17	Carbamidomethylation; Oxidation (M)	47678
OVOC4431 OVP13777 WBGene00241240 locus:Ovo-unc-44 status:Partially_confirmed		346.01	47	69	Carbamidomethylation; Oxidation (M)	202266
OVOC4436 OVP12278 WBGene00241245 locus:Ovo-hmg-5 status:Predicted		147.72	55	12	Carbamidomethylation; Oxidation (M)	23681
OVOC4438 OVP03388 WBGene00241247 locus:Ovo-seld-1 status:Predicted		219.44	47	12	Carbamidomethylation	42515
OVOC4444 OVP13900 WBGene00241253 locus:Ovo-pes-9 status:Predicted		305.61	74	37	Carbamidomethylation; Oxidation (M)	52998
OVOC4446 OVP03675 WBGene00241255 status:Predicted		217.67	45	15	Carbamidomethylation; Oxidation (M)	48580
OVOC4447 OVP11083 WBGene00241256 status:Partially_confirmed		210.78	28	12	Carbamidomethylation; Oxidation (M)	59833
OVOC4448 OVP10606 WBGene00241257 status:Partially_confirmed		236.18	45	17	Oxidation (M)	47374
OVOC445 OVP04096 WBGene00237254 status:Predicted		69.04	21	4	Carbamidomethylation	13661
OVOC4457 OVP02765 WBGene00241266 status:Predicted		82.81	23	3	Carbamidomethylation	16173
OVOC4466 OVP00229 WBGene00241275 status:Partially_confirmed		157.96	17	7	Oxidation (M)	65844
OVOC4467 OVP07455 WBGene00241276 status:Partially_confirmed		166.4	30	12		50237
OVOC4474 OVP03312 WBGene00241283 locus:Ovo-kcc-1 status:Predicted		186.73	18	17	Carbamidomethylation; Oxidation (M)	130118
OVOC4479 OVP02018 WBGene00241288 locus:Ovo-fbp-1 status:Partially_confirmed		263.47	55	22	Oxidation (M)	43240
OVOC4487 OVP00026 WBGene00241296 status:Predicted		162.58	48	7	Carbamidomethylation	21648
OVOC4497 OVP01022 WBGene00241306 locus:Ovo-spp-10 status:Partially_confirmed		336.95	66	56	Carbamidomethylation; Oxidation (M)	43932
OVOC451 OVP13327 WBGene00237260 status:Partially_confirmed		249.01	48	32	Carbamidomethylation; Oxidation (M)	23548
OVOC4512 OVP08236 WBGene00241321 locus:Ovo-ckc-1 status:Partially_confirmed		62.43	14	2	Carbamidomethylation	41129
OVOC4517 OVP10200 WBGene00241326 locus:Ovo-igcm-1 status:Predicted		144.25	13	8		118145
OVOC4521 OVP00080 WBGene00241330 status:Predicted		106.14	15	8		66304
OVOC4522 OVP07148 WBGene00241331 status:Predicted		121.09	10	7		67204
OVOC4526 OVP03436 WBGene00241335 status:Predicted		109.65	7	5		62744
OVOC4530 OVP03005 WBGene00241339 status:Partially_confirmed		174.69	29	23	Oxidation (M)	103063
OVOC4534 OVP14486 WBGene00241343 status:Predicted		72.79	11	2	Oxidation (M)	21883
OVOC4536 OVP14333 WBGene00241345 status:Partially_confirmed		126.47	37	6	Carbamidomethylation; Oxidation (M)	20573
OVOC4538 OVP05911 WBGene00241347 locus:Ovo-sar-1 status:Confirmed		120.89	31	4	Carbamidomethylation	21937
OVOC455 OVP13153 WBGene00237264 locus:Ovo-tin-13 status:Predicted		215.42	76	12	Carbamidomethylation; Oxidation (M)	13146
OVOC4552 OVP03205 WBGene00241361 status:Predicted		89.72	8	4		80624
OVOC4553 OVP03526 WBGene00241362 locus:Ovo-pfd-4 status:Predicted		156.81	79	8	Carbamidomethylation; Oxidation (M)	15305
OVOC4554 OVP10713 WBGene00241363 locus:Ovo-gspd-1 status:Predicted		231.01	58	30	Carbamidomethylation; Oxidation (M)	61258
OVOC4562 OVP04735 WBGene00241371 status:Predicted		122.77	20	6	Carbamidomethylation	45265
OVOC4564 OVP06711 WBGene00241373 status:Predicted		103.19	31	7	Carbamidomethylation; Oxidation (M)	14499
OVOC4567 OVP03287 WBGene00241376 locus:Ovo-eif-1.A status:Predicted		80.07	24	4	Carbamidomethylation	22368
OVOC4570 OVP12096 WBGene00241379 status:Predicted		153.54	47	8	Carbamidomethylation	17627
OVOC4571 OVP04461 WBGene00241380 status:Predicted		203.06	63	17	Carbamidomethylation; Oxidation (M)	11399
OVOC4575 OVP00878 WBGene00241384 locus:Ovo-fahd-1 status:Predicted		173.27	81	13	Carbamidomethylation	23813
OVOC4577 OVP10058 WBGene00241386 status:Partially_confirmed		205.15	45	19	Carbamidomethylation; Oxidation (M)	40249
OVOC4580 OVP07722 WBGene00241389 status:Partially_confirmed		84.23	23	7		54909
OVOC459 OVP02067 WBGene00237268 locus:Ovo-iars-1 status:Predicted		96.51	5	5	Carbamidomethylation	130192
OVOC4594 OVP00131 WBGene00241403 status:Predicted		46.74	7	2		58278
OVOC4595 OVP09180 WBGene00241404 status:Predicted		53.84	24	2	Carbamidomethylation	17746
OVOC4596 OVP01889 WBGene00241405 locus:Ovo-vha-19 status:Partially_confirmed		197.61	39	17	Carbamidomethylation; Oxidation (M)	49109
OVOC4612 OVP08351 WBGene00241421 status:Predicted		231.47	47	15	Carbamidomethylation; Oxidation (M)	28784
OVOC4614 OVP10264 WBGene00241423 status:Predicted		81.27	13	3	Carbamidomethylation	26839
OVOC4615 OVP06059 WBGene00241424 locus:Ovo-ubxn-2 status:Partially_confirmed		173.63	35	14	Oxidation (M)	56606
OVOC4626 OVP00621 WBGene00241435 locus:Ovo-rack-1 status:Confirmed		246.63	81	24	Carbamidomethylation; Oxidation (M)	35489
OVOC4629 OVP09228 WBGene00241438 status:Partially_confirmed		127.86	13	6	Carbamidomethylation; Oxidation (M)	71409
OVOC4636 OVP14207 WBGene00241445 locus:Ovo-trxr-1 status:Partially_confirmed		224.06	33	17	Carbamidomethylation	70047
OVOC4643 OVP03267 WBGene00241452 status:Predicted		57.16	14	3		36678
OVOC4652 OVP00310 WBGene00241461 status:Predicted		168.31	16	10	Carbamidomethylation	93557
OVOC4656 OVP10958 WBGene00241465 locus:Ovo-ccg-1 status:Confirmed		267.32	76	34	Carbamidomethylation; Oxidation (M)	26542
OVOC4663 OVP05098 WBGene00241472 locus:Ovo-math-33 status:Predicted		197.74	18	16	Carbamidomethylation	124571
OVOC4664 OVP14541 WBGene00241473 locus:Ovo-lpr-3 status:Predicted		220.84	34	16	Carbamidomethylation; Oxidation (M)	59096
OVOC4665 OVP12135 WBGene00241474 locus:Ovo-lpr-6 status:Predicted		171.08	51	14	Carbamidomethylation; Oxidation (M)	31607
OVOC4667 OVP02228 WBGene00241476 locus:Ovo-lpr-5 status:Predicted		211.08	31	15	Carbamidomethylation; Oxidation (M)	58633
OVOC4668 OVP08279 WBGene00241477 locus:Ovo-lpr-4 status:Predicted		197.34	36	16		44364
OVOC4677 OVP05762 WBGene00241486 locus:Ovo-nsy-4 status:Predicted		133.76	18	6	Carbamidomethylation	35214
OVOC4680 OVP10260 WBGene00241489 status:Predicted		106.47	22	8	Carbamidomethylation	47177
OVOC4684 OVP01714 WBGene00241493 status:Predicted		175.19	22	15	Carbamidomethylation	76500
OVOC4694 OVP04028 WBGene00241503 status:Predicted		115.64	10	6	Carbamidomethylation; Oxidation (M)	60719
OVOC4700 OVP10396 WBGene00241509 status:Predicted		101.42	15	3	Carbamidomethylation	36910
OVOC4708 OVP13841 WBGene00241517 status:Predicted		231.86	74	21	Carbamidomethylation; Oxidation (M)	33808
OVOC471 OVP02655 WBGene00237280 status:Predicted		176.25	38	19	Carbamidomethylation; Oxidation (M)	64603
OVOC4713 OVP13329 WBGene00241522 status:Predicted		107.43	20	6	Carbamidomethylation	34849
OVOC4717 OVP13932 WBGene00241526 locus:Ovo-nrfl-1 status:Predicted		167.87	45	12		24905
OVOC4720 OVP10591 WBGene00241529 status:Predicted		83.79	29	3	Carbamidomethylation	19323
OVOC4727 OVP12156 WBGene00241536 status:Predicted		164.47	56	7	Carbamidomethylation; Oxidation (M)	18668
OVOC4735 OVP10765 WBGene00241544 status:Partially_confirmed		141.72	24	8	Carbamidomethylation	29490
OVOC4757 OVP10192 WBGene00241566 status:Partially_confirmed		112.48	35	6	Carbamidomethylation	25503
OVOC4758 OVP04093 WBGene00241567 locus:Ovo-rsd-3 status:Predicted		101.09	9	5		65462
OVOC4760 OVP06904 WBGene00241569 locus:Ovo-epi-1 status:Partially_confirmed		36.91	1	2		408697
OVOC4777 OVP09552 WBGene00241586 locus:Ovo-ttr-53 status:Predicted		69.28	19	2		17949
OVOC4788 OVP14560 WBGene00241597 status:Partially_confirmed		184.42	54	16	Oxidation (M)	29168
OVOC4792 OVP14116 WBGene00241601 status:Confirmed		303.65	89	40	Carbamidomethylation; Oxidation (M)	50046
OVOC4796 OVP03619 WBGene00241605 locus:Ovo-htz-1 status:Partially_confirmed		163.97	42	7		14427
OVOC4799 OVP14517 WBGene00241608 status:Confirmed		201.31	74	19	Carbamidomethylation; Oxidation (M)	28655
OVOC480 OVP13443 WBGene00237289 status:Confirmed		30.77	10	2		25619
OVOC4803 OVP03513 WBGene00241612 locus:Ovo-cka-2 status:Predicted		126.12	21	6	Carbamidomethylation	47352
OVOC4820 OVP12811 WBGene00241629 locus:Ovo-mam-2 status:Predicted		150.9	19	9	Carbamidomethylation	87865
OVOC4824 OVP09993 WBGene00241633 locus:Ovo-arf-3 status:Confirmed		218.45	79	13	Carbamidomethylation; Oxidation (M)	20389
OVOC483 OVP13397 WBGene00237292 status:Predicted		311.09	28	68	Carbamidomethylation; Oxidation (M)	364282
OVOC4837 OVP10728 WBGene00241646 locus:Ovo-hpo-5 status:Partially_confirmed		170.04	33	13	Carbamidomethylation	60477
OVOC4838 OVP11433 WBGene00241647 status:Predicted		193.86	65	14	Carbamidomethylation; Oxidation (M)	22845
OVOC4845 OVP00995 WBGene00241654 locus:Ovo-lsm-3 status:Predicted		81.03	26	3	Oxidation (M)	12027
OVOC4847 OVP03865 WBGene00241656 status:Partially_confirmed		156.7	52	7	Oxidation (M)	15391
OVOC4850 OVP10359 WBGene00241659 status:Predicted		141.44	37	5	Oxidation (M)	22311
OVOC4860 OVP13340 WBGene00241669 status:Partially_confirmed		128.01	34	9	Carbamidomethylation; Oxidation (M)	50658
OVOC4881 OVP09292 WBGene00241690 locus:Ovo-apl-1 status:Predicted		116.2	10	4	Carbamidomethylation	82740
OVOC4898 OVP02996 WBGene00241707 status:Predicted		127.1	34	4		24117
OVOC4903 OVP13111 WBGene00241712 locus:Ovo-spr-2 status:Partially_confirmed		162.83	41	7		28905
OVOC4906 OVP08966 WBGene00241715 status:Partially_confirmed		231.7	36	26	Carbamidomethylation; Oxidation (M)	109505
OVOC4908 OVP08729 WBGene00241717 status:Partially_confirmed		114.36	14	11	Carbamidomethylation	83379
OVOC4910 OVP06924 WBGene00241719 locus:Ovo-vha-11 status:Predicted		271.42	64	28		46808
OVOC4911 OVP05206 WBGene00241720 status:Predicted		89.78	25	3	Carbamidomethylation	25849
OVOC4912 OVP12395 WBGene00241721 locus:Ovo-chat-1 status:Predicted		42.36	10	2		32170
OVOC4935 OVP05565 WBGene00241744 locus:Ovo-kin-2 status:Confirmed		165.73	36	9	Carbamidomethylation	42072
OVOC4945 OVP02440 WBGene00241754 locus:Ovo-gly-20 status:Partially_confirmed		62.62	8	3		53907
OVOC4948 OVP06399 WBGene00241757 status:Partially_confirmed		229.65	52	18	Carbamidomethylation; Oxidation (M)	47206
OVOC4952 OVP14351 WBGene00241761 locus:Ovo-pdi-2 status:Partially_confirmed		363.55	82	77	Carbamidomethylation; Oxidation (M)	55897
OVOC4953 OVP14192 WBGene00241762 locus:Ovo-rhi-1 status:Predicted		171.98	72	12	Carbamidomethylation; Oxidation (M)	22401
OVOC4957 OVP11972 WBGene00241766 status:Partially_confirmed		175.83	52	20	Carbamidomethylation; Oxidation (M)	39068
OVOC4962 OVP01547 WBGene00241771 locus:Ovo-nft-1 status:Partially_confirmed		209.79	42	14	Carbamidomethylation	52683
OVOC4963 OVP07226 WBGene00241772 locus:Ovo-trap-4 status:Predicted		79	12	2		18484
OVOC4971 OVP04490 WBGene00241780 status:Predicted		308.5	49	48	Carbamidomethylation; Oxidation (M)	104844
OVOC4972 OVP10878 WBGene00241781 locus:Ovo-rps-2 status:Confirmed		177.63	53	13	Carbamidomethylation; Oxidation (M)	29952
OVOC4973 OVP09583 WBGene00241782 locus:Ovo-pad-2 status:Partially_confirmed		99.1	15	5		50535
OVOC4980 OVP04510 WBGene00241789 locus:Ovo-vamp-7 status:Predicted		139.22	54	5		11773
OVOC4988 OVP14501 WBGene00241797 locus:Ovo-arl-8 status:Confirmed		146.25	40	9	Carbamidomethylation; Oxidation (M)	21337
OVOC4989 OVP06450 WBGene00241798 locus:Ovo-unc-22 status:Partially_confirmed		200.61	5	27	Carbamidomethylation	754290
OVOC4994 OVP14479 WBGene00241803 locus:Ovo-cap-1 status:Partially_confirmed		199.17	61	12	Carbamidomethylation; Oxidation (M)	29024
OVOC5000 OVP00193 WBGene00241809 status:Predicted		171.17	41	6	Oxidation (M)	22849
OVOC5002 OVP03128 WBGene00241811 locus:Ovo-copb-2 status:Predicted		187.66	23	19	Carbamidomethylation	117691
OVOC5017 OVP00901 WBGene00241826 locus:Ovo-dnj-14 status:Partially_confirmed		123.27	26	5	Oxidation (M)	26104
OVOC5020 OVP10924 WBGene00241829 status:Predicted		59.64	5	2		56524
OVOC5022 OVP09170 WBGene00241831 locus:Ovo-rla-2 status:Confirmed		199.1	82	10	Carbamidomethylation; Oxidation (M)	12904
OVOC5024 OVP06696 WBGene00241833 status:Predicted		100.69	32	5	Carbamidomethylation	17814
OVOC505 OVP11714 WBGene00237314 locus:Ovo-ndk-1 status:Confirmed		255.34	70	16	Carbamidomethylation; Oxidation (M)	21975
OVOC5053 OVP08952 WBGene00241862 locus:Ovo-mak-2 status:Partially_confirmed		132.39	20	4	Carbamidomethylation	34715
OVOC5054 OVP03157 WBGene00241863 locus:Ovo-sec-24.1 status:Predicted		225.22	24	16	Carbamidomethylation; Oxidation (M)	123204
OVOC5061 OVP09206 WBGene00241870 status:Predicted		109.28	29	3		15346
OVOC5064 OVP03243 WBGene00241873 locus:Ovo-enpl-1 status:Partially_confirmed		364.26	66	63	Carbamidomethylation; Oxidation (M)	89332
OVOC5065 OVP11148 WBGene00241874 locus:Ovo-imp-2 status:Partially_confirmed		135.75	10	4	Oxidation (M)	51400
OVOC5069 OVP00268 WBGene00241878 status:Predicted		105.79	9	4	Carbamidomethylation	67092
OVOC5072 OVP03679 WBGene00241881 locus:Ovo-pat-6 status:Partially_confirmed		90.01	21	6		43570
OVOC5074 OVP08429 WBGene00241883 status:Predicted		183.38	52	12	Carbamidomethylation; Oxidation (M)	29543
OVOC5089 OVP04797 WBGene00241898 status:Predicted		236.07	44	19	Carbamidomethylation; Oxidation (M)	62191
OVOC5099 OVP10445 WBGene00241908 status:Partially_confirmed		87.32	30	3		13821
OVOC5110 OVP11459 WBGene00241919 locus:Ovo-sem-5 status:Predicted		115.61	38	7		25353
OVOC5111 OVP05527 WBGene00241920 locus:Ovo-ttr-35 status:Predicted		171.43	79	6	Carbamidomethylation; Oxidation (M)	14558
OVOC5115 OVP07034 WBGene00241924 locus:Ovo-mbf-1 status:Partially_confirmed		140.99	45	8	Oxidation (M)	17721
OVOC5116 OVP07488 WBGene00241925 locus:Ovo-ddb-1 status:Predicted		229.15	32	28	Carbamidomethylation; Oxidation (M)	129203
OVOC5117 OVP11351 WBGene00241926 locus:Ovo-unc-36 status:Predicted		90.07	4	5		150560
OVOC5121 OVP14552 WBGene00241930 locus:Ovo-atln-1 status:Predicted		71.97	11	7	Carbamidomethylation	65834
OVOC5125 OVP02021 WBGene00241934 status:Predicted		95.97	21	4	Carbamidomethylation	36181
OVOC5127 OVP12258 WBGene00241936 locus:Ovo-nucb-1 status:Predicted		191.95	34	15	Oxidation (M)	52879
OVOC5133 OVP04867 WBGene00241942 status:Partially_confirmed		230.85	75	25	Carbamidomethylation; Oxidation (M)	31449
OVOC5143 OVP01762 WBGene00241952 status:Confirmed		144.05	49	13	Oxidation (M)	15328
OVOC5155 OVP04478 WBGene00241964 locus:Ovo-let-4 status:Predicted		54.67	2	2		107932
OVOC5156 OVP05544 WBGene00241965 locus:Ovo-sym-1 status:Partially_confirmed		238.63	42	18	Carbamidomethylation; Oxidation (M)	68579
OVOC516 OVP01313 WBGene00237325 status:Predicted		204.68	44	19	Carbamidomethylation; Oxidation (M)	43457
OVOC5163 OVP00565 WBGene00241972 status:Predicted		171.27	41	12	Carbamidomethylation; Oxidation (M)	35940
OVOC5164 OVP10779 WBGene00241973 status:Predicted		226.83	43	18	Carbamidomethylation; Oxidation (M)	54461
OVOC5167 OVP05816 WBGene00241976 status:Confirmed		283.55	88	28	Carbamidomethylation; Oxidation (M)	18775
OVOC5169 OVP07445 WBGene00241978 locus:Ovo-csq-1 status:Partially_confirmed		244.71	41	20	Carbamidomethylation; Oxidation (M)	48496
OVOC517 OVP07635 WBGene00237326 status:Predicted		163.04	41	6	Carbamidomethylation	22444
OVOC518 OVP06484 WBGene00237327 locus:Ovo-eif-3.H status:Partially_confirmed		147.33	26	5	Carbamidomethylation	39982
OVOC5197 OVP08573 WBGene00242006 status:Predicted		237.48	34	22	Oxidation (M)	91763
OVOC521 OVP01027 WBGene00237330 status:Predicted		108.36	25	4	Carbamidomethylation	23106
OVOC5214 OVP08119 WBGene00242023 status:Predicted		152.05	30	9	Carbamidomethylation; Oxidation (M)	34403
OVOC5222 OVP01512 WBGene00242031 locus:Ovo-ctbp-1 status:Predicted		94.6	7	4		90994
OVOC5227 OVP06455 WBGene00242036 locus:Ovo-dim-1 status:Predicted		294.98	72	42	Carbamidomethylation; Oxidation (M)	35530
OVOC5238 OVP09457 WBGene00242047 status:Predicted		39.19	6	2		45670
OVOC5256 OVP08224 WBGene00242065 locus:Ovo-ubc-9 status:Predicted		96.59	26	5	Carbamidomethylation	21470
OVOC5263 OVP10573 WBGene00242072 status:Predicted		96.67	7	2	Carbamidomethylation; Oxidation (M)	38545
OVOC5280 OVP04941 WBGene00242089 status:Partially_confirmed		195.82	19	12	Carbamidomethylation; Oxidation (M)	107720
OVOC5288 OVP12885 WBGene00242097 status:Partially_confirmed		214.69	56	18	Carbamidomethylation	24974
OVOC5297 OVP08186 WBGene00242106 status:Predicted		242.52	74	22	Carbamidomethylation; Oxidation (M)	35037
OVOC53 OVP10178 WBGene00236862 status:Predicted		229.59	50	16	Carbamidomethylation	23344
OVOC5316 OVP01836 WBGene00242125 status:Partially_confirmed		203.15	34	17	Carbamidomethylation	61723
OVOC5319 OVP00220 WBGene00242128 locus:Ovo-unc-54 status:Confirmed		258.12	22	30	Carbamidomethylation	225971
OVOC533 OVP14105 WBGene00237342 locus:Ovo-rab-5 status:Predicted		161.67	42	8	Oxidation (M)	27524
OVOC5347 OVP10087 WBGene00242156 locus:Ovo-csn-4 status:Predicted		138.63	32	8	Carbamidomethylation; Oxidation (M)	47235
OVOC5350 OVP04443 WBGene00242159 status:Predicted		67.61	4	3	Carbamidomethylation	79396
OVOC5353 OVP14199 WBGene00242162 status:Partially_confirmed		72.61	4	2	Carbamidomethylation; Oxidation (M)	88130
OVOC5355 OVP13360 WBGene00242164 status:Partially_confirmed		179.58	22	12	Carbamidomethylation	80634
OVOC5359 OVP08041 WBGene00242168 status:Partially_confirmed		112.38	9	4		71745
OVOC536 OVP13636 WBGene00237345 locus:Ovo-pfd-3 status:Predicted		157.69	52	8	Carbamidomethylation	21154
OVOC5360 OVP14206 WBGene00242169 status:Partially_confirmed		269.31	70	36	Carbamidomethylation; Oxidation (M)	67142
OVOC5372 OVP11618 WBGene00242181 status:Partially_confirmed		66.54	6	4	Oxidation (M)	66820
OVOC5375 OVP06376 WBGene00242184 locus:Ovo-nap-1 status:Partially_confirmed		271.86	63	20	Carbamidomethylation; Oxidation (M)	39192
OVOC5386 OVP05454 WBGene00242195 locus:Ovo-calu-1 status:Partially_confirmed		314.33	80	31	Carbamidomethylation; Oxidation (M)	35892
OVOC5387 OVP12370 WBGene00242196 status:Predicted		238.1	74	14	Carbamidomethylation; Oxidation (M)	18034
OVOC5391 OVP13447 WBGene00242200 status:Predicted		86.4	5	7		147465
OVOC5403 OVP04502 WBGene00242212 status:Predicted		36.9	5	2		73529
OVOC5410 OVP14368 WBGene00242219 status:Partially_confirmed		91.32	19	8	Carbamidomethylation	53742
OVOC5414 OVP13878 WBGene00242223 status:Partially_confirmed		83.69	6	4		82736
OVOC5419 OVP09738 WBGene00242228 locus:Ovo-ard-1 status:Partially_confirmed		222.7	38	19	Carbamidomethylation; Oxidation (M)	63129
OVOC542 OVP14379 WBGene00237351 locus:Ovo-noah-1 status:Predicted		305.13	40	31	Carbamidomethylation; Oxidation (M)	121028
OVOC5432 OVP04342 WBGene00242241 status:Predicted		185.78	38	12		44432
OVOC5433 OVP12614 WBGene00242242 status:Predicted		202.1	47	12	Carbamidomethylation; Oxidation (M)	25618
OVOC5434 OVP05823 WBGene00242243 status:Predicted		90.88	9	4		17483
OVOC5446 OVP05099 WBGene00242255 status:Partially_confirmed		192.16	14	13	Carbamidomethylation; Oxidation (M)	114661
OVOC5447 OVP01072 WBGene00242256 status:Predicted		166.54	46	13	Carbamidomethylation; Oxidation (M)	39927
OVOC5451 OVP11786 WBGene00242260 status:Predicted		115.47	27	8	Carbamidomethylation	33311
OVOC5459 OVP07792 WBGene00242268 status:Partially_confirmed		228.05	52	17	Carbamidomethylation; Oxidation (M)	48835
OVOC5465 OVP06217 WBGene00242274 status:Predicted		309.48	27	45	Carbamidomethylation; Oxidation (M)	243460
OVOC5466 OVP05781 WBGene00242275 status:Partially_confirmed		165.35	50	13	Oxidation (M)	31868
OVOC547 OVP02496 WBGene00237356 status:Partially_confirmed		231.36	72	18	Carbamidomethylation; Oxidation (M)	26723
OVOC5473 OVP13414 WBGene00242282 status:Predicted		200.71	29	16	Carbamidomethylation	79853
OVOC5488 OVP06303 WBGene00242297 locus:Ovo-mca-2 status:Predicted		148.82	10	10		126582
OVOC549 OVP10659 WBGene00237358 locus:Ovo-rae-1 status:Predicted		123.29	21	5	Carbamidomethylation	41179
OVOC550 OVP06980 WBGene00237359 locus:Ovo-ncs-2 status:Partially_confirmed		226.67	72	17	Carbamidomethylation; Oxidation (M)	23158
OVOC5506 OVP11927 WBGene00242315 locus:Ovo-imp-3 status:Predicted		143.12	23	9	Oxidation (M)	53950
OVOC5522 OVP06415 WBGene00242331 locus:Ovo-add-1 status:Predicted		118.2	7	4		93780
OVOC553 OVP01751 WBGene00237362 locus:Ovo-ppk-1 status:Predicted		138.03	22	9	Carbamidomethylation; Oxidation (M)	67651
OVOC5539 OVP06122 WBGene00242348 locus:Ovo-ttyh-1 status:Predicted		132.64	13	6	Carbamidomethylation	65741
OVOC5548 OVP04739 WBGene00242357 locus:Ovo-sdpn-1 status:Predicted		71.1	5	2		54834
OVOC5550 OVP13229 WBGene00242359 status:Partially_confirmed		206.68	18	36		238343
OVOC5552 OVP04464 WBGene00242361 locus:Ovo-apa-2 status:Predicted		225.16	30	23	Carbamidomethylation; Oxidation (M)	106293
OVOC5553 OVP02743 WBGene00242362 status:Predicted		75.24	15	3		21981
OVOC5558 OVP02049 WBGene00242367 status:Predicted		86.07	10	6	Carbamidomethylation	57593
OVOC5569 OVP06288 WBGene00242378 status:Predicted		50.34	11	2	Carbamidomethylation	38310
OVOC557 OVP06565 WBGene00237366 locus:Ovo-rpn-8 status:Confirmed		205.79	47	11	Carbamidomethylation	40693
OVOC5571 OVP01433 WBGene00242380 status:Predicted		46.76	19	2		19827
OVOC5574 OVP11350 WBGene00242383 status:Partially_confirmed		165.15	33	11	Carbamidomethylation	24955
OVOC5575 OVP13804 WBGene00242384 locus:Ovo-nmy-1 status:Predicted		197.58	15	22	Carbamidomethylation	229375
OVOC558 OVP00941 WBGene00237367 status:Predicted		248.08	53	24	Carbamidomethylation; Oxidation (M)	53047
OVOC5588 OVP02033 WBGene00242397 status:Predicted		135.38	40	7	Carbamidomethylation; Oxidation (M)	21539
OVOC5610 OVP14196 WBGene00242419 locus:Ovo-exc-9 status:Confirmed		88.46	60	5	Carbamidomethylation	9482
OVOC5615 OVP03578 WBGene00242424 locus:Ovo-rpl-18 status:Confirmed		98.72	26	5		21726
OVOC5637 OVP08882 WBGene00242446 locus:Ovo-dld-1 status:Predicted		283.75	77	31	Carbamidomethylation; Oxidation (M)	52880
OVOC5639 OVP00564 WBGene00242448 status:Predicted		58.31	5	2		47655
OVOC564 OVP05986 WBGene00237373 locus:Ovo-idha-1 status:Predicted		204.21	43	12	Carbamidomethylation; Oxidation (M)	39084
OVOC5641 OVP10686 WBGene00242450 locus:Ovo-vti-1 status:Predicted		50.76	13	3	Oxidation (M)	27001
OVOC5645 OVP00222 WBGene00242454 status:Partially_confirmed		340.33	71	74	Carbamidomethylation; Oxidation (M)	130028
OVOC565 OVP11703 WBGene00237374 locus:Ovo-unc-57 status:Partially_confirmed		127.13	24	8		43570
OVOC5658 OVP04554 WBGene00242467 status:Predicted		79.25	21	3	Oxidation (M)	18777
OVOC5665 OVP08692 WBGene00242474 status:Partially_confirmed		305.09	28	53	Carbamidomethylation; Oxidation (M)	273569
OVOC5686 OVP04554 WBGene00242495 status:Predicted		79.25	21	3	Oxidation (M)	18777
OVOC569 OVP08776 WBGene00237378 status:Predicted		69.42	9	3	Carbamidomethylation	44183
OVOC5691 OVP14008 WBGene00242500 status:Predicted		185.19	31	14	Carbamidomethylation; Oxidation (M)	42453
OVOC570 OVP00842 WBGene00237379 locus:Ovo-snx-1 status:Partially_confirmed		122.73	21	7	Carbamidomethylation; Oxidation (M)	51766
OVOC5700 OVP13600 WBGene00242509 locus:Ovo-hsp-25 status:Confirmed		287.19	91	31	Oxidation (M)	24240
OVOC5702 OVP14340 WBGene00242511 status:Partially_confirmed		158.01	75	11	Carbamidomethylation	24079
OVOC5706 OVP00817 WBGene00242515 status:Partially_confirmed		132.12	10	9	Carbamidomethylation	141281
OVOC571 OVP12835 WBGene00237380 locus:Ovo-mans-1 status:Predicted		86.28	7	4		61512
OVOC5718 OVP05862 WBGene00242527 status:Partially_confirmed		215.78	77	11	Carbamidomethylation; Oxidation (M)	11268
OVOC5730 OVP10654 WBGene00242539 status:Predicted		168.04	38	8	Carbamidomethylation	32250
OVOC5734 OVP06819 WBGene00242543 status:Partially_confirmed		31.57	4	2		62300
OVOC5741 OVP00304 WBGene00242550 locus:Ovo-sfxn-1.5 status:Partially_confirmed		149.02	30	6	Carbamidomethylation; Oxidation (M)	36367
OVOC5747 OVP03917 WBGene00242556 status:Partially_confirmed		242.62	56	32	Carbamidomethylation; Oxidation (M)	32713
OVOC5769 OVP14296 WBGene00242578 locus:Ovo-tre-4 status:Predicted		170.92	20	10	Oxidation (M)	74998
OVOC5770 OVP04571 WBGene00242579 locus:Ovo-noah-2 status:Partially_confirmed		310.7	56	31	Carbamidomethylation; Oxidation (M)	81702
OVOC5772 OVP09627 WBGene00242581 status:Predicted		130.73	34	10	Carbamidomethylation; Oxidation (M)	40920
OVOC5773 OVP00537 WBGene00242582 status:Predicted		64.56	4	3		63419
OVOC5775 OVP12475 WBGene00242584 status:Predicted		147.32	11	7	Carbamidomethylation; Oxidation (M)	55024
OVOC5777 OVP13744 WBGene00242586 status:Partially_confirmed		218.74	32	18	Carbamidomethylation	69067
OVOC5803 OVP04971 WBGene00242612 locus:Ovo-aph-2 status:Predicted		141.09	15	9	Carbamidomethylation	81944
OVOC5808 OVP10874 WBGene00242617 locus:Ovo-arx-6 status:Confirmed		105.68	36	5	Oxidation (M)	19630
OVOC5809 OVP03452 WBGene00242618 status:Predicted		80.06	17	4		26082
OVOC5811 OVP09864 WBGene00242620 status:Predicted		181.1	46	12	Carbamidomethylation; Oxidation (M)	27249
OVOC5815 OVP04173 WBGene00242624 locus:Ovo-aps-2 status:Predicted		66.02	24	3		17030
OVOC5818 OVP07723 WBGene00242627 locus:Ovo-nrf-5 status:Partially_confirmed		157.92	11	5	Carbamidomethylation	75412
OVOC582 OVP10088 WBGene00237391 locus:Ovo-ddp-1 status:Confirmed		192.86	79	7	Carbamidomethylation; Oxidation (M)	12378
OVOC5823 OVP06826 WBGene00242632 locus:Ovo-tag-304 status:Partially_confirmed		278.82	68	47	Carbamidomethylation; Oxidation (M)	67321
OVOC5830 OVP14507 WBGene00242639 locus:Ovo-rhr-1 status:Predicted		135.12	14	8	Carbamidomethylation; Oxidation (M)	56124
OVOC5833 OVP00798 WBGene00242642 locus:Ovo-grl-17 status:Predicted		137.81	19	9	Carbamidomethylation	32074
OVOC5847 OVP03726 WBGene00242656 status:Partially_confirmed		35.32	5	2		86424
OVOC5849 OVP05294 WBGene00242658 status:Partially_confirmed		143.16	31	9	Carbamidomethylation	42973
OVOC5852 OVP08752 WBGene00242661 locus:Ovo-bag-1 status:Predicted		72.08	18	4	Carbamidomethylation	23531
OVOC5853 OVP02427 WBGene00242662 locus:Ovo-rnp-6 status:Predicted		142.3	17	11	Carbamidomethylation	82290
OVOC5854 OVP09856 WBGene00242663 locus:Ovo-hint-3 status:Predicted		193.98	62	12	Carbamidomethylation	20768
OVOC5858 OVP02918 WBGene00242667 status:Predicted		98.16	11	3	Carbamidomethylation	34965
OVOC5863 OVP08485 WBGene00242672 locus:Ovo-lpd-9 status:Predicted		102.23	21	3		16016
OVOC5865 OVP06712 WBGene00242674 status:Predicted		89.9	22	2		14198
OVOC588 OVP06255 WBGene00237397 locus:Ovo-pyk-1 status:Predicted		94	20	4		26833
OVOC5887 OVP12468 WBGene00242696 locus:Ovo-tag-253 status:Partially_confirmed		179.43	72	17	Carbamidomethylation; Oxidation (M)	34642
OVOC5889 OVP07100 WBGene00242698 status:Predicted		78.65	15	3		34243
OVOC589 OVP13368 WBGene00237398 status:Partially_confirmed		332.59	65	42	Carbamidomethylation; Oxidation (M)	63934
OVOC5909 OVP10075 WBGene00242718 status:Predicted		134.8	7	6	Carbamidomethylation; Oxidation (M)	84523
OVOC5915 OVP09055 WBGene00242724 locus:Ovo-clec-1 status:Predicted		101.08	34	6	Carbamidomethylation; Oxidation (M)	20914
OVOC5917 OVP10804 WBGene00242726 locus:Ovo-gta-1 status:Predicted		149.84	21	9	Carbamidomethylation	54037
OVOC593 OVP02747 WBGene00237402 status:Predicted		155.39	26	13	Carbamidomethylation	57640
OVOC5932 OVP05203 WBGene00242741 locus:Ovo-yif-1 status:Predicted		57.4	5	2		43672
OVOC5933 OVP14524 WBGene00242742 locus:Ovo-acl-2 status:Predicted		93.23	17	5		33411
OVOC5935 OVP13840 WBGene00242744 status:Partially_confirmed		157.1	48	10	Carbamidomethylation; Oxidation (M)	28646
OVOC5947 OVP08424 WBGene00242756 status:Predicted		120.93	17	5	Carbamidomethylation	47046
OVOC5949 OVP08424 WBGene00242758 status:Predicted		120.93	17	5	Carbamidomethylation	47046
OVOC5952 OVP02276 WBGene00242761 status:Partially_confirmed		183.89	44	11	Carbamidomethylation; Oxidation (M)	21668
OVOC5957 OVP12154 WBGene00242766 locus:Ovo-npp-9 status:Partially_confirmed		156.95	15	14	Carbamidomethylation; Oxidation (M)	131863
OVOC596 OVP06591 WBGene00237405 status:Confirmed		298.55	86	29	Carbamidomethylation; Oxidation (M)	39050
OVOC5960 OVP12059 WBGene00242769 status:Predicted		185.28	66	8	Carbamidomethylation; Oxidation (M)	13299
OVOC5965 OVP02713 WBGene00242774 locus:Ovo-mdh-1 status:Partially_confirmed		301.55	85	44	Carbamidomethylation; Oxidation (M)	35909
OVOC5967 OVP00814 WBGene00242776 locus:Ovo-dpy-11 status:Partially_confirmed		176.08	46	11	Oxidation (M)	26070
OVOC5968 OVP06312 WBGene00242777 status:Partially_confirmed		219	71	15	Carbamidomethylation; Oxidation (M)	25570
OVOC5979 OVP12010 WBGene00242788 locus:Ovo-coq-6 status:Predicted		162.91	30	8	Carbamidomethylation	51230
OVOC5982 OVP09334 WBGene00242791 locus:Ovo-gck-3 status:Predicted		88.86	10	4	Carbamidomethylation	54399
OVOC5983 OVP06201 WBGene00242792 locus:Ovo-snx-6 status:Predicted		152.16	31	12	Carbamidomethylation	50198
OVOC5986 OVP02884 WBGene00242795 locus:Ovo-unc-23 status:Partially_confirmed		250.34	75	24	Carbamidomethylation; Oxidation (M)	25494
OVOC5991 OVP11944 WBGene00242800 status:Predicted		150.7	20	8	Oxidation (M)	47055
OVOC5993 OVP02778 WBGene00242802 locus:Ovo-snr-1 status:Predicted		209.23	65	10	Carbamidomethylation; Oxidation (M)	15211
OVOC5995 OVP14011 WBGene00242804 locus:Ovo-rpl-38 status:Confirmed		59.79	33	3	Oxidation (M)	8247
OVOC6000 OVP11639 WBGene00242809 locus:Ovo-rbx-1 status:Predicted		61.47	12	2	Carbamidomethylation	15011
OVOC6006 OVP10436 WBGene00242815 status:Predicted		193.48	49	16	Carbamidomethylation; Oxidation (M)	36571
OVOC6038 OVP04645 WBGene00242847 status:Predicted		260.52	65	18	Carbamidomethylation; Oxidation (M)	37222
OVOC6041 OVP05270 WBGene00242850 status:Predicted		389.41	75	100	Carbamidomethylation; Oxidation (M)	119752
OVOC6042 OVP12643 WBGene00242851 locus:Ovo-arx-2 status:Predicted		63.57	11	3	Carbamidomethylation	44979
OVOC6050 OVP03845 WBGene00242859 locus:Ovo-rpl-1 status:Confirmed		189.14	60	15	Carbamidomethylation; Oxidation (M)	24313
OVOC6057 OVP14030 WBGene00242866 status:Partially_confirmed		46.16	4	3		92429
OVOC6063 OVP02509 WBGene00242872 status:Predicted		120.23	35	7	Carbamidomethylation	28213
OVOC6097 OVP08577 WBGene00242906 status:Partially_confirmed		392.39	76	88	Carbamidomethylation; Oxidation (M)	97667
OVOC6112 OVP08285 WBGene00242921 locus:Ovo-ttr-51 status:Confirmed		221.92	77	20	Carbamidomethylation; Oxidation (M)	15986
OVOC6113 OVP10313 WBGene00242922 locus:Ovo-hsp-17 status:Confirmed		172.06	82	14	Oxidation (M)	17793
OVOC6118 OVP11999 WBGene00242927 status:Predicted		151.47	32	7	Oxidation (M)	19480
OVOC6120 OVP04471 WBGene00242929 status:Predicted		218.64	41	19	Carbamidomethylation	62582
OVOC6123 OVP13438 WBGene00242932 status:Partially_confirmed		199.32	23	11	Carbamidomethylation	73965
OVOC6135 OVP05397 WBGene00242944 status:Predicted		98.31	18	2	Carbamidomethylation	21244
OVOC6138 OVP09909 WBGene00242947 locus:Ovo-hmgs-1 status:Predicted		129.36	17	8	Carbamidomethylation	59495
OVOC6151 OVP03697 WBGene00242960 status:Predicted		181.01	36	17	Carbamidomethylation; Oxidation (M)	62784
OVOC6171 OVP08016 WBGene00242980 locus:Ovo-grl-10 status:Predicted		85.31	29	3	Carbamidomethylation	14401
OVOC6177 OVP07083 WBGene00242986 status:Predicted		75.21	8	4		66961
OVOC6191 OVP11341 WBGene00243000 status:Partially_confirmed		75.43	20	3		18972
OVOC6193 OVP06722 WBGene00243002 status:Partially_confirmed		130.9	50	12	Carbamidomethylation	28602
OVOC6203 OVP12588 WBGene00243012 status:Partially_confirmed		182.95	30	8	Carbamidomethylation; Oxidation (M)	36456
OVOC6204 OVP00558 WBGene00243013 status:Predicted		55.3	3	3		136102
OVOC6216 OVP11592 WBGene00243025 locus:Ovo-clic-1 status:Partially_confirmed		153.04	36	7		22763
OVOC6218 OVP03410 WBGene00243027 locus:Ovo-pph-5 status:Predicted		166.35	25	10	Carbamidomethylation	68971
OVOC622 OVP05061 WBGene00237431 locus:Ovo-tag-173 status:Predicted		70.95	11	3	Carbamidomethylation	40347
OVOC6223 OVP08076 WBGene00243032 status:Predicted		54.11	10	2		30593
OVOC6224 OVP00611 WBGene00243033 locus:Ovo-lin-53 status:Predicted		216.43	40	14	Carbamidomethylation	47454
OVOC6234 OVP12332 WBGene00243043 locus:Ovo-snb-1 status:Predicted		185.16	40	10	Oxidation (M)	12063
OVOC6237 OVP05181 WBGene00243046 status:Predicted		79.58	8	3		46454
OVOC6238 OVP00710 WBGene00243047 status:Predicted		219.73	76	23	Carbamidomethylation; Oxidation (M)	36270
OVOC6242 OVP00710 WBGene00243051 status:Predicted		219.73	76	23	Carbamidomethylation; Oxidation (M)	36270
OVOC6255 OVP13106 WBGene00243064 status:Predicted		141.14	12	6	Carbamidomethylation	55055
OVOC6264 OVP07654 WBGene00243073 status:Predicted		103.62	27	2	Carbamidomethylation	14688
OVOC6272 OVP02604 WBGene00243081 locus:Ovo-crn-2 status:Partially_confirmed		85.66	11	3	Carbamidomethylation; Oxidation (M)	34206
OVOC6283 OVP01098 WBGene00243092 locus:Ovo-pqn-68 status:Predicted		90.32	32	4		17333
OVOC6287 OVP12311 WBGene00243096 status:Partially_confirmed		93.35	24	3	Carbamidomethylation	17821
OVOC631 OVP01260 WBGene00237440 locus:Ovo-ztf-4 status:Predicted		155.95	40	11	Carbamidomethylation	31287
OVOC6313 OVP01607 WBGene00243122 locus:Ovo-acl-9 status:Predicted		61.03	10	2	Oxidation (M)	45012
OVOC6317 OVP12285 WBGene00243126 status:Predicted		253.72	20	25	Carbamidomethylation	152775
OVOC6318 OVP09636 WBGene00243127 status:Predicted		222.76	71	24	Carbamidomethylation; Oxidation (M)	27774
OVOC6320 OVP04258 WBGene00243129 status:Predicted		137.84	12	4	Oxidation (M)	47090
OVOC6326 OVP11010 WBGene00243135 status:Predicted		141.2	61	5	Carbamidomethylation	11996
OVOC6327 OVP02187 WBGene00243136 status:Partially_confirmed		235.33	65	12	Carbamidomethylation	16297
OVOC6329 OVP13794 WBGene00243138 status:Predicted		80.62	7	3	Carbamidomethylation	65560
OVOC6331 OVP06119 WBGene00243140 status:Predicted		80.28	10	5		70326
OVOC6340 OVP07407 WBGene00243149 status:Partially_confirmed		304.77	77	64	Oxidation (M)	78518
OVOC6344 OVP14198 WBGene00243153 locus:Ovo-sti-1 status:Partially_confirmed		240.17	76	31	Carbamidomethylation; Oxidation (M)	36722
OVOC6349 OVP06467 WBGene00243158 locus:Ovo-sma-1 status:Predicted		234.13	12	38	Carbamidomethylation	469970
OVOC6356 OVP02409 WBGene00243165 locus:Ovo-wars-1 status:Predicted		92.38	8	3	Carbamidomethylation	47231
OVOC6359 OVP04891 WBGene00243168 status:Predicted		113.82	59	3	Oxidation (M)	5095
OVOC6364 OVP10388 WBGene00243173 status:Predicted		77.75	4	2	Oxidation (M)	30132
OVOC637 OVP11475 WBGene00237446 locus:Ovo-cpn-1 status:Partially_confirmed		178.45	46	10	Carbamidomethylation	20823
OVOC6371 OVP09216 WBGene00243180 status:Predicted		106.94	11	8	Carbamidomethylation	58309
OVOC6372 OVP00031 WBGene00243181 status:Partially_confirmed		103.59	23	3	Carbamidomethylation	15612
OVOC6381 OVP09996 WBGene00243190 status:Predicted		169.57	28	10	Carbamidomethylation	54197
OVOC6382 OVP10045 WBGene00243191 locus:Ovo-comt-1 status:Partially_confirmed		90.14	24	2	Oxidation (M)	24551
OVOC6384 OVP01422 WBGene00243193 status:Predicted		157.93	25	11		67219
OVOC639 OVP11536 WBGene00237448 locus:Ovo-lron-9 status:Predicted		184.81	16	11	Carbamidomethylation	81825
OVOC6391 OVP03825 WBGene00243200 locus:Ovo-cct-7 status:Partially_confirmed		307.04	74	36	Carbamidomethylation; Oxidation (M)	58449
OVOC6392 OVP10835 WBGene00243201 locus:Ovo-unc-60 status:Predicted		236.61	72	16	Carbamidomethylation; Oxidation (M)	18610
OVOC6394 OVP09932 WBGene00243203 locus:Ovo-phip-1 status:Partially_confirmed		227.91	52	14	Carbamidomethylation	26766
OVOC6395 OVP04143 WBGene00243204 status:Predicted		191.88	60	16	Oxidation (M)	32278
OVOC6398 OVP07129 WBGene00243207 locus:Ovo-vps-37 status:Predicted		134.95	47	8		24614
OVOC64 OVP13890 WBGene00236873 locus:Ovo-abtm-1 status:Predicted		46.14	3	2		83799
OVOC6401 OVP08974 WBGene00243210 locus:Ovo-rpl-20 status:Confirmed		78.08	20	4	Carbamidomethylation	21148
OVOC6405 OVP13886 WBGene00243214 locus:Ovo-umps-1 status:Predicted		242.17	71	28	Carbamidomethylation; Oxidation (M)	53206
OVOC6409 OVP06102 WBGene00243218 status:Predicted		190.16	13	12	Carbamidomethylation; Oxidation (M)	91463
OVOC6413 OVP05249 WBGene00243222 status:Partially_confirmed		291.44	80	38	Oxidation (M)	43640
OVOC6416 OVP07716 WBGene00243225 locus:Ovo-xbx-6 status:Partially_confirmed		63.66	7	2		33519
OVOC6419 OVP06920 WBGene00243228 status:Predicted		72.1	6	2	Carbamidomethylation	55785
OVOC642 OVP05840 WBGene00237451 locus:Ovo-dpf-3 status:Partially_confirmed		96.57	11	6		91161
OVOC6422 OVP07454 WBGene00243231 status:Partially_confirmed		92.49	4	3		115464
OVOC6429 OVP03769 WBGene00243238 status:Predicted		74.38	6	4	Oxidation (M)	96113
OVOC6432 OVP10401 WBGene00243241 locus:Ovo-dars-2 status:Predicted		163.17	17	8	Carbamidomethylation	75049
OVOC6436 OVP06877 WBGene00243245 status:Predicted		101.95	11	2	Carbamidomethylation; Oxidation (M)	31485
OVOC6455 OVP05923 WBGene00243264 status:Predicted		127.75	23	10	Carbamidomethylation; Oxidation (M)	77520
OVOC6477 OVP05237 WBGene00243286 status:Predicted		207.43	49	14	Carbamidomethylation; Oxidation (M)	38641
OVOC6485 OVP02320 WBGene00243294 status:Partially_confirmed		108.74	9	5	Carbamidomethylation	88323
OVOC6493 OVP09067 WBGene00243302 locus:Ovo-lbp-9 status:Partially_confirmed		207.48	81	13	Carbamidomethylation	16240
OVOC6501 OVP11976 WBGene00243310 status:Partially_confirmed		125.81	24	3	Oxidation (M)	16052
OVOC651 OVP07507 WBGene00237460 locus:Ovo-frm-4 status:Partially_confirmed		66.1	6	5		70910
OVOC6510 OVP08014 WBGene00243319 locus:Ovo-nuo-5 status:Predicted		242.61	36	18	Carbamidomethylation	81360
OVOC6522 OVP00557 WBGene00243331 locus:Ovo-rpb-9 status:Predicted		123.04	26	4	Carbamidomethylation; Oxidation (M)	22796
OVOC6523 OVP03730 WBGene00243332 locus:Ovo-vha-8 status:Predicted		237	83	34	Carbamidomethylation; Oxidation (M)	26226
OVOC653 OVP05582 WBGene00237462 locus:Ovo-lron-8 status:Predicted		74.32	9	2	Carbamidomethylation	40415
OVOC654 OVP13569 WBGene00237463 locus:Ovo-erm-1 status:Predicted		337.71	69	50	Carbamidomethylation; Oxidation (M)	67414
OVOC6553 OVP07232 WBGene00243362 locus:Ovo-fut-8 status:Predicted		81.46	7	3		67902
OVOC6557 OVP13154 WBGene00243366 status:Predicted		93.14	16	7	Carbamidomethylation	38019
OVOC6568 OVP14013 WBGene00243377 locus:Ovo-gsp-1 status:Predicted		215.54	59	17	Carbamidomethylation; Oxidation (M)	38555
OVOC6597 OVP05413 WBGene00243406 status:Predicted		183.33	40	19	Carbamidomethylation; Oxidation (M)	64145
OVOC6598 OVP12591 WBGene00243407 status:Predicted		206.6	35	14	Carbamidomethylation; Oxidation (M)	49816
OVOC6599 OVP03946 WBGene00243408 status:Partially_confirmed		180.62	38	17	Carbamidomethylation; Oxidation (M)	61055
OVOC6603 OVP08124 WBGene00243412 locus:Ovo-rab-1 status:Confirmed		253.21	89	22	Carbamidomethylation; Oxidation (M)	22819
OVOC6610 OVP10805 WBGene00243419 status:Predicted		87.44	19	5	Carbamidomethylation; Oxidation (M)	35755
OVOC6611 OVP03562 WBGene00243420 locus:Ovo-sec-23 status:Predicted		185.88	22	10	Carbamidomethylation	89488
OVOC6612 OVP10345 WBGene00243421 locus:Ovo-rps-25 status:Confirmed		125.27	38	5	Carbamidomethylation; Oxidation (M)	13684
OVOC6613 OVP04808 WBGene00243422 status:Predicted		48.15	41	2		8052
OVOC6623 OVP05260 WBGene00243432 locus:Ovo-ztf-7 status:Partially_confirmed		85.68	6	5		73516
OVOC6632 OVP10843 WBGene00243441 locus:Ovo-rpt-2 status:Partially_confirmed		113.2	23	7	Carbamidomethylation	49889
OVOC6639 OVP12780 WBGene00243448 locus:Ovo-nid-1 status:Predicted		319.22	37	47	Carbamidomethylation; Oxidation (M)	185356
OVOC664 OVP00077 WBGene00237473 status:Partially_confirmed		177.04	45	10	Carbamidomethylation; Oxidation (M)	29688
OVOC6669 OVP13595 WBGene00243478 status:Partially_confirmed		207.75	50	18	Oxidation (M)	35670
OVOC6675 OVP09800 WBGene00243484 locus:Ovo-rpl-43 status:Confirmed		116.73	59	6	Carbamidomethylation; Oxidation (M)	10131
OVOC668 OVP12924 WBGene00237477 locus:Ovo-kin-3 status:Predicted		169.39	36	11	Carbamidomethylation	46332
OVOC6685 OVP08659 WBGene00243494 locus:Ovo-snap-1 status:Predicted		209.87	37	15	Carbamidomethylation; Oxidation (M)	49432
OVOC6697 OVP06188 WBGene00243506 locus:Ovo-unc-70 status:Predicted		351.99	43	82	Carbamidomethylation; Oxidation (M)	275958
OVOC67 OVP02898 WBGene00236876 status:Predicted		58.66	31	3	Oxidation (M)	19964
OVOC6707 OVP11021 WBGene00243516 locus:Ovo-eea-1 status:Predicted		122.47	5	6	Carbamidomethylation; Oxidation (M)	122345
OVOC671 OVP12582 WBGene00237480 locus:Ovo-scm-1 status:Predicted		162.6	35	10	Oxidation (M)	36753
OVOC6715 OVP08038 WBGene00243524 locus:Ovo-dyci-1 status:Predicted		138.25	12	6	Carbamidomethylation	74055
OVOC6717 OVP12244 WBGene00243526 locus:Ovo-vps-60 status:Partially_confirmed		127.7	35	6		24187
OVOC6723 OVP05471 WBGene00243532 locus:Ovo-snr-4 status:Confirmed		206.17	79	12	Carbamidomethylation; Oxidation (M)	13553
OVOC6731 OVP13168 WBGene00243540 status:Partially_confirmed		278.89	67	30	Carbamidomethylation; Oxidation (M)	53595
OVOC6744 OVP09425 WBGene00243553 locus:Ovo-fib-1 status:Predicted		86.84	23	3	Carbamidomethylation	26964
OVOC6746 OVP05273 WBGene00243555 locus:Ovo-pbs-5 status:Partially_confirmed		243.08	67	20	Carbamidomethylation; Oxidation (M)	30840
OVOC6747 OVP02038 WBGene00243556 status:Predicted		69.53	15	3	Carbamidomethylation	25472
OVOC6754 OVP13755 WBGene00243563 locus:Ovo-cash-1 status:Predicted		131.63	14	7		84618
OVOC6759 OVP07459 WBGene00243568 status:Confirmed		98.65	30	3	Carbamidomethylation	12143
OVOC6768 OVP10964 WBGene00243577 status:Predicted		61.28	21	2		10591
OVOC6778 OVP13614 WBGene00243587 locus:Ovo-pptr-1 status:Partially_confirmed		141.1	20	10		61893
OVOC6781 OVP13884 WBGene00243590 status:Predicted		85.86	26	6		25518
OVOC6788 OVP04291 WBGene00243597 status:Predicted		41.35	6	2	Carbamidomethylation	42347
OVOC6800 OVP14236 WBGene00243609 locus:Ovo-eef-1G status:Partially_confirmed		228.72	37	17	Carbamidomethylation	50191
OVOC6807 OVP08525 WBGene00243616 locus:Ovo-aex-4 status:Predicted		115.3	37	4	Carbamidomethylation	18036
OVOC6813 OVP09803 WBGene00243622 status:Predicted		136.59	29	8	Carbamidomethylation	40950
OVOC6827 OVP07259 WBGene00243636 locus:Ovo-eat-6 status:Predicted		292.83	44	43	Carbamidomethylation; Oxidation (M)	108458
OVOC6843 OVP05045 WBGene00243652 status:Predicted		240.89	51	26	Carbamidomethylation; Oxidation (M)	56559
OVOC6850 OVP07333 WBGene00243659 status:Partially_confirmed		79.6	23	5	Carbamidomethylation	53483
OVOC6851 OVP08708 WBGene00243660 status:Predicted		395.05	59	121	Carbamidomethylation; Oxidation (M)	134115
OVOC6855 OVP05744 WBGene00243664 locus:Ovo-pbs-1 status:Confirmed		207.26	71	16	Carbamidomethylation; Oxidation (M)	25836
OVOC6875 OVP00120 WBGene00243684 status:Partially_confirmed		262.34	57	24	Carbamidomethylation; Oxidation (M)	35623
OVOC6877 OVP01984 WBGene00243686 status:Predicted		285.25	54	38	Carbamidomethylation; Oxidation (M)	72510
OVOC6881 OVP13057 WBGene00243690 status:Partially_confirmed		200.33	45	15	Carbamidomethylation	49190
OVOC6882 OVP09908 WBGene00243691 locus:Ovo-gana-1 status:Partially_confirmed		298.5	67	25	Carbamidomethylation; Oxidation (M)	50227
OVOC6886 OVP01418 WBGene00243695 locus:Ovo-lon-8 status:Predicted		129.08	35	4	Carbamidomethylation; Oxidation (M)	19308
OVOC6889 OVP08446 WBGene00243698 locus:Ovo-egl-8 status:Partially_confirmed		54.88	2	3		148767
OVOC689 OVP04605 WBGene00237498 locus:Ovo-lmn-1 status:Predicted		300.18	72	60	Carbamidomethylation; Oxidation (M)	68933
OVOC6894 OVP09303 WBGene00243703 locus:Ovo-daf-21 status:Partially_confirmed		391.06	68	76	Carbamidomethylation; Oxidation (M)	82663
OVOC6895 OVP12552 WBGene00243704 status:Predicted		196.09	73	11	Carbamidomethylation; Oxidation (M)	21834
OVOC6898 OVP13782 WBGene00243707 status:Predicted		224.35	68	23	Carbamidomethylation; Oxidation (M)	40081
OVOC6899 OVP06494 WBGene00243708 status:Predicted		136.22	18	6		58376
OVOC6901 OVP08810 WBGene00243710 locus:Ovo-atn-1 status:Partially_confirmed		170.07	26	19		107501
OVOC6908 OVP03998 WBGene00243717 locus:Ovo-aagr-4 status:Predicted		325.87	56	55	Carbamidomethylation	106625
OVOC693 OVP12536 WBGene00237502 status:Partially_confirmed		245.23	72	19	Oxidation (M)	23094
OVOC6934 OVP04058 WBGene00243743 status:Predicted		97.81	9	5	Carbamidomethylation	75723
OVOC6940 OVP04017 WBGene00243749 status:Predicted		306.93	67	62	Carbamidomethylation; Oxidation (M)	103053
OVOC6942 OVP07757 WBGene00243751 status:Predicted		223.51	53	16	Carbamidomethylation; Oxidation (M)	23720
OVOC6944 OVP09286 WBGene00243753 status:Predicted		131.15	33	4		17224
OVOC6946 OVP08204 WBGene00243755 status:Partially_confirmed		153.91	35	11	Carbamidomethylation; Oxidation (M)	37757
OVOC6947 OVP03663 WBGene00243756 locus:Ovo-gly-7 status:Predicted		82.3	12	5	Carbamidomethylation	64140
OVOC6955 OVP06226 WBGene00243764 locus:Ovo-glrx-3 status:Predicted		153.93	31	10	Carbamidomethylation; Oxidation (M)	38781
OVOC6957 OVP13126 WBGene00243766 status:Predicted		60.02	4	2		99155
OVOC6960 OVP04127 WBGene00243769 status:Partially_confirmed		117.1	8	9	Carbamidomethylation	125488
OVOC6969 OVP03250 WBGene00243778 status:Predicted		109.98	25	6	Oxidation (M)	38341
OVOC6970 OVP14555 WBGene00243779 status:Predicted		62.36	24	2	Carbamidomethylation	13941
OVOC6971 OVP00560 WBGene00243780 status:Predicted		102.59	11	7	Oxidation (M)	83390
OVOC6976 OVP03492 WBGene00243785 status:Predicted		123.08	34	3	Oxidation (M)	14587
OVOC6983 OVP02978 WBGene00243792 status:Predicted		129.45	8	7	Carbamidomethylation	174107
OVOC6984 OVP10472 WBGene00243793 locus:Ovo-ril-1 status:Confirmed		156.66	54	7	Oxidation (M)	15865
OVOC6985 OVP04454 WBGene00243794 status:Predicted		278.25	64	27	Carbamidomethylation; Oxidation (M)	46216
OVOC6992 OVP13041 WBGene00243801 status:Predicted		77.19	10	4	Carbamidomethylation	50071
OVOC6997 OVP05138 WBGene00243806 locus:Ovo-npa-1 status:Predicted		191.37	23	19	Carbamidomethylation; Oxidation (M)	57864
OVOC6998 OVP09157 WBGene00243807 status:Predicted		82.05	7	3		71691
OVOC7003 OVP14270 WBGene00243812 locus:Ovo-vha-13 status:Predicted		321.72	88	55	Carbamidomethylation; Oxidation (M)	67838
OVOC7005 OVP01991 WBGene00243814 status:Predicted		179.72	48	13	Carbamidomethylation; Oxidation (M)	39892
OVOC7006 OVP05120 WBGene00243815 status:Partially_confirmed		119.27	35	5	Carbamidomethylation	21511
OVOC7008 OVP13348 WBGene00243817 status:Partially_confirmed		317.59	85	38	Carbamidomethylation; Oxidation (M)	44378
OVOC7010 OVP04158 WBGene00243819 locus:Ovo-mpst-1 status:Predicted		105.69	24	6	Carbamidomethylation	34876
OVOC7011 OVP13344 WBGene00243820 status:Partially_confirmed		278.29	73	23	Carbamidomethylation; Oxidation (M)	38640
OVOC7019 OVP05834 WBGene00243828 status:Partially_confirmed		203.1	51	21	Carbamidomethylation; Oxidation (M)	44662
OVOC702 OVP00697 WBGene00237511 locus:Ovo-gale-1 status:Predicted		145.29	29	7	Carbamidomethylation	38417
OVOC7025 OVP04734 WBGene00243834 locus:Ovo-cnb-1 status:Predicted		95.9	47	5	Oxidation (M)	18235
OVOC7028 OVP12531 WBGene00243837 locus:Ovo-istr-1 status:Partially_confirmed		191.83	59	17	Carbamidomethylation; Oxidation (M)	41851
OVOC7029 OVP06905 WBGene00243838 status:Predicted		92.31	2	14	Carbamidomethylation	506902
OVOC7036 OVP00453 WBGene00243845 status:Predicted		106.09	33	4		18878
OVOC7042 OVP11437 WBGene00243851 locus:Ovo-hex-2 status:Partially_confirmed		90.48	14	6	Carbamidomethylation	67732
OVOC7044 OVP14505 WBGene00243853 status:Partially_confirmed		119.17	22	4	Carbamidomethylation	22123
OVOC7054 OVP08166 WBGene00243863 status:Partially_confirmed		214.24	59	13	Carbamidomethylation	33534
OVOC7059 OVP11901 WBGene00243868 status:Partially_confirmed		49.14	6	2		39484
OVOC707 OVP03408 WBGene00237516 status:Predicted		218.02	57	13	Oxidation (M)	16739
OVOC7070 OVP11733 WBGene00243879 status:Predicted		167.92	29	12	Carbamidomethylation	50397
OVOC7071 OVP07823 WBGene00243880 status:Predicted		85.29	13	4		57205
OVOC7080 OVP00044 WBGene00243889 locus:Ovo-tag-261 status:Predicted		108.75	13	3		21944
OVOC7082 OVP12793 WBGene00243891 locus:Ovo-glb-1 status:Confirmed		217.7	62	18	Carbamidomethylation; Oxidation (M)	23181
OVOC7094 OVP01790 WBGene00243903 status:Predicted		185.88	8	7	Carbamidomethylation	109208
OVOC7098 OVP14559 WBGene00243907 locus:Ovo-myo-3 status:Partially_confirmed		288.53	26	41	Carbamidomethylation; Oxidation (M)	226788
OVOC7111 OVP01588 WBGene00243920 status:Predicted		144.7	36	5	Carbamidomethylation	37602
OVOC7116 OVP02631 WBGene00243925 locus:Ovo-rps-6 status:Partially_confirmed		150.48	29	7	Carbamidomethylation	28744
OVOC7118 OVP01505 WBGene00243927 status:Predicted		113.76	48	4		13606
OVOC7122 OVP00868 WBGene00243931 status:Predicted		145.27	25	7		44191
OVOC7126 OVP10929 WBGene00243935 status:Partially_confirmed		341.66	72	42	Carbamidomethylation; Oxidation (M)	48260
OVOC7133 OVP05826 WBGene00243942 locus:Ovo-unc-112 status:Predicted		129.25	15	10	Carbamidomethylation	81940
OVOC7134 OVP06892 WBGene00243943 status:Partially_confirmed		112.4	22	5	Carbamidomethylation	26052
OVOC7138 OVP13532 WBGene00243947 status:Partially_confirmed		345.91	82	62	Carbamidomethylation; Oxidation (M)	40621
OVOC7144 OVP13184 WBGene00243953 status:Predicted		127.89	20	8	Carbamidomethylation	47366
OVOC7146 OVP03182 WBGene00243955 status:Predicted		195.07	53	13	Carbamidomethylation; Oxidation (M)	29970
OVOC7149 OVP07791 WBGene00243958 locus:Ovo-fntb-1 status:Partially_confirmed		211.5	43	10	Carbamidomethylation	45575
OVOC715 OVP05247 WBGene00237524 status:Predicted		91.25	29	3		24467
OVOC7150 OVP08027 WBGene00243959 locus:Ovo-drap-1 status:Predicted		74.79	9	2	Carbamidomethylation	31206
OVOC7159 OVP07766 WBGene00243968 locus:Ovo-uba-1 status:Predicted		255.13	49	34	Carbamidomethylation; Oxidation (M)	115545
OVOC7163 OVP11002 WBGene00243972 status:Predicted		177.86	32	6	Carbamidomethylation	37257
OVOC7167 OVP09340 WBGene00243976 status:Predicted		196.61	34	13	Carbamidomethylation; Oxidation (M)	42410
OVOC7172 OVP02093 WBGene00243981 status:Partially_confirmed		155.91	37	7	Carbamidomethylation	28651
OVOC7179 OVP14043 WBGene00243987 status:Partially_confirmed		323.73	24	94	Carbamidomethylation	546498
OVOC7180 OVP13666 WBGene00243989 status:Partially_confirmed		131.37	1	13		1428659
OVOC7184 OVP00894 WBGene00243993 status:Predicted		117.01	36	8		30920
OVOC7186 OVP10362 WBGene00243995 locus:Ovo-bub-3 status:Predicted		153.68	38	9	Carbamidomethylation	37047
OVOC72 OVP00221 WBGene00236881 status:Predicted		116.54	23	4	Carbamidomethylation; Oxidation (M)	28766
OVOC720 OVP14562 WBGene00237529 locus:Ovo-spg-7 status:Predicted		239.45	46	33	Carbamidomethylation; Oxidation (M)	88714
OVOC7206 OVP08751 WBGene00244015 status:Predicted		120.68	34	8	Carbamidomethylation	29181
OVOC7209 OVP06784 WBGene00244018 status:Partially_confirmed		88.77	18	4		24552
OVOC7210 OVP04959 WBGene00244019 status:Predicted		96.93	9	4	Oxidation (M)	51455
OVOC7213 OVP13129 WBGene00244022 locus:Ovo-rme-1 status:Predicted		218.09	47	21	Carbamidomethylation; Oxidation (M)	66185
OVOC7219 OVP03640 WBGene00244028 locus:Ovo-swsn-1 status:Predicted		80.15	3	2		103815
OVOC7232 OVP09244 WBGene00244041 status:Predicted		197.57	38	12	Carbamidomethylation; Oxidation (M)	46698
OVOC725 OVP07096 WBGene00237534 locus:Ovo-pgrn-1 status:Predicted		75.53	18	2	Carbamidomethylation	14601
OVOC7252 OVP03303 WBGene00244061 locus:Ovo-rpl-2 status:Partially_confirmed		114.33	37	8	Carbamidomethylation	28388
OVOC7261 OVP03549 WBGene00244070 status:Predicted		81.88	13	4		35666
OVOC7262 OVP10562 WBGene00244071 status:Partially_confirmed		221.29	63	27	Oxidation (M)	26872
OVOC7263 OVP02190 WBGene00244072 status:Predicted		76.6	22	6	Carbamidomethylation	31055
OVOC7265 OVP01508 WBGene00244074 status:Predicted		219.65	40	20	Carbamidomethylation; Oxidation (M)	55073
OVOC7267 OVP11480 WBGene00244076 status:Predicted		304.74	23	50	Carbamidomethylation; Oxidation (M)	305963
OVOC7269 OVP10719 WBGene00244078 status:Predicted		118.38	46	3	Carbamidomethylation	11751
OVOC727 OVP08813 WBGene00237536 status:Partially_confirmed		178	42	8	Carbamidomethylation; Oxidation (M)	23087
OVOC7270 OVP04180 WBGene00244079 status:Predicted		227.23	50	26	Oxidation (M)	62077
OVOC7281 OVP13533 WBGene00244090 locus:Ovo-atg-18 status:Predicted		128.88	25	6	Carbamidomethylation	47291
OVOC7285 OVP04376 WBGene00244094 status:Predicted		180.32	58	18	Carbamidomethylation; Oxidation (M)	37496
OVOC7292 OVP00942 WBGene00244101 status:Partially_confirmed		137.43	20	6	Carbamidomethylation	34540
OVOC7301 OVP12731 WBGene00244110 status:Predicted		158.89	46	9	Carbamidomethylation	36421
OVOC7302 OVP08956 WBGene00244111 status:Predicted		70.89	13	3		34798
OVOC7309 OVP04026 WBGene00244118 locus:Ovo-acl-14 status:Predicted		72.73	10	3	Oxidation (M)	37605
OVOC7311 OVP08114 WBGene00244120 status:Predicted		70.6	16	2		20410
OVOC7314 OVP03708 WBGene00244123 status:Predicted		245.7	68	32	Oxidation (M)	30816
OVOC7316 OVP02272 WBGene00244125 status:Predicted		182.71	19	13	Carbamidomethylation	106449
OVOC7321 OVP03708 WBGene00244130 status:Predicted		245.7	68	32	Oxidation (M)	30816
OVOC7323 OVP02272 WBGene00244132 status:Predicted		182.71	19	13	Carbamidomethylation	106449
OVOC7328 OVP00694 WBGene00244137 status:Confirmed		247.28	84	20	Carbamidomethylation	16191
OVOC733 OVP12315 WBGene00237542 locus:Ovo-crn-1 status:Predicted		81.62	11	3	Carbamidomethylation	43154
OVOC7348 OVP13827 WBGene00244157 status:Predicted		133.29	19	6	Carbamidomethylation; Oxidation (M)	44415
OVOC7349 OVP10157 WBGene00244158 locus:Ovo-ptps-1 status:Predicted		206.82	95	15	Carbamidomethylation; Oxidation (M)	15817
OVOC7360 OVP05174 WBGene00244169 status:Partially_confirmed		194.21	45	16	Oxidation (M)	29570
OVOC7366 OVP02998 WBGene00244175 locus:Ovo-dpy-30 status:Partially_confirmed		211.85	82	15		16567
OVOC7372 OVP10614 WBGene00244181 locus:Ovo-dlst-1 status:Predicted		221.25	41	14	Oxidation (M)	46047
OVOC7373 OVP09649 WBGene00244182 locus:Ovo-dhs-24 status:Partially_confirmed		195.03	19	16	Carbamidomethylation; Oxidation (M)	67894
OVOC738 OVP01891 WBGene00237547 locus:Ovo-rpl-31 status:Confirmed		127.41	48	6	Oxidation (M)	14971
OVOC7381 OVP13192 WBGene00244190 status:Partially_confirmed		321.78	67	70	Oxidation (M)	75692
OVOC7386 OVP09845 WBGene00244195 status:Partially_confirmed		165.72	62	7	Carbamidomethylation; Oxidation (M)	22551
OVOC7388 OVP04140 WBGene00244197 status:Predicted		97.18	9	4		69595
OVOC7401 OVP09814 WBGene00244210 status:Partially_confirmed		172.1	15	15		181945
OVOC7408 OVP08358 WBGene00244217 status:Confirmed		152.92	34	8	Carbamidomethylation; Oxidation (M)	14867
OVOC7411 OVP09084 WBGene00244220 locus:Ovo-ppm-1 status:Predicted		202.62	39	13	Carbamidomethylation; Oxidation (M)	43238
OVOC7419 OVP06043 WBGene00244228 status:Predicted		177.32	27	7	Carbamidomethylation; Oxidation (M)	23260
OVOC7422 OVP02325 WBGene00244231 status:Predicted		116.33	26	7		28846
OVOC7428 OVP04212 WBGene00244237 status:Predicted		107	41	4	Carbamidomethylation	14105
OVOC7429 OVP10190 WBGene00244238 status:Predicted		190	62	12	Carbamidomethylation	32889
OVOC743 OVP03724 WBGene00237552 status:Partially_confirmed		164.28	59	9	Carbamidomethylation; Oxidation (M)	18190
OVOC7430 OVP12636 WBGene00244239 status:Predicted		183.59	30	6	Carbamidomethylation; Oxidation (M)	19968
OVOC7435 OVP11202 WBGene00244244 status:Partially_confirmed		206.47	46	13	Carbamidomethylation	22585
OVOC744 OVP00473 WBGene00237553 locus:Ovo-nol-5 status:Partially_confirmed		58.82	7	4	Carbamidomethylation	54655
OVOC7449 OVP07575 WBGene00244258 status:Predicted		106.92	41	6		10928
OVOC7453 OVP07481 WBGene00244262 status:Confirmed		255.15	68	26	Oxidation (M)	18415
OVOC7454 OVP10868 WBGene00244263 status:Predicted		147.34	45	8	Oxidation (M)	18090
OVOC7455 OVP03217 WBGene00244264 status:Predicted		339.48	76	52	Carbamidomethylation; Oxidation (M)	67811
OVOC746 OVP00825 WBGene00237555 status:Partially_confirmed		199.25	41	11	Carbamidomethylation; Oxidation (M)	27175
OVOC7487 OVP06361 WBGene00244296 locus:Ovo-tag-72 status:Predicted		58.45	12	3	Carbamidomethylation	42504
OVOC7490 OVP13187 WBGene00244299 status:Predicted		267.66	78	35	Carbamidomethylation; Oxidation (M)	38906
OVOC7491 OVP09610 WBGene00244300 status:Predicted		300.26	79	37	Carbamidomethylation; Oxidation (M)	36743
OVOC7492 OVP03186 WBGene00244301 status:Predicted		251.18	72	28	Carbamidomethylation; Oxidation (M)	39089
OVOC7493 OVP07504 WBGene00244302 status:Predicted		145.19	62	7	Oxidation (M)	23147
OVOC75 OVP14046 WBGene00236884 locus:Ovo-egl-30 status:Predicted		119.54	25	6		41797
OVOC7516 OVP02653 WBGene00244325 locus:Ovo-rpb-3 status:Predicted		51.2	11	2		31166
OVOC7519 OVP14352 WBGene00244328 locus:Ovo-mua-3 status:Predicted		191.22	7	13	Carbamidomethylation; Oxidation (M)	347403
OVOC7528 OVP10508 WBGene00244337 status:Partially_confirmed		96.47	8	4		47935
OVOC7529 OVP03374 WBGene00244338 locus:Ovo-cuc-1 status:Partially_confirmed		121.12	64	2		6364
OVOC7531 OVP13383 WBGene00244340 locus:Ovo-elb-1 status:Confirmed		182.69	58	11	Carbamidomethylation; Oxidation (M)	13619
OVOC7535 OVP07845 WBGene00244344 locus:Ovo-sca-1 status:Predicted		227.9	23	16	Carbamidomethylation; Oxidation (M)	117418
OVOC754 OVP06240 WBGene00237563 locus:Ovo-magu-3 status:Predicted		240.69	51	25	Carbamidomethylation; Oxidation (M)	57625
OVOC7545 OVP12606 WBGene00244354 locus:Ovo-pas-2 status:Predicted		213.98	62	13	Carbamidomethylation; Oxidation (M)	25904
OVOC7546 OVP07187 WBGene00244355 status:Confirmed		197.59	79	13	Carbamidomethylation; Oxidation (M)	20063
OVOC7548 OVP08530 WBGene00244357 locus:Ovo-mlc-5 status:Confirmed		196.63	88	9	Carbamidomethylation	16625
OVOC7553 OVP14521 WBGene00244362 status:Partially_confirmed		221.72	34	21	Carbamidomethylation; Oxidation (M)	90498
OVOC7557 OVP09479 WBGene00244366 status:Predicted		152.1	52	9	Oxidation (M)	17706
OVOC756 OVP01730 WBGene00237565 locus:Ovo-hpo-11 status:Predicted		64.1	9	2		60395
OVOC7569 OVP04937 WBGene00244378 status:Partially_confirmed		92.57	8	4	Carbamidomethylation	32732
OVOC7575 OVP10106 WBGene00244384 status:Predicted		124.32	15	6	Carbamidomethylation	72418
OVOC7576 OVP04294 WBGene00244385 status:Partially_confirmed		155.96	40	10	Carbamidomethylation; Oxidation (M)	20046
OVOC7597 OVP08167 WBGene00244406 locus:Ovo-atx-2 status:Predicted		75.31	2	2		123568
OVOC7601 OVP11393 WBGene00244410 status:Predicted		125.67	16	5	Carbamidomethylation	47619
OVOC7606 OVP08622 WBGene00244415 status:Predicted		157.82	40	10	Carbamidomethylation	24685
OVOC7610 OVP10294 WBGene00244419 status:Predicted		185.82	24	13	Carbamidomethylation	73171
OVOC7617 OVP12016 WBGene00244426 status:Predicted		185.13	23	13	Carbamidomethylation	75379
OVOC7624 OVP12237 WBGene00244433 locus:Ovo-dnj-16 status:Predicted		236	58	21	Carbamidomethylation; Oxidation (M)	42731
OVOC7626 OVP01797 WBGene00244435 status:Predicted		140.49	64	6	Carbamidomethylation	7720
OVOC7631 OVP13985 WBGene00244440 locus:Ovo-larp-1 status:Predicted		90.33	6	5	Oxidation (M)	156013
OVOC7640 OVP02082 WBGene00244449 status:Predicted		162.66	14	12	Carbamidomethylation; Oxidation (M)	115169
OVOC7644 OVP13640 WBGene00244453 locus:Ovo-sel-2 status:Partially_confirmed		85.24	2	6		284250
OVOC7648 OVP12510 WBGene00244457 locus:Ovo-exos-9 status:Partially_confirmed		175.91	18	6	Carbamidomethylation; Oxidation (M)	58624
OVOC7654 OVP00351 WBGene00244463 status:Predicted		82	17	3		25782
OVOC7657 OVP13693 WBGene00244466 locus:Ovo-acs-19 status:Predicted		122.39	11	4	Carbamidomethylation	75859
OVOC7660 OVP13678 WBGene00244469 locus:Ovo-daf-7 status:Partially_confirmed		178.95	42	12	Oxidation (M)	44054
OVOC7677 OVP01672 WBGene00244486 locus:Ovo-cct-5 status:Partially_confirmed		254.18	60	32	Carbamidomethylation; Oxidation (M)	55770
OVOC7678 OVP09036 WBGene00244487 locus:Ovo-fum-1 status:Predicted		354.3	73	47	Carbamidomethylation; Oxidation (M)	54586
OVOC7684 OVP04429 WBGene00244493 status:Partially_confirmed		92.33	27	3		11699
OVOC7685 OVP08467 WBGene00244494 locus:Ovo-rpl-21 status:Confirmed		81.67	19	3		18831
OVOC7690 OVP10098 WBGene00244499 locus:Ovo-acs-4 status:Predicted		177.27	27	12	Carbamidomethylation; Oxidation (M)	82011
OVOC7693 OVP06661 WBGene00244502 status:Predicted		173.9	45	14	Carbamidomethylation	35186
OVOC7694 OVP12162 WBGene00244503 status:Predicted		76.49	16	4		29882
OVOC7698 OVP01961 WBGene00244507 locus:Ovo-tin-10 status:Predicted		149.85	59	8	Carbamidomethylation; Oxidation (M)	10606
OVOC7700 OVP13675 WBGene00244509 status:Predicted		80.89	10	6	Oxidation (M)	92005
OVOC7701 OVP13290 WBGene00244510 locus:Ovo-rps-28 status:Confirmed		177.65	71	8	Carbamidomethylation	7403
OVOC7702 OVP13141 WBGene00244511 status:Partially_confirmed		104.56	7	3	Carbamidomethylation	79105
OVOC7703 OVP10880 WBGene00244512 locus:Ovo-ced-6 status:Partially_confirmed		30.34	4	2	Carbamidomethylation	49266
OVOC7704 OVP13235 WBGene00244513 locus:Ovo-pvf-1 status:Partially_confirmed		82.4	15	4	Carbamidomethylation	32964
OVOC7706 OVP01257 WBGene00244515 status:Confirmed		172.09	39	13	Carbamidomethylation; Oxidation (M)	34297
OVOC771 OVP10812 WBGene00237580 locus:Ovo-pas-4 status:Predicted		240.34	79	23	Carbamidomethylation; Oxidation (M)	27847
OVOC7716 OVP04595 WBGene00244525 status:Partially_confirmed		239.99	75	22	Carbamidomethylation; Oxidation (M)	24649
OVOC7718 OVP01964 WBGene00244527 locus:Ovo-alh-11 status:Predicted		249.83	34	19	Carbamidomethylation; Oxidation (M)	76047
OVOC772 OVP12898 WBGene00237581 locus:Ovo-snr-2 status:Confirmed		182.63	45	9	Carbamidomethylation	18040
OVOC7720 OVP05328 WBGene00244529 status:Predicted		88.62	8	4	Carbamidomethylation	63379
OVOC7721 OVP01208 WBGene00244530 locus:Ovo-pph-4.1 status:Predicted		88.7	13	3	Carbamidomethylation	37347
OVOC773 OVP13909 WBGene00237582 locus:Ovo-ola-1 status:Predicted		104.67	19	4	Carbamidomethylation	44517
OVOC7733 OVP05457 WBGene00244542 locus:Ovo-apb-1 status:Predicted		264.16	38	31	Carbamidomethylation; Oxidation (M)	109211
OVOC7734 OVP13062 WBGene00244543 status:Predicted		151.2	13	6	Carbamidomethylation	69796
OVOC7737 OVP08982 WBGene00244546 status:Predicted		89.82	5	4	Carbamidomethylation	123397
OVOC7739 OVP11495 WBGene00244548 status:Predicted		55.17	7	2	Carbamidomethylation	49312
OVOC7742 OVP08575 WBGene00244551 status:Partially_confirmed		132.44	40	7	Carbamidomethylation	28784
OVOC7745 OVP13485 WBGene00244554 status:Predicted		80.28	2	4	Carbamidomethylation	215630
OVOC7748 OVP01301 WBGene00244557 status:Predicted		156.46	44	12	Oxidation (M)	29954
OVOC7749 OVP08716 WBGene00244558 status:Partially_confirmed		91.45	10	4		60763
OVOC7751 OVP10340 WBGene00244560 status:Predicted		165.08	16	12	Carbamidomethylation	109743
OVOC776 OVP07590 WBGene00237585 status:Confirmed		113.38	45	6		16953
OVOC7766 OVP01087 WBGene00244575 status:Predicted		99.45	60	4	Carbamidomethylation; Oxidation (M)	9010
OVOC7771 OVP10266 WBGene00244580 status:Predicted		243.85	34	23	Carbamidomethylation; Oxidation (M)	106963
OVOC7772 OVP06251 WBGene00244581 status:Predicted		242.72	62	19	Carbamidomethylation; Oxidation (M)	36424
OVOC7776 OVP08151 WBGene00244585 status:Partially_confirmed		54.79	27	3	Carbamidomethylation	26517
OVOC7777 OVP01104 WBGene00244586 status:Confirmed		196.96	70	13		14216
OVOC7779 OVP06221 WBGene00244588 status:Partially_confirmed		107.91	24	4	Carbamidomethylation; Oxidation (M)	14754
OVOC7783 OVP09549 WBGene00244592 status:Predicted		156.35	34	5	Carbamidomethylation; Oxidation (M)	18087
OVOC7786 OVP06275 WBGene00244595 locus:Ovo-aldo-1 status:Partially_confirmed		363.65	88	80	Carbamidomethylation; Oxidation (M)	44944
OVOC7788 OVP04585 WBGene00244597 locus:Ovo-ubxn-4 status:Partially_confirmed		82.45	21	6	Carbamidomethylation	51889
OVOC7794 OVP01411 WBGene00244603 status:Confirmed		164.98	47	9		13530
OVOC78 OVP09058 WBGene00236887 status:Predicted		169.8	37	11	Carbamidomethylation; Oxidation (M)	41290
OVOC7804 OVP11403 WBGene00244613 locus:Ovo-pat-3 status:Predicted		258.36	33	24	Carbamidomethylation	92036
OVOC7806 OVP10040 WBGene00244615 status:Predicted		100.38	43	5	Carbamidomethylation	24377
OVOC7811 OVP12677 WBGene00244620 locus:Ovo-tag-307 status:Predicted		44.46	7	2	Carbamidomethylation	39200
OVOC7818 OVP11382 WBGene00244627 status:Confirmed		61.17	46	3		13444
OVOC7822 OVP05331 WBGene00244631 status:Predicted		114.38	11	6	Carbamidomethylation	86693
OVOC7826 OVP09021 WBGene00244635 locus:Ovo-chc-1 status:Predicted		272.08	30	41	Carbamidomethylation; Oxidation (M)	198535
OVOC784 OVP12991 WBGene00237593 locus:Ovo-trap-1 status:Partially_confirmed		149.28	37	6		30712
OVOC7842 OVP11399 WBGene00244651 locus:Ovo-snr-6 status:Confirmed		125.57	48	6	Oxidation (M)	11552
OVOC7843 OVP05653 WBGene00244652 locus:Ovo-hpo-4 status:Predicted		145.15	28	6	Carbamidomethylation	38124
OVOC7869 OVP09008 WBGene00244678 status:Confirmed		173.41	48	7	Carbamidomethylation	17477
OVOC7872 OVP02924 WBGene00244681 status:Partially_confirmed		267.92	62	27	Carbamidomethylation; Oxidation (M)	41616
OVOC7873 OVP09242 WBGene00244682 locus:Ovo-sql-1 status:Predicted		86.93	5	5		151046
OVOC7875 OVP11078 WBGene00244684 locus:Ovo-upp-1 status:Predicted		123.25	30	7	Carbamidomethylation	32037
OVOC7879 OVP09910 WBGene00244688 status:Predicted		62.52	19	2	Carbamidomethylation	17276
OVOC7880 OVP10255 WBGene00244689 locus:Ovo-aldo-2 status:Predicted		147.36	31	11	Carbamidomethylation	42614
OVOC7881 OVP13732 WBGene00244690 status:Confirmed		186.3	54	16	Carbamidomethylation; Oxidation (M)	18439
OVOC7883 OVP04850 WBGene00244692 locus:Ovo-pph-6 status:Predicted		58.05	20	5	Carbamidomethylation	37715
OVOC7884 OVP00053 WBGene00244693 status:Partially_confirmed		171.44	46	14	Carbamidomethylation; Oxidation (M)	28880
OVOC7890 OVP05991 WBGene00244699 status:Predicted		101.24	22	5	Oxidation (M)	20085
OVOC7891 OVP12698 WBGene00244700 status:Predicted		141.39	42	12	Oxidation (M)	15370
OVOC7892 OVP03652 WBGene00244701 status:Predicted		184.48	43	9		13465
OVOC7900 OVP02040 WBGene00244709 locus:Ovo-pxd-1 status:Predicted		212.28	30	10	Carbamidomethylation; Oxidation (M)	56005
OVOC7901 OVP09433 WBGene00244710 status:Predicted		80.2	7	4		49355
OVOC7911 OVP08015 WBGene00244720 locus:Ovo-crt-1 status:Partially_confirmed		307.95	31	32	Carbamidomethylation; Oxidation (M)	102753
OVOC7913 OVP08562 WBGene00244722 status:Partially_confirmed		147.91	37	7	Carbamidomethylation; Oxidation (M)	13221
OVOC7916 OVP06853 WBGene00244725 status:Predicted		112.56	22	5	Carbamidomethylation	36506
OVOC7918 OVP08672 WBGene00244727 locus:Ovo-sup-1 status:Predicted		192.81	40	13	Carbamidomethylation	10964
OVOC7921 OVP11527 WBGene00244730 locus:Ovo-mif-2 status:Confirmed		157.85	72	9	Carbamidomethylation; Oxidation (M)	13039
OVOC7924 OVP08821 WBGene00244733 locus:Ovo-dnpp-1 status:Partially_confirmed		204.25	47	16	Carbamidomethylation	52693
OVOC7925 OVP01573 WBGene00244734 status:Predicted		143.12	28	8	Carbamidomethylation; Oxidation (M)	21774
OVOC7926 OVP12210 WBGene00244735 locus:Ovo-rpl-36 status:Confirmed		127.97	43	6		12030
OVOC7928 OVP11438 WBGene00244737 locus:Ovo-rps-14 status:Confirmed		169.39	48	7	Carbamidomethylation; Oxidation (M)	16214
OVOC7934 OVP12324 WBGene00244743 locus:Ovo-dlc-1 status:Partially_confirmed		170.49	65	7	Carbamidomethylation; Oxidation (M)	10360
OVOC7935 OVP04914 WBGene00244744 locus:Ovo-arx-4 status:Partially_confirmed		112.51	25	6	Carbamidomethylation	34725
OVOC7939 OVP00606 WBGene00244748 locus:Ovo-cgh-1 status:Predicted		65.44	9	3	Carbamidomethylation	49030
OVOC7941 OVP12546 WBGene00244750 status:Predicted		123.07	56	6	Carbamidomethylation	11612
OVOC7947 OVP05831 WBGene00244756 status:Predicted		227.24	74	17	Oxidation (M)	22948
OVOC7954 OVP14565 WBGene00244763 locus:Ovo-mec-12 status:Partially_confirmed		222.32	42	19	Carbamidomethylation; Oxidation (M)	50100
OVOC7957 OVP08923 WBGene00244766 locus:Ovo-rsu-1 status:Predicted		143.31	37	10	Oxidation (M)	31131
OVOC7959 OVP07647 WBGene00244768 status:Predicted		133.9	20	7		37689
OVOC7960 OVP00350 WBGene00244769 locus:Ovo-acbp-5 status:Predicted		214.15	30	15	Carbamidomethylation; Oxidation (M)	41858
OVOC7961 OVP05356 WBGene00244770 locus:Ovo-drr-2 status:Partially_confirmed		84.27	20	4		24415
OVOC7967 OVP13334 WBGene00244776 status:Partially_confirmed		95.84	10	5	Carbamidomethylation; Oxidation (M)	67487
OVOC7975 OVP12875 WBGene00244784 status:Predicted		111.26	14	7	Carbamidomethylation	45737
OVOC7982 OVP02205 WBGene00244791 locus:Ovo-mtx-2 status:Predicted		148.89	43	9	Carbamidomethylation	30895
OVOC7995 OVP08709 WBGene00244804 locus:Ovo-rps-13 status:Confirmed		131.57	50	7	Oxidation (M)	17401
OVOC7997 OVP06813 WBGene00244806 status:Partially_confirmed		173.46	48	8	Carbamidomethylation; Oxidation (M)	21094
OVOC7999 OVP08780 WBGene00244808 status:Predicted		171.29	37	11	Carbamidomethylation; Oxidation (M)	29503
OVOC8005 OVP08111 WBGene00244814 locus:Ovo-taco-1 status:Predicted		144.74	32	8	Carbamidomethylation; Oxidation (M)	31507
OVOC8009 OVP13688 WBGene00244818 locus:Ovo-ger-1 status:Predicted		185.83	55	15	Carbamidomethylation	36420
OVOC8010 OVP01492 WBGene00244819 status:Confirmed		133.24	43	7	Oxidation (M)	23494
OVOC8011 OVP09098 WBGene00244820 locus:Ovo-snap-29 status:Partially_confirmed		238.06	62	24	Carbamidomethylation; Oxidation (M)	47042
OVOC8035 OVP05637 WBGene00244844 locus:Ovo-lars-1 status:Partially_confirmed		156.19	15	14	Oxidation (M)	135452
OVOC8037 OVP06124 WBGene00244846 locus:Ovo-pck-1 status:Partially_confirmed		415.85	88	114	Carbamidomethylation; Oxidation (M)	72006
OVOC8048 OVP02414 WBGene00244857 locus:Ovo-mev-1 status:Partially_confirmed		161.5	26	6	Oxidation (M)	21812
OVOC8052 OVP01536 WBGene00244861 locus:Ovo-nas-4 status:Predicted		232.78	42	24	Carbamidomethylation; Oxidation (M)	60904
OVOC8062 OVP02158 WBGene00244871 status:Partially_confirmed		118.33	27	12	Carbamidomethylation	46825
OVOC8065 OVP06596 WBGene00244874 status:Predicted		228.77	86	20	Carbamidomethylation	33210
OVOC8066 OVP04150 WBGene00244875 locus:Ovo-ads-1 status:Predicted		223.83	38	16	Carbamidomethylation	65568
OVOC8067 OVP12006 WBGene00244876 locus:Ovo-rpl-12 status:Confirmed		199.02	67	11	Carbamidomethylation	17833
OVOC8071 OVP03589 WBGene00244880 status:Predicted		138.35	16	8		69075
OVOC8072 OVP01386 WBGene00244881 locus:Ovo-pcp-5 status:Predicted		203.47	35	11	Carbamidomethylation; Oxidation (M)	58778
OVOC8076 OVP04325 WBGene00244885 status:Predicted		84.17	11	3		51279
OVOC8078 OVP13183 WBGene00244887 status:Predicted		248.48	23	25	Carbamidomethylation; Oxidation (M)	168131
OVOC8093 OVP09062 WBGene00244902 locus:Ovo-rps-1 status:Confirmed		179.79	56	17	Carbamidomethylation; Oxidation (M)	29397
OVOC8098 OVP05392 WBGene00244907 locus:Ovo-vem-1 status:Predicted		73.54	29	4	Carbamidomethylation	19102
OVOC8104 OVP00381 WBGene00244913 status:Confirmed		132.63	35	4	Carbamidomethylation; Oxidation (M)	18363
OVOC8105 OVP05812 WBGene00244914 locus:Ovo-rcn-1 status:Predicted		33.32	25	2	Carbamidomethylation	22948
OVOC8109 OVP13661 WBGene00244918 status:Predicted		118.25	25	7		46812
OVOC8110 OVP14298 WBGene00244919 locus:Ovo-unc-64 status:Predicted		159.47	34	8	Oxidation (M)	34014
OVOC8111 OVP02098 WBGene00244920 status:Predicted		59.58	29	3		18791
OVOC8116 OVP07928 WBGene00244925 locus:Ovo-ubc-7 status:Confirmed		142.72	52	11	Carbamidomethylation; Oxidation (M)	18973
OVOC8118 OVP05000 WBGene00244927 status:Predicted		207.46	51	22	Carbamidomethylation; Oxidation (M)	36029
OVOC8122 OVP14477 WBGene00244931 locus:Ovo-lips-3 status:Predicted		152.59	27	7	Carbamidomethylation	36303
OVOC8123 OVP05813 WBGene00244932 locus:Ovo-cct-6 status:Partially_confirmed		256.46	72	29	Carbamidomethylation; Oxidation (M)	59253
OVOC8124 OVP09710 WBGene00244933 locus:Ovo-dpf-4 status:Partially_confirmed		145.1	22	7		72618
OVOC8134 OVP04343 WBGene00244943 status:Partially_confirmed		377.52	93	118	Carbamidomethylation; Oxidation (M)	41820
OVOC8135 OVP14179 WBGene00244944 locus:Ovo-rab-18 status:Partially_confirmed		173.26	62	12	Carbamidomethylation; Oxidation (M)	22272
OVOC8140 OVP09438 WBGene00244949 status:Predicted		130.76	36	10		34537
OVOC8141 OVP02267 WBGene00244950 status:Predicted		85.34	11	3	Oxidation (M)	34450
OVOC8156 OVP12104 WBGene00244965 status:Predicted		153.42	14	9	Carbamidomethylation	87945
OVOC8159 OVP13147 WBGene00244968 status:Predicted		211.42	31	16	Carbamidomethylation	91173
OVOC8167 OVP05908 WBGene00244976 locus:Ovo-ina-1 status:Predicted		210.74	22	20	Carbamidomethylation; Oxidation (M)	129831
OVOC8168 OVP08104 WBGene00244977 locus:Ovo-rps-3 status:Confirmed		189.48	60	17	Carbamidomethylation	28005
OVOC8175 OVP07804 WBGene00244984 locus:Ovo-lis-1 status:Predicted		171.22	31	10	Carbamidomethylation; Oxidation (M)	49250
OVOC8178 OVP02687 WBGene00244987 locus:Ovo-tag-256 status:Predicted		211.03	33	11	Carbamidomethylation; Oxidation (M)	64193
OVOC82 OVP09574 WBGene00236891 locus:Ovo-pdi-3 status:Predicted		325.28	82	64	Carbamidomethylation; Oxidation (M)	56647
OVOC820 OVP04357 WBGene00237629 locus:Ovo-iars-2 status:Predicted		78.84	2	2		130955
OVOC8203 OVP14356 WBGene00245012 status:Predicted		74.48	13	2	Carbamidomethylation	35107
OVOC8207 OVP14028 WBGene00245016 status:Predicted		152.23	52	12	Carbamidomethylation; Oxidation (M)	30535
OVOC8214 OVP03930 WBGene00245023 locus:Ovo-vps-29 status:Confirmed		164.31	36	8	Carbamidomethylation	21173
OVOC8216 OVP01762 WBGene00245025 status:Confirmed		144.05	49	13	Oxidation (M)	15328
OVOC822 OVP06235 WBGene00237631 status:Predicted		105.93	14	6		55500
OVOC8227 OVP01949 WBGene00245036 status:Partially_confirmed		157.76	48	12	Carbamidomethylation	27154
OVOC8228 OVP13320 WBGene00245037 status:Partially_confirmed		165.31	43	9	Carbamidomethylation; Oxidation (M)	26577
OVOC8233 OVP12368 WBGene00245042 status:Predicted		238.98	75	24	Carbamidomethylation; Oxidation (M)	29603
OVOC8234 OVP05423 WBGene00245043 locus:Ovo-dpy-1 status:Predicted		130.41	8	8	Carbamidomethylation	157432
OVOC8244 OVP10920 WBGene00245053 status:Predicted		116.8	37	7	Carbamidomethylation	17846
OVOC8255 OVP10908 WBGene00245064 status:Partially_confirmed		189.22	30	10	Oxidation (M)	32651
OVOC8258 OVP11367 WBGene00245067 locus:Ovo-eftu-2 status:Partially_confirmed		157.66	16	11		110985
OVOC8261 OVP03560 WBGene00245070 status:Predicted		205.15	83	20	Carbamidomethylation; Oxidation (M)	30953
OVOC8267 OVP03326 WBGene00245076 locus:Ovo-sbds-1 status:Confirmed		169.25	47	11	Carbamidomethylation	28829
OVOC8269 OVP13938 WBGene00245078 locus:Ovo-unc-116 status:Predicted		177.5	22	16	Oxidation (M)	108105
OVOC8287 OVP11684 WBGene00245096 locus:Ovo-ccdc-47 status:Predicted		65.33	8	3		52741
OVOC8306 OVP08411 WBGene00245115 locus:Ovo-spk-1 status:Partially_confirmed		43.72	2	3		147872
OVOC8334 OVP14165 WBGene00245143 locus:Ovo-tag-170 status:Predicted		97.54	24	5	Carbamidomethylation	25767
OVOC8337 OVP05196 WBGene00245146 status:Predicted		171.82	39	10	Carbamidomethylation; Oxidation (M)	32192
OVOC8339 OVP07427 WBGene00245148 status:Partially_confirmed		46.59	8	3		37475
OVOC834 OVP00251 WBGene00237643 locus:Ovo-nduf-5 status:Confirmed		117.35	59	7	Carbamidomethylation	15981
OVOC8358 OVP07318 WBGene00245167 status:Partially_confirmed		239.57	83	19	Carbamidomethylation	12993
OVOC8359 OVP14363 WBGene00245168 status:Partially_confirmed		232.74	35	16	Carbamidomethylation	69308
OVOC8361 OVP04207 WBGene00245170 status:Predicted		121.72	34	8	Carbamidomethylation	30967
OVOC8365 OVP07841 WBGene00245174 status:Predicted		134.44	53	7	Carbamidomethylation; Oxidation (M)	21323
OVOC8373 OVP05968 WBGene00245182 status:Predicted		152.37	29	8	Carbamidomethylation	39502
OVOC8382 OVP03557 WBGene00245191 status:Partially_confirmed		190.34	33	16		35861
OVOC8391 OVP11296 WBGene00245200 locus:Ovo-dig-1 status:Partially_confirmed		356.3	23	122	Carbamidomethylation; Oxidation (M)	723528
OVOC8393 OVP12565 WBGene00245202 locus:Ovo-rilp-1 status:Partially_confirmed		139.54	18	5		45680
OVOC8395 OVP01659 WBGene00245204 status:Predicted		240.05	54	26	Carbamidomethylation; Oxidation (M)	62396
OVOC8396 OVP10540 WBGene00245205 locus:Ovo-sel-9 status:Predicted		194.39	46	12	Carbamidomethylation; Oxidation (M)	23169
OVOC8399 OVP07735 WBGene00245208 locus:Ovo-fbn-1 status:Predicted		82.47	1	3		350836
OVOC84 OVP13282 WBGene00236893 locus:Ovo-ubql-1 status:Partially_confirmed		138.35	28	11	Carbamidomethylation	56131
OVOC8404 OVP00090 WBGene00245213 locus:Ovo-rpl-6 status:Partially_confirmed		151.59	42	9	Oxidation (M)	28365
OVOC8407 OVP11011 WBGene00245216 status:Predicted		78.14	8	2	Carbamidomethylation	24561
OVOC8413 OVP00598 WBGene00245222 status:Predicted		288.86	57	34	Carbamidomethylation; Oxidation (M)	68052
OVOC8415 OVP05168 WBGene00245224 status:Partially_confirmed		197.06	58	16	Carbamidomethylation; Oxidation (M)	26329
OVOC8416 OVP12322 WBGene00245225 status:Predicted		82.44	37	3		10632
OVOC8417 OVP03289 WBGene00245226 status:Partially_confirmed		112.58	9	5		110142
OVOC8418 OVP10493 WBGene00245227 status:Predicted		158.08	52	11	Carbamidomethylation	27783
OVOC8421 OVP09997 WBGene00245230 status:Partially_confirmed		57.93	15	3		19954
OVOC8426 OVP14129 WBGene00245235 locus:Ovo-ral-1 status:Partially_confirmed		129.99	34	8	Oxidation (M)	23994
OVOC8429 OVP06393 WBGene00245238 status:Predicted		132.72	50	11		27879
OVOC843 OVP10755 WBGene00237652 status:Predicted		200.12	48	16	Carbamidomethylation	36042
OVOC8441 OVP09127 WBGene00245250 status:Predicted		138.9	21	8	Carbamidomethylation	63465
OVOC8446 OVP14114 WBGene00245255 status:Confirmed		367.93	88	93	Carbamidomethylation; Oxidation (M)	66680
OVOC8449 OVP03970 WBGene00245258 locus:Ovo-smo-1 status:Predicted		171.68	41	11	Oxidation (M)	17429
OVOC8452 OVP03706 WBGene00245261 locus:Ovo-hmg-1.2 status:Predicted		233.3	54	15	Carbamidomethylation; Oxidation (M)	26633
OVOC8454 OVP05596 WBGene00245263 locus:Ovo-stim-1 status:Predicted		171.67	19	9	Carbamidomethylation; Oxidation (M)	70682
OVOC8467 OVP14140 WBGene00245276 status:Partially_confirmed		92.4	23	4	Carbamidomethylation; Oxidation (M)	28568
OVOC8479 OVP05213 WBGene00245288 status:Predicted		58.52	14	2		27205
OVOC8483 OVP08549 WBGene00245292 locus:Ovo-kin-19 status:Predicted		84.67	7	4	Carbamidomethylation	83338
OVOC8486 OVP03071 WBGene00245295 locus:Ovo-arx-3 status:Predicted		139.51	42	10	Carbamidomethylation	42710
OVOC8488 OVP09744 WBGene00245297 status:Partially_confirmed		179.31	58	11	Carbamidomethylation; Oxidation (M)	27220
OVOC8489 OVP05936 WBGene00245298 locus:Ovo-mel-32 status:Predicted		200.91	38	13	Carbamidomethylation; Oxidation (M)	53609
OVOC8490 OVP09041 WBGene00245299 status:Predicted		164.96	31	9	Oxidation (M)	31221
OVOC8491 OVP04991 WBGene00245300 status:Partially_confirmed		122.46	27	7	Oxidation (M)	28405
OVOC8493 OVP00228 WBGene00245302 locus:Ovo-mlc-4 status:Partially_confirmed		201.32	83	15	Carbamidomethylation; Oxidation (M)	19962
OVOC8501 OVP05957 WBGene00245310 status:Predicted		98.34	21	5		50233
OVOC8505 OVP02153 WBGene00245314 status:Predicted		140.18	54	7	Carbamidomethylation	18858
OVOC8516 OVP07477 WBGene00245325 locus:Ovo-cyy-1 status:Predicted		145.1	18	6	Oxidation (M)	65090
OVOC8529 OVP12776 WBGene00245338 status:Partially_confirmed		235.85	48	23	Carbamidomethylation; Oxidation (M)	44756
OVOC8541 OVP06454 WBGene00245350 locus:Ovo-copd-1 status:Predicted		184.31	27	10	Carbamidomethylation	57278
OVOC8544 OVP01494 WBGene00245353 status:Predicted		162.89	34	8	Carbamidomethylation	18601
OVOC8547 OVP14264 WBGene00245356 status:Predicted		140.13	33	10	Carbamidomethylation	35511
OVOC8561 OVP06414 WBGene00245370 status:Partially_confirmed		143.63	35	8	Carbamidomethylation; Oxidation (M)	29672
OVOC8562 OVP10289 WBGene00245371 locus:Ovo-dhs-28 status:Predicted		170.65	50	15	Carbamidomethylation; Oxidation (M)	46708
OVOC8565 OVP02797 WBGene00245374 locus:Ovo-ran-1 status:Confirmed		161.67	47	10	Carbamidomethylation	24338
OVOC8566 OVP07174 WBGene00245375 status:Predicted		103.54	12	5	Carbamidomethylation	50846
OVOC8567 OVP00857 WBGene00245376 locus:Ovo-cor-1 status:Partially_confirmed		178.02	21	11	Carbamidomethylation	67891
OVOC8575 OVP07711 WBGene00245384 locus:Ovo-ufc-1 status:Confirmed		72.21	20	2		18847
OVOC8579 OVP03718 WBGene00245388 locus:Ovo-mrpl-45 status:Partially_confirmed		126.67	10	3	Oxidation (M)	63689
OVOC858 OVP11877 WBGene00237667 status:Predicted		157.35	53	10	Oxidation (M)	22269
OVOC8581 OVP03511 WBGene00245390 locus:Ovo-isp-1 status:Partially_confirmed		196.92	74	18	Carbamidomethylation; Oxidation (M)	31765
OVOC8582 OVP12172 WBGene00245391 locus:Ovo-ucr-1 status:Partially_confirmed		315.7	76	33	Carbamidomethylation; Oxidation (M)	52888
OVOC8585 OVP03815 WBGene00245394 locus:Ovo-emb-9 status:Partially_confirmed		122.8	5	7	Carbamidomethylation; Oxidation (M)	173930
OVOC8586 OVP09965 WBGene00245395 locus:Ovo-rpl-9 status:Partially_confirmed		159.63	53	7	Carbamidomethylation; Oxidation (M)	21596
OVOC8592 OVP00501 WBGene00245401 locus:Ovo-snfc-5 status:Partially_confirmed		164.04	11	8		63512
OVOC8596 OVP13914 WBGene00245405 locus:Ovo-hip-1 status:Partially_confirmed		221.84	54	22	Carbamidomethylation; Oxidation (M)	41989
OVOC860 OVP12998 WBGene00237669 locus:Ovo-unc-87 status:Confirmed		331.63	88	67	Carbamidomethylation; Oxidation (M)	41840
OVOC8601 OVP07339 WBGene00245410 status:Predicted		109.21	10	5	Carbamidomethylation	85392
OVOC8603 OVP14254 WBGene00245412 status:Predicted		47.02	23	3	Carbamidomethylation	13983
OVOC8614 OVP03373 WBGene00245423 status:Predicted		50.55	10	2		27944
OVOC8617 OVP12355 WBGene00245426 status:Predicted		74.36	20	2		10278
OVOC8619 OVP10578 WBGene00245428 status:Partially_confirmed		208.35	54	15	Carbamidomethylation	46190
OVOC8620 OVP14153 WBGene00245429 status:Partially_confirmed		240.22	70	21	Carbamidomethylation; Oxidation (M)	36621
OVOC8626 OVP08767 WBGene00245435 locus:Ovo-prmt-5 status:Predicted		96.64	12	5	Carbamidomethylation	63400
OVOC8627 OVP01524 WBGene00245436 locus:Ovo-atp-2 status:Predicted		348.26	72	68	Carbamidomethylation; Oxidation (M)	59067
OVOC8630 OVP03510 WBGene00245439 locus:Ovo-vps-33.1 status:Predicted		69.29	6	3		64511
OVOC8659 OVP13790 WBGene00245468 locus:Ovo-mag-1 status:Predicted		211.87	84	16	Carbamidomethylation; Oxidation (M)	17587
OVOC8665 OVP09683 WBGene00245474 status:Confirmed		276.46	62	29	Carbamidomethylation; Oxidation (M)	30499
OVOC8668 OVP06215 WBGene00245477 status:Partially_confirmed		156.56	21	12	Carbamidomethylation	65931
OVOC8673 OVP01167 WBGene00245482 locus:Ovo-cif-1 status:Partially_confirmed		142.03	37	12	Carbamidomethylation	44318
OVOC8676 OVP07127 WBGene00245485 locus:Ovo-sel-1 status:Partially_confirmed		220.22	26	8	Oxidation (M)	82315
OVOC8677 OVP01308 WBGene00245486 status:Partially_confirmed		225.22	46	22	Carbamidomethylation; Oxidation (M)	54443
OVOC8678 OVP09337 WBGene00245487 status:Predicted		73.8	6	3		55394
OVOC8679 OVP00702 WBGene00245488 status:Partially_confirmed		227.72	64	29	Carbamidomethylation; Oxidation (M)	56989
OVOC8690 OVP14292 WBGene00245499 status:Partially_confirmed		54.01	3	3	Carbamidomethylation	87879
OVOC8692 OVP10494 WBGene00245501 locus:Ovo-trpp-3 status:Predicted		144.54	31	6	Carbamidomethylation	19322
OVOC8693 OVP03278 WBGene00245502 locus:Ovo-rpn-6.1 status:Partially_confirmed		128.29	19	7		50848
OVOC8700 OVP09970 WBGene00245509 locus:Ovo-dars-1 status:Partially_confirmed		246.31	62	28	Carbamidomethylation; Oxidation (M)	60329
OVOC8702 OVP11389 WBGene00245511 locus:Ovo-rps-0 status:Confirmed		223.47	69	17	Carbamidomethylation; Oxidation (M)	33113
OVOC8704 OVP03478 WBGene00245513 locus:Ovo-ppm-2 status:Predicted		63.04	8	2	Carbamidomethylation	41891
OVOC8706 OVP04923 WBGene00245515 locus:Ovo-rpn-7 status:Predicted		179.81	32	10	Carbamidomethylation	47671
OVOC8714 OVP07789 WBGene00245523 status:Predicted		256.62	77	35	Carbamidomethylation; Oxidation (M)	55754
OVOC8719 OVP07789 WBGene00245528 status:Predicted		256.62	77	35	Carbamidomethylation; Oxidation (M)	55754
OVOC8721 OVP14371 WBGene00245530 status:Partially_confirmed		314.28	75	43	Carbamidomethylation; Oxidation (M)	58763
OVOC8754 OVP11844 WBGene00245563 status:Partially_confirmed		274.66	73	32	Oxidation (M)	22012
OVOC8756 OVP14364 WBGene00245565 locus:Ovo-dhc-1 status:Predicted		53.73	1	5		523711
OVOC8757 OVP11140 WBGene00245566 locus:Ovo-gos-28 status:Predicted		99.9	22	4		27636
OVOC8764 OVP01090 WBGene00245573 locus:Ovo-acbp-1 status:Predicted		107.52	60	5	Oxidation (M)	10031
OVOC877 OVP02200 WBGene00237686 locus:Ovo-zig-1 status:Predicted		127.05	30	6	Carbamidomethylation	35603
OVOC8772 OVP04377 WBGene00245581 locus:Ovo-rps-21 status:Confirmed		118.66	57	4	Carbamidomethylation; Oxidation (M)	9181
OVOC8786 OVP12754 WBGene00245595 status:Predicted		127.18	25	5	Carbamidomethylation	17384
OVOC8789 OVP03988 WBGene00245598 status:Predicted		45.72	12	2	Carbamidomethylation	25944
OVOC879 OVP12160 WBGene00237688 status:Predicted		107.04	37	4		9559
OVOC8812 OVP09445 WBGene00245621 status:Predicted		145.17	29	8	Carbamidomethylation	41453
OVOC8814 OVP07908 WBGene00245623 locus:Ovo-rom-2 status:Partially_confirmed		92.84	10	3	Carbamidomethylation; Oxidation (M)	45865
OVOC8815 OVP08742 WBGene00245624 locus:Ovo-ufm-1 status:Predicted		152.41	66	5		10010
OVOC882 OVP00740 WBGene00237691 status:Predicted		138.94	42	4	Carbamidomethylation	11572
OVOC8828 OVP10450 WBGene00245637 locus:Ovo-nuo-4 status:Predicted		68.41	15	5		52468
OVOC883 OVP09665 WBGene00237692 status:Predicted		153.43	44	10	Oxidation (M)	26059
OVOC8845 OVP12827 WBGene00245654 status:Predicted		80.8	3	2	Oxidation (M)	82784
OVOC8852 OVP02023 WBGene00245661 status:Predicted		76.9	14	3	Carbamidomethylation	37751
OVOC8862 OVP13520 WBGene00245671 locus:Ovo-unc-32 status:Predicted		154.25	11	8		100258
OVOC8865 OVP13722 WBGene00245674 status:Partially_confirmed		67.6	15	3		25470
OVOC8868 OVP12366 WBGene00245677 locus:Ovo-mdh-2 status:Partially_confirmed		294.67	77	29	Carbamidomethylation; Oxidation (M)	36024
OVOC8879 OVP14223 WBGene00245688 status:Predicted		116.24	46	6	Carbamidomethylation	15914
OVOC8882 OVP06524 WBGene00245691 locus:Ovo-har-1 status:Confirmed		95.34	27	3	Carbamidomethylation	16060
OVOC8883 OVP01612 WBGene00245692 locus:Ovo-glod-4 status:Predicted		212.43	67	22	Carbamidomethylation; Oxidation (M)	33325
OVOC8887 OVP05318 WBGene00245696 status:Predicted		125.47	22	9	Carbamidomethylation; Oxidation (M)	35512
OVOC8895 OVP09420 WBGene00245704 locus:Ovo-cbn-1 status:Confirmed		241.66	49	23	Oxidation (M)	61298
OVOC89 OVP09472 WBGene00236898 status:Predicted		303.44	42	31	Carbamidomethylation; Oxidation (M)	71133
OVOC890 OVP13155 WBGene00237699 status:Predicted		139.94	10	6	Oxidation (M)	92988
OVOC8900 OVP11914 WBGene00245709 locus:Ovo-arf-1.2 status:Predicted		230.43	67	16	Oxidation (M)	20606
OVOC8907 OVP10342 WBGene00245716 status:Predicted		146.57	77	7	Carbamidomethylation; Oxidation (M)	8538
OVOC8914 OVP08229 WBGene00245723 locus:Ovo-arx-5 status:Partially_confirmed		115.41	34	4	Carbamidomethylation; Oxidation (M)	20659
OVOC8919 OVP04425 WBGene00245728 status:Partially_confirmed		231.58	44	30	Carbamidomethylation; Oxidation (M)	67015
OVOC8928 OVP02329 WBGene00245737 locus:Ovo-prmt-7 status:Partially_confirmed		101.05	7	7		129149
OVOC8931 OVP07500 WBGene00245740 status:Partially_confirmed		115.6	14	4		45378
OVOC8933 OVP09645 WBGene00245742 locus:Ovo-tag-174 status:Predicted		118.72	28	3		16182
OVOC8936 OVP12678 WBGene00245745 status:Confirmed		222.87	58	24	Carbamidomethylation; Oxidation (M)	16850
OVOC894 OVP13620 WBGene00237703 locus:Ovo-tsp-8 status:Predicted		135.73	25	7	Carbamidomethylation	31723
[truncated: 1,650 more rows]

## Sheet: PEPTIDES
OVOL PROTEINS
Protein Description	Peptide	PepSequence	PEPTIDE HAS >=1 SHARED SCAN	-10lgP	Mass	ppm	m/z	z	RT	Scan	#Spec	Start	End	PTM	OVOL PEPTIDE SHARED W BKGD PROTEIN
OVOC100 OVP13020 WBGene00236909 status:Predicted	K.SLDAIVEESISMVK.L	SLDAIVEESISMVK	N	78.03	1519.78	-5.9	760.893	2	659.59	F6:490676	39	125	138	N	-
OVOC100 OVP13020 WBGene00236909 status:Predicted	R.IRQTETNDATAATSNTGGSTSDATTTAVTATENDSR.A	IRQTETNDATAATSNTGGSTSDATTTAVTATENDSR	N	77.91	3615.64	-4.4	904.913	4	294.59	F2:248795	4	149	184	N	-
OVOC100 OVP13020 WBGene00236909 status:Predicted	K.SLDAIVEESISM(+15.99)VK.L	SLDAIVEESISM(+15.99)VK	N	75.95	1535.78	-4.7	768.891	2	576.03	F6:442901	74	125	138	Y	-
OVOC100 OVP13020 WBGene00236909 status:Predicted	R.VMPSC(+57.02)MFSGMSVVDLLK.E	VMPSC(+57.02)MFSGMSVVDLLK	N	74.73	1899.9	5	634.309	3	726.97	F1:419963	4	96	112	Y	-
OVOC100 OVP13020 WBGene00236909 status:Predicted	R.QTETNDATAATSNTGGSTSDATTTAVTATENDSR.A	QTETNDATAATSNTGGSTSDATTTAVTATENDSR	N	74.35	3346.45	-1.5	1116.49	3	301.3	F2:252633	1	151	184	N	-
OVOC100 OVP13020 WBGene00236909 status:Predicted	R.AVNKEETLASSISWRR.I	AVNKEETLASSISWRR	N	62.8	1845.97	-5.9	462.497	4	348.23	F2:279581	2	185	200	N	-
OVOC100 OVP13020 WBGene00236909 status:Predicted	S.VVDLLKEDVTVVDPK.T	VVDLLKEDVTVVDPK	N	57.92	1667.93	-5.7	556.982	3	452.83	F2:339485	2	107	121	N	-
OVOC100 OVP13020 WBGene00236909 status:Predicted	K.EDVTVVDPK.T	EDVTVVDPK	N	52.1	1000.51	-4.3	501.259	2	211.93	F1:125158	6	113	121	N	-
OVOC100 OVP13020 WBGene00236909 status:Predicted	R.VMPSC(+57.02)M(+15.99)FSGMSVVDLLKEDVTVVDPK.T	VMPSC(+57.02)M(+15.99)FSGMSVVDLLKEDVTVVDPK	N	46.96	2898.39	4.6	967.141	3	727.09	F1:419978	5	96	121	Y	-
OVOC100 OVP13020 WBGene00236909 status:Predicted	K.SLDAIVEESISM(+15.99)VKL.K	SLDAIVEESISM(+15.99)VKL	N	46.9	1648.86	2.4	825.439	2	721.19	F1:416639	5	125	139	Y	-
OVOC100 OVP13020 WBGene00236909 status:Predicted	R.IRQTETNDATAATSNTGGSTSDATTTA.V	IRQTETNDATAATSNTGGSTSDATTTA	N	46.2	2642.19	3	881.74	3	210.6	F1:124416	2	149	175	N	-
OVOC100 OVP13020 WBGene00236909 status:Predicted	K.EETLASSISWR.R	EETLASSISWR	N	44.45	1277.63	-8.8	639.814	2	388.94	F3:373224	9	189	199	N	-
OVOC100 OVP13020 WBGene00236909 status:Predicted	R.AVNKEETLASSISWR.R	AVNKEETLASSISWR	N	44.44	1689.87	0.3	564.297	3	353.44	F3:352930	7	185	199	N	-
OVOC100 OVP13020 WBGene00236909 status:Predicted	R.VMPSC(+57.02)MFSGMSVVDLLKEDVTVVDPK.T	VMPSC(+57.02)MFSGMSVVDLLKEDVTVVDPK	N	42.36	2882.39	8.2	961.813	3	736.05	F1:425132	3	96	121	Y	-
OVOC100 OVP13020 WBGene00236909 status:Predicted	A.VSLPLAAFGHTK.M	VSLPLAAFGHTK	N	41.35	1239.7	7.8	414.243	3	437.53	F1:254422	1	255	266	N	-
OVOC100 OVP13020 WBGene00236909 status:Predicted	R.VMPSC(+57.02)MFSGM(+15.99)SVVDLLKEDVTVVDPK.T	VMPSC(+57.02)MFSGM(+15.99)SVVDLLKEDVTVVDPK	N	38.31	2898.39	7.7	967.144	3	731.65	F1:422596	4	96	121	Y	-
OVOC100 OVP13020 WBGene00236909 status:Predicted	R.VM(+15.99)PSC(+57.02)M(+15.99)FSGM(+15.99)SVVDLLKEDVTVVDPK.T	VM(+15.99)PSC(+57.02)M(+15.99)FSGM(+15.99)SVVDLLKEDVTVVDPK	N	37.88	2930.38	-7.3	977.793	3	670.36	F2:463912	7	96	121	Y	-
OVOC100 OVP13020 WBGene00236909 status:Predicted	K.SLDAIVEES.I	SLDAIVEES	N	37.8	961.46	-2.9	481.736	2	382.36	F1:222813	1	125	133	N	-
OVOC100 OVP13020 WBGene00236909 status:Predicted	T.NDATAATSNTGGSTSDATTTAVTATENDSR.A	NDATAATSNTGGSTSDATTTAVTATENDSR	N	37.61	2887.26	-1.4	963.424	3	287	F2:244439	1	155	184	N	-
OVOC100 OVP13020 WBGene00236909 status:Predicted	K.ESNDNIAR.I	ESNDNIAR	N	36.22	917.42	-3	459.716	2	68.29	F1:42832	7	141	148	N	-
OVOC100 OVP13020 WBGene00236909 status:Predicted	R.IRQTETNDATA.A	IRQTETNDATA	N	35.79	1218.58	1.6	610.3	2	97.76	F1:59720	1	149	159	N	-
OVOC100 OVP13020 WBGene00236909 status:Predicted	A.VTATENDSR.A	VTATENDSR	N	34.53	991.457	-6.9	496.732	2	51.73	F1:33353	2	176	184	N	-
OVOC100 OVP13020 WBGene00236909 status:Predicted	S.LDAIVEESISM(+15.99)VK.L	LDAIVEESISM(+15.99)VK	N	29.8	1448.74	-7.9	725.373	2	456.41	F2:341497	2	126	138	Y	-
OVOC100 OVP13020 WBGene00236909 status:Predicted	E.TNDATAATSNTGGSTSDATTTAVTATENDSR.A	TNDATAATSNTGGSTSDATTTAVTATENDSR	N	29.08	2988.3	-5.7	997.102	3	289.84	F2:246070	1	154	184	N	-
OVOC100 OVP13020 WBGene00236909 status:Predicted	D.AIVEESISMVK.L	AIVEESISMVK	N	28.53	1204.64	-11.6	603.319	2	337.56	F3:343846	2	128	138	N	-
OVOC100 OVP13020 WBGene00236909 status:Predicted	A.IVEESISM(+15.99)VK.L	IVEESISM(+15.99)VK	N	27.62	1149.6	-8.6	575.8	2	251.33	F2:224066	2	129	138	Y	-
OVOC100 OVP13020 WBGene00236909 status:Predicted	R.VMPSC(+57.02)M(+15.99)FSGM(+15.99)SVVDLLKEDVTVVDPK.T	VMPSC(+57.02)M(+15.99)FSGM(+15.99)SVVDLLKEDVTVVDPK	N	27.49	2914.38	1.4	972.47	3	667.86	F4:485454	4	96	121	Y	-
OVOC100 OVP13020 WBGene00236909 status:Predicted	K.EETLASSISWRR.I	EETLASSISWRR	N	25.85	1433.73	-11.5	717.862	2	362.11	F2:287479	2	189	200	N	-
OVOC100 OVP13020 WBGene00236909 status:Predicted	A.IVEESISMVK.L	IVEESISMVK	N	24.09	1133.6	-16	567.798	2	323.1	F2:265145	3	129	138	N	-
OVOC100 OVP13020 WBGene00236909 status:Predicted	K.SLDAIVEESISM(+15.99).V	SLDAIVEESISM(+15.99)	N	23.42	1308.61	12.7	655.322	2	545.38	F1:316135	2	125	136	Y	-
OVOC100 OVP13020 WBGene00236909 status:Predicted	R.VM(+15.99)PSC(+57.02)MFSGMSVVDLLKEDVTVVDPK.T	VM(+15.99)PSC(+57.02)MFSGMSVVDLLKEDVTVVDPK	N	21.03	2898.39	8.9	967.145	3	735.15	F1:424665	1	96	121	Y	-
OVOC100 OVP13020 WBGene00236909 status:Predicted	V.SLPLAAFGHTK.M	SLPLAAFGHTK	N	19.77	1140.63	-23.9	381.208	3	283.47	F6:275838	1	256	266	N	-
OVOC100 OVP13020 WBGene00236909 status:Predicted	T.AATSNTGGSTSDATTTAVTATENDSR.A	AATSNTGGSTSDATTTAVTATENDSR	N	18.13	2486.1	-6.4	829.702	3	255.45	F2:226391	1	159	184	N	-
OVOC10000	R.GFAFVTVNDPNVTK.R	GFAFVTVNDPNVTK	N	68.07	1507.77	-0.7	754.89	2	463.21	F1:269080	2	303	316	N	-
OVOC10000	K.RPSNDNMGDLVGEK.R	RPSNDNMGDLVGEK	N	65.21	1530.71	1.2	511.244	3	244.36	F1:143738	1	123	136	N	-
OVOC10000	R.RYVAIFATPPSDRK.R	RYVAIFATPPSDRK	N	54.03	1619.88	-1.3	540.966	3	300.75	F1:176053	2	109	122	N	-
OVOC10000	K.DIFDALDEEAK.K	DIFDALDEEAK	N	52.46	1264.58	1.1	633.299	2	484.16	F4:380376	18	274	284	N	-
OVOC10000	K.FFEQYGEVQYVEVK.R	FFEQYGEVQYVEVK	N	52.07	1763.84	-6.9	588.95	3	435.68	F5:249177	2	171	184	N	-
OVOC10000	K.SVC(+57.02)VSIPTPK.N	SVC(+57.02)VSIPTPK	N	43.02	1086.57	-1.9	544.293	2	344.84	F1:201323	7	330	339	Y	-
OVOC10000	R.YVAIFATPPSDR.K	YVAIFATPPSDR	N	38.05	1335.68	-10.9	668.841	2	411.51	F1:239489	2	110	121	N	-
OVOC10000	R.YVAIFATPPSDRK.R	YVAIFATPPSDRK	N	34.65	1463.78	-5.1	488.93	3	285.06	F3:313830	2	110	122	N	-
OVOC10000	K.FSNIESQDK.V	FSNIESQDK	N	32.29	1066.49	-6.4	534.25	2	162.6	F1:96893	1	200	208	N	-
OVOC10000	R.VWNTLTEK.D	VWNTLTEK	N	31.92	989.518	-1.4	495.766	2	268.53	F1:157573	1	266	273	N	-
OVOC10000	K.NQSSGIYR.T	NQSSGIYR	N	29.99	923.446	-8.2	462.726	2	111.47	F1:67592	1	80	87	N	-
OVOC10000	K.EVFIEGR.V	EVFIEGR	N	16.91	848.439	-2.2	425.226	2	127.33	F3:223529	6	214	220	N	-
OVOC10002	K.IFTNAQELRVNTPFGLPSDALIEGK.V	IFTNAQELRVNTPFGLPSDALIEGK	N	88.82	2729.44	-0.5	910.82	3	595.81	F6:454245	30	18	42	N	-
OVOC10002	K.EELTPC(+57.02)SFVFLDSVIDR.T	EELTPC(+57.02)SFVFLDSVIDR	N	81.18	2025.97	2.3	1014	2	704.87	F6:516529	22	93	109	Y	-
OVOC10002	R.SWNVDIVNMTVC(+57.02)PEVYLAK.E	SWNVDIVNMTVC(+57.02)PEVYLAK	N	79.42	2237.09	2.4	746.704	3	664.4	F4:483498	25	181	199	Y	-
OVOC10002	K.IGILGGTGLEDPKIFTNAQELR.V	IGILGGTGLEDPKIFTNAQELR	N	76.78	2341.26	-1.6	781.427	3	566.98	F6:437744	25	5	26	N	-
OVOC10002	K.IGILGGTGLEDPK.I	IGILGGTGLEDPK	N	73.24	1268.7	2.4	635.357	2	380.41	F4:320997	63	5	17	N	-
OVOC10002	K.IGAMDWGNEIMEAKK.T	IGAMDWGNEIMEAKK	N	72.96	1691.8	-6.8	564.937	3	483.67	F2:357143	7	250	264	N	-
OVOC10002	K.LRQVLITSAEELK.Y	LRQVLITSAEELK	N	70.53	1498.87	-2.3	750.442	2	300.76	F6:285668	133	141	153	N	-
OVOC10002	K.IGAM(+15.99)DWGNEIMEAKK.T	IGAM(+15.99)DWGNEIMEAKK	N	69.58	1707.8	-7	570.269	3	419.85	F2:320610	6	250	264	Y	-
OVOC10002	K.VGDNTC(+57.02)ILLAR.H	VGDNTC(+57.02)ILLAR	N	69.29	1230.64	1.7	616.328	2	253.31	F4:248280	147	43	53	Y	-
OVOC10002	K.KIGAMDWGNEIMEAKK.T	KIGAMDWGNEIMEAKK	N	68.61	1819.9	-7.8	607.635	3	389.12	F3:373330	20	249	264	N	-
OVOC10002	R.ANLWALMQQGAK.V	ANLWALMQQGAK	N	68.15	1329.69	-4.8	665.847	2	517.98	F6:409762	29	69	80	N	-
OVOC10002	K.IGAMDWGNEIMEAK.K	IGAMDWGNEIMEAK	N	67.9	1563.71	-8.3	782.854	2	536.86	F2:387553	13	250	263	N	-
OVOC10002	K.KIGAMDWGNEIMEAK.K	KIGAMDWGNEIMEAK	N	67.66	1691.8	-6.8	564.937	3	475.55	F2:352494	10	249	263	N	-
OVOC10002	R.SWNVDIVNM(+15.99)TVC(+57.02)PEVYLAK.E	SWNVDIVNM(+15.99)TVC(+57.02)PEVYLAK	N	67.58	2253.08	-7.2	752.029	3	615.22	F2:432389	16	181	199	Y	-
OVOC10002	K.IGAMDWGNEIM(+15.99)EAK.K	IGAMDWGNEIM(+15.99)EAK	N	67.41	1579.7	-8	790.851	2	460.71	F2:343920	6	250	263	Y	-
OVOC10002	K.IGAMDWGNEIM(+15.99)EAKK.T	IGAMDWGNEIM(+15.99)EAKK	N	66.34	1707.8	-4.1	570.27	3	414.94	F2:317762	19	250	264	Y	-
OVOC10002	K.ELGIPFATTAIVTDYDC(+57.02)WR.E	ELGIPFATTAIVTDYDC(+57.02)WR	N	66.25	2227.06	-5.4	743.357	3	697.05	F7:500665	20	200	218	Y	-
OVOC10002	K.KIGAMDWGNEIM(+15.99)EAK.K	KIGAMDWGNEIM(+15.99)EAK	N	64.4	1707.8	-5.1	570.27	3	410.13	F2:315029	13	249	263	Y	-
OVOC10002	K.GVC(+57.02)HIPMHPAYNEK.L	GVC(+57.02)HIPMHPAYNEK	N	64.31	1651.76	-4.5	413.945	4	237.98	F1:140097	14	127	140	Y	-
OVOC10002	R.VNTPFGLPSDALIEGK.V	VNTPFGLPSDALIEGK	N	64.31	1656.87	6	829.448	2	526.78	F4:404763	60	27	42	N	-
OVOC10002	R.KHEISPTNVNYR.A	KHEISPTNVNYR	N	64.12	1456.74	-6.3	486.585	3	169.36	F2:177087	3	57	68	N	-
OVOC10002	K.KIGAMDWGNEIM(+15.99)EAKK.T	KIGAMDWGNEIM(+15.99)EAKK	N	64.09	1835.89	-2.1	459.979	4	369.73	F2:291894	7	249	264	Y	-
OVOC10002	R.YSSRAESELYRSWNVDIVNMTVC(+57.02)PEVYLAK.E	YSSRAESELYRSWNVDIVNMTVC(+57.02)PEVYLAK	N	63.43	3578.72	-6.8	895.681	4	663.99	F2:460320	4	170	199	Y	-
OVOC10002	K.IGILGGTGLEDPKIFTNAQELRVNTPFGLPSDALIEGK.V	IGILGGTGLEDPKIFTNAQELRVNTPFGLPSDALIEGK	N	63.37	3980.13	-4.5	797.029	5	695.81	F4:501487	15	5	42	N	-
OVOC10002	K.EELTPC(+57.02)SFVFLDSVIDRTFK.R	EELTPC(+57.02)SFVFLDSVIDRTFK	N	63.05	2402.18	0.3	801.735	3	735.84	F6:534305	6	93	112	Y	-
OVOC10002	K.HEISPTNVNYRANLWALMQQGAK.V	HEISPTNVNYRANLWALMQQGAK	N	61.96	2640.32	-7.2	661.083	4	511.11	F3:443106	5	58	80	N	-
OVOC10002	R.AESELYRSWNVDIVNMTVC(+57.02)PEVYLAK.E	AESELYRSWNVDIVNMTVC(+57.02)PEVYLAK	N	61.91	3085.49	1.1	1029.5	3	689.09	F2:474614	4	174	199	Y	-
OVOC10002	K.IGAM(+15.99)DWGNEIMEAK.K	IGAM(+15.99)DWGNEIMEAK	N	61.89	1579.7	-4.8	790.854	2	468.44	F2:348391	2	250	263	Y	-
OVOC10002	K.ELGIPFATTAIVTDYDC(+57.02)WREGEK.V	ELGIPFATTAIVTDYDC(+57.02)WREGEK	N	61.56	2670.26	-9.5	891.087	3	666.13	F3:531691	44	200	222	Y	-
OVOC10002	K.HEISPTNVNYRANLWALM(+15.99)QQGAK.V	HEISPTNVNYRANLWALM(+15.99)QQGAK	N	61.17	2656.32	-5.7	665.083	4	438.42	F2:331236	4	58	80	Y	-
OVOC10002	R.ANLWALM(+15.99)QQGAK.V	ANLWALM(+15.99)QQGAK	N	60.59	1345.68	-0.5	673.848	2	390.05	F1:227175	40	69	80	Y	-
OVOC10002	K.HEISPTNVNYR.A	HEISPTNVNYR	N	59.23	1328.65	-5.5	443.887	3	207.91	F2:199178	16	58	68	N	-
OVOC10002	K.GVC(+57.02)HIPM(+15.99)HPAYNEK.L	GVC(+57.02)HIPM(+15.99)HPAYNEK	N	59.12	1667.75	-3.5	417.945	4	195.91	F2:192312	3	127	140	Y	-
OVOC10002	K.TGTAIC(+57.02)IEGPR.Y	TGTAIC(+57.02)IEGPR	N	57.51	1173.58	-7	587.794	2	285.16	F2:243455	68	159	169	Y	-
OVOC10002	K.VSVDLVAQR.M	VSVDLVAQR	N	56.81	985.556	-3.6	493.783	2	301.26	F1:176356	46	223	231	N	-
OVOC10002	K.KIGAM(+15.99)DWGNEIMEAKK.T	KIGAM(+15.99)DWGNEIMEAKK	N	55.85	1835.89	-8.3	459.976	4	368.14	F2:290985	3	249	264	Y	-
OVOC10002	K.KIGAM(+15.99)DWGNEIM(+15.99)EAKK.T	KIGAM(+15.99)DWGNEIM(+15.99)EAKK	N	54.55	1851.89	-7	618.298	3	308.47	F2:256763	5	249	264	Y	-
OVOC10002	K.VILSTAAC(+57.02)GSLKEELTPC(+57.02)SFVFLDSVIDR.T	VILSTAAC(+57.02)GSLKEELTPC(+57.02)SFVFLDSVIDR	N	53.07	3226.63	-4.6	1076.54	3	728.26	F2:497035	11	81	109	Y	-
OVOC10002	K.REVTFHDGK.D	REVTFHDGK	N	52.42	1087.54	-5.7	363.519	3	69.82	F2:120093	5	113	121	N	-
OVOC10002	K.VILSTAAC(+57.02)GSLK.E	VILSTAAC(+57.02)GSLK	N	52.28	1218.66	-7.2	610.335	2	312.54	F2:259100	20	81	92	Y	-
OVOC10002	R.YSSRAESELYR.S	YSSRAESELYR	N	50.97	1359.64	-4.9	454.219	3	202.83	F2:196268	5	170	180	N	-
OVOC10002	K.KIGAM(+15.99)DWGNEIM(+15.99)EAK.K	KIGAM(+15.99)DWGNEIM(+15.99)EAK	N	50.39	1723.79	-8.2	575.6	3	346.15	F2:278367	3	249	263	Y	-
OVOC10002	K.IGAM(+15.99)DWGNEIM(+15.99)EAK.K	IGAM(+15.99)DWGNEIM(+15.99)EAK	N	49.48	1595.7	-6.4	798.85	2	396.66	F2:307273	4	250	263	Y	-
OVOC10002	K.IGILGGTGLED.P	IGILGGTGLED	N	46.93	1043.55	-8.7	522.778	2	497.59	F2:365117	8	5	15	N	-
OVOC10002	K.TLFVTAIK.K	TLFVTAIK	N	46.52	891.543	1.1	892.551	1	346.75	F6:311961	69	241	248	N	-
OVOC10002	R.QVLITSAEELK.Y	QVLITSAEELK	N	46.2	1229.69	-7.3	615.846	2	374.92	F2:294842	11	143	153	N	-
OVOC10002	K.TLFVTAIKK.I	TLFVTAIKK	N	43.05	1019.64	-7.3	510.822	2	303.47	F2:253937	13	241	249	N	-
OVOC10002	R.EVTFHDGK.D	EVTFHDGK	N	40.67	931.44	-6.2	466.724	2	94.37	F2:134159	2	114	121	N	-
OVOC10002	K.IFTNAQELR.V	IFTNAQELR	N	38.72	1090.58	-7.9	546.292	2	289.58	F2:245953	30	18	26	N	-
OVOC10002	R.AESELYR.S	AESELYR	N	32.96	866.413	-5.8	434.211	2	139.18	F2:159792	5	174	180	N	-
OVOC10002	K.KIGAM(+15.99)DWGNEIMEAK.K	KIGAM(+15.99)DWGNEIMEAK	N	29.24	1707.8	-13.2	570.265	3	365.85	F3:359979	2	249	263	Y	-
OVOC10002	K.ELGIPFATTAIVTDYD.C	ELGIPFATTAIVTDYD	N	26.92	1724.85	-7.4	863.426	2	662.58	F3:529657	1	200	215	N	-
OVOC10002	K.VILSTAAC(+57.02)GSLKEELTPC(+57.02)SFVFLDSVIDRTFK.R	VILSTAAC(+57.02)GSLKEELTPC(+57.02)SFVFLDSVIDRTFK	N	26.4	3602.84	-3.2	901.713	4	735.44	F2:501223	1	81	112	Y	-
OVOC10002	C.SFVFLDSVIDR.T	SFVFLDSVIDR	N	25.5	1296.67	2.3	649.345	2	613.17	F1:354923	1	99	109	N	-
OVOC10002	L.FVTAIK.K	FVTAIK	N	24.16	677.411	-8.1	678.413	1	351.73	F3:351935	2	243	248	N	-
OVOC10002	L.FVTAIKK.I	FVTAIKK	N	21.17	805.506	-6.7	403.758	2	301.86	F2:253008	2	243	249	N	-
OVOC10002	K.TGTAIC(+57.02)IEGPRYSSR.A	TGTAIC(+57.02)IEGPRYSSR	N	17.62	1666.81	17.9	834.427	2	294.76	F2:248899	2	159	173	Y	-
OVOC10002	R.AESELYRSWNVDIVNM(+15.99)TVC(+57.02)PEVYLAK.E	AESELYRSWNVDIVNM(+15.99)TVC(+57.02)PEVYLAK	N	16.72	3101.48	-17.2	1034.82	3	621.99	F2:436255	1	174	199	Y	-
OVOC10003	K.MPTSVVVLDGLYR.V	MPTSVVVLDGLYR	N	42.37	1448.77	-4.1	725.389	2	520.14	F6:410986	1	158	170	N	-
OVOC10003	K.SRPMVLPVEWR.A	SRPMVLPVEWR	N	24.33	1368.73	-1.3	457.251	3	403.94	F6:344617	1	343	353	N	-
OVOC1002 OVP01534 WBGene00237811 locus:Ovo-pept-3 status:Predicted	N.GSQHVDIEPALISSPEYMLK.I	GSQHVDIEPALISSPEYMLK	N	62.31	2213.1	-2.1	738.707	3	511.82	F6:406261	16	487	506	N	-
OVOC1002 OVP01534 WBGene00237811 locus:Ovo-pept-3 status:Predicted	N.GSQHVDIEPALISSPEYM(+15.99)LK.I	GSQHVDIEPALISSPEYM(+15.99)LK	N	52.88	2229.1	-1.1	744.039	3	437.84	F6:363959	7	487	506	Y	-
OVOC1002 OVP01534 WBGene00237811 locus:Ovo-pept-3 status:Predicted	K.GNVVFNVVC(+57.02)C(+57.02)IC(+57.02)HAAR.E	GNVVFNVVC(+57.02)C(+57.02)IC(+57.02)HAAR	N	47.25	1874.87	-5.3	625.961	3	565.52	F6:436947	2	224	239	Y	-
OVOC1002 OVP01534 WBGene00237811 locus:Ovo-pept-3 status:Predicted	K.GLLASLR.T	GLLASLR	N	18.74	728.455	-7.6	365.232	2	290.55	F6:279874	4	8	14	N	-
OVOC10024 OVP13611 WBGene00246833 locus:Ovo-mtr-4 status:Predicted	K.EIFVNAISLLSEEDSK.L	EIFVNAISLLSEEDSK	N	59.29	1792.91	-4.4	897.458	2	629	F7:461803	3	431	446	N	-
OVOC10024 OVP13611 WBGene00246833 locus:Ovo-mtr-4 status:Predicted	K.DFGWAALLDFHK.K	DFGWAALLDFHK	N	53.96	1418.7	-11	473.901	3	661.79	F7:480560	2	677	688	N	-
OVOC10024 OVP13611 WBGene00246833 locus:Ovo-mtr-4 status:Predicted	K.RFNGIMPLLDPLNDMK.I	RFNGIMPLLDPLNDMK	N	49.87	1872.96	-8.9	625.321	3	627.01	F6:472084	3	778	793	N	-
OVOC10024 OVP13611 WBGene00246833 locus:Ovo-mtr-4 status:Predicted	K.ERDMIPVIIFSFSR.K	ERDMIPVIIFSFSR	N	36.22	1708.9	-10	570.634	3	654.34	F5:374209	1	392	405	N	-
OVOC10024 OVP13611 WBGene00246833 locus:Ovo-mtr-4 status:Predicted	K.AQSLLQLDELK.C	AQSLLQLDELK	N	29.81	1256.7	-7.3	629.351	2	443.07	F7:355755	3	851	861	N	-
OVOC10024 OVP13611 WBGene00246833 locus:Ovo-mtr-4 status:Predicted	Q.LDELK.C	LDELK	Y	19.48	616.343	-6.4	617.346	1	189.61	F1:112343	4	857	861	N	Y
OVOC10024 OVP13611 WBGene00246833 locus:Ovo-mtr-4 status:Predicted	K.FTEAMNVLSQVGDAGQGGITR.G	FTEAMNVLSQVGDAGQGGITR	N	17.59	2150.04	-16.3	717.676	3	507.22	F6:403639	1	351	371	N	-
OVOC10026 OVP02420 WBGene00246835 status:Predicted	R.SGETEDTFIADLVVGLATGQIK.T	SGETEDTFIADLVVGLATGQIK	N	86.32	2263.16	2.1	755.395	3	742.41	F4:528137	4	376	397	N	-
OVOC10026 OVP02420 WBGene00246835 status:Predicted	K.VNQIGTVTESIEAANLAR.K	VNQIGTVTESIEAANLAR	N	83.12	1884.99	5.2	629.341	3	470.21	F4:372396	29	347	364	N	-
OVOC10026 OVP02420 WBGene00246835 status:Predicted	K.EVILPVPAMNVINGGSHAGNK.L	EVILPVPAMNVINGGSHAGNK	N	82.6	2116.11	-5.1	706.374	3	496.64	F6:397569	44	142	162	N	-
OVOC10026 OVP02420 WBGene00246835 status:Predicted	K.RYGLDATAVGDEGGFAPNIQDNREGLDLLK.S	RYGLDATAVGDEGGFAPNIQDNREGLDLLK	N	81.77	3203.58	17.9	1068.89	3	518.89	F4:400179	23	199	228	N	-
OVOC10026 OVP02420 WBGene00246835 status:Predicted	K.GLSAVNIQIVGDDLTVTNPK.R	GLSAVNIQIVGDDLTVTNPK	N	80.49	2053.11	3.9	685.378	3	536.45	F4:410268	21	310	329	N	-
OVOC10026 OVP02420 WBGene00246835 status:Predicted	K.VSIAMDC(+57.02)AASEYYK.E	VSIAMDC(+57.02)AASEYYK	N	78.69	1606.7	5.2	804.362	2	251.23	F4:247075	650	240	253	Y	-
OVOC10026 OVP02420 WBGene00246835 status:Predicted	R.GNPTVEVDLTTEK.G	GNPTVEVDLTTEK	N	75.89	1401.7	1.6	701.858	2	331.67	F1:193778	74	16	28	N	-
OVOC10026 OVP02420 WBGene00246835 status:Predicted	K.YNQILRIEEELGTSAVYAGK.K	YNQILRIEEELGTSAVYAGK	N	75.08	2253.16	4	752.065	3	559.42	F4:423423	2	410	429	N	-
OVOC10026 OVP02420 WBGene00246835 status:Predicted	K.LAMQEFMIMPIGASSFTEAMR.M	LAMQEFMIMPIGASSFTEAMR	N	74.74	2360.1	2.6	787.711	3	729.82	F4:520961	7	163	183	N	-
OVOC10026 OVP02420 WBGene00246835 status:Predicted	K.TGDEMLELYESFIK.D	TGDEMLELYESFIK	N	74.02	1673.79	2.2	837.902	2	704	F4:506120	16	275	288	N	-
OVOC10026 OVP02420 WBGene00246835 status:Predicted	K.YNQILRIEEELGTSAVYAGKK.F	YNQILRIEEELGTSAVYAGKK	N	73.45	2381.26	-1.8	596.321	4	514.52	F4:397751	10	410	430	N	-
OVOC10026 OVP02420 WBGene00246835 status:Predicted	K.VSIAM(+15.99)DC(+57.02)AASEYYK.E	VSIAM(+15.99)DC(+57.02)AASEYYK	N	65.48	1622.7	-5	812.351	2	325.81	F2:266672	26	240	253	Y	-
OVOC10026 OVP02420 WBGene00246835 status:Predicted	K.NGWGVMVSHR.S	NGWGVMVSHR	N	60.32	1141.55	-4.2	381.521	3	292.05	F1:171097	36	366	375	N	Y
OVOC10026 OVP02420 WBGene00246835 status:Predicted	K.VNQIGTVTESIEAANLARK.N	VNQIGTVTESIEAANLARK	N	58.87	2013.09	4	672.038	3	407.93	F4:336742	7	347	365	N	-
OVOC10026 OVP02420 WBGene00246835 status:Predicted	K.NINEQIAPALIAK.K	NINEQIAPALIAK	N	58.14	1393.79	1.9	697.905	2	347.83	F4:302368	81	68	80	N	-
OVOC10026 OVP02420 WBGene00246835 status:Predicted	K.ILLELDGTENK.S	ILLELDGTENK	N	57.12	1243.67	4.9	622.843	2	333.51	F4:294127	24	93	103	N	-
OVOC10026 OVP02420 WBGene00246835 status:Predicted	K.FGANAILGVSLAVC(+57.02)K.A	FGANAILGVSLAVC(+57.02)K	N	52.68	1518.82	-9.3	760.412	2	551.08	F4:418652	10	106	120	Y	Y
OVOC10026 OVP02420 WBGene00246835 status:Predicted	K.RYGLDATAVGDEGG.F	RYGLDATAVGDEGG	N	52.59	1379.63	0.8	690.824	2	310.2	F1:181413	23	199	212	N	-
OVOC10026 OVP02420 WBGene00246835 status:Predicted	K.AC(+57.02)NC(+57.02)LLLK.V	AC(+57.02)NC(+57.02)LLLK	N	48.68	990.499	-6.9	496.253	2	248.86	F4:245752	167	339	346	Y	-
OVOC10026 OVP02420 WBGene00246835 status:Predicted	Q.IVGDDLTVTNPK.R	IVGDDLTVTNPK	N	48.4	1270.68	3.4	636.348	2	305.93	F1:178998	5	318	329	N	-
OVOC10026 OVP02420 WBGene00246835 status:Predicted	K.YIAELADIK.E	YIAELADIK	N	47.16	1034.56	-1.9	518.289	2	335.94	F4:295536	30	133	141	N	-
OVOC10026 OVP02420 WBGene00246835 status:Predicted	S.IAMDC(+57.02)AASEYYK.E	IAMDC(+57.02)AASEYYK	N	46.45	1420.6	9.3	711.314	2	341.59	F1:199396	3	242	253	Y	-
OVOC10026 OVP02420 WBGene00246835 status:Predicted	K.LAMQEFMIM(+15.99)PIGASSFTEAMR.M	LAMQEFMIM(+15.99)PIGASSFTEAMR	N	46.38	2376.1	-7.3	793.034	3	671.18	F5:383827	2	163	183	Y	-
OVOC10026 OVP02420 WBGene00246835 status:Predicted	K.NGWGVM(+15.99)VSHR.S	NGWGVM(+15.99)VSHR	N	44.65	1157.54	-6.2	386.852	3	231.78	F1:136556	7	366	375	Y	Y
OVOC10026 OVP02420 WBGene00246835 status:Predicted	I.AMDC(+57.02)AASEYYK.E	AMDC(+57.02)AASEYYK	N	43.75	1307.52	-5.2	654.762	2	255.42	F2:226381	3	243	253	Y	-
OVOC10026 OVP02420 WBGene00246835 status:Predicted	I.QIVGDDLTVTNPK.R	QIVGDDLTVTNPK	N	42.25	1398.74	0.3	700.375	2	333.78	F1:194963	3	317	329	N	-
OVOC10026 OVP02420 WBGene00246835 status:Predicted	N.AILGVSLAVC(+57.02)K.A	AILGVSLAVC(+57.02)K	N	40.27	1129.65	-4.3	565.831	2	423.39	F4:345628	2	110	120	Y	Y
OVOC10026 OVP02420 WBGene00246835 status:Predicted	K.EVILPVPAM(+15.99)NVINGGSHAGNK.L	EVILPVPAM(+15.99)NVINGGSHAGNK	N	40.1	2132.1	3.9	711.712	3	377.63	F4:319398	5	142	162	Y	-
OVOC10026 OVP02420 WBGene00246835 status:Predicted	N.IQIVGDDLTVTNPK.R	IQIVGDDLTVTNPK	N	33.74	1511.82	-2.4	756.915	2	423.89	F1:246598	1	316	329	N	-
OVOC10026 OVP02420 WBGene00246835 status:Predicted	K.YNQILR.I	YNQILR	Y	31.99	805.445	-7.6	403.726	2	195.9	F2:192310	35	410	415	N	-
OVOC10026 OVP02420 WBGene00246835 status:Predicted	K.LAMQEFM(+15.99)IMPIGASSFTEAMR.M	LAMQEFM(+15.99)IMPIGASSFTEAMR	N	31.57	2376.1	14.3	793.052	3	672.76	F4:488266	2	163	183	Y	-
OVOC10026 OVP02420 WBGene00246835 status:Predicted	R.MGSEVYHYLK.A	MGSEVYHYLK	N	30.28	1225.58	-7.7	409.531	3	287.26	F5:164436	1	184	193	N	-
OVOC10026 OVP02420 WBGene00246835 status:Predicted	K.LAM(+15.99)QEFMIMPIGASSFTEAMR.M	LAM(+15.99)QEFMIMPIGASSFTEAMR	N	28.94	2376.1	-2.1	793.038	3	668.95	F6:496033	2	163	183	Y	-
OVOC10026 OVP02420 WBGene00246835 status:Predicted	K.LAMQEF.M	LAMQEF	N	21.56	737.342	-0.1	738.349	1	346.09	F4:301332	2	163	168	N	Y
OVOC10026 OVP02420 WBGene00246835 status:Predicted	K.YDLDFK.N	YDLDFK	N	20.89	799.375	-9	800.375	1	369.83	F7:313979	1	259	264	N	Y
OVOC10026 OVP02420 WBGene00246835 status:Predicted	A.ILGVSLAVC(+57.02)K.A	ILGVSLAVC(+57.02)K	N	20.74	1058.62	-4.6	530.313	2	441.78	F1:256861	1	111	120	Y	Y
OVOC10026 OVP02420 WBGene00246835 status:Predicted	K.FRNPQA	FRNPQA	N	20.43	731.371	-6.2	366.691	2	101.36	F5:58178	104	431	436	N	-
OVOC10026 OVP02420 WBGene00246835 status:Predicted	D.DLTVTNPK.R	DLTVTNPK	N	18.78	886.476	19.9	444.254	2	380.18	F4:320882	2	322	329	N	Y
OVOC10026 OVP02420 WBGene00246835 status:Predicted	K.AC(+57.02)NC(+57.02)LLLKVNQIGTVTESIEAANLARK.N	AC(+57.02)NC(+57.02)LLLKVNQIGTVTESIEAANLARK	N	18.77	2985.57	-5.6	996.193	3	666.27	F4:484533	1	339	365	Y	-
OVOC10026 OVP02420 WBGene00246835 status:Predicted	Y.DLDFK.N	DLDFK	Y	18.57	636.312	-4.7	637.316	1	351.59	F5:201122	5	260	264	N	Y
OVOC10026 OVP02420 WBGene00246835 status:Predicted	K.TGAPC(+57.02)RSER.L	TGAPC(+57.02)RSER	N	18.35	1032.48	-5.6	517.243	2	38.57	F1:25775	2	398	406	Y	Y
OVOC10037 OVP06027 WBGene00246846 status:Confirmed	K.LAATATETAEGSEK.V	LAATATETAEGSEK	N	65.53	1377.66	0.3	689.839	2	151.56	F6:200410	20	86	99	N	-
OVOC10037 OVP06027 WBGene00246846 status:Confirmed	K.VLTTEENEVK.E	VLTTEENEVK	N	54.41	1160.59	-6.9	581.299	2	176.49	F6:214662	24	100	109	N	-
OVOC10037 OVP06027 WBGene00246846 status:Confirmed	K.SEHSTEGEVKDEK.L	SEHSTEGEVKDEK	N	52.36	1473.66	-2.6	492.226	3	50.71	F7:131608	1	73	85	N	-
OVOC10037 OVP06027 WBGene00246846 status:Confirmed	K.ITPLLNETLVATK.E	ITPLLNETLVATK	N	52.21	1411.83	-2.8	706.92	2	446.28	F7:357548	17	129	141	N	-
OVOC10037 OVP06027 WBGene00246846 status:Confirmed	K.SVEASAEAPKESEK.S	SVEASAEAPKESEK	N	51.3	1460.7	-2.9	487.906	3	127.39	F7:175551	7	167	180	N	-
OVOC10037 OVP06027 WBGene00246846 status:Confirmed	K.SVEASAEAPK.E	SVEASAEAPK	N	45.12	987.487	-6.1	494.748	2	117.34	F7:169790	3	167	176	N	-
OVOC10037 OVP06027 WBGene00246846 status:Confirmed	K.SEESVGTTK.E	SEESVGTTK	N	42.47	936.44	-2.2	469.226	2	53.71	F7:133324	1	207	215	N	-
OVOC10037 OVP06027 WBGene00246846 status:Confirmed	K.EKTEDDKK.H	EKTEDDKK	N	31.07	991.482	-6.5	496.745	2	10.54	F7:99588	6	46	53	N	-
OVOC10042 OVP10525 WBGene00246851 status:Confirmed	K.VTSVTNLNEELVLLR.R	VTSVTNLNEELVLLR	N	68.01	1698.95	4.4	850.487	2	579.01	F1:335336	8	21	35	N	-
OVOC10042 OVP10525 WBGene00246851 status:Confirmed	K.LTDLATGNDYLTLEEK.K	LTDLATGNDYLTLEEK	N	61.08	1794.89	0.9	898.452	2	478.25	F1:277727	9	57	72	N	-
OVOC10042 OVP10525 WBGene00246851 status:Confirmed	K.EINESALDVQK.H	EINESALDVQK	N	50.51	1244.62	3.5	623.322	2	284.41	F1:166668	4	122	132	N	-
OVOC10042 OVP10525 WBGene00246851 status:Confirmed	K.HHINVADLKK.N	HHINVADLKK	N	48.23	1173.66	-4.9	392.226	3	126.62	F2:152623	2	133	142	N	-
OVOC10042 OVP10525 WBGene00246851 status:Confirmed	K.LSEAGC(+57.02)GFLLK.I	LSEAGC(+57.02)GFLLK	N	45.83	1193.61	-8.9	597.808	2	405.92	F2:312605	5	38	48	Y	-
OVOC10042 OVP10525 WBGene00246851 status:Confirmed	K.DFEVVFK.S	DFEVVFK	N	38.46	882.449	-5	442.229	2	445.11	F1:258766	4	96	102	N	-
OVOC10042 OVP10525 WBGene00246851 status:Confirmed	R.HDLVIEQIR.L	HDLVIEQIR	N	30.6	1121.62	-7.5	561.813	2	306.84	F2:255872	1	80	88	N	-
OVOC10042 OVP10525 WBGene00246851 status:Confirmed	R.LLEEFQK.D	LLEEFQK	N	30.28	905.486	-6.1	453.747	2	297.11	F2:250289	3	89	95	N	-
OVOC10042 OVP10525 WBGene00246851 status:Confirmed	K.SESIANVSHHLPALDIAEK.E	SESIANVSHHLPALDIAEK	N	29.62	2030.04	-8.6	677.683	3	436.47	F2:330086	1	103	121	N	-
OVOC10042 OVP10525 WBGene00246851 status:Confirmed	C.GFLLK.I	GFLLK	Y	19.59	576.364	-3.2	577.369	1	300.42	F4:275265	2	44	48	N	-
OVOC10042 OVP10525 WBGene00246851 status:Confirmed	E.ELVLLR.R	ELVLLR	Y	18.32	741.475	-4.5	742.479	1	330.08	F6:302459	1	30	35	N	-
OVOC10042 OVP10525 WBGene00246851 status:Confirmed	K.IPTDTLRK.L	IPTDTLRK	Y	17.78	942.55	-6.8	472.279	2	159.71	F1:95260	1	49	56	N	-
OVOC10050 OVP06709 WBGene00246859 status:Predicted	K.QLQHIDGVLSTIEFQREALENASTNAEVLQVMGSAAK.A	QLQHIDGVLSTIEFQREALENASTNAEVLQVMGSAAK	N	89.82	3997.02	5.8	1000.27	4	711.5	F1:411085	10	77	113	N	-
OVOC10050 OVP06709 WBGene00246859 status:Predicted	R.EALENASTNAEVLQVMGSAAK.A	EALENASTNAEVLQVMGSAAK	N	64.5	2132.04	8.2	1067.04	2	471.19	F4:372913	3	93	113	N	-
OVOC10050 OVP06709 WBGene00246859 status:Predicted	K.KQQEDDDLAELEAWANA	KQQEDDDLAELEAWANA	N	62.34	1944.87	6.4	973.448	2	572.15	F4:430687	13	211	227	N	-
OVOC10050 OVP06709 WBGene00246859 status:Predicted	K.QQAPPATPQESIQK.L	QQAPPATPQESIQK	N	51.96	1521.78	-2.5	761.895	2	215.88	F1:127396	4	14	27	N	-
OVOC10050 OVP06709 WBGene00246859 status:Predicted	K.LRETEEMLVK.K	LRETEEMLVK	N	46.63	1246.66	-11.5	416.555	3	248.81	F2:222614	6	28	37	N	-
OVOC10050 OVP06709 WBGene00246859 status:Predicted	K.ELEELEQEELDK.Q	ELEELEQEELDK	N	44.05	1502.7	-3.3	752.354	2	378.59	F1:220633	8	166	177	N	Y
OVOC10050 OVP06709 WBGene00246859 status:Predicted	K.KIEAEIASARK.H	KIEAEIASARK	N	39.82	1214.7	-5.7	405.904	3	154.74	F1:92420	1	45	55	N	-
OVOC10050 OVP06709 WBGene00246859 status:Predicted	K.KIEAEIASAR.K	KIEAEIASAR	N	30.07	1086.6	-4.1	544.307	2	189.76	F1:112442	5	45	54	N	-
OVOC10050 OVP06709 WBGene00246859 status:Predicted	K.QLQHIDGVLSTIEFQR.E	QLQHIDGVLSTIEFQR	N	30.05	1882.99	7.3	942.509	2	479.3	F4:377597	3	77	92	N	-
OVOC10050 OVP06709 WBGene00246859 status:Predicted	K.LRETEEM(+15.99)LVK.K	LRETEEM(+15.99)LVK	N	28.95	1262.65	-7.3	632.33	2	193.37	F2:190813	1	28	37	Y	-
OVOC10050 OVP06709 WBGene00246859 status:Predicted	K.KQEFLEK.K	KQEFLEK	N	26.67	920.497	-9.6	461.251	2	119.44	F2:148488	2	38	44	N	Y
OVOC10055 OVP08610 WBGene00246864 status:Predicted	K.LRSDYFSSYHLHLTDEAK.S	LRSDYFSSYHLHLTDEAK	N	64.97	2181.05	-2.4	546.268	4	411.71	F2:315936	10	77	94	N	-
OVOC10055 OVP08610 WBGene00246864 status:Predicted	R.EC(+57.02)LELNQNAIIR.I	EC(+57.02)LELNQNAIIR	N	56.47	1471.75	3.5	736.882	2	329.64	F4:291937	36	47	58	Y	-
OVOC10055 OVP08610 WBGene00246864 status:Predicted	K.SIIISYIC(+57.02)DRETGK.W	SIIISYIC(+57.02)DRETGK	N	50.09	1653.84	-0.4	552.287	3	432.8	F1:251702	33	95	108	Y	-
OVOC10055 OVP08610 WBGene00246864 status:Predicted	R.SC(+57.02)PITDMFLK.S	SC(+57.02)PITDMFLK	N	45.4	1210.57	-6	606.29	2	489.33	F6:393404	27	138	147	Y	-
OVOC10055 OVP08610 WBGene00246864 status:Predicted	K.SIIISYIC(+57.02)DR.E	SIIISYIC(+57.02)DR	N	34.14	1238.63	-13.6	620.315	2	464.82	F2:346335	10	95	104	Y	-
OVOC10055 OVP08610 WBGene00246864 status:Predicted	R.SC(+57.02)PITDM(+15.99)FLK.S	SC(+57.02)PITDM(+15.99)FLK	N	19.46	1226.57	-11.1	614.284	2	423.03	F2:322416	1	138	147	Y	-
OVOC10056 OVP04283 WBGene00246865 status:Predicted	T.LLPVFPEIIVAEK.D	LLPVFPEIIVAEK	N	45.61	1466.87	-0.9	734.444	2	657.4	F1:380174	1	17	29	N	-
OVOC10056 OVP04283 WBGene00246865 status:Predicted	L.PVFPEIIVAEK.D	PVFPEIIVAEK	N	30.71	1240.71	-0.7	621.36	2	517.34	F1:300091	1	19	29	N	-
OVOC10057 OVP13247 WBGene00246866 status:Partially_confirmed	R.NTQEFHQLAAEVINEVNAMVK.T	NTQEFHQLAAEVINEVNAMVK	N	73.95	2384.18	3.2	795.736	3	737.23	F1:425833	2	1493	1513	N	-
OVOC10057 OVP13247 WBGene00246866 status:Partially_confirmed	R.QLPAIDPADRQDIYEIGGKAEDDIQTITFR.R	QLPAIDPADRQDIYEIGGKAEDDIQTITFR	N	69.54	3387.69	-7.4	847.925	4	625.47	F5:357660	1	929	958	N	-
OVOC10057 OVP13247 WBGene00246866 status:Partially_confirmed	K.VLDMFSPGYSRPK.I	VLDMFSPGYSRPK	N	66.34	1495.75	-9.9	499.585	3	325.75	F6:299994	9	1351	1363	N	-
OVOC10057 OVP13247 WBGene00246866 status:Partially_confirmed	R.ILNRDWNPSFANR.N	ILNRDWNPSFANR	N	64.87	1601.81	-4.1	534.941	3	370.39	F1:215949	2	1480	1492	N	-
OVOC10057 OVP13247 WBGene00246866 status:Partially_confirmed	K.AEDDIQTITFR.R	AEDDIQTITFR	N	56.23	1307.64	-3.3	654.823	2	328.98	F6:301839	6	948	958	N	-
OVOC10057 OVP13247 WBGene00246866 status:Partially_confirmed	K.ENC(+57.02)IFWGDC(+57.02)PNLEQR.F	ENC(+57.02)IFWGDC(+57.02)PNLEQR	N	55.23	1936.82	1.2	969.418	2	458.34	F6:375685	5	456	470	Y	-
OVOC10057 OVP13247 WBGene00246866 status:Partially_confirmed	K.IDTEQDLFDIR.T	IDTEQDLFDIR	N	53.56	1363.66	-11.4	682.83	2	489.57	F2:360488	11	1364	1374	N	-
OVOC10057 OVP13247 WBGene00246866 status:Partially_confirmed	K.LQSAEGLHLEIASVILRK.T	LQSAEGLHLEIASVILRK	N	53.04	1976.14	-11.8	495.037	4	538.36	F2:388448	2	1561	1578	N	-
OVOC10057 OVP13247 WBGene00246866 status:Partially_confirmed	G.SILAFMTLFSEDDPLPTDREVK.E	SILAFMTLFSEDDPLPTDREVK	N	52.54	2523.26	2.4	842.095	3	736.35	F1:425340	1	1531	1552	N	-
OVOC10057 OVP13247 WBGene00246866 status:Partially_confirmed	K.IC(+57.02)DENEEFSHC(+57.02)PEFTR.Q	IC(+57.02)DENEEFSHC(+57.02)PEFTR	N	51.52	2068.83	-5.2	690.612	3	337.75	F2:273534	3	338	353	Y	-
OVOC10057 OVP13247 WBGene00246866 status:Partially_confirmed	R.ILQNEIEFVLK.F	ILQNEIEFVLK	N	47.62	1344.77	-3.5	673.388	2	533.19	F6:418469	15	249	259	N	-
OVOC10057 OVP13247 WBGene00246866 status:Partially_confirmed	K.FAPTSEESISEDILEQTK.I	FAPTSEESISEDILEQTK	N	44.72	2022.96	-11.6	675.321	3	503.86	F6:401688	4	1227	1244	N	-
OVOC10057 OVP13247 WBGene00246866 status:Partially_confirmed	K.ISFSNNENNRGELIIDFFDDKKDESMQLQK.V	ISFSNNENNRGELIIDFFDDKKDESMQLQK	N	43.19	3573.7	-4.7	715.745	5	566.05	F6:437252	4	1245	1274	N	-
OVOC10057 OVP13247 WBGene00246866 status:Partially_confirmed	K.EYLNQQIK.L	EYLNQQIK	N	40.31	1034.54	-5.2	518.274	2	232.38	F1:136887	1	1553	1560	N	-
OVOC10057 OVP13247 WBGene00246866 status:Partially_confirmed	K.ISWWTDGK.K	ISWWTDGK	N	39.76	991.476	-9.4	496.741	2	368.39	F6:324325	6	1300	1307	N	-
OVOC10057 OVP13247 WBGene00246866 status:Partially_confirmed	K.TDSWVGIGWK.P	TDSWVGIGWK	N	38.75	1147.57	-4.6	574.788	2	451.53	F7:360588	5	262	271	N	-
OVOC10057 OVP13247 WBGene00246866 status:Partially_confirmed	K.NYEC(+57.02)YNC(+57.02)VIR.I	NYEC(+57.02)YNC(+57.02)VIR	N	36.09	1389.58	-2.7	695.796	2	237.89	F3:286793	1	112	121	Y	-
OVOC10057 OVP13247 WBGene00246866 status:Partially_confirmed	K.TDSWVGIGWKPK.N	TDSWVGIGWKPK	N	35.35	1372.71	-6.2	687.36	2	369.15	F6:324763	2	262	273	N	-
OVOC10057 OVP13247 WBGene00246866 status:Partially_confirmed	K.FLFPVSGGR.L	FLFPVSGGR	N	32.28	978.529	-14.9	490.264	2	394.84	F4:329269	27	804	812	N	-
OVOC10057 OVP13247 WBGene00246866 status:Partially_confirmed	R.WTGIGFSR.N	WTGIGFSR	N	29.24	922.466	-5.7	462.238	2	375.9	F2:295431	2	892	899	N	-
OVOC10057 OVP13247 WBGene00246866 status:Partially_confirmed	K.GTVTWLR.S	GTVTWLR	N	29.22	831.46	-6.9	416.735	2	244.08	F7:242206	29	48	54	N	-
OVOC10057 OVP13247 WBGene00246866 status:Partially_confirmed	K.IC(+57.02)PTLC(+57.02)GNNLADK.K	IC(+57.02)PTLC(+57.02)GNNLADK	N	29.16	1474.69	-3.4	738.35	2	307.28	F2:256090	2	1436	1448	Y	-
OVOC10057 OVP13247 WBGene00246866 status:Partially_confirmed	K.C(+57.02)IVFSNDVATMK.Q	C(+57.02)IVFSNDVATMK	N	28.45	1383.65	-8.1	692.828	2	361.6	F3:357589	4	191	202	Y	-
OVOC10057 OVP13247 WBGene00246866 status:Partially_confirmed	K.ETTVIWAK.G	ETTVIWAK	N	27.8	946.512	-8.3	474.26	2	181.42	F6:217483	17	1216	1223	N	-
OVOC10057 OVP13247 WBGene00246866 status:Partially_confirmed	R.DWNPSFANR.N	DWNPSFANR	N	21.85	1105.49	7.2	553.758	2	340.76	F1:198980	1	1484	1492	N	-
OVOC10057 OVP13247 WBGene00246866 status:Partially_confirmed	K.TSATIMLPK.N	TSATIMLPK	N	21.8	960.531	-16.4	481.265	2	238.86	F3:287364	1	103	111	N	-
OVOC10057 OVP13247 WBGene00246866 status:Partially_confirmed	E.ASVNDLNVK.S	ASVNDLNVK	N	21.51	958.508	-1.7	480.261	2	451.17	F5:258059	11	643	651	N	-
OVOC10057 OVP13247 WBGene00246866 status:Partially_confirmed	K.ELGRWTGIGFSR.N	ELGRWTGIGFSR	N	21.34	1377.72	-3.2	460.244	3	368.12	F5:210600	1	888	899	N	-
OVOC10057 OVP13247 WBGene00246866 status:Partially_confirmed	K.SFIELSNK.K	SFIELSNK	N	17.01	936.492	-3.2	469.252	2	216.94	F6:237774	2	621	628	N	-
OVOC10060 OVP05541 WBGene00246869 status:Predicted	A.DLFDELVDGLHEK.I	DLFDELVDGLHEK	N	48.97	1528.74	-0.6	765.377	2	657.98	F6:489769	29	23	35	N	-
OVOC10060 OVP05541 WBGene00246869 status:Predicted	K.IVSGADFLK.H	IVSGADFLK	N	28.18	948.528	-9	475.267	2	311.9	F3:329169	7	36	44	N	-
OVOC10060 OVP05541 WBGene00246869 status:Predicted	K.ENLTPQLEK.I	ENLTPQLEK	N	23.15	1070.56	-3.8	536.286	2	261.99	F1:153836	2	95	103	N	-
OVOC10064 OVP02462 WBGene00246873 status:Predicted	K.YYTC(+57.02)DSGDC(+57.02)IPR.E	YYTC(+57.02)DSGDC(+57.02)IPR	N	55.82	1505.59	0.7	753.804	2	281.44	F1:164995	1	24	35	Y	-
OVOC10064 OVP02462 WBGene00246873 status:Predicted	K.TKLEQEEEGQRGEEDEMQEIFDLERK.R	TKLEQEEEGQRGEEDEMQEIFDLERK	N	53.47	3194.47	2.7	799.626	4	447.55	F7:358283	11	678	703	N	-
OVOC10064 OVP02462 WBGene00246873 status:Predicted	K.IRQEYDEK.E	IRQEYDEK	N	39.86	1079.52	-10.3	360.845	3	84.4	F1:52120	1	546	553	N	-
OVOC10064 OVP02462 WBGene00246873 status:Predicted	R.QSGC(+57.02)EPDQFR.C	QSGC(+57.02)EPDQFR	N	33.82	1222.5	-8.9	612.254	2	173.11	F2:179231	1	412	421	Y	-
OVOC10064 OVP02462 WBGene00246873 status:Predicted	R.HLEEMSR.M	HLEEMSR	N	32.66	900.412	-8.8	451.209	2	76.55	F2:123943	1	790	796	N	-
OVOC10064 OVP02462 WBGene00246873 status:Predicted	R.RQEELER.K	RQEELER	N	19.02	958.483	-6.6	480.246	2	66.91	F1:42037	1	719	725	N	-
OVOC10067 OVP13228 WBGene00246876 status:Partially_confirmed	R.ADGTPLPITAYDDGTGTLYYLR.A	ADGTPLPITAYDDGTGTLYYLR	N	96.99	2372.15	-2.7	791.723	3	602.5	F6:458057	32	1561	1582	N	-
OVOC10067 OVP13228 WBGene00246876 status:Partially_confirmed	R.AHISDADFYVC(+57.02)SVTDPSGGPPIESDPVELK.V	AHISDADFYVC(+57.02)SVTDPSGGPPIESDPVELK	N	90.66	3201.48	5.2	801.382	4	521.81	F4:401928	43	1583	1612	Y	-
OVOC10067 OVP13228 WBGene00246876 status:Partially_confirmed	K.WSRADGTPLPITAYDDGTGTLYYLR.A	WSRADGTPLPITAYDDGTGTLYYLR	N	89.75	2801.37	-0.4	934.795	3	581.31	F6:445939	29	1558	1582	N	-
OVOC10067 OVP13228 WBGene00246876 status:Partially_confirmed	R.SEDAGSYIC(+57.02)TLEDDLGGAPIDSEPAR.I	SEDAGSYIC(+57.02)TLEDDLGGAPIDSEPAR	N	89.15	2737.2	-0.3	913.408	3	636.43	F6:477439	29	1688	1713	Y	-
OVOC10067 OVP13228 WBGene00246876 status:Partially_confirmed	R.WGYETPDGPLRGDVVPEGDNLIIR.S	WGYETPDGPLRGDVVPEGDNLIIR	N	85.02	2667.33	0.9	890.118	3	549.7	F6:427875	32	1923	1946	N	-
OVOC10067 OVP13228 WBGene00246876 status:Partially_confirmed	K.LMIDEFDDDAVGMYVC(+57.02)K.V	LMIDEFDDDAVGMYVC(+57.02)K	N	83.69	2019.86	-4.6	674.292	3	576.84	F6:443406	17	2409	2425	Y	-
OVOC10067 OVP13228 WBGene00246876 status:Partially_confirmed	K.LMIDEFDDDAVGM(+15.99)YVC(+57.02)K.V	LMIDEFDDDAVGM(+15.99)YVC(+57.02)K	N	79.44	2035.86	-8.7	679.621	3	541.15	F6:422997	11	2409	2425	Y	-
OVOC10067 OVP13228 WBGene00246876 status:Partially_confirmed	K.LM(+15.99)IDEFDDDAVGMYVC(+57.02)K.V	LM(+15.99)IDEFDDDAVGMYVC(+57.02)K	N	79.35	2035.86	1.3	1018.94	2	535.95	F6:420019	20	2409	2425	Y	-
OVOC10067 OVP13228 WBGene00246876 status:Partially_confirmed	K.KADPSNDYGVYRC(+57.02)EVEDDDGELIGQAYTAVTVGFTDPSSAR.I	KADPSNDYGVYRC(+57.02)EVEDDDGELIGQAYTAVTVGFTDPSSAR	N	79.21	4467.01	2.6	1117.76	4	651.86	F6:486266	10	2325	2365	Y	-
OVOC10067 OVP13228 WBGene00246876 status:Partially_confirmed	K.ALVVGLQC(+57.02)DSC(+57.02)AR.G	ALVVGLQC(+57.02)DSC(+57.02)AR	N	78.3	1447.69	-3.1	724.851	2	176.88	F6:214856	111	403	415	Y	-
OVOC10067 OVP13228 WBGene00246876 status:Partially_confirmed	R.YTVNTIEANYEQLDGRPATR.A	YTVNTIEANYEQLDGRPATR	N	77.81	2310.12	-1.4	771.048	3	354.69	F6:316504	57	558	577	N	-
OVOC10067 OVP13228 WBGene00246876 status:Partially_confirmed	R.FALEVEQC(+57.02)SC(+57.02)PPGYIGLSC(+57.02)EEC(+57.02)APGYER.S	FALEVEQC(+57.02)SC(+57.02)PPGYIGLSC(+57.02)EEC(+57.02)APGYER	N	77.05	3277.38	14.9	1093.48	3	530.66	F6:416960	8	622	649	Y	-
OVOC10067 OVP13228 WBGene00246876 status:Partially_confirmed	K.QDGELPDDATQNEGILYIPQTR.S	QDGELPDDATQNEGILYIPQTR	N	76.49	2472.18	0	825.066	3	468.93	F6:381703	25	1666	1687	N	-
OVOC10067 OVP13228 WBGene00246876 status:Partially_confirmed	R.C(+57.02)TVSGDHQFATDDATLNVEPK.A	C(+57.02)TVSGDHQFATDDATLNVEPK	N	74.44	2304.03	3.6	769.021	3	354.61	F1:206874	3	1205	1225	Y	-
OVOC10067 OVP13228 WBGene00246876 status:Partially_confirmed	K.C(+57.02)FC(+57.02)FGITDQC(+57.02)QSSK.W	C(+57.02)FC(+57.02)FGITDQC(+57.02)QSSK	N	73.88	1736.7	2.1	869.357	2	355.6	F6:317005	43	431	444	Y	-
OVOC10067 OVP13228 WBGene00246876 status:Partially_confirmed	K.EIIESQLPREPPTVDPVEQTVEEGNPSQIR.C	EIIESQLPREPPTVDPVEQTVEEGNPSQIR	N	73.87	3385.7	8	1129.58	3	474.26	F6:384782	37	1621	1650	N	-
OVOC10067 OVP13228 WBGene00246876 status:Partially_confirmed	R.AQMSDAGEYIC(+57.02)C(+57.02)ALDPAIGGAAADSAPAR.L	AQMSDAGEYIC(+57.02)C(+57.02)ALDPAIGGAAADSAPAR	N	73.7	2908.28	2.3	970.436	3	563.14	F6:435565	6	1474	1502	Y	-
OVOC10067 OVP13228 WBGene00246876 status:Partially_confirmed	K.SDATIEC(+57.02)PVYAIPGATVTWEK.E	SDATIEC(+57.02)PVYAIPGATVTWEK	N	73.65	2307.11	-4.2	770.04	3	543.46	F7:413027	18	2373	2393	Y	-
OVOC10067 OVP13228 WBGene00246876 status:Partially_confirmed	K.VTGDPDAEITWTK.E	VTGDPDAEITWTK	N	73.58	1431.69	-1.7	716.85	2	236.66	F6:249023	55	2471	2483	N	-
OVOC10067 OVP13228 WBGene00246876 status:Partially_confirmed	R.FRC(+57.02)WVPGDPTAVLTWK.M	FRC(+57.02)WVPGDPTAVLTWK	N	73.55	1931.97	0.2	644.998	3	547.35	F4:416534	12	1344	1359	Y	-
OVOC10067 OVP13228 WBGene00246876 status:Partially_confirmed	R.IQWVKVDDSLPDDAKETEFGILHLPK.F	IQWVKVDDSLPDDAKETEFGILHLPK	N	73.53	2992.55	-2.8	749.144	4	587.99	F6:449793	7	2204	2229	N	-
OVOC10067 OVP13228 WBGene00246876 status:Partially_confirmed	K.FSSATSSDSGRYVC(+57.02)SANFDGR.S	FSSATSSDSGRYVC(+57.02)SANFDGR	N	72.76	2269.97	2	757.664	3	316.36	F1:184994	10	108	128	Y	-
OVOC10067 OVP13228 WBGene00246876 status:Partially_confirmed	N.DYRPHSIEINIYPTEQNIYEGHDASFNC(+57.02)R.A	DYRPHSIEINIYPTEQNIYEGHDASFNC(+57.02)R	N	72.47	3537.6	6.5	885.413	4	488.68	F1:283663	4	46	74	Y	-
OVOC10067 OVP13228 WBGene00246876 status:Partially_confirmed	R.EHLLM(+15.99)ALADLDTLLIK.M	EHLLM(+15.99)ALADLDTLLIK	N	71.7	1824.01	-6.3	913.005	2	735.18	F6:533894	1	868	883	Y	-
OVOC10067 OVP13228 WBGene00246876 status:Partially_confirmed	R.YGAPMSASAHVK.D	YGAPMSASAHVK	N	71.45	1217.59	-7	406.866	3	196.73	F1:116459	11	91	102	N	-
OVOC10067 OVP13228 WBGene00246876 status:Partially_confirmed	K.SDATIEC(+57.02)PVYAIPGATVTWEKEDGELPAGAK.M	SDATIEC(+57.02)PVYAIPGATVTWEKEDGELPAGAK	N	71.42	3274.57	0.5	1092.53	3	543.03	F6:424033	32	2373	2403	Y	-
OVOC10067 OVP13228 WBGene00246876 status:Partially_confirmed	K.HQMVYEGDPAMFR.C	HQMVYEGDPAMFR	N	70.19	1579.69	1.8	790.854	2	276.02	F6:271530	32	1533	1545	N	-
OVOC10067 OVP13228 WBGene00246876 status:Partially_confirmed	K.PGMITYSEPSYETLYWK.L	PGMITYSEPSYETLYWK	N	70.12	2063.96	2.1	1032.99	2	540.72	F6:422714	17	480	496	N	-
OVOC10067 OVP13228 WBGene00246876 status:Partially_confirmed	R.DITFSSFYEAPGQTLYWK.M	DITFSSFYEAPGQTLYWK	N	69.33	2152.02	-2.3	718.344	3	648.76	F6:484516	12	771	788	N	-
OVOC10067 OVP13228 WBGene00246876 status:Partially_confirmed	R.YSGSGPLNMEPDVILR.G	YSGSGPLNMEPDVILR	N	67.83	1746.86	0.8	874.438	2	501.12	F6:400091	8	811	826	N	-
OVOC10067 OVP13228 WBGene00246876 status:Partially_confirmed	K.HQM(+15.99)VYEGDPAMFR.C	HQM(+15.99)VYEGDPAMFR	N	67.41	1595.69	4.5	532.905	3	323.5	F1:189087	2	1533	1545	Y	-
OVOC10067 OVP13228 WBGene00246876 status:Partially_confirmed	R.AHISDADFYVC(+57.02)SVTDPSGGPPIESD.P	AHISDADFYVC(+57.02)SVTDPSGGPPIESD	N	67.11	2635.14	-3.4	879.384	3	489	F7:381941	4	1583	1607	Y	-
OVOC10067 OVP13228 WBGene00246876 status:Partially_confirmed	K.VTGDPDAEITWTKEGEDELPDNTQVLGNR.L	VTGDPDAEITWTKEGEDELPDNTQVLGNR	N	67.09	3198.5	-5.6	800.627	4	465.23	F7:368394	31	2471	2499	N	-
OVOC10067 OVP13228 WBGene00246876 status:Partially_confirmed	K.PVTISEQFIRHPSIGVGNAGIYTC(+57.02)R.G	PVTISEQFIRHPSIGVGNAGIYTC(+57.02)R	N	66.82	2771.42	7.9	924.821	3	465.94	F6:380039	8	2124	2148	Y	-
OVOC10067 OVP13228 WBGene00246876 status:Partially_confirmed	R.TGGGLYLGLC(+57.02)ER.C	TGGGLYLGLC(+57.02)ER	N	65.84	1294.63	-4.9	648.321	2	361.2	F6:320222	29	941	952	Y	-
OVOC10067 OVP13228 WBGene00246876 status:Partially_confirmed	R.EHLLMALADLDTLLIK.M	EHLLMALADLDTLLIK	N	65.8	1808.01	-7.7	603.673	3	735.69	F7:522782	3	868	883	N	-
OVOC10067 OVP13228 WBGene00246876 status:Partially_confirmed	K.LM(+15.99)IDEFDDDAVGM(+15.99)YVC(+57.02)K.V	LM(+15.99)IDEFDDDAVGM(+15.99)YVC(+57.02)K	N	64.95	2051.85	-4.3	684.955	3	499.89	F7:388177	15	2409	2425	Y	-
OVOC10067 OVP13228 WBGene00246876 status:Partially_confirmed	K.NPDGPLPAGSYVYYGVLTMEAR.L	NPDGPLPAGSYVYYGVLTMEAR	N	63.9	2369.14	-17.4	790.706	3	646.45	F3:520463	15	1758	1779	N	-
OVOC10067 OVP13228 WBGene00246876 status:Partially_confirmed	R.YGAPM(+15.99)SASAHVK.D	YGAPM(+15.99)SASAHVK	N	63.56	1233.58	-5.4	412.199	3	146.85	F1:87883	2	91	102	Y	-
OVOC10067 OVP13228 WBGene00246876 status:Partially_confirmed	K.VGTAGLPSNAAQYDGELVIDNVQESDSGQYR.C	VGTAGLPSNAAQYDGELVIDNVQESDSGQYR	N	63.37	3252.52	-4.3	1085.17	3	495.57	F7:385678	9	1174	1204	N	-
OVOC10067 OVP13228 WBGene00246876 status:Partially_confirmed	R.FLC(+57.02)YLPDEHTQSLR.W	FLC(+57.02)YLPDEHTQSLR	N	63.22	1777.85	-10.3	593.616	3	364.92	F6:322309	11	1740	1753	Y	-
OVOC10067 OVP13228 WBGene00246876 status:Partially_confirmed	R.FHC(+57.02)DPNSDTPATVR.W	FHC(+57.02)DPNSDTPATVR	N	63.21	1615.7	-5	539.573	3	193.99	F6:224658	2	1909	1922	Y	-
OVOC10067 OVP13228 WBGene00246876 status:Partially_confirmed	K.DIYIEVVEPSK.I	DIYIEVVEPSK	N	62.76	1290.67	-5	646.339	2	374.6	F6:327876	45	2159	2169	N	-
OVOC10067 OVP13228 WBGene00246876 status:Partially_confirmed	R.IDPQENTVTEGQAAR.F	IDPQENTVTEGQAAR	N	62.72	1627.78	0.8	814.898	2	207.16	F6:232145	2	1329	1343	N	-
OVOC10067 OVP13228 WBGene00246876 status:Partially_confirmed	R.GVQISDINGQVQSSQFDYSK.P	GVQISDINGQVQSSQFDYSK	N	62.41	2199.04	0.9	734.023	3	327.79	F6:301160	53	460	479	N	-
OVOC10067 OVP13228 WBGene00246876 status:Partially_confirmed	R.IVLTAGEPLEVK.C	IVLTAGEPLEVK	N	62.33	1267.74	-4.9	634.874	2	365.08	F6:322415	71	2083	2094	N	-
OVOC10067 OVP13228 WBGene00246876 status:Partially_confirmed	R.AANGMTYPEVR.W	AANGMTYPEVR	N	62.24	1207.57	-1.2	604.789	2	272.6	F1:159898	6	77	87	N	-
OVOC10067 OVP13228 WBGene00246876 status:Partially_confirmed	R.SYDAYAQLNVQPYGPQE.F	SYDAYAQLNVQPYGPQE	N	62.16	1941.87	-0.7	648.298	3	482.56	F1:280189	3	129	145	N	-
OVOC10067 OVP13228 WBGene00246876 status:Partially_confirmed	R.YVC(+57.02)SANFDGR.S	YVC(+57.02)SANFDGR	N	61.5	1187.5	-2.5	594.757	2	242.12	F1:142471	15	119	128	Y	-
OVOC10067 OVP13228 WBGene00246876 status:Partially_confirmed	K.VDDSLPDDAKETEFGILHLPK.F	VDDSLPDDAKETEFGILHLPK	N	61.44	2338.17	-7.2	585.545	4	514.78	F6:407951	39	2209	2229	N	-
OVOC10067 OVP13228 WBGene00246876 status:Partially_confirmed	K.QVYAGGTFQLTC(+57.02)K.A	QVYAGGTFQLTC(+57.02)K	N	61.34	1471.71	-9.3	736.857	2	268.6	F6:267299	9	288	300	Y	-
OVOC10067 OVP13228 WBGene00246876 status:Partially_confirmed	R.LPDGVTDIGGGILDFQNAR.T	LPDGVTDIGGGILDFQNAR	N	60.67	1956.99	-5.9	653.334	3	588.57	F7:438756	7	2024	2042	N	-
OVOC10067 OVP13228 WBGene00246876 status:Partially_confirmed	R.C(+57.02)TQLSEGGLGTLTVK.N	C(+57.02)TQLSEGGLGTLTVK	N	60.65	1562.8	-0.6	782.405	2	337.35	F6:306604	45	324	338	Y	-
OVOC10067 OVP13228 WBGene00246876 status:Partially_confirmed	K.NAQALDQGAYTC(+57.02)EAINVK.G	NAQALDQGAYTC(+57.02)EAINVK	N	59.71	1964.93	-4.7	655.98	3	379.59	F1:221231	6	339	356	Y	-
OVOC10067 OVP13228 WBGene00246876 status:Partially_confirmed	R.VTIHATGLAPIDAARVEIDPPVIR.V	VTIHATGLAPIDAARVEIDPPVIR	N	59.45	2523.42	-5	631.859	4	513.2	F6:407053	11	2254	2277	N	-
OVOC10067 OVP13228 WBGene00246876 status:Partially_confirmed	R.IVLTAGEPLEVKC(+57.02)EAFGEPEPEVEWLHD.P	IVLTAGEPLEVKC(+57.02)EAFGEPEPEVEWLHD	N	59.06	3192.53	-10.2	1065.17	3	611.87	F7:451995	2	2083	2110	Y	-
OVOC10067 OVP13228 WBGene00246876 status:Partially_confirmed	R.LIVRPAINPLVDPPEQR.V	LIVRPAINPLVDPPEQR	N	59.01	1926.11	-3	643.04	3	398.44	F7:330307	7	1411	1427	N	-
OVOC10067 OVP13228 WBGene00246876 status:Partially_confirmed	K.IPLVIPTSLTVNK.G	IPLVIPTSLTVNK	N	58.81	1393.85	1.6	697.936	2	504.29	F4:391898	36	1722	1734	N	-
OVOC10067 OVP13228 WBGene00246876 status:Partially_confirmed	R.NPQGC(+57.02)IPC(+57.02)FC(+57.02)SGVTPQC(+57.02)TSASNYYR.T	NPQGC(+57.02)IPC(+57.02)FC(+57.02)SGVTPQC(+57.02)TSASNYYR	N	58.19	2923.21	-0.5	975.412	3	412.4	F6:349427	16	709	733	Y	-
OVOC10067 OVP13228 WBGene00246876 status:Partially_confirmed	K.ETEFGILHLPK.F	ETEFGILHLPK	N	57.9	1282.69	-5.9	428.569	3	438.06	F7:352900	28	2219	2229	N	-
OVOC10067 OVP13228 WBGene00246876 status:Partially_confirmed	K.HQFQC(+57.02)ITTGSPEPTIVWTGPNGERLPDGVTDIGGGILDFQNAR.T	HQFQC(+57.02)ITTGSPEPTIVWTGPNGERLPDGVTDIGGGILDFQNAR	N	57.27	4650.26	5.7	1163.58	4	651.35	F6:485962	11	2000	2042	Y	-
OVOC10067 OVP13228 WBGene00246876 status:Partially_confirmed	K.AVAVPEPYINWR.L	AVAVPEPYINWR	N	57.17	1413.74	-6.4	707.873	2	471.68	F6:383309	27	301	312	N	-
OVOC10067 OVP13228 WBGene00246876 status:Partially_confirmed	R.GTPFDC(+57.02)TPC(+57.02)PC(+57.02)PGASDC(+57.02)FLDAYGQVQC(+57.02)R.N	GTPFDC(+57.02)TPC(+57.02)PC(+57.02)PGASDC(+57.02)FLDAYGQVQC(+57.02)R	N	56.91	3235.29	4.9	1079.44	3	532.59	F6:418105	14	1051	1078	Y	-
OVOC10067 OVP13228 WBGene00246876 status:Partially_confirmed	K.LTC(+57.02)TVEGGDNNGANFEWALLR.G	LTC(+57.02)TVEGGDNNGANFEWALLR	N	56.62	2336.09	-5.5	1169.04	2	573.11	F7:429917	11	2287	2307	Y	-
OVOC10067 OVP13228 WBGene00246876 status:Partially_confirmed	K.IATVSILGGSTQWFEPGQSADLIC(+57.02)ASTGSEIIDR.I	IATVSILGGSTQWFEPGQSADLIC(+57.02)ASTGSEIIDR	N	56.34	3578.76	-10.2	1193.91	3	708.18	F5:404947	4	2170	2203	Y	-
OVOC10067 OVP13228 WBGene00246876 status:Partially_confirmed	R.YSGSGPLNM(+15.99)EPDVILR.G	YSGSGPLNM(+15.99)EPDVILR	N	56.27	1762.86	-3.8	882.432	2	396.24	F7:329028	7	811	826	Y	-
OVOC10067 OVP13228 WBGene00246876 status:Partially_confirmed	K.C(+57.02)EAFGEPEPEVEWLHDPGPERGDLPDDFK.P	C(+57.02)EAFGEPEPEVEWLHDPGPERGDLPDDFK	N	55.62	3366.48	0	842.627	4	539.28	F6:421913	12	2095	2123	Y	-
OVOC10067 OVP13228 WBGene00246876 status:Partially_confirmed	R.LLFVNVREDNGGIYK.C	LLFVNVREDNGGIYK	N	55.62	1735.93	-8.5	579.644	3	419.72	F6:353633	38	2500	2514	N	-
OVOC10067 OVP13228 WBGene00246876 status:Partially_confirmed	K.HQFQC(+57.02)ITTGSPEPTIVWTGPNGER.L	HQFQC(+57.02)ITTGSPEPTIVWTGPNGER	N	54.48	2711.28	-2.3	904.764	3	428.3	F6:358509	1	2000	2023	Y	-
OVOC10067 OVP13228 WBGene00246876 status:Partially_confirmed	R.AANGM(+15.99)TYPEVR.W	AANGM(+15.99)TYPEVR	N	53.73	1223.56	-3.7	612.785	2	199.31	F1:117894	6	77	87	Y	-
OVOC10067 OVP13228 WBGene00246876 status:Partially_confirmed	R.LIVRPAINPLVDPPEQRVTENQPAQFR.C	LIVRPAINPLVDPPEQRVTENQPAQFR	N	53.65	3096.68	-0.3	775.178	4	441.02	F7:354574	3	1411	1437	N	-
OVOC10067 OVP13228 WBGene00246876 status:Partially_confirmed	R.LGDITWEIAVNRDTQER.F	LGDITWEIAVNRDTQER	N	53.12	2015.01	-4	672.674	3	435.86	F6:362835	6	605	621	N	-
OVOC10067 OVP13228 WBGene00246876 status:Partially_confirmed	R.VTIHATGLAPIDAAR.V	VTIHATGLAPIDAAR	N	52.93	1504.84	2.7	753.427	2	12.41	F6:120876	4	2254	2268	N	-
OVOC10067 OVP13228 WBGene00246876 status:Partially_confirmed	E.IIESQLPREPPTVDPVEQTVEEGNPSQIR.C	IIESQLPREPPTVDPVEQTVEEGNPSQIR	N	51.94	3256.66	8.1	1086.57	3	445.49	F6:368272	5	1622	1650	N	-
OVOC10067 OVP13228 WBGene00246876 status:Partially_confirmed	K.EGEDELPDNTQVLGNR.L	EGEDELPDNTQVLGNR	N	51.73	1784.82	-6.6	893.41	2	356.13	F2:284036	7	2484	2499	N	-
OVOC10067 OVP13228 WBGene00246876 status:Partially_confirmed	K.TSQSALPVILTVK.D	TSQSALPVILTVK	N	51.5	1355.8	-7.4	678.903	2	442.81	F3:404025	11	1793	1805	N	-
OVOC10067 OVP13228 WBGene00246876 status:Partially_confirmed	K.HQM(+15.99)VYEGDPAM(+15.99)FR.C	HQM(+15.99)VYEGDPAM(+15.99)FR	N	51.31	1611.68	-2.4	538.233	3	277.48	F1:162721	2	1533	1545	Y	-
OVOC10067 OVP13228 WBGene00246876 status:Partially_confirmed	R.AHISDADFYVC(+57.02)SVTD.P	AHISDADFYVC(+57.02)SVTD	N	51.27	1698.72	-0.9	850.366	2	390.22	F7:325575	16	1583	1597	Y	-
OVOC10067 OVP13228 WBGene00246876 status:Partially_confirmed	R.C(+57.02)WVPGDPTAVLTWK.M	C(+57.02)WVPGDPTAVLTWK	N	51.27	1628.8	3.9	815.412	2	562.75	F4:425325	20	1346	1359	Y	-
OVOC10067 OVP13228 WBGene00246876 status:Partially_confirmed	K.FSSATSSDSGR.Y	FSSATSSDSGR	N	50.92	1100.47	-3.5	551.242	2	90	F1:55276	7	108	118	N	-
OVOC10067 OVP13228 WBGene00246876 status:Partially_confirmed	R.DPYMFASDK.T	DPYMFASDK	N	50.04	1072.45	-9.4	537.229	2	168.35	F6:210006	16	546	554	N	-
OVOC10067 OVP13228 WBGene00246876 status:Partially_confirmed	R.SC(+57.02)EPNEFK.C	SC(+57.02)EPNEFK	N	49.67	1009.42	-5.6	505.713	2	160.26	F1:95571	6	195	202	Y	-
OVOC10067 OVP13228 WBGene00246876 status:Partially_confirmed	K.GRVLATPDC(+57.02)IVR.I	GRVLATPDC(+57.02)IVR	N	49.3	1355.73	-3.7	452.917	3	294.83	F2:248975	3	357	368	Y	-
OVOC10067 OVP13228 WBGene00246876 status:Partially_confirmed	D.PSGGPPIESDPVELK.V	PSGGPPIESDPVELK	N	49.25	1520.77	-6.5	761.388	2	371.71	F1:216687	3	1598	1612	N	-
OVOC10067 OVP13228 WBGene00246876 status:Partially_confirmed	R.C(+57.02)FVPGQPNAILK.W	C(+57.02)FVPGQPNAILK	N	49.23	1342.71	5.6	672.364	2	359.09	F6:319019	64	1651	1662	Y	-
OVOC10067 OVP13228 WBGene00246876 status:Partially_confirmed	R.SYDAYAQLNVQPYGPQEFQS.I	SYDAYAQLNVQPYGPQEFQS	N	48.42	2304.03	1.8	1153.03	2	544.45	F1:315538	8	129	148	N	-
OVOC10067 OVP13228 WBGene00246876 status:Partially_confirmed	K.PVTISEQFIR.H	PVTISEQFIR	N	48.05	1188.65	-7	595.328	2	362.06	F6:320709	22	2124	2133	N	-
OVOC10067 OVP13228 WBGene00246876 status:Partially_confirmed	R.VEIDPPVIR.V	VEIDPPVIR	N	47.23	1036.59	-7.3	519.299	2	287.6	F6:278193	139	2269	2277	N	-
OVOC10067 OVP13228 WBGene00246876 status:Partially_confirmed	K.NLNIPVGSR.A	NLNIPVGSR	N	46.98	968.54	-2.2	485.276	2	297.26	F1:174036	3	1144	1152	N	-
OVOC10067 OVP13228 WBGene00246876 status:Partially_confirmed	K.C(+57.02)EAFGEPEPEVEWLHDPGPERGDLPDDFKPVTISEQFIR.H	C(+57.02)EAFGEPEPEVEWLHDPGPERGDLPDDFKPVTISEQFIR	N	46.83	4537.12	2.6	908.433	5	636.98	F6:477762	5	2095	2133	Y	-
OVOC10067 OVP13228 WBGene00246876 status:Partially_confirmed	R.KQDGELPDDATQNEGILYIPQTR.S	KQDGELPDDATQNEGILYIPQTR	N	46.13	2600.27	-9.6	867.756	3	417.53	F6:352341	4	1665	1687	N	-
OVOC10067 OVP13228 WBGene00246876 status:Partially_confirmed	D.PGPERGDLPDDFKPVTISEQFIR.H	PGPERGDLPDDFKPVTISEQFIR	N	46.13	2612.32	-3.6	654.086	4	521.81	F7:400686	8	2111	2133	N	-
OVOC10067 OVP13228 WBGene00246876 status:Partially_confirmed	K.MWLC(+57.02)DGDDDC(+57.02)GDNSDEQAC(+57.02)SHR.A	MWLC(+57.02)DGDDDC(+57.02)GDNSDEQAC(+57.02)SHR	N	45.25	2641.92	-4.8	881.642	3	321.75	F2:264365	2	212	233	Y	-
OVOC10067 OVP13228 WBGene00246876 status:Partially_confirmed	D.PDAEITWTKEGEDELPDNTQVLGNR.L	PDAEITWTKEGEDELPDNTQVLGNR	N	44.72	2826.33	3.9	943.121	3	440.35	F7:354186	2	2475	2499	N	-
OVOC10067 OVP13228 WBGene00246876 status:Partially_confirmed	R.ATHC(+57.02)YGQENTRLGDITWEIAVNRDTQER.F	ATHC(+57.02)YGQENTRLGDITWEIAVNRDTQER	N	44.54	3332.56	-4.6	834.143	4	413.44	F6:350019	2	594	621	Y	-
OVOC10067 OVP13228 WBGene00246876 status:Partially_confirmed	K.EGEDELPDNTQVLGNRLLFVNVREDNGGIYK.C	EGEDELPDNTQVLGNRLLFVNVREDNGGIYK	N	44.12	3502.73	0.4	876.691	4	554.5	F7:419294	3	2484	2514	N	-
OVOC10067 OVP13228 WBGene00246876 status:Partially_confirmed	D.GPLRGDVVPEGDNLIIR.S	GPLRGDVVPEGDNLIIR	N	42.1	1819	-3.5	607.337	3	394.54	F7:328080	4	1930	1946	N	-
OVOC10067 OVP13228 WBGene00246876 status:Partially_confirmed	R.VWNGQYGDK.H	VWNGQYGDK	N	41.41	1065.49	-8.2	533.747	2	177.9	F6:215460	3	1991	1999	N	-
OVOC10067 OVP13228 WBGene00246876 status:Partially_confirmed	R.VLATPDC(+57.02)IVR.I	VLATPDC(+57.02)IVR	N	41.36	1142.61	-6.5	572.309	2	325.54	F2:266561	12	359	368	Y	-
OVOC10067 OVP13228 WBGene00246876 status:Partially_confirmed	R.AQM(+15.99)SDAGEYIC(+57.02)C(+57.02)ALDPAIGGAAADSAPAR.L	AQM(+15.99)SDAGEYIC(+57.02)C(+57.02)ALDPAIGGAAADSAPAR	N	41.11	2924.27	-6.7	975.759	3	513.25	F7:395771	3	1474	1502	Y	-
OVOC10067 OVP13228 WBGene00246876 status:Partially_confirmed	R.HPSIGVGNAGIYTC(+57.02)R.G	HPSIGVGNAGIYTC(+57.02)R	N	40.16	1600.78	-4.7	534.597	3	315.06	F7:282733	2	2134	2148	Y	-
OVOC10067 OVP13228 WBGene00246876 status:Partially_confirmed	K.RGFYGDAAR.G	RGFYGDAAR	N	39.73	1011.49	-10.4	506.746	2	131.18	F6:188794	1	1042	1050	N	-
OVOC10067 OVP13228 WBGene00246876 status:Partially_confirmed	H.SIEINIYPTEQNIYEGHDASFNC(+57.02)R.A	SIEINIYPTEQNIYEGHDASFNC(+57.02)R	N	39.57	2869.3	-2.9	957.437	3	514.26	F1:298330	2	51	74	Y	-
OVOC10067 OVP13228 WBGene00246876 status:Partially_confirmed	K.WYKEDVGGELPYGVYQTDGTLK.I	WYKEDVGGELPYGVYQTDGTLK	N	39.24	2517.21	-8.8	840.069	3	447.93	F7:358496	2	1267	1288	N	-
OVOC10067 OVP13228 WBGene00246876 status:Partially_confirmed	R.IQWVKVDDSLPDDAK.E	IQWVKVDDSLPDDAK	N	38.95	1727.87	-1.7	576.964	3	353.39	F6:315770	5	2204	2218	N	-
OVOC10067 OVP13228 WBGene00246876 status:Partially_confirmed	R.LIVRPAINPLVD.P	LIVRPAINPLVD	N	38.69	1318.8	-4.6	660.403	2	449.98	F7:359695	6	1411	1422	N	-
OVOC10067 OVP13228 WBGene00246876 status:Partially_confirmed	R.GYRHNELVGSNR.V	GYRHNELVGSNR	N	37.98	1400.69	-9.3	467.9	3	101.28	F6:171720	2	2242	2253	N	-
OVOC10067 OVP13228 WBGene00246876 status:Partially_confirmed	K.IPLVIPTSLTVNKGDLVR.F	IPLVIPTSLTVNKGDLVR	N	37.2	1934.16	-7	645.722	3	526.82	F6:414828	1	1722	1739	N	-
OVOC10067 OVP13228 WBGene00246876 status:Partially_confirmed	R.GGNIIRQYSDDSTLVIK.K	GGNIIRQYSDDSTLVIK	N	36.63	1877.98	-5.3	626.999	3	354.72	F7:305364	1	2308	2324	N	-
OVOC10067 OVP13228 WBGene00246876 status:Partially_confirmed	K.EDGELPAGAK.M	EDGELPAGAK	N	36.47	985.472	-7.9	493.739	2	136.09	F7:180502	3	2394	2403	N	-
OVOC10067 OVP13228 WBGene00246876 status:Partially_confirmed	R.YNIGAGPAELTSIYPVVMDEWHK.I	YNIGAGPAELTSIYPVVMDEWHK	N	35.57	2589.26	2.5	864.095	3	665.64	F6:494128	2	2734	2756	N	-
OVOC10067 OVP13228 WBGene00246876 status:Partially_confirmed	R.LC(+57.02)EEC(+57.02)APGYTR.S	LC(+57.02)EEC(+57.02)APGYTR	N	35.54	1354.56	-5.6	678.286	2	210.24	F7:222848	1	1088	1098	Y	-
OVOC10067 OVP13228 WBGene00246876 status:Partially_confirmed	R.VEIDPPVIRVIDQGESIK.L	VEIDPPVIRVIDQGESIK	N	34.87	2006.1	-5.8	669.705	3	518.64	F7:398881	1	2269	2286	N	-
OVOC10067 OVP13228 WBGene00246876 status:Partially_confirmed	Y.SDDSTLVIK.K	SDDSTLVIK	N	34.24	976.508	-8.9	489.257	2	233.15	F2:213637	2	2316	2324	N	-
OVOC10067 OVP13228 WBGene00246876 status:Partially_confirmed	R.C(+57.02)WIPSKPNAR.V	C(+57.02)WIPSKPNAR	N	33.2	1227.62	-20.5	410.205	3	256.64	F1:150800	2	1546	1555	Y	-
OVOC10067 OVP13228 WBGene00246876 status:Partially_confirmed	R.NGILSIPR.A	NGILSIPR	N	33	868.513	-6.9	435.261	2	299.6	F7:273920	10	1466	1473	N	-
OVOC10067 OVP13228 WBGene00246876 status:Partially_confirmed	R.WTRYGAPMSASAHVK.D	WTRYGAPMSASAHVK	N	32.91	1660.81	-4.7	416.209	4	244.05	F2:219892	1	88	102	N	-
OVOC10067 OVP13228 WBGene00246876 status:Partially_confirmed	R.ARAANGMTYPEVR.W	ARAANGMTYPEVR	N	32.8	1434.7	-0.6	479.241	3	240.47	F1:141529	2	75	87	N	-
OVOC10067 OVP13228 WBGene00246876 status:Partially_confirmed	R.AWFDC(+57.02)K.V	AWFDC(+57.02)K	N	32.48	825.348	-5.1	413.679	2	203.24	F7:218879	105	2465	2470	Y	-
OVOC10067 OVP13228 WBGene00246876 status:Partially_confirmed	R.VIDQGESIK.L	VIDQGESIK	N	32.14	987.524	-5.2	494.767	2	151.46	F7:189285	5	2278	2286	N	-
OVOC10067 OVP13228 WBGene00246876 status:Partially_confirmed	R.HNELVGSNRVTIHATGLAPIDAARVEIDPPVIR.V	HNELVGSNRVTIHATGLAPIDAARVEIDPPVIR	N	31.73	3529.91	3.7	706.992	5	488.12	F6:392722	3	2245	2277	N	-
OVOC10067 OVP13228 WBGene00246876 status:Partially_confirmed	R.QYSDDSTLVIK.K	QYSDDSTLVIK	N	31.11	1267.63	-8.7	634.817	2	305.66	F2:255176	2	2314	2324	N	-
OVOC10067 OVP13228 WBGene00246876 status:Partially_confirmed	K.MYATGPLC(+57.02)DRC(+57.02)PPNTFHLSPR.N	MYATGPLC(+57.02)DRC(+57.02)PPNTFHLSPR	N	30.96	2489.14	1.3	623.293	4	353.24	F6:315666	4	688	708	Y	-
OVOC10067 OVP13228 WBGene00246876 status:Partially_confirmed	K.QIEGYVK.A	QIEGYVK	N	30.76	835.444	-3.3	418.728	2	185.46	F1:110001	1	2432	2438	N	-
OVOC10067 OVP13228 WBGene00246876 status:Partially_confirmed	R.NVLNVGIA.K	NVLNVGIA	N	30.7	798.46	-3.8	799.464	1	393.96	F6:338916	54	2528	2535	N	-
OVOC10067 OVP13228 WBGene00246876 status:Partially_confirmed	K.HQMVYEGDPAM(+15.99)FR.C	HQMVYEGDPAM(+15.99)FR	N	30.58	1595.69	-1.6	532.902	3	316.45	F1:185074	1	1533	1545	Y	-
OVOC10067 OVP13228 WBGene00246876 status:Partially_confirmed	G.ANFEWALLR.G	ANFEWALLR	N	30.47	1118.59	-5.3	560.298	2	537.72	F7:409764	1	2299	2307	N	-
OVOC10067 OVP13228 WBGene00246876 status:Partially_confirmed	R.EDNGGIYK.C	EDNGGIYK	N	30.37	894.408	-3.1	448.21	2	94.36	F2:134154	2	2507	2514	N	-
OVOC10067 OVP13228 WBGene00246876 status:Partially_confirmed	R.VTENQPAQFR.C	VTENQPAQFR	N	30.08	1188.59	-6.2	595.298	2	182.24	F2:184490	1	1428	1437	N	-
OVOC10067 OVP13228 WBGene00246876 status:Partially_confirmed	R.LHVTEREEPPTAR.V	LHVTEREEPPTAR	N	30.03	1533.79	-8.6	512.266	3	169.52	F7:199597	1	1974	1986	N	-
OVOC10067 OVP13228 WBGene00246876 status:Partially_confirmed	K.TIRYTVNTIEANYEQLDGRPATR.A	TIRYTVNTIEANYEQLDGRPATR	N	29.78	2680.36	-0.1	671.096	4	412.28	F7:338200	2	555	577	N	-
OVOC10067 OVP13228 WBGene00246876 status:Partially_confirmed	K.AGPLETRNVLNVGIA.K	AGPLETRNVLNVGIA	N	29.5	1522.85	-5.1	762.427	2	460.61	F7:365774	6	2521	2535	N	-
OVOC10067 OVP13228 WBGene00246876 status:Partially_confirmed	R.GDLPDDFKPVTISEQFIR.H	GDLPDDFKPVTISEQFIR	N	28.88	2076.05	-6.7	693.02	3	561.31	F7:423204	1	2116	2133	N	-
OVOC10067 OVP13228 WBGene00246876 status:Partially_confirmed	I.TAYDDGTGTLYYLR.A	TAYDDGTGTLYYLR	N	28.61	1607.75	0.2	804.881	2	399.23	F7:330717	2	1569	1582	N	-
OVOC10067 OVP13228 WBGene00246876 status:Partially_confirmed	K.NFVGC(+57.02)IADIR.L	NFVGC(+57.02)IADIR	N	28.13	1163.58	1.7	582.796	2	402.42	F4:333624	1	3368	3377	Y	-
OVOC10067 OVP13228 WBGene00246876 status:Partially_confirmed	R.LLFVNVR.E	LLFVNVR	N	27.55	859.528	-7.2	430.768	2	398.56	F7:330375	23	2500	2506	N	-
OVOC10067 OVP13228 WBGene00246876 status:Partially_confirmed	D.PTAVLTWK.M	PTAVLTWK	N	26.64	914.523	-4.7	458.266	2	269.02	F7:256456	7	1352	1359	N	-
OVOC10067 OVP13228 WBGene00246876 status:Partially_confirmed	R.C(+57.02)LLC(+57.02)EHNTEGYHC(+57.02)EQC(+57.02)K.R	C(+57.02)LLC(+57.02)EHNTEGYHC(+57.02)EQC(+57.02)K	N	26.47	2236.88	-7.9	560.222	4	211.18	F6:234464	1	1025	1041	Y	-
OVOC10067 OVP13228 WBGene00246876 status:Partially_confirmed	R.MDLMANAIDGR.N	MDLMANAIDGR	N	25.66	1205.55	1.8	603.785	2	349.89	F4:303544	2	3383	3393	N	-
OVOC10067 OVP13228 WBGene00246876 status:Partially_confirmed	R.GATDQLEITTSDAHNPFMPQSQAQITGR.D	GATDQLEITTSDAHNPFMPQSQAQITGR	N	25.05	3013.42	6.5	1005.49	3	464.21	F7:367800	2	743	770	N	-
OVOC10067 OVP13228 WBGene00246876 status:Partially_confirmed	K.AEIYVPDTIIQ.V	AEIYVPDTIIQ	N	24.81	1260.66	-6.3	631.333	2	505.94	F6:402905	2	2439	2449	N	-
OVOC10067 OVP13228 WBGene00246876 status:Partially_confirmed	K.VDGELPYAYSIR.Q	VDGELPYAYSIR	N	23.89	1381.69	-5.1	691.848	2	373.34	F7:315982	2	2614	2625	N	-
OVOC10067 OVP13228 WBGene00246876 status:Partially_confirmed	K.AEQGC(+57.02)LK.C	AEQGC(+57.02)LK	N	23.86	804.38	-6.7	403.195	2	56.08	F1:35871	1	424	430	Y	-
OVOC10067 OVP13228 WBGene00246876 status:Partially_confirmed	V.IIDYSR.G	IIDYSR	Y	23.81	765.402	-4.5	383.707	2	209.63	F2:200185	2	737	742	N	-
OVOC10067 OVP13228 WBGene00246876 status:Partially_confirmed	K.C(+57.02)EAFGEPEPEVEWLHD.P	C(+57.02)EAFGEPEPEVEWLHD	N	23.55	1942.8	-6.2	972.403	2	526.88	F7:403553	4	2095	2110	Y	-
OVOC10067 OVP13228 WBGene00246876 status:Partially_confirmed	R.WGYETPDGPLR.G	WGYETPDGPLR	N	23.42	1289.6	-10.5	645.803	2	347.57	F6:312452	1	1923	1933	N	-
OVOC10067 OVP13228 WBGene00246876 status:Partially_confirmed	R.VTIHATGLAPID.A	VTIHATGLAPID	N	23.21	1206.66	-12.7	604.33	2	315.47	F7:282943	5	2254	2265	N	-
OVOC10067 OVP13228 WBGene00246876 status:Partially_confirmed	R.C(+57.02)WVPGNPTAILEWR.R	C(+57.02)WVPGNPTAILEWR	N	21.86	1697.83	-6.1	849.919	2	625.29	F7:459686	1	1438	1451	Y	-
OVOC10067 OVP13228 WBGene00246876 status:Partially_confirmed	K.AGPLETR.N	AGPLETR	N	21.83	742.397	-9.9	372.202	2	125.31	F1:75556	2	2521	2527	N	-
OVOC10067 OVP13228 WBGene00246876 status:Partially_confirmed	K.GNGPLPSGVQQHEGILNIPSAQR.Q	GNGPLPSGVQQHEGILNIPSAQR	N	19.31	2368.22	-2.1	790.414	3	370.18	F7:314159	8	1362	1384	N	-
OVOC10067 OVP13228 WBGene00246876 status:Partially_confirmed	R.C(+57.02)WIPSK.P	C(+57.02)WIPSK	N	18.19	789.384	-9.9	395.695	2	266.32	F1:156350	1	1546	1551	Y	-
OVOC10067 OVP13228 WBGene00246876 status:Partially_confirmed	K.VSFKPK.S	VSFKPK	N	17.81	704.422	-7.1	353.216	2	124.87	F5:71611	3	2692	2697	N	-
OVOC10067 OVP13228 WBGene00246876 status:Partially_confirmed	R.IVLTAGEPLEVKC(+57.02)EAFGEPEPEVEWLHDPGPERGDLPDDFK.P	IVLTAGEPLEVKC(+57.02)EAFGEPEPEVEWLHDPGPERGDLPDDFK	N	17.16	4616.21	-1.3	1155.06	4	599.74	F6:456451	3	2083	2123	Y	-
OVOC10067 OVP13228 WBGene00246876 status:Partially_confirmed	R.GATDQLEITTSDAHNPFM(+15.99)PQSQAQITGR.D	GATDQLEITTSDAHNPFM(+15.99)PQSQAQITGR	N	16.68	3029.41	1.2	1010.81	3	414.53	F6:350656	2	743	770	Y	-
OVOC10069 OVP01122 WBGene00246878 locus:Ovo-tag-297 status:Predicted	K.TNLLFEAATTANSLPNIFK.D	TNLLFEAATTANSLPNIFK	N	70.67	2064.09	11.2	689.045	3	734.74	F4:523789	1	529	547	N	-
OVOC10069 OVP01122 WBGene00246878 locus:Ovo-tag-297 status:Predicted	K.TNLLFEAATTANSLPNIFKDK.R	TNLLFEAATTANSLPNIFKDK	N	57.47	2307.21	0.1	770.078	3	693.49	F4:500163	3	529	549	N	-
OVOC10069 OVP01122 WBGene00246878 locus:Ovo-tag-297 status:Predicted	K.EFFAQLDNPLLGK.A	EFFAQLDNPLLGK	N	49.27	1490.78	1.7	746.397	2	567.68	F4:428147	5	457	469	N	-
OVOC10069 OVP01122 WBGene00246878 locus:Ovo-tag-297 status:Predicted	K.VDAYLSADNIDDKDEFSQSLFGR.R	VDAYLSADNIDDKDEFSQSLFGR	N	32	2604.2	3.5	869.076	3	522.92	F4:402536	2	200	222	N	-
OVOC10069 OVP01122 WBGene00246878 locus:Ovo-tag-297 status:Predicted	K.VILDLINSGK.Q	VILDLINSGK	N	18.23	1070.63	-8.6	536.319	2	385.11	F5:220298	2	64	73	N	-
OVOC10071 OVP06899 WBGene00246880 status:Predicted	K.WPNGLALDILEQR.L	WPNGLALDILEQR	N	71.56	1523.81	3.5	762.915	2	643.49	F1:372197	5	643	655	N	-
OVOC10071 OVP06899 WBGene00246880 status:Predicted	R.LYWTDWDQEGVLTANK.F	LYWTDWDQEGVLTANK	N	68.94	1937.92	-3.4	969.962	2	567.06	F7:426472	5	699	714	N	-
OVOC10071 OVP06899 WBGene00246880 status:Predicted	K.WC(+57.02)DNVVDC(+57.02)LDGADEK.Y	WC(+57.02)DNVVDC(+57.02)LDGADEK	N	53.16	1794.72	-1.8	898.365	2	418.38	F7:341663	10	310	324	Y	-
OVOC10071 OVP06899 WBGene00246880 status:Predicted	K.HPFSLTVFEER.L	HPFSLTVFEER	N	52.35	1360.68	-6.1	454.564	3	424.96	F7:345430	6	688	698	N	-
OVOC10071 OVP06899 WBGene00246880 status:Predicted	K.GSDPLLLLSNR.A	GSDPLLLLSNR	N	47.73	1183.66	-5	592.832	2	468.86	F7:370486	10	466	476	N	-
OVOC10071 OVP06899 WBGene00246880 status:Predicted	K.EC(+57.02)SDNQFK.C	EC(+57.02)SDNQFK	N	42.33	1026.41	-3.8	514.209	2	98.08	F1:59912	4	33	40	Y	-
OVOC10071 OVP06899 WBGene00246880 status:Predicted	R.AIAVDPLR.G	AIAVDPLR	N	33.54	853.502	3.1	427.76	2	322.03	F1:188267	6	601	608	N	-
OVOC10071 OVP06899 WBGene00246880 status:Predicted	K.C(+57.02)IPLSWR.C	C(+57.02)IPLSWR	N	33.42	930.475	-3	466.243	2	398.91	F1:232305	2	46	52	Y	-
OVOC10071 OVP06899 WBGene00246880 status:Predicted	R.LFWADAK.V	LFWADAK	N	32.73	849.438	-6.1	425.724	2	378.28	F1:220488	8	656	662	N	-
OVOC10071 OVP06899 WBGene00246880 status:Predicted	R.MC(+57.02)IPMTWK.C	MC(+57.02)IPMTWK	N	30.89	1065.48	-9.4	533.743	2	427.1	F7:346651	4	138	145	Y	-
OVOC10071 OVP06899 WBGene00246880 status:Predicted	R.GLIFWTDWGLSAR.I	GLIFWTDWGLSAR	N	22.66	1520.78	11.1	761.404	2	710.95	F1:410776	1	609	621	N	-
OVOC10086 OVP13555 WBGene00246895 locus:Ovo-tps-2 status:Partially_confirmed	R.ISSDESIVENASFDIKNELDEFEK.D	ISSDESIVENASFDIKNELDEFEK	N	68.37	2757.29	-1.2	920.102	3	690.92	F6:508554	4	906	929	N	-
OVOC10086 OVP13555 WBGene00246895 locus:Ovo-tps-2 status:Partially_confirmed	K.VYDAIQDLLNTQEYK.Y	VYDAIQDLLNTQEYK	N	67.16	1811.89	3.9	906.958	2	568.61	F6:438715	3	1080	1094	N	-
OVOC10086 OVP13555 WBGene00246895 locus:Ovo-tps-2 status:Partially_confirmed	K.FIESDNVYNVEQFVDTLHAYHPK.S	FIESDNVYNVEQFVDTLHAYHPK	N	64.95	2764.31	-6	692.081	4	615.47	F7:454105	3	936	958	N	-
OVOC10086 OVP13555 WBGene00246895 locus:Ovo-tps-2 status:Partially_confirmed	K.NAHDSLTLSC(+57.02)ETNTTLLNLR.I	NAHDSLTLSC(+57.02)ETNTTLLNLR	N	59.66	2272.11	-12.2	758.369	3	460.09	F7:365467	2	886	905	Y	-
OVOC10086 OVP13555 WBGene00246895 locus:Ovo-tps-2 status:Partially_confirmed	R.ITAEQLQFLDK.V	ITAEQLQFLDK	N	58.94	1304.7	-5.1	653.353	2	406.99	F6:346358	15	1069	1079	N	-
OVOC10086 OVP13555 WBGene00246895 locus:Ovo-tps-2 status:Partially_confirmed	K.GHGIALLVEHIR.C	GHGIALLVEHIR	N	50.61	1313.76	-5.2	438.924	3	321.21	F7:286243	3	1170	1181	N	-
OVOC10086 OVP13555 WBGene00246895 locus:Ovo-tps-2 status:Partially_confirmed	K.WSTSFLDPSWTHEVIRPIEVK.T	WSTSFLDPSWTHEVIRPIEVK	N	50.56	2526.29	-6.1	632.576	4	607.49	F7:449561	4	827	847	N	-
OVOC10086 OVP13555 WBGene00246895 locus:Ovo-tps-2 status:Partially_confirmed	K.PLIFQTEGLPRK.E	PLIFQTEGLPRK	N	48.14	1397.8	-10.6	466.937	3	345.73	F6:311399	9	707	718	N	-
OVOC10086 OVP13555 WBGene00246895 locus:Ovo-tps-2 status:Partially_confirmed	R.YAVPYIYDSDLTYGTK.F	YAVPYIYDSDLTYGTK	N	45.05	1867.89	-8.9	934.943	2	521.93	F2:379040	4	137	152	N	-
OVOC10086 OVP13555 WBGene00246895 locus:Ovo-tps-2 status:Partially_confirmed	R.LVDLGLEVLAQTWR.R	LVDLGLEVLAQTWR	N	42.91	1611.9	-2.8	806.954	2	720.07	F2:492392	2	76	89	N	-
OVOC10086 OVP13555 WBGene00246895 locus:Ovo-tps-2 status:Partially_confirmed	K.NEDFLQFVR.L	NEDFLQFVR	N	40.55	1166.57	-6.2	584.29	2	499.51	F7:387961	4	595	603	N	-
OVOC10086 OVP13555 WBGene00246895 locus:Ovo-tps-2 status:Partially_confirmed	K.SREDNIQPTTNTLGLPLLK.Q	SREDNIQPTTNTLGLPLLK	N	37.33	2109.14	-6.3	704.051	3	477.59	F7:375465	3	351	369	N	-
OVOC10086 OVP13555 WBGene00246895 locus:Ovo-tps-2 status:Partially_confirmed	R.AVDTYRVYQDEC(+57.02)ILLAEGINK.I	AVDTYRVYQDEC(+57.02)ILLAEGINK	N	36.98	2469.22	-2.2	824.079	3	532.5	F7:406779	2	675	695	Y	-
OVOC10086 OVP13555 WBGene00246895 locus:Ovo-tps-2 status:Partially_confirmed	K.TLEDFYTLMIQTR.N	TLEDFYTLMIQTR	N	36.82	1629.81	-13.6	815.9	2	647.69	F7:472488	2	848	860	N	-
OVOC10086 OVP13555 WBGene00246895 locus:Ovo-tps-2 status:Partially_confirmed	R.LFFSVERFDYTK.G	LFFSVERFDYTK	N	32.75	1550.78	-4.3	517.931	3	495.43	F7:385631	3	629	640	N	-
OVOC10086 OVP13555 WBGene00246895 locus:Ovo-tps-2 status:Partially_confirmed	R.IQNFLFTNDIEK.W	IQNFLFTNDIEK	N	28.77	1480.76	4.9	741.389	2	489.82	F7:382432	1	815	826	N	-
OVOC10086 OVP13555 WBGene00246895 locus:Ovo-tps-2 status:Partially_confirmed	K.FIEINMK.S	FIEINMK	N	27.32	893.468	-6.2	447.738	2	308	F3:326950	6	47	53	N	-
OVOC10086 OVP13555 WBGene00246895 locus:Ovo-tps-2 status:Partially_confirmed	K.DLSFLK.F	DLSFLK	Y	23.03	721.401	-8.6	361.705	2	280.37	F5:160491	49	930	935	N	-
OVOC10086 OVP13555 WBGene00246895 locus:Ovo-tps-2 status:Partially_confirmed	R.LFFSVER.F	LFFSVER	N	22.23	896.476	-2.3	449.244	2	389.54	F7:325225	7	629	635	N	-
OVOC10086 OVP13555 WBGene00246895 locus:Ovo-tps-2 status:Partially_confirmed	K.GWTC(+57.02)SLGVFPVSIK.N	GWTC(+57.02)SLGVFPVSIK	N	21.44	1549.8	-10.7	775.897	2	583.74	F6:447357	5	581	594	Y	-
OVOC10086 OVP13555 WBGene00246895 locus:Ovo-tps-2 status:Partially_confirmed	G.LPLLK.Q	LPLLK	Y	21.15	582.41	-7.9	583.413	1	12.18	F6:120747	13	365	369	N	-
OVOC10086 OVP13555 WBGene00246895 locus:Ovo-tps-2 status:Partially_confirmed	S.IVENASFDIK.N	IVENASFDIK	N	17.26	1134.59	-2	568.302	2	600.1	F1:347443	14	912	921	N	-
OVOC10086 OVP13555 WBGene00246895 locus:Ovo-tps-2 status:Partially_confirmed	R.VYQDEC(+57.02)ILLAEGINK.I	VYQDEC(+57.02)ILLAEGINK	N	16.55	1763.88	-2.7	882.943	2	444.23	F7:356380	1	681	695	Y	-
OVOC101 OVP13252 WBGene00236910 locus:Ovo-did-2 status:Partially_confirmed	K.KGNMEVAQVHAENAIR.K	KGNMEVAQVHAENAIR	N	61.84	1765.89	-5	589.634	3	237.75	F2:216300	2	41	56	N	-
OVOC101 OVP13252 WBGene00236910 locus:Ovo-did-2 status:Partially_confirmed	K.VSTSTAENDELTQR.L	VSTSTAENDELTQR	N	60.61	1549.72	1.3	775.869	2	218.5	F1:128888	3	177	190	N	-
OVOC101 OVP13252 WBGene00236910 locus:Ovo-did-2 status:Partially_confirmed	K.AGLELNMEM(+15.99)PSTASIGGK.V	AGLELNMEM(+15.99)PSTASIGGK	N	60.43	1820.86	-5.2	911.435	2	439.01	F2:331578	1	159	176	Y	-
OVOC101 OVP13252 WBGene00236910 locus:Ovo-did-2 status:Partially_confirmed	K.GNMEVAQVHAENAIRK.K	GNMEVAQVHAENAIRK	N	59.79	1765.89	-4	442.478	4	247.04	F2:221607	1	42	57	N	-
OVOC101 OVP13252 WBGene00236910 locus:Ovo-did-2 status:Partially_confirmed	K.AGLELNMEMPSTASIGGK.V	AGLELNMEMPSTASIGGK	N	58.43	1804.87	-6.6	903.436	2	520.15	F2:377967	3	159	176	N	-
OVOC101 OVP13252 WBGene00236910 locus:Ovo-did-2 status:Partially_confirmed	K.RVTQSMSGVVK.A	RVTQSMSGVVK	N	45.37	1190.64	-7.1	596.325	2	156.89	F2:169931	5	86	96	N	-
OVOC101 OVP13252 WBGene00236910 locus:Ovo-did-2 status:Partially_confirmed	K.NEALNYLR.M	NEALNYLR	N	37.11	991.509	-8.2	496.758	2	313	F2:259382	2	59	66	N	-
OVOC101 OVP13252 WBGene00236910 locus:Ovo-did-2 status:Partially_confirmed	K.VQNLMDRFEK.D	VQNLMDRFEK	N	33.65	1278.64	-6.8	427.217	3	333.42	F2:271087	8	110	119	N	-
OVOC101 OVP13252 WBGene00236910 locus:Ovo-did-2 status:Partially_confirmed	K.KNEALNYLR.M	KNEALNYLR	N	32.98	1119.6	-3.9	374.207	3	255.65	F2:226548	6	58	66	N	-
OVOC101 OVP13252 WBGene00236910 locus:Ovo-did-2 status:Partially_confirmed	K.KGNMEVAQVHAENAIRK.K	KGNMEVAQVHAENAIRK	N	32.06	1893.98	-6.4	474.5	4	208.47	F2:199486	1	41	57	N	-
OVOC101 OVP13252 WBGene00236910 locus:Ovo-did-2 status:Partially_confirmed	R.LAALRQN	LAALRQN	N	29.85	784.456	-8.2	393.232	2	117.61	F2:147469	3	191	197	N	-
OVOC101 OVP13252 WBGene00236910 locus:Ovo-did-2 status:Partially_confirmed	R.IDAVAAR.V	IDAVAAR	N	28.95	714.402	-6.1	358.206	2	97.48	F2:135951	10	71	77	N	-
OVOC101 OVP13252 WBGene00236910 locus:Ovo-did-2 status:Partially_confirmed	K.AMESALR.S	AMESALR	N	28.07	776.385	-6.9	389.197	2	146.17	F2:163831	5	97	103	N	-
OVOC101 OVP13252 WBGene00236910 locus:Ovo-did-2 status:Partially_confirmed	R.SMNLEK.V	SMNLEK	N	25.71	720.348	-3.8	361.18	2	107.19	F2:141505	1	104	109	N	-
OVOC101 OVP13252 WBGene00236910 locus:Ovo-did-2 status:Partially_confirmed	K.DFENLDVQSATM(+15.99)EGSMTATTTLNAPQAQVNALIQEAADK.A	DFENLDVQSATM(+15.99)EGSMTATTTLNAPQAQVNALIQEAADK	N	24.6	4138.93	-7.7	1035.73	4	706.36	F2:484531	1	120	158	Y	-
OVOC101 OVP13252 WBGene00236910 locus:Ovo-did-2 status:Partially_confirmed	K.VQNLM(+15.99)DRFEK.D	VQNLM(+15.99)DRFEK	N	24.51	1294.63	-10.7	648.317	2	229.32	F2:211413	1	110	119	Y	-
OVOC101 OVP13252 WBGene00236910 locus:Ovo-did-2 status:Partially_confirmed	R.SM(+15.99)NLEK.V	SM(+15.99)NLEK	N	19.87	736.342	-3.3	369.177	2	48.47	F1:31516	2	104	109	Y	-
OVOC10103 OVP13639 WBGene00246912 locus:Ovo-nep-11 status:Predicted	K.KEFEVSPAVVNAFYSPEK.N	KEFEVSPAVVNAFYSPEK	N	81.75	2040.02	-5.4	681.01	3	485.56	F7:380000	11	610	627	N	-
OVOC10103 OVP13639 WBGene00246912 locus:Ovo-nep-11 status:Predicted	K.MVNYGAIGAVIGHEITHGFDDQGSQYDK.D	MVNYGAIGAVIGHEITHGFDDQGSQYDK	N	81.18	3021.39	-1.5	756.354	4	625	F4:460972	17	649	676	N	-
OVOC10103 OVP13639 WBGene00246912 locus:Ovo-nep-11 status:Predicted	K.EC(+57.02)IINQYSSYVVPNTDYK.V	EC(+57.02)IINQYSSYVVPNTDYK	N	80.38	2192.01	-2.2	1097.01	2	473.01	F6:384025	22	697	714	Y	-
OVOC10103 OVP13639 WBGene00246912 locus:Ovo-nep-11 status:Predicted	K.EFEVSPAVVNAFYSPEK.N	EFEVSPAVVNAFYSPEK	N	79.37	1911.93	-3.7	638.313	3	565.18	F7:425426	30	611	627	N	-
OVOC10103 OVP13639 WBGene00246912 locus:Ovo-nep-11 status:Predicted	K.DGNLLDWWNADSYEGFSK.R	DGNLLDWWNADSYEGFSK	N	75.45	2115.92	-9.2	706.307	3	685.05	F7:493796	10	677	694	N	-
OVOC10103 OVP13639 WBGene00246912 locus:Ovo-nep-11 status:Predicted	K.NALTFPAGILKPPFFSGAYPK.M	NALTFPAGILKPPFFSGAYPK	N	73.91	2235.21	-6.9	746.072	3	656.7	F7:477639	30	628	648	N	-
OVOC10103 OVP13639 WBGene00246912 locus:Ovo-nep-11 status:Predicted	K.EAAALQQVLIDEHSPEVFR.V	EAAALQQVLIDEHSPEVFR	N	71.94	2151.1	-3.5	718.037	3	496.08	F6:397270	19	778	796	N	-
OVOC10103 OVP13639 WBGene00246912 locus:Ovo-nep-11 status:Predicted	R.NTLYLDQGVLGLGR.G	NTLYLDQGVLGLGR	N	71.72	1517.82	-5.5	759.913	2	511.11	F6:405851	16	295	308	N	-
OVOC10103 OVP13639 WBGene00246912 locus:Ovo-nep-11 status:Predicted	K.ELVDESDWMDDETK.K	ELVDESDWMDDETK	N	70.9	1710.69	-0.7	856.353	2	387.25	F6:335098	24	530	543	N	-
OVOC10103 OVP13639 WBGene00246912 locus:Ovo-nep-11 status:Predicted	K.EC(+57.02)AQGTINLLPLAGGALYVR.E	EC(+57.02)AQGTINLLPLAGGALYVR	N	66.98	2115.11	-6.5	706.041	3	634.93	F7:465214	17	487	506	Y	-
OVOC10103 OVP13639 WBGene00246912 locus:Ovo-nep-11 status:Predicted	K.LTQGENIADNGGVK.E	LTQGENIADNGGVK	N	64.13	1414.71	-4.8	708.356	2	205.29	F7:220005	8	719	732	N	-
OVOC10103 OVP13639 WBGene00246912 locus:Ovo-nep-11 status:Predicted	R.VIGVLSNLPEFSK.A	VIGVLSNLPEFSK	N	63.21	1401.79	-5.8	701.897	2	542.38	F7:412414	31	797	809	N	-
OVOC10103 OVP13639 WBGene00246912 locus:Ovo-nep-11 status:Predicted	R.DHMIPDDMFAYGTFSSLR.E	DHMIPDDMFAYGTFSSLR	N	59.41	2101.92	-2.3	701.647	3	597.06	F7:443604	1	175	192	N	-
OVOC10103 OVP13639 WBGene00246912 locus:Ovo-nep-11 status:Predicted	K.M(+15.99)VNYGAIGAVIGHEITHGFDDQGSQYDK.D	M(+15.99)VNYGAIGAVIGHEITHGFDDQGSQYDK	N	58.79	3037.39	-4.4	760.351	4	610.56	F7:451278	4	649	676	Y	-
OVOC10103 OVP13639 WBGene00246912 locus:Ovo-nep-11 status:Predicted	R.MIVNLQEAFK.E	MIVNLQEAFK	N	55.81	1191.63	-8.9	596.818	2	475.73	F6:385645	21	520	529	N	-
OVOC10103 OVP13639 WBGene00246912 locus:Ovo-nep-11 status:Predicted	K.EC(+57.02)AQGTINLLPLAGGALYVREHFDSTDK.H	EC(+57.02)AQGTINLLPLAGGALYVREHFDSTDK	N	55.64	3074.51	-6.4	769.631	4	631.75	F7:463403	6	487	514	Y	-
OVOC10103 OVP13639 WBGene00246912 locus:Ovo-nep-11 status:Predicted	K.EAAALQQVLIDEHSPEVFRVIGVLSNLPEFSK.A	EAAALQQVLIDEHSPEVFRVIGVLSNLPEFSK	N	50.58	3534.87	-2.8	884.723	4	736.45	F5:421204	1	778	809	N	-
OVOC10103 OVP13639 WBGene00246912 locus:Ovo-nep-11 status:Predicted	K.SSQLLSALR.Q	SSQLLSALR	N	48.75	973.556	-12.6	487.779	2	301.19	F6:285954	46	235	243	N	-
OVOC10103 OVP13639 WBGene00246912 locus:Ovo-nep-11 status:Predicted	K.VLMWSQEK.E	VLMWSQEK	N	47.52	1019.51	-5.1	510.76	2	229.8	F7:234035	56	591	598	N	-
OVOC10103 OVP13639 WBGene00246912 locus:Ovo-nep-11 status:Predicted	R.M(+15.99)IVNLQEAFK.E	M(+15.99)IVNLQEAFK	N	45.14	1207.63	-5.7	604.817	2	404.29	F7:333645	2	520	529	Y	-
OVOC10103 OVP13639 WBGene00246912 locus:Ovo-nep-11 status:Predicted	K.EAAALQQVLIDEHSPEVFRV.I	EAAALQQVLIDEHSPEVFRV	N	43.76	2250.16	-4.1	751.059	3	565.04	F7:425334	4	778	797	N	-
OVOC10103 OVP13639 WBGene00246912 locus:Ovo-nep-11 status:Predicted	K.KSDLNNAENLK.I	KSDLNNAENLK	N	41.92	1244.64	-3.1	415.885	3	147.15	F7:186856	3	118	128	N	-
OVOC10103 OVP13639 WBGene00246912 locus:Ovo-nep-11 status:Predicted	K.ELVDESDWMDDETKK.V	ELVDESDWMDDETKK	N	41.28	1838.79	0.7	613.937	3	309.74	F6:290805	6	530	544	N	-
OVOC10103 OVP13639 WBGene00246912 locus:Ovo-nep-11 status:Predicted	R.VLLETNVAPK.S	VLLETNVAPK	N	39.59	1082.63	-9.5	542.319	2	299.64	F2:251720	5	201	210	N	-
OVOC10103 OVP13639 WBGene00246912 locus:Ovo-nep-11 status:Predicted	K.YQLDVIK.L	YQLDVIK	N	36.38	877.491	-5.4	439.75	2	167.47	F7:198469	61	330	336	N	-
OVOC10103 OVP13639 WBGene00246912 locus:Ovo-nep-11 status:Predicted	R.VLTGQQTK.S	VLTGQQTK	N	34.83	873.492	-5.1	437.751	2	58.58	F7:136150	1	474	481	N	-
OVOC10103 OVP13639 WBGene00246912 locus:Ovo-nep-11 status:Predicted	K.FAETVVPEDDRR.N	FAETVVPEDDRR	N	32.99	1432.69	-2.3	478.571	3	246.09	F7:243331	1	365	376	N	-
OVOC10103 OVP13639 WBGene00246912 locus:Ovo-nep-11 status:Predicted	K.SISIEMTR.I	SISIEMTR	N	32.17	935.475	-3.9	468.743	2	284.08	F7:265043	4	211	218	N	-
OVOC10103 OVP13639 WBGene00246912 locus:Ovo-nep-11 status:Predicted	R.DHMIPDDMFAYGTFSSLRENVR.Q	DHMIPDDMFAYGTFSSLRENVR	N	29.85	2600.18	-4.5	867.73	3	572.01	F7:429296	1	175	196	N	-
OVOC10103 OVP13639 WBGene00246912 locus:Ovo-nep-11 status:Predicted	K.IYEDIEK.R	IYEDIEK	N	29.15	908.449	-6.1	455.229	2	191.58	F7:212217	4	129	135	N	-
OVOC10105 OVP02559 WBGene00246914 locus:Ovo-clh-5 status:Predicted	K.SQPYVVTSSIVYFK.T	SQPYVVTSSIVYFK	N	50.94	1616.85	-7.8	809.423	2	492.79	F6:395395	3	722	735	N	-
OVOC10105 OVP02559 WBGene00246914 locus:Ovo-clh-5 status:Predicted	K.LIDLAPMTVTDQTPMETVIDMFRK.L	LIDLAPMTVTDQTPMETVIDMFRK	N	31.32	2764.39	-2.1	922.467	3	737.55	F7:523811	2	754	777	N	-
OVOC10105 OVP02559 WBGene00246914 locus:Ovo-clh-5 status:Predicted	K.TDVPEAVDGVPAPLR.F	TDVPEAVDGVPAPLR	N	28.97	1534.8	-6.1	768.402	2	371.43	F7:314880	1	736	750	N	-
OVOC10105 OVP02559 WBGene00246914 locus:Ovo-clh-5 status:Predicted	S.SSLIK.Q	SSLIK	Y	22.69	546.338	-5.4	547.342	1	94.57	F1:57901	1	448	452	N	-
OVOC10105 OVP02559 WBGene00246914 locus:Ovo-clh-5 status:Predicted	F.TFGIK.V	TFGIK	Y	19.25	564.327	-9	565.329	1	268.68	F3:304454	1	514	518	N	-
OVOC10105 OVP02559 WBGene00246914 locus:Ovo-clh-5 status:Predicted	L.GIITK.K	GIITK	Y	17.99	530.343	-7.6	531.346	1	99.01	F2:136788	1	793	797	N	-
OVOC10112 OVP10350 WBGene00246921 status:Predicted	K.VNADAKDEIELLREGAK.N	VNADAKDEIELLREGAK	N	52.67	1869.98	-13	624.326	3	388.22	F1:226164	1	46	62	N	-
OVOC10112 OVP10350 WBGene00246921 status:Predicted	K.VQNSLPVSPPPPPSSITAPK.V	VQNSLPVSPPPPPSSITAPK	N	30.09	2012.09	-0.2	1007.05	2	426.38	F1:248038	2	26	45	N	-
OVOC10112 OVP10350 WBGene00246921 status:Predicted	K.IIAEEK.V	IIAEEK	Y	18.23	701.396	1	351.706	2	86.34	F1:53229	4	20	25	N	-
OVOC10130 OVP03077 WBGene00246939 status:Predicted	K.FSDVVPDALHTC(+57.02)YSISALSLLHEPNLR.I	FSDVVPDALHTC(+57.02)YSISALSLLHEPNLR	N	54.34	3053.53	-2.7	764.387	4	628.37	F4:462914	6	940	966	Y	-
OVOC10130 OVP03077 WBGene00246939 status:Predicted	K.ILDAYMFVDRGR.L	ILDAYMFVDRGR	N	37.42	1454.73	-4.7	485.916	3	424.28	F4:346135	2	910	921	N	-
OVOC10130 OVP03077 WBGene00246939 status:Predicted	R.GHLITLPASYR.S	GHLITLPASYR	N	36.32	1226.68	-9.5	409.896	3	289.81	F3:316538	2	18	28	N	-
OVOC10130 OVP03077 WBGene00246939 status:Predicted	K.ILDAYMFVDR.G	ILDAYMFVDR	N	35.55	1241.61	-7.4	621.808	2	491.84	F3:432094	1	910	919	N	-
OVOC10130 OVP03077 WBGene00246939 status:Predicted	R.IIYPPLNITK.R	IIYPPLNITK	N	30.17	1170.7	-10	586.352	2	409.6	F3:385022	5	967	976	N	-
OVOC10130 OVP03077 WBGene00246939 status:Predicted	K.NIIEWIYR.L	NIIEWIYR	N	23.54	1105.59	0.5	553.804	2	544.28	F7:413500	5	62	69	N	-
OVOC10130 OVP03077 WBGene00246939 status:Predicted	A.AAFYR.E	AAFYR	N	16.58	626.318	-0.6	627.324	1	337.31	F1:196977	1	535	539	N	-
OVOC10133 OVP06057 WBGene00246942 status:Partially_confirmed	K.TTVFGGNEVYYFTGTK.A	TTVFGGNEVYYFTGTK	N	59.58	1782.85	-7.8	892.423	2	487.72	F5:278906	15	38	53	N	-
OVOC10133 OVP06057 WBGene00246942 status:Partially_confirmed	K.AVDTLYESK.K	AVDTLYESK	N	34.67	1024.51	-0.7	513.261	2	223.2	F1:131652	1	54	62	N	-
OVOC10133 OVP06057 WBGene00246942 status:Partially_confirmed	R.QAAVVFMR.S	QAAVVFMR	N	31.16	920.49	-4.7	461.25	2	198.03	F4:216674	11	77	84	N	-
OVOC10137 OVP02983 WBGene00246946 status:Partially_confirmed	R.GFYC(+57.02)YQVPYINK.P	GFYC(+57.02)YQVPYINK	N	43.71	1550.72	-5.1	776.365	2	483.07	F2:356757	3	63	74	Y	-
OVOC10137 OVP02983 WBGene00246946 status:Partially_confirmed	R.SSLVYQDR.S	SSLVYQDR	N	42.04	966.477	-7	484.242	2	177.31	F2:181619	5	278	285	N	-
OVOC10137 OVP02983 WBGene00246946 status:Partially_confirmed	K.GIVDATGNK.S	GIVDATGNK	N	35.31	873.456	-7	437.732	2	113.78	F2:145259	3	215	223	N	-
OVOC10137 OVP02983 WBGene00246946 status:Partially_confirmed	K.TRSSLVYQDR.S	TRSSLVYQDR	N	33.25	1223.63	-3.4	612.818	2	150.35	F2:166183	3	276	285	N	-
OVOC10137 OVP02983 WBGene00246946 status:Partially_confirmed	R.FAQYESK.A	FAQYESK	N	30.58	871.408	-10.2	436.707	2	115.2	F2:146071	1	12	18	N	-
OVOC10138 OVP08904 WBGene00246947 status:Predicted	K.DTILYRLEENSNLLELEEK.N	DTILYRLEENSNLLELEEK	N	54.01	2320.18	-5.7	774.396	3	648.02	F2:451187	2	114	132	N	-
OVOC10138 OVP08904 WBGene00246947 status:Predicted	K.ISSEALALAVAEEWK.M	ISSEALALAVAEEWK	N	46.44	1615.85	-13.5	539.615	3	649.57	F2:452080	1	57	71	N	-
OVOC10138 OVP08904 WBGene00246947 status:Predicted	K.SLLLTLATISSR.L	SLLLTLATISSR	N	32.97	1273.76	-11.4	637.88	2	606.85	F2:427639	1	193	204	N	-
OVOC10138 OVP08904 WBGene00246947 status:Predicted	R.LEENSNLLELEEK.N	LEENSNLLELEEK	N	17.31	1558.77	-12.5	780.384	2	418.52	F2:319811	1	120	132	N	-
OVOC10141 OVP03651 WBGene00246950 status:Confirmed	R.TEITAC(+57.02)LAPGGFR.L	TEITAC(+57.02)LAPGGFR	N	76.49	1391.69	-0.4	696.85	2	426.67	F1:248208	20	52	64	Y	-
OVOC10141 OVP03651 WBGene00246950 status:Confirmed	R.KPGGVVEFAYR.S	KPGGVVEFAYR	N	68.51	1221.65	0	611.832	2	306.6	F1:179398	7	83	93	N	-
OVOC10141 OVP03651 WBGene00246950 status:Confirmed	K.VYGNGDTWIHK.N	VYGNGDTWIHK	N	64.32	1288.62	-3.6	430.546	3	272.69	F1:159989	6	26	36	N	-
OVOC10141 OVP03651 WBGene00246950 status:Confirmed	K.PGGVVEFAYR.S	PGGVVEFAYR	N	56.46	1093.56	-6.4	547.782	2	370.06	F1:215749	2	84	93	N	-
OVOC10141 OVP03651 WBGene00246950 status:Confirmed	K.NFVFMC(+57.02)EK.Y	NFVFMC(+57.02)EK	N	44.49	1073.47	-2.9	537.739	2	404.39	F1:235442	18	37	44	Y	-
OVOC10141 OVP03651 WBGene00246950 status:Confirmed	K.NFVFM(+15.99)C(+57.02)EK.Y	NFVFM(+15.99)C(+57.02)EK	N	30.86	1089.46	-10.4	545.733	2	314.29	F2:260095	13	37	44	Y	-
OVOC10141 OVP03651 WBGene00246950 status:Confirmed	R.KPGGVVEFA.Y	KPGGVVEFA	N	19.82	902.486	-6	452.248	2	291.72	F1:170899	1	83	91	N	-
OVOC10147 OVP08295 WBGene00246956 status:Partially_confirmed	R.RLEIEKEELQHALDEAEGALEAEESK.V	RLEIEKEELQHALDEAEGALEAEESK	N	85.5	2965.45	2.2	742.372	4	645.93	F6:482888	2	1551	1576	N	-
OVOC10147 OVP08295 WBGene00246956 status:Partially_confirmed	K.KVTLEDQIVQTNPVLEAFGNAK.T	KVTLEDQIVQTNPVLEAFGNAK	N	84.46	2413.29	-3.5	805.433	3	591.02	F6:451506	10	221	242	N	-
OVOC10147 OVP08295 WBGene00246956 status:Partially_confirmed	K.VTLEDQIVQTNPVLEAFGNAK.T	VTLEDQIVQTNPVLEAFGNAK	N	69.39	2285.19	-6	762.733	3	656.2	F6:488757	5	222	242	N	-
OVOC10147 OVP08295 WBGene00246956 status:Partially_confirmed	K.TEDMSNLTFLNDASVLHNLR.A	TEDMSNLTFLNDASVLHNLR	N	58.47	2289.11	-2.1	764.041	3	588.16	F6:449885	5	83	102	N	-
OVOC10147 OVP08295 WBGene00246956 status:Partially_confirmed	K.GQNIDQVTWAVGAMSK.G	GQNIDQVTWAVGAMSK	N	53.87	1703.83	-6.8	852.917	2	450.06	F5:257378	2	422	437	N	-
OVOC10147 OVP08295 WBGene00246956 status:Partially_confirmed	K.VIAYFATVGASQQR.S	VIAYFATVGASQQR	N	52.27	1509.79	-1.2	755.903	2	357.17	F6:317929	8	187	200	N	-
OVOC10147 OVP08295 WBGene00246956 status:Partially_confirmed	R.VASC(+57.02)DIEHYLLEK.S	VASC(+57.02)DIEHYLLEK	N	48.24	1575.76	-6.4	526.257	3	421.99	F6:354927	6	266	278	Y	-
OVOC10147 OVP08295 WBGene00246956 status:Partially_confirmed	K.NVWIPDPEEGYVAAEVK.S	NVWIPDPEEGYVAAEVK	N	47.95	1914.94	1.9	958.477	2	550.97	F1:319297	5	32	48	N	-
OVOC10147 OVP08295 WBGene00246956 status:Partially_confirmed	R.LLGDIDDAQVDVER.A	LLGDIDDAQVDVER	N	47.01	1556.77	-24.4	779.372	2	366.03	F6:322943	3	1440	1453	N	-
OVOC10147 OVP08295 WBGene00246956 status:Partially_confirmed	K.KLESDINELEIALDHANK.G	KLESDINELEIALDHANK	N	45.54	2051.05	-11.5	513.765	4	494.43	F6:396330	2	1636	1653	N	-
OVOC10147 OVP08295 WBGene00246956 status:Partially_confirmed	K.HSTGNNLLNEVWQDYTTQEEAAAAAK.D	HSTGNNLLNEVWQDYTTQEEAAAAAK	N	45.17	2860.33	-18.4	954.432	3	616.1	F7:454415	1	621	646	N	-
OVOC10147 OVP08295 WBGene00246956 status:Partially_confirmed	K.ITELQEALEQANQK.I	ITELQEALEQANQK	N	41.58	1613.83	-1.9	807.919	2	404.55	F7:333770	3	1416	1429	N	-
OVOC10147 OVP08295 WBGene00246956 status:Partially_confirmed	R.NLSTDLFK.M	NLSTDLFK	N	39.64	936.492	-3.2	469.252	2	346	F7:300394	11	1495	1502	N	-
OVOC10147 OVP08295 WBGene00246956 status:Partially_confirmed	R.EQMITDQSK.P	EQMITDQSK	N	34.9	1078.5	-4.3	540.253	2	141.28	F1:84680	3	17	25	N	-
OVOC10147 OVP08295 WBGene00246956 status:Partially_confirmed	K.GFDALVEEWK.K	GFDALVEEWK	N	32.23	1192.58	-6.8	597.291	2	527.29	F7:403815	3	1467	1476	N	-
OVOC10147 OVP08295 WBGene00246956 status:Partially_confirmed	R.C(+57.02)IIPNEK.K	C(+57.02)IIPNEK	N	30.15	872.443	-7.3	437.225	2	228.48	F1:134656	1	689	695	Y	-
OVOC10147 OVP08295 WBGene00246956 status:Partially_confirmed	T.C(+57.02)NGVLEGIR.I	C(+57.02)NGVLEGIR	N	29.76	1016.51	-4.6	509.259	2	296.33	F1:173546	1	712	720	Y	-
OVOC10147 OVP08295 WBGene00246956 status:Partially_confirmed	R.LLGDIDDAQVDVERANAAAAQLEK.K	LLGDIDDAQVDVERANAAAAQLEK	N	27.79	2524.28	-10.2	842.424	3	556.61	F7:420513	2	1440	1463	N	-
OVOC10147 OVP08295 WBGene00246956 status:Partially_confirmed	K.DPLNDTVVAVMK.H	DPLNDTVVAVMK	N	25.78	1300.67	-13	651.334	2	445.54	F7:357169	3	609	620	N	-
OVOC10147 OVP08295 WBGene00246956 status:Partially_confirmed	R.YNVTNWLEK.N	YNVTNWLEK	N	25.14	1165.58	-14.3	583.787	2	419.72	F6:353634	1	598	606	N	-
OVOC10147 OVP08295 WBGene00246956 status:Partially_confirmed	N.EITLK.A	EITLK	Y	24.98	602.364	-7.9	603.366	1	153.72	F2:168096	2	64	68	N	-
OVOC10147 OVP08295 WBGene00246956 status:Partially_confirmed	R.EQM(+15.99)ITDQSK.P	EQM(+15.99)ITDQSK	N	22.66	1094.49	0	548.253	2	84.36	F1:52035	1	17	25	Y	-
OVOC10147 OVP08295 WBGene00246956 status:Partially_confirmed	K.DPLNDTVVAVM(+15.99)K.H	DPLNDTVVAVM(+15.99)K	N	20.73	1316.66	-9.4	659.333	2	414.75	F7:339609	1	609	620	Y	-
OVOC10147 OVP08295 WBGene00246956 status:Partially_confirmed	E.EIESK.N	EIESK	Y	20.64	604.307	-6.4	605.31	1	13.26	F6:121359	1	1369	1373	N	-
OVOC10147 OVP08295 WBGene00246956 status:Partially_confirmed	K.ALSNEIRDLTDQLGEGGR.S	ALSNEIRDLTDQLGEGGR	N	19.36	1942.97	-6.8	648.66	3	514.92	F7:396764	1	1523	1540	N	-
OVOC10147 OVP08295 WBGene00246956 status:Partially_confirmed	K.TEDM(+15.99)SNLTFLNDASVLHNLR.A	TEDM(+15.99)SNLTFLNDASVLHNLR	N	17.44	2305.1	10.9	769.383	3	570.66	F1:330609	1	83	102	Y	-
OVOC10147 OVP08295 WBGene00246956 status:Partially_confirmed	K.HPNFEK.P	HPNFEK	N	17.09	770.371	-7.5	386.19	2	74.56	F1:46467	1	569	574	N	-
OVOC10147 OVP08295 WBGene00246956 status:Partially_confirmed	K.SKLEQTLNDLEESLER.E	SKLEQTLNDLEESLER	N	16.67	1902.95	-1.4	635.324	3	601.02	F6:457238	1	1044	1059	N	-
OVOC10150 OVP05706 WBGene00246959 locus:Ovo-agl-1 status:Partially_confirmed	K.TIQNATSC(+57.02)VAPAFFFDQTHDNPSAIEK.R	TIQNATSC(+57.02)VAPAFFFDQTHDNPSAIEK	N	92.58	3008.4	-3.7	753.104	4	525.92	F7:403038	13	611	637	Y	-
OVOC10150 OVP05706 WBGene00246959 locus:Ovo-agl-1 status:Partially_confirmed	K.RSIYDYVPTAAMLAMANC(+57.02)GIGSVR.G	RSIYDYVPTAAMLAMANC(+57.02)GIGSVR	N	91.6	2615.27	-1.4	872.761	3	673.96	F6:498870	12	638	661	Y	-
OVOC10150 OVP05706 WBGene00246959 locus:Ovo-agl-1 status:Partially_confirmed	R.GYDELVPYKIDVVNETR.N	GYDELVPYKIDVVNETR	N	85.14	2009.01	-2.5	670.676	3	460.22	F6:376743	11	662	678	N	-
OVOC10150 OVP05706 WBGene00246959 locus:Ovo-agl-1 status:Partially_confirmed	R.IFIHDDTIYGHDLTEQC(+57.02)LADTIQETLMR.H	IFIHDDTIYGHDLTEQC(+57.02)LADTIQETLMR	N	84.99	3347.58	-2.2	837.9	4	687.18	F6:506423	5	1145	1172	Y	-
OVOC10150 OVP05706 WBGene00246959 locus:Ovo-agl-1 status:Partially_confirmed	K.AWHALQIAETELLGPLGIK.T	AWHALQIAETELLGPLGIK	N	84.88	2059.15	-4	687.387	3	719.25	F6:524801	12	1350	1368	N	-
OVOC10150 OVP05706 WBGene00246959 locus:Ovo-agl-1 status:Partially_confirmed	R.SGAFSYHFIVDNESK.A	SGAFSYHFIVDNESK	N	80.63	1699.78	0.6	850.9	2	369.05	F6:324699	10	89	103	N	-
OVOC10150 OVP05706 WBGene00246959 locus:Ovo-agl-1 status:Partially_confirmed	K.NFAHYPSQVYLMR.H	NFAHYPSQVYLMR	N	80.32	1624.78	-5.3	542.598	3	365.93	F6:322912	16	473	485	N	-
OVOC10150 OVP05706 WBGene00246959 locus:Ovo-agl-1 status:Partially_confirmed	K.LSLLPDGYKTEDELPSSLSAGLPHFATGIWR.N	LSLLPDGYKTEDELPSSLSAGLPHFATGIWR	N	76.73	3369.72	-2.3	843.437	4	681.35	F6:503100	8	1030	1060	N	-
OVOC10150 OVP05706 WBGene00246959 locus:Ovo-agl-1 status:Partially_confirmed	K.IADGIIENVVQAC(+57.02)AGHISYER.I	IADGIIENVVQAC(+57.02)AGHISYER	N	75.95	2314.14	-2	772.385	3	539.96	F6:422311	17	390	410	Y	-
OVOC10150 OVP05706 WBGene00246959 locus:Ovo-agl-1 status:Partially_confirmed	K.DYHLLSMQDVVWNHSAR.N	DYHLLSMQDVVWNHSAR	N	75.48	2069.97	-9.7	518.496	4	486.66	F6:391886	27	208	224	N	-
OVOC10150 OVP05706 WBGene00246959 locus:Ovo-agl-1 status:Partially_confirmed	K.LHIWLAENNYTQIYVDQR.T	LHIWLAENNYTQIYVDQR	N	74.28	2275.14	-2	759.385	3	531.95	F7:406464	3	702	719	N	-
OVOC10150 OVP05706 WBGene00246959 locus:Ovo-agl-1 status:Partially_confirmed	K.YIEIVPNGVEILQNTVLR.I	YIEIVPNGVEILQNTVLR	N	72.46	2069.15	-7	690.72	3	715.95	F7:511467	6	1127	1144	N	-
OVOC10150 OVP05706 WBGene00246959 locus:Ovo-agl-1 status:Partially_confirmed	K.AYVDHNTGFIC(+57.02)GGNLYNC(+57.02)GTWMDK.M	AYVDHNTGFIC(+57.02)GGNLYNC(+57.02)GTWMDK	N	72.29	2792.18	-2.7	931.731	3	484.05	F7:379116	16	1201	1224	Y	-
OVOC10150 OVP05706 WBGene00246959 locus:Ovo-agl-1 status:Partially_confirmed	R.IDNC(+57.02)HSTPIHVAEYLLK.A	IDNC(+57.02)HSTPIHVAEYLLK	N	71.94	2009	-0.7	670.675	3	433.36	F7:350220	11	528	544	Y	-
OVOC10150 OVP05706 WBGene00246959 locus:Ovo-agl-1 status:Partially_confirmed	K.AIDAINLIDDYLSEK.N	AIDAINLIDDYLSEK	N	71.57	1691.86	-1.7	846.937	2	724.92	F6:528039	22	843	857	N	-
OVOC10150 OVP05706 WBGene00246959 locus:Ovo-agl-1 status:Partially_confirmed	R.IITLNYGENLEESVFR.L	IITLNYGENLEESVFR	N	68.72	1895.96	0.1	948.989	2	602.02	F6:457786	23	24	39	N	-
OVOC10150 OVP05706 WBGene00246959 locus:Ovo-agl-1 status:Partially_confirmed	K.KFYPYEGVFTENK.E	KFYPYEGVFTENK	N	68.22	1620.78	-8.2	541.264	3	353.72	F6:315955	27	1266	1278	N	-
OVOC10150 OVP05706 WBGene00246959 locus:Ovo-agl-1 status:Partially_confirmed	R.LLYHFGNDIVNGK.Y	LLYHFGNDIVNGK	N	67.84	1488.77	-2.8	497.263	3	348.21	F6:312816	30	254	266	N	-
OVOC10150 OVP05706 WBGene00246959 locus:Ovo-agl-1 status:Partially_confirmed	R.HGMIPNLLDGGHGAR.Y	HGMIPNLLDGGHGAR	N	67.07	1543.77	-7	515.593	3	287.6	F6:278191	9	1096	1110	N	-
OVOC10150 OVP05706 WBGene00246959 locus:Ovo-agl-1 status:Partially_confirmed	K.LNYGEKPEDC(+57.02)PYLWDLMK.R	LNYGEKPEDC(+57.02)PYLWDLMK	N	65.05	2270.04	-3.6	757.684	3	566.45	F7:426145	15	496	513	Y	-
OVOC10150 OVP05706 WBGene00246959 locus:Ovo-agl-1 status:Partially_confirmed	K.LAIIEQYEINGK.L	LAIIEQYEINGK	N	64.77	1389.75	-5.4	695.879	2	397.29	F6:340817	22	810	821	N	-
OVOC10150 OVP05706 WBGene00246959 locus:Ovo-agl-1 status:Partially_confirmed	R.YGGDVLGGFIQK.T	YGGDVLGGFIQK	N	64.31	1252.65	-4.7	627.327	2	435.45	F7:351409	23	599	610	N	-
OVOC10150 OVP05706 WBGene00246959 locus:Ovo-agl-1 status:Partially_confirmed	R.DGAAVELQGLC(+57.02)YTVIEKLDELYQK.K	DGAAVELQGLC(+57.02)YTVIEKLDELYQK	N	61.46	2754.38	3.1	919.136	3	737.8	F6:535419	2	1242	1265	Y	-
OVOC10150 OVP05706 WBGene00246959 locus:Ovo-agl-1 status:Partially_confirmed	R.NASWLLEHPEC(+57.02)AYNLK.N	NASWLLEHPEC(+57.02)AYNLK	N	61.44	1943.92	-2.1	648.979	3	439.73	F7:353852	16	225	240	Y	-
OVOC10150 OVP05706 WBGene00246959 locus:Ovo-agl-1 status:Partially_confirmed	K.QLTLQNYNMLLFR.C	QLTLQNYNMLLFR	N	61.26	1652.87	-2.7	827.44	2	611.85	F6:463399	9	871	883	N	-
OVOC10150 OVP05706 WBGene00246959 locus:Ovo-agl-1 status:Partially_confirmed	K.TEDELPSSLSAGLPHFATGIWR.N	TEDELPSSLSAGLPHFATGIWR	N	61.26	2383.18	-1.3	795.4	3	622.6	F6:469583	8	1039	1060	N	-
OVOC10150 OVP05706 WBGene00246959 locus:Ovo-agl-1 status:Partially_confirmed	K.VISDDKNDMEFYEK.A	VISDDKNDMEFYEK	N	60.5	1731.77	2.6	578.264	3	317.56	F1:185663	1	1421	1434	N	-
OVOC10150 OVP05706 WBGene00246959 locus:Ovo-agl-1 status:Partially_confirmed	K.TILDILRYEILPQLR.V	TILDILRYEILPQLR	N	60.36	1855.09	-7	619.367	3	738.43	F6:535809	3	284	298	N	-
OVOC10150 OVP05706 WBGene00246959 locus:Ovo-agl-1 status:Partially_confirmed	K.EGSSLEVWDVMLESEPGPDWNR.F	EGSSLEVWDVMLESEPGPDWNR	N	60.35	2531.13	-0.7	844.716	3	688.26	F6:507031	2	320	341	N	-
OVOC10150 OVP05706 WBGene00246959 locus:Ovo-agl-1 status:Partially_confirmed	K.AGYNMIHFTPVQQLGISNSSYC(+57.02)IADPLQLNPNFSTAEK.Q	AGYNMIHFTPVQQLGISNSSYC(+57.02)IADPLQLNPNFSTAEK	N	60.13	4225.02	3.5	1057.27	4	673.63	F6:498670	9	154	191	Y	-
OVOC10150 OVP05706 WBGene00246959 locus:Ovo-agl-1 status:Partially_confirmed	K.IIMLAYTAFDK.H	IIMLAYTAFDK	N	58.99	1284.68	-7.1	643.342	2	523.81	F6:413114	11	737	747	N	-
OVOC10150 OVP05706 WBGene00246959 locus:Ovo-agl-1 status:Partially_confirmed	K.IMAC(+57.02)NGWVMNDNPLK.N	IMAC(+57.02)NGWVMNDNPLK	N	58.28	1761.8	-1	881.906	2	474.75	F6:385083	14	458	472	Y	-
OVOC10150 OVP05706 WBGene00246959 locus:Ovo-agl-1 status:Partially_confirmed	K.FYPYEGVFTENK.E	FYPYEGVFTENK	N	56.41	1492.69	-3.8	747.348	2	435.33	F6:362539	14	1267	1278	N	-
OVOC10150 OVP05706 WBGene00246959 locus:Ovo-agl-1 status:Partially_confirmed	K.AAGNGYILVMPILFLNK.R	AAGNGYILVMPILFLNK	N	53.78	1833.02	-11.9	917.508	2	737.02	F5:421493	4	104	120	N	-
OVOC10150 OVP05706 WBGene00246959 locus:Ovo-agl-1 status:Partially_confirmed	R.FFYVTDDDSSEYVNR.R	FFYVTDDDSSEYVNR	N	53.72	1855.79	1.7	928.904	2	392.68	F7:327001	7	1297	1311	N	-
OVOC10150 OVP05706 WBGene00246959 locus:Ovo-agl-1 status:Partially_confirmed	R.FGFIVDMDR.A	FGFIVDMDR	N	52.55	1098.52	-10.1	550.26	2	489.14	F6:393304	6	342	350	N	-
OVOC10150 OVP05706 WBGene00246959 locus:Ovo-agl-1 status:Partially_confirmed	K.TLDPSDYNYC(+57.02)PFYNQDDDSTDK.K	TLDPSDYNYC(+57.02)PFYNQDDDSTDK	N	52.43	2672.05	13.1	891.702	3	420.15	F7:342647	3	1369	1390	Y	-
OVOC10150 OVP05706 WBGene00246959 locus:Ovo-agl-1 status:Partially_confirmed	R.FFYVTDDDSSEYVNRR.G	FFYVTDDDSSEYVNRR	N	52.22	2011.89	-3.5	671.635	3	338.73	F6:307404	14	1297	1312	N	-
OVOC10150 OVP05706 WBGene00246959 locus:Ovo-agl-1 status:Partially_confirmed	R.HFNGIEFVER.N	HFNGIEFVER	N	51	1246.61	-9.3	624.306	2	277.44	F7:261229	15	1173	1182	N	-
OVOC10150 OVP05706 WBGene00246959 locus:Ovo-agl-1 status:Partially_confirmed	R.VYEFFQVDIDK.F	VYEFFQVDIDK	N	45.74	1401.68	-2.9	701.846	2	524.51	F6:413515	4	299	309	N	-
OVOC10150 OVP05706 WBGene00246959 locus:Ovo-agl-1 status:Partially_confirmed	K.IMAC(+57.02)NGWVM(+15.99)NDNPLK.N	IMAC(+57.02)NGWVM(+15.99)NDNPLK	N	45.32	1777.8	-2.6	889.903	2	390.81	F6:337082	21	458	472	Y	-
OVOC10150 OVP05706 WBGene00246959 locus:Ovo-agl-1 status:Partially_confirmed	R.DTFIALPGC(+57.02)C(+57.02)LVTGR.F	DTFIALPGC(+57.02)C(+57.02)LVTGR	N	44.15	1678.82	-0.7	840.415	2	537.12	F7:409415	4	1065	1079	Y	-
OVOC10150 OVP05706 WBGene00246959 locus:Ovo-agl-1 status:Partially_confirmed	R.YEILPQLR.V	YEILPQLR	N	43.82	1030.58	-8	516.294	2	397.17	F7:329579	26	291	298	N	-
OVOC10150 OVP05706 WBGene00246959 locus:Ovo-agl-1 status:Partially_confirmed	R.NLILSYGGAMR.H	NLILSYGGAMR	N	42.31	1193.62	-3.8	597.816	2	392.58	F7:326965	15	1085	1095	N	-
OVOC10150 OVP05706 WBGene00246959 locus:Ovo-agl-1 status:Partially_confirmed	K.IVGLNGGEVEVR.E	IVGLNGGEVEVR	N	41.9	1240.68	-10.5	621.34	2	359.4	F2:285950	2	789	800	N	-
OVOC10150 OVP05706 WBGene00246959 locus:Ovo-agl-1 status:Partially_confirmed	R.LGITSLIR.E	LGITSLIR	N	41.77	871.549	-6.7	436.779	2	425.49	F7:345729	19	574	581	N	-
OVOC10150 OVP05706 WBGene00246959 locus:Ovo-agl-1 status:Partially_confirmed	K.EGADEFATFAEIK.C	EGADEFATFAEIK	N	41.69	1426.66	-8.2	714.332	2	500.14	F2:366551	5	73	85	N	-
OVOC10150 OVP05706 WBGene00246959 locus:Ovo-agl-1 status:Partially_confirmed	K.IADGIIENVVQAC(+57.02)AGHISYERIDPSGPR.L	IADGIIENVVQAC(+57.02)AGHISYERIDPSGPR	N	40.73	3036.51	-12.2	760.125	4	548.41	F5:313617	5	390	417	Y	-
OVOC10150 OVP05706 WBGene00246959 locus:Ovo-agl-1 status:Partially_confirmed	R.C(+57.02)TGEDQDDFGSGSYNIPNWK.T	C(+57.02)TGEDQDDFGSGSYNIPNWK	N	39.31	2288.93	-3.5	763.981	3	435.9	F6:362845	3	884	903	Y	-
OVOC10150 OVP05706 WBGene00246959 locus:Ovo-agl-1 status:Partially_confirmed	R.IITLNYGENLEESVFRLQK.G	IITLNYGENLEESVFRLQK	N	39.17	2265.2	-5.1	756.07	3	608.39	F7:450085	2	24	42	N	-
OVOC10150 OVP05706 WBGene00246959 locus:Ovo-agl-1 status:Partially_confirmed	K.ITWKEGADEFATFAEIK.C	ITWKEGADEFATFAEIK	N	38.06	1954.97	-11.2	652.656	3	580.16	F5:331802	3	69	85	N	-
OVOC10150 OVP05706 WBGene00246959 locus:Ovo-agl-1 status:Partially_confirmed	R.LRELTEDHGLLTQYFAQPFPSLSSWKDEENFAYNNEIAEK.I	LRELTEDHGLLTQYFAQPFPSLSSWKDEENFAYNNEIAEK	N	37.89	4729.26	-8.9	946.851	5	656.77	F5:375568	3	418	457	N	-
OVOC10150 OVP05706 WBGene00246959 locus:Ovo-agl-1 status:Partially_confirmed	K.TLDPSDYNYC(+57.02)PFYNQDDDSTDKK.T	TLDPSDYNYC(+57.02)PFYNQDDDSTDKK	N	37.41	2800.14	1.3	934.39	3	367.47	F6:323772	2	1369	1391	Y	-
OVOC10150 OVP05706 WBGene00246959 locus:Ovo-agl-1 status:Partially_confirmed	K.NDIYENRKPEIR.I	NDIYENRKPEIR	N	37	1545.79	-2.5	387.454	4	202.34	F1:119692	1	12	23	N	-
OVOC10150 OVP05706 WBGene00246959 locus:Ovo-agl-1 status:Partially_confirmed	K.YFPSGSVIVIK.V	YFPSGSVIVIK	N	35.65	1208.68	-11	605.341	2	429.45	F6:359176	25	826	836	N	-
OVOC10150 OVP05706 WBGene00246959 locus:Ovo-agl-1 status:Partially_confirmed	K.GWPATPRDGAAVELQGLC(+57.02)YTVIEKLDELYQK.K	GWPATPRDGAAVELQGLC(+57.02)YTVIEKLDELYQK	N	32.48	3519.77	-9	880.942	4	736.45	F5:421203	1	1235	1265	Y	-
OVOC10150 OVP05706 WBGene00246959 locus:Ovo-agl-1 status:Partially_confirmed	R.TPDIVAITR.Y	TPDIVAITR	N	31.06	984.56	0.5	493.288	2	12.36	F7:108712	5	720	728	N	-
OVOC10150 OVP05706 WBGene00246959 locus:Ovo-agl-1 status:Partially_confirmed	K.TSFVNALK.Q	TSFVNALK	N	30.69	878.486	-13	440.245	2	202.42	F6:229483	26	863	870	N	-
OVOC10150 OVP05706 WBGene00246959 locus:Ovo-agl-1 status:Partially_confirmed	S.VTEDVNLLK.N	VTEDVNLLK	N	30.33	1029.57	-4.5	515.79	2	321.4	F1:187873	1	3	11	N	-
OVOC10150 OVP05706 WBGene00246959 locus:Ovo-agl-1 status:Partially_confirmed	K.LSLLPDGYK.T	LSLLPDGYK	N	28.77	1004.55	-4.4	503.282	2	376.26	F7:317655	5	1030	1038	N	-
OVOC10150 OVP05706 WBGene00246959 locus:Ovo-agl-1 status:Partially_confirmed	K.TILDILR.Y	TILDILR	N	28.11	842.523	-8.1	422.265	2	476.44	F5:272500	21	284	290	N	-
OVOC10150 OVP05706 WBGene00246959 locus:Ovo-agl-1 status:Partially_confirmed	R.MGAYWEHLK.C	MGAYWEHLK	N	27.71	1133.53	-18.1	378.845	3	222.05	F6:240690	6	1443	1451	N	-
OVOC10150 OVP05706 WBGene00246959 locus:Ovo-agl-1 status:Partially_confirmed	K.IIM(+15.99)LAYTAFDK.H	IIM(+15.99)LAYTAFDK	N	27.41	1300.67	-15.1	651.334	2	465.17	F7:368376	3	737	747	Y	-
OVOC10150 OVP05706 WBGene00246959 locus:Ovo-agl-1 status:Partially_confirmed	K.QSLAIIPAR.A	QSLAIIPAR	N	26.38	967.581	-7.6	484.794	2	184.51	F7:208172	5	688	696	N	-
OVOC10150 OVP05706 WBGene00246959 locus:Ovo-agl-1 status:Partially_confirmed	K.TLNYC(+57.02)GLQGLLPYLNDIR.F	TLNYC(+57.02)GLQGLLPYLNDIR	N	25.04	2122.09	-14.8	708.36	3	728.67	F7:518741	2	904	921	Y	-
OVOC10150 OVP05706 WBGene00246959 locus:Ovo-agl-1 status:Partially_confirmed	I.LIENFEK.D	LIENFEK	Y	24.77	891.47	-6.5	446.739	2	209.31	F3:270500	9	201	207	N	-
OVOC10150 OVP05706 WBGene00246959 locus:Ovo-agl-1 status:Partially_confirmed	K.QLTLQNYNM(+15.99)LLFR.C	QLTLQNYNM(+15.99)LLFR	N	23.62	1668.87	-9.5	835.432	2	565.2	F6:436768	2	871	883	Y	-
OVOC10150 OVP05706 WBGene00246959 locus:Ovo-agl-1 status:Partially_confirmed	K.EIWTWK.K	EIWTWK	N	22.59	861.438	-5.7	431.724	2	385.11	F7:322701	20	1279	1284	N	-
OVOC10150 OVP05706 WBGene00246959 locus:Ovo-agl-1 status:Partially_confirmed	T.ILDILR.Y	ILDILR	Y	21.85	741.475	-8.3	371.742	2	313.09	F5:179176	22	285	290	N	-
OVOC10150 OVP05706 WBGene00246959 locus:Ovo-agl-1 status:Partially_confirmed	K.QYTYDDLAILIENFEK.D	QYTYDDLAILIENFEK	N	21.03	1973.96	-11.8	987.977	2	737.19	F5:421588	2	192	207	N	-
OVOC10150 OVP05706 WBGene00246959 locus:Ovo-agl-1 status:Partially_confirmed	A.EYLLK.A	EYLLK	Y	16.53	664.38	-7.3	665.382	1	203.09	F2:196385	1	540	544	N	-
OVOC10151 OVP14458 WBGene00246960 locus:Ovo-eif-3.G status:Partially_confirmed	K.IVTDIISDDTGK.Y	IVTDIISDDTGK	N	48.48	1275.66	-4.2	638.832	2	344.43	F2:277367	1	46	57	N	-
OVOC10151 OVP14458 WBGene00246960 locus:Ovo-eif-3.G status:Partially_confirmed	R.ALFGTVGTVNR.V	ALFGTVGTVNR	N	41.24	1133.62	-12	567.81	2	363.79	F2:288467	1	226	236	N	-
OVOC10151 OVP14458 WBGene00246960 locus:Ovo-eif-3.G status:Partially_confirmed	K.NDGPGPHVSTTYVAEEVLMQFIR.N	NDGPGPHVSTTYVAEEVLMQFIR	N	36.27	2559.24	-3.3	854.085	3	736.81	F2:501988	1	89	111	N	-
OVOC10151 OVP14458 WBGene00246960 locus:Ovo-eif-3.G status:Partially_confirmed	K.LGPAVPGSGK.Y	LGPAVPGSGK	N	35.26	881.497	-11.3	441.751	2	202.07	F2:195845	1	175	184	N	-
OVOC10151 OVP14458 WBGene00246960 locus:Ovo-eif-3.G status:Partially_confirmed	S.ISAIGSWAEAVEQETLGGTR.E	ISAIGSWAEAVEQETLGGTR	N	33.92	2074.03	-10.1	692.345	3	693	F2:476929	1	18	37	N	-
OVOC10151 OVP14458 WBGene00246960 locus:Ovo-eif-3.G status:Partially_confirmed	K.GFAFVTFEHR.S	GFAFVTFEHR	N	30.45	1209.59	-3.5	404.204	3	447.5	F2:336434	1	250	259	N	-
OVOC10151 OVP14458 WBGene00246960 locus:Ovo-eif-3.G status:Partially_confirmed	R.SQTEAAIQK.L	SQTEAAIQK	N	27.93	974.503	2.9	488.26	2	94.55	F1:57897	1	260	268	N	-
OVOC10151 OVP14458 WBGene00246960 locus:Ovo-eif-3.G status:Partially_confirmed	R.VTNLPEEC(+57.02)DEMELR.A	VTNLPEEC(+57.02)DEMELR	N	20.95	1733.76	-0.9	867.886	2	327.74	F3:338224	2	212	225	Y	-
OVOC10154 OVP02336 WBGene00246963 status:Partially_confirmed	K.GMGVLHWFQQTVQQSEFLSK.M	GMGVLHWFQQTVQQSEFLSK	N	58.74	2349.16	-4.2	784.057	3	698.88	F2:480263	1	190	209	N	-
OVOC10154 OVP02336 WBGene00246963 status:Partially_confirmed	K.TLLSFSSIELYR.A	TLLSFSSIELYR	N	48.59	1427.77	-2.8	714.888	2	610.26	F2:429561	3	391	402	N	-
OVOC10177 OVP07677 WBGene00246986 locus:Ovo-cct-4 status:Predicted	K.IIQVTGVQNPGQAVSVLIR.G	IIQVTGVQNPGQAVSVLIR	N	86.32	1991.15	1	664.726	3	557.91	F6:432586	23	369	387	N	-
OVOC10177 OVP07677 WBGene00246986 locus:Ovo-cct-4 status:Predicted	R.ILGC(+57.02)RPIASIDHFVPEALGSADLVEQIPTGGDGK.I	ILGC(+57.02)RPIASIDHFVPEALGSADLVEQIPTGGDGK	N	80.78	3531.8	-1.2	883.957	4	629.38	F6:473419	15	335	368	Y	-
OVOC10177 OVP07677 WBGene00246986 locus:Ovo-cct-4 status:Predicted	K.AQDIEAGDGTTTVVVIAGALLDGAEK.L	AQDIEAGDGTTTVVVIAGALLDGAEK	N	80.72	2513.29	2.9	838.772	3	736.34	F1:425339	4	93	118	N	-
OVOC10177 OVP07677 WBGene00246986 locus:Ovo-cct-4 status:Predicted	K.GYVTDIREENVLQPLLVSSSAIK.Q	GYVTDIREENVLQPLLVSSSAIK	N	75.59	2530.36	2.8	844.464	3	608.86	F1:352405	18	494	516	N	-
OVOC10177 OVP07677 WBGene00246986 locus:Ovo-cct-4 status:Predicted	K.RALLPGGGAPEMEVAVQLR.Q	RALLPGGGAPEMEVAVQLR	N	74.28	1963.07	-7	655.359	3	496.95	F2:364720	4	415	433	N	-
OVOC10177 OVP07677 WBGene00246986 locus:Ovo-cct-4 status:Predicted	K.SILRDAVNEMSLHFLAK.M	SILRDAVNEMSLHFLAK	N	74.01	1943.03	2.4	648.685	3	590.74	F4:441374	8	299	315	N	-
OVOC10177 OVP07677 WBGene00246986 locus:Ovo-cct-4 status:Predicted	K.M(+15.99)IETGKGEVTITNDGATILK.Q	M(+15.99)IETGKGEVTITNDGATILK	N	69.57	2106.09	1.6	703.038	3	390.93	F1:227682	5	56	75	Y	-
OVOC10177 OVP07677 WBGene00246986 locus:Ovo-cct-4 status:Predicted	K.GIHPTTISESFQR.A	GIHPTTISESFQR	N	69.17	1471.74	-1.5	491.587	3	312.9	F1:183023	8	123	135	N	-
OVOC10177 OVP07677 WBGene00246986 locus:Ovo-cct-4 status:Predicted	K.MIETGKGEVTITNDGATILK.Q	MIETGKGEVTITNDGATILK	N	66.25	2090.09	1.9	697.706	3	415.41	F1:241708	7	56	75	N	-
OVOC10177 OVP07677 WBGene00246986 locus:Ovo-cct-4 status:Predicted	R.AFADALEQVPYTLAENAGLNPIATVTELR.T	AFADALEQVPYTLAENAGLNPIATVTELR	N	65.59	3086.59	-10.7	1029.86	3	738.28	F5:422231	4	449	477	N	-
OVOC10177 OVP07677 WBGene00246986 locus:Ovo-cct-4 status:Predicted	K.AQIGLIQFQLSPPK.T	AQIGLIQFQLSPPK	N	65.28	1538.88	-2.8	770.446	2	565.91	F6:437169	9	240	253	N	-
OVOC10177 OVP07677 WBGene00246986 locus:Ovo-cct-4 status:Predicted	K.ILGSMASPVDLDNDDQLAK.I	ILGSMASPVDLDNDDQLAK	N	63.74	2000.97	-10.5	667.991	3	439.94	F5:251611	19	143	161	N	-
OVOC10177 OVP07677 WBGene00246986 locus:Ovo-cct-4 status:Predicted	K.GEVTITNDGATILK.Q	GEVTITNDGATILK	N	61.29	1430.76	0.7	716.389	2	387.92	F1:225990	2	62	75	N	-
OVOC10177 OVP07677 WBGene00246986 locus:Ovo-cct-4 status:Predicted	K.LVLEEAERSFHDALC(+57.02)VIR.C	LVLEEAERSFHDALC(+57.02)VIR	N	60.33	2156.1	-11.7	719.7	3	610.18	F5:348974	10	392	409	Y	-
OVOC10177 OVP07677 WBGene00246986 locus:Ovo-cct-4 status:Predicted	K.VVSQHSWLLAPMAVNAVK.K	VVSQHSWLLAPMAVNAVK	N	60.25	1949.06	-6.8	650.688	3	520.06	F2:377951	2	171	188	N	-
OVOC10177 OVP07677 WBGene00246986 locus:Ovo-cct-4 status:Predicted	K.KVGETVEESRLVDGALIDQR.S	KVGETVEESRLVDGALIDQR	N	58.44	2213.16	-7	738.724	3	396.3	F2:307064	3	208	227	N	-
OVOC10177 OVP07677 WBGene00246986 locus:Ovo-cct-4 status:Predicted	K.AGC(+57.02)NVLLIQK.S	AGC(+57.02)NVLLIQK	N	57.71	1114.62	-6.4	558.312	2	203.39	F6:230012	34	289	298	Y	-
OVOC10177 OVP07677 WBGene00246986 locus:Ovo-cct-4 status:Predicted	K.DIEREDIEFYSR.I	DIEREDIEFYSR	N	56.98	1570.73	-3.4	524.581	3	380.44	F1:221728	9	323	334	N	-
OVOC10177 OVP07677 WBGene00246986 locus:Ovo-cct-4 status:Predicted	R.TYLLDLC(+57.02)K.Q	TYLLDLC(+57.02)K	N	52.93	1024.53	3.7	1025.54	1	427.79	F1:248855	46	277	284	Y	-
OVOC10177 OVP07677 WBGene00246986 locus:Ovo-cct-4 status:Predicted	K.RALLPGGGAPEM(+15.99)EVAVQLR.Q	RALLPGGGAPEM(+15.99)EVAVQLR	N	52.9	1979.06	-3.9	660.692	3	430.3	F2:326548	2	415	433	Y	-
OVOC10177 OVP07677 WBGene00246986 locus:Ovo-cct-4 status:Predicted	K.IVNTDDNNVDLR.M	IVNTDDNNVDLR	N	52.33	1386.67	-1.5	694.343	2	249.35	F1:146583	4	190	201	N	-
OVOC10177 OVP07677 WBGene00246986 locus:Ovo-cct-4 status:Predicted	K.ILGSM(+15.99)ASPVDLDNDDQLAK.I	ILGSM(+15.99)ASPVDLDNDDQLAK	N	51.76	2016.97	-1	1009.49	2	434.34	F1:252530	21	143	161	Y	-
OVOC10177 OVP07677 WBGene00246986 locus:Ovo-cct-4 status:Predicted	K.IIQVTGVQNPGQAVSVLIRGSNK.L	IIQVTGVQNPGQAVSVLIRGSNK	N	50.93	2377.34	-7.5	793.449	3	525.63	F5:300618	2	369	391	N	-
OVOC10177 OVP07677 WBGene00246986 locus:Ovo-cct-4 status:Predicted	K.VVSQHSWLLAPMAVNAVKK.I	VVSQHSWLLAPMAVNAVKK	N	50.84	2077.15	-6.5	693.386	3	458.19	F2:342532	2	171	189	N	-
OVOC10177 OVP07677 WBGene00246986 locus:Ovo-cct-4 status:Predicted	K.IDDIVLAVRS	IDDIVLAVRS	N	50.32	1099.62	-4.2	550.817	2	411.1	F1:239275	16	528	537	N	-
OVOC10177 OVP07677 WBGene00246986 locus:Ovo-cct-4 status:Predicted	R.DAVNEMSLHFLAK.M	DAVNEMSLHFLAK	N	48.96	1473.73	-7.3	492.247	3	440.27	F3:402593	13	303	315	N	-
OVOC10177 OVP07677 WBGene00246986 locus:Ovo-cct-4 status:Predicted	R.DAVNEM(+15.99)SLHFLAK.M	DAVNEM(+15.99)SLHFLAK	N	46.19	1489.72	-8.4	497.578	3	387.54	F2:302096	1	303	315	Y	-
OVOC10177 OVP07677 WBGene00246986 locus:Ovo-cct-4 status:Predicted	R.LGAEQYC(+57.02)WR.A	LGAEQYC(+57.02)WR	N	45.01	1181.53	-6.7	591.768	2	325.93	F2:266763	6	440	448	Y	-
OVOC10177 OVP07677 WBGene00246986 locus:Ovo-cct-4 status:Predicted	K.IDDIVLAVR.S	IDDIVLAVR	N	41.79	1012.59	-8.1	507.299	2	371.09	F3:363010	12	528	536	N	-
OVOC10177 OVP07677 WBGene00246986 locus:Ovo-cct-4 status:Predicted	K.SILRDAVNEM(+15.99)SLHFLAK.M	SILRDAVNEM(+15.99)SLHFLAK	N	41.24	1959.02	-14.9	654.006	3	421.95	F5:241315	3	299	315	Y	-
OVOC10177 OVP07677 WBGene00246986 locus:Ovo-cct-4 status:Predicted	K.LVLEEAER.S	LVLEEAER	Y	41.1	957.513	-5.4	479.761	2	250.76	F2:223735	7	392	399	N	-
OVOC10177 OVP07677 WBGene00246986 locus:Ovo-cct-4 status:Predicted	R.SSNIVAAK.A	SSNIVAAK	N	40.2	788.439	-7.2	395.224	2	89.06	F1:54757	2	31	38	N	-
OVOC10177 OVP07677 WBGene00246986 locus:Ovo-cct-4 status:Predicted	R.AFADALEQVPYTLAENAG.L	AFADALEQVPYTLAENAG	N	37.71	1878.9	-7.7	940.45	2	663.64	F2:460107	3	449	466	N	-
OVOC10177 OVP07677 WBGene00246986 locus:Ovo-cct-4 status:Predicted	G.LNPIATVTELR.T	LNPIATVTELR	N	37.64	1225.7	1.2	613.86	2	499.15	F1:289678	2	467	477	N	-
OVOC10177 OVP07677 WBGene00246986 locus:Ovo-cct-4 status:Predicted	K.QMSVIHPAAK.M	QMSVIHPAAK	N	35.34	1080.58	-5.8	361.197	3	174.12	F1:103529	5	76	85	N	-
OVOC10177 OVP07677 WBGene00246986 locus:Ovo-cct-4 status:Predicted	K.QM(+15.99)SVIHPAAK.M	QM(+15.99)SVIHPAAK	N	35.04	1096.57	-8.6	366.527	3	104.84	F1:63839	1	76	85	Y	-
OVOC10177 OVP07677 WBGene00246986 locus:Ovo-cct-4 status:Predicted	K.IATTSLNSK.V	IATTSLNSK	N	34.69	933.513	-5.9	467.761	2	124.02	F2:151124	9	162	170	N	-
OVOC10177 OVP07677 WBGene00246986 locus:Ovo-cct-4 status:Predicted	K.KVGETVEESR.L	KVGETVEESR	N	33.04	1132.57	6.1	378.534	3	91.1	F1:55958	2	208	217	N	-
OVOC10177 OVP07677 WBGene00246986 locus:Ovo-cct-4 status:Predicted	K.VMLAPPK.V	VMLAPPK	N	31.89	754.441	-9.6	378.224	2	237.84	F2:216350	10	4	10	N	-
OVOC10177 OVP07677 WBGene00246986 locus:Ovo-cct-4 status:Predicted	K.EERTYLLDLC(+57.02)K.Q	EERTYLLDLC(+57.02)K	N	29.05	1438.71	-18.4	480.569	3	292.25	F5:167279	4	274	284	Y	-
OVOC10177 OVP07677 WBGene00246986 locus:Ovo-cct-4 status:Predicted	K.RALLPGGGAPEM(+15.99)E.V	RALLPGGGAPEM(+15.99)E	N	28.83	1312.64	-4.1	657.327	2	289.51	F1:169643	1	415	427	Y	-
OVOC10177 OVP07677 WBGene00246986 locus:Ovo-cct-4 status:Predicted	K.VM(+15.99)LAPPK.V	VM(+15.99)LAPPK	N	28.48	770.436	-6.8	386.223	2	203.93	F1:120599	8	4	10	Y	-
OVOC10177 OVP07677 WBGene00246986 locus:Ovo-cct-4 status:Predicted	K.MLVELSK.A	MLVELSK	N	28.4	818.457	-5.5	410.234	2	305.11	F1:178573	13	86	92	N	-
OVOC10177 OVP07677 WBGene00246986 locus:Ovo-cct-4 status:Predicted	K.VVSQHSWLLAPM(+15.99)AVNAVK.K	VVSQHSWLLAPM(+15.99)AVNAVK	N	28.22	1965.05	-7.9	656.019	3	455.41	F1:264661	11	171	188	Y	-
OVOC10177 OVP07677 WBGene00246986 locus:Ovo-cct-4 status:Predicted	K.IPSVAFK.D	IPSVAFK	N	27.93	760.448	-6.9	381.229	2	311.99	F1:182510	4	15	21	N	-
OVOC10177 OVP07677 WBGene00246986 locus:Ovo-cct-4 status:Predicted	R.GGPTRVEK.A	GGPTRVEK	N	27.17	842.461	-5.6	422.235	2	33.39	F1:22831	1	232	239	N	-
OVOC10177 OVP07677 WBGene00246986 locus:Ovo-cct-4 status:Predicted	K.AVADAIRTSLGPK.G	AVADAIRTSLGPK	N	23.95	1297.74	-5.8	433.583	3	326.64	F1:190897	2	39	51	N	-
OVOC10177 OVP07677 WBGene00246986 locus:Ovo-cct-4 status:Predicted	K.AVADAIR.T	AVADAIR	N	23.42	714.402	-6.9	358.206	2	129.77	F2:154433	4	39	45	N	-
OVOC10177 OVP07677 WBGene00246986 locus:Ovo-cct-4 status:Predicted	R.AAIEAEK.I	AAIEAEK	N	21.92	730.386	-10.8	366.196	2	74.36	F1:46362	3	136	142	N	-
OVOC10177 OVP07677 WBGene00246986 locus:Ovo-cct-4 status:Predicted	K.M(+15.99)LVELSK.A	M(+15.99)LVELSK	N	21.89	834.452	-2.7	418.232	2	234.8	F1:138275	3	86	92	Y	-
OVOC10177 OVP07677 WBGene00246986 locus:Ovo-cct-4 status:Predicted	R.SFHDALC(+57.02)VIR.C	SFHDALC(+57.02)VIR	N	21.24	1216.6	-6.5	406.539	3	232.7	F5:133229	5	400	409	Y	-
OVOC10177 OVP07677 WBGene00246986 locus:Ovo-cct-4 status:Predicted	K.KAGC(+57.02)NVLLIQK.S	KAGC(+57.02)NVLLIQK	N	21.01	1242.71	-6.3	415.242	3	252.66	F2:224839	1	288	298	Y	-
OVOC10177 OVP07677 WBGene00246986 locus:Ovo-cct-4 status:Predicted	K.DKPDSIR.S	DKPDSIR	N	18.92	829.429	-8	415.719	2	59.96	F1:38088	1	24	30	N	-
OVOC10177 OVP07677 WBGene00246986 locus:Ovo-cct-4 status:Predicted	R.QLAQER.L	QLAQER	N	18.69	743.393	-13.5	372.699	2	57.99	F1:36971	1	434	439	N	-
OVOC10177 OVP07677 WBGene00246986 locus:Ovo-cct-4 status:Predicted	K.VVSQHSWLLAPM(+15.99)AVNAVKK.I	VVSQHSWLLAPM(+15.99)AVNAVKK	N	18.69	2093.15	-13.1	524.287	4	395.48	F2:306651	1	171	189	Y	-
OVOC10177 OVP07677 WBGene00246986 locus:Ovo-cct-4 status:Predicted	R.ILGC(+57.02)RPIAS.I	ILGC(+57.02)RPIAS	N	17.8	985.538	-4	493.774	2	256.33	F1:150611	1	335	343	Y	-
OVOC10190 OVP13547 WBGene00246999 status:Partially_confirmed	R.VQNDDAYLLFYK.Q	VQNDDAYLLFYK	N	36.78	1487.73	-6.6	744.867	2	513.08	F2:373922	3	1003	1014	N	-
OVOC10190 OVP13547 WBGene00246999 status:Partially_confirmed	K.DINVTNPLGFGGR.L	DINVTNPLGFGGR	N	31.37	1358.69	-4.7	680.351	2	505	F1:293028	1	368	380	N	-
OVOC10195 OVP02588 WBGene00247004 status:Predicted	R.LVDVTTLTLYR.D	LVDVTTLTLYR	N	46.37	1292.73	-8.7	647.369	2	512.83	F2:373809	1	27	37	N	-
OVOC10195 OVP02588 WBGene00247004 status:Predicted	K.AEMSDQYEFGEIR.I	AEMSDQYEFGEIR	N	42.78	1573.67	-9.6	787.836	2	357.05	F3:354978	2	86	98	N	-
OVOC10200 OVP05019 WBGene00247009 status:Partially_confirmed	R.HTVFVSNLDFK.L	HTVFVSNLDFK	N	49.56	1305.67	-1.9	436.23	3	396.97	F1:231196	3	619	629	N	-
OVOC10200 OVP05019 WBGene00247009 status:Partially_confirmed	K.NHALFLYTLAK.Q	NHALFLYTLAK	N	47.7	1289.71	-14.5	645.855	2	416.2	F6:351601	4	408	418	N	-
OVOC10200 OVP05019 WBGene00247009 status:Partially_confirmed	K.LSTERLEQIFPNAK.E	LSTERLEQIFPNAK	N	43.63	1644.88	2.5	549.303	3	444.59	F1:258465	1	630	643	N	-
OVOC10200 OVP05019 WBGene00247009 status:Partially_confirmed	K.TVSNQDVGLEGTSK.E	TVSNQDVGLEGTSK	N	41.58	1433.7	-0.2	717.857	2	208.29	F1:123050	1	598	611	N	-
OVOC10200 OVP05019 WBGene00247009 status:Partially_confirmed	K.LSVAISNPPK.R	LSVAISNPPK	N	41.21	1024.59	-8	513.299	2	282.85	F2:242115	2	781	790	N	-
OVOC10200 OVP05019 WBGene00247009 status:Partially_confirmed	K.GFGYVDFLTESEAR.E	GFGYVDFLTESEAR	N	36.5	1589.74	-3.7	795.872	2	562.26	F7:423719	1	658	671	N	-
OVOC10200 OVP05019 WBGene00247009 status:Partially_confirmed	K.FEEGAAFLAEK.F	FEEGAAFLAEK	N	33.78	1210.59	3.3	606.303	2	308.05	F4:279627	15	383	393	N	-
OVOC10200 OVP05019 WBGene00247009 status:Partially_confirmed	R.LLHVPHLGLQESWNEYK.A	LLHVPHLGLQESWNEYK	N	31.53	2062.06	-1.8	688.361	3	463.73	F6:378789	1	188	204	N	-
OVOC10200 OVP05019 WBGene00247009 status:Partially_confirmed	K.GFGYVDFLTESEAREALK.M	GFGYVDFLTESEAREALK	N	31.47	2030.99	-14.3	677.996	3	558.67	F3:470265	4	658	675	N	-
OVOC10200 OVP05019 WBGene00247009 status:Partially_confirmed	R.NTITTQEEGFSLYR.T	NTITTQEEGFSLYR	N	19.69	1657.79	-4.8	829.901	2	378.76	F6:330254	1	345	358	N	-
OVOC10200 OVP05019 WBGene00247009 status:Partially_confirmed	R.IQMIFER.A	IQMIFER	N	18.38	935.49	-9.6	468.748	2	332.73	F7:292815	2	265	271	N	-
OVOC10206 OVP00548 WBGene00247015 status:Predicted	R.ILVWYAC(+57.02)QQDVGK.W	ILVWYAC(+57.02)QQDVGK	N	68.26	1578.79	0.8	790.401	2	458.32	F1:266310	12	49	61	Y	-
OVOC10206 OVP00548 WBGene00247015 status:Predicted	K.WVLDLENQETQYTRYDEPC(+57.02)PAPQYVENVEEK.C	WVLDLENQETQYTRYDEPC(+57.02)PAPQYVENVEEK	N	62.86	3841.74	15.7	961.458	4	539.54	F4:412003	3	62	92	Y	-
OVOC10206 OVP00548 WBGene00247015 status:Predicted	R.LVGIITQEELR.T	LVGIITQEELR	N	53.27	1269.73	-1.8	635.871	2	376.88	F4:318979	11	28	38	N	-
OVOC10206 OVP00548 WBGene00247015 status:Predicted	K.WVLDLENQETQYTR.Y	WVLDLENQETQYTR	N	52.23	1793.86	8.9	897.944	2	467.64	F4:370921	2	62	75	N	-
OVOC10206 OVP00548 WBGene00247015 status:Predicted	R.LVGIITQEELRTYLYEER.N	LVGIITQEELRTYLYEER	N	28.65	2224.17	-8	742.393	3	565.39	F3:474126	1	28	45	N	-
OVOC10206 OVP00548 WBGene00247015 status:Predicted	R.TYLYEER.N	TYLYEER	N	27.51	972.455	-0.3	487.235	2	245.59	F1:144452	20	39	45	N	-
OVOC10206 OVP00548 WBGene00247015 status:Predicted	R.RILVWYAC(+57.02)QQDVGK.W	RILVWYAC(+57.02)QQDVGK	N	24.04	1734.89	2.6	579.305	3	359.63	F3:356446	1	48	61	Y	-
OVOC10207 OVP12773 WBGene00247016 status:Predicted	R.DMHPIAEYATYLVWYAC(+57.02)K.R	DMHPIAEYATYLVWYAC(+57.02)K	N	74.83	2230.02	5.1	744.352	3	713.92	F1:412490	4	87	104	Y	-
OVOC10207 OVP12773 WBGene00247016 status:Predicted	K.RDVGNWIFDIENQLR.Q	RDVGNWIFDIENQLR	N	65.15	1873.94	-2	625.654	3	664.42	F1:384212	12	105	119	N	-
OVOC10207 OVP12773 WBGene00247016 status:Predicted	R.MYISNDVIHAQIC(+57.02)HDPTK.A	MYISNDVIHAQIC(+57.02)HDPTK	N	59.27	2141	-3.6	536.256	4	376.82	F2:295939	10	50	67	Y	-
OVOC10207 OVP12773 WBGene00247016 status:Predicted	R.IVQYVTMEQIR.D	IVQYVTMEQIR	N	58.99	1378.73	1	690.372	2	410.48	F1:238879	7	76	86	N	-
OVOC10207 OVP12773 WBGene00247016 status:Predicted	R.EC(+57.02)LEVNTDGILR.M	EC(+57.02)LEVNTDGILR	N	47.21	1417.69	-0.2	709.851	2	433.05	F1:251826	5	38	49	Y	-
OVOC10207 OVP12773 WBGene00247016 status:Predicted	T.EQFDDIGFNMGLC(+57.02)R.R	EQFDDIGFNMGLC(+57.02)R	N	44.72	1700.73	4.5	851.375	2	548.44	F1:317900	7	23	36	Y	-
OVOC10207 OVP12773 WBGene00247016 status:Predicted	R.MVDDVLSC(+57.02)FPPIRR.N	MVDDVLSC(+57.02)FPPIRR	N	42.19	1703.85	-2.1	568.956	3	516.61	F1:299678	14	133	146	Y	-
OVOC10207 OVP12773 WBGene00247016 status:Predicted	R.IVQYVTM(+15.99)EQIR.D	IVQYVTM(+15.99)EQIR	N	40.7	1394.72	-6.3	698.364	2	319.94	F2:263377	2	76	86	Y	-
OVOC10207 OVP12773 WBGene00247016 status:Predicted	R.M(+15.99)VDDVLSC(+57.02)FPPIRR.N	M(+15.99)VDDVLSC(+57.02)FPPIRR	N	38.85	1719.84	4.5	574.291	3	491.37	F1:285231	3	133	146	Y	-
OVOC10207 OVP12773 WBGene00247016 status:Predicted	T.EQFDDIGFNMGLC(+57.02)RR.E	EQFDDIGFNMGLC(+57.02)RR	N	19.83	1856.83	-2.6	619.949	3	493.59	F2:362801	3	23	37	Y	-
OVOC10207 OVP12773 WBGene00247016 status:Predicted	K.SC(+57.02)PDPR.M	SC(+57.02)PDPR	N	16.41	730.307	-12.4	366.156	2	51.99	F1:33537	1	127	132	Y	-
OVOC10208 OVP10833 WBGene00247017 status:Predicted	R.ILVWYAC(+57.02)QQDVGK.W	ILVWYAC(+57.02)QQDVGK	N	68.26	1578.79	0.8	790.401	2	458.32	F1:266310	12	98	110	Y	-
OVOC10208 OVP10833 WBGene00247017 status:Predicted	K.WVLDLENQETQYTRYDEPC(+57.02)PAPQYVENVEEK.C	WVLDLENQETQYTRYDEPC(+57.02)PAPQYVENVEEK	N	62.86	3841.74	15.7	961.458	4	539.54	F4:412003	3	111	141	Y	-
OVOC10208 OVP10833 WBGene00247017 status:Predicted	R.LVGIITQEELR.T	LVGIITQEELR	N	53.27	1269.73	-1.8	635.871	2	376.88	F4:318979	11	77	87	N	-
OVOC10208 OVP10833 WBGene00247017 status:Predicted	K.WVLDLENQETQYTR.Y	WVLDLENQETQYTR	N	52.23	1793.86	8.9	897.944	2	467.64	F4:370921	2	111	124	N	-
OVOC10208 OVP10833 WBGene00247017 status:Predicted	K.EC(+57.02)LEFNTDGIFQMYEADGRVHAR.L	EC(+57.02)LEFNTDGIFQMYEADGRVHAR	N	51.18	2757.23	-15.4	690.303	4	551.96	F3:466430	2	38	60	Y	-
OVOC10208 OVP10833 WBGene00247017 status:Predicted	K.FGLWYEK.H	FGLWYEK	N	48.29	941.465	-8.1	471.736	2	400.81	F4:332698	9	154	160	N	-
OVOC10208 OVP10833 WBGene00247017 status:Predicted	M.ERPVDFGIDLGSC(+57.02)RK.E	ERPVDFGIDLGSC(+57.02)RK	N	46.82	1747.87	-3.9	437.972	4	313.82	F3:330276	3	23	37	Y	-
OVOC10208 OVP10833 WBGene00247017 status:Predicted	K.C(+57.02)LLGTADEREK.A	C(+57.02)LLGTADEREK	N	44.32	1290.62	0.5	431.215	3	202.37	F1:119701	2	214	224	Y	-
OVOC10208 OVP10833 WBGene00247017 status:Predicted	R.LWEYLIR.K	LWEYLIR	N	36.65	991.549	-8.6	496.777	2	477.4	F4:376532	11	205	211	N	-
OVOC10208 OVP10833 WBGene00247017 status:Predicted	R.ERLWEYLIR.K	ERLWEYLIR	N	36.22	1276.69	-5	639.351	2	485.75	F4:381292	3	203	211	N	-
OVOC10208 OVP10833 WBGene00247017 status:Predicted	K.EC(+57.02)LEFNTDGIFQMYEADGR.V	EC(+57.02)LEFNTDGIFQMYEADGR	N	36.01	2293.96	-11.2	765.653	3	620.11	F3:505432	1	38	56	Y	-
OVOC10208 OVP10833 WBGene00247017 status:Predicted	R.LVGIITQEELRTYLYEER.N	LVGIITQEELRTYLYEER	N	28.65	2224.17	-8	742.393	3	565.39	F3:474126	1	77	94	N	-
OVOC10208 OVP10833 WBGene00247017 status:Predicted	R.TYLYEER.N	TYLYEER	N	27.51	972.455	-0.3	487.235	2	245.59	F1:144452	20	88	94	N	-
OVOC10208 OVP10833 WBGene00247017 status:Predicted	R.RILVWYAC(+57.02)QQDVGK.W	RILVWYAC(+57.02)QQDVGK	N	24.04	1734.89	2.6	579.305	3	359.63	F3:356446	1	97	110	Y	-
OVOC10211 OVP12660 WBGene00247020 status:Predicted	K.KYDEDHDDYIDFNELK.R	KYDEDHDDYIDFNELK	N	74.93	2057.89	-1.5	686.968	3	421.75	F1:245348	2	72	87	N	-
OVOC10211 OVP12660 WBGene00247020 status:Predicted	R.YASTGQLSC(+57.02)SEVFNELAASVDVVK.E	YASTGQLSC(+57.02)SEVFNELAASVDVVK	N	65.23	2573.23	6	858.756	3	698.58	F1:403716	1	128	151	Y	-
OVOC10211 OVP12660 WBGene00247020 status:Predicted	K.LGEAQTHIALK.N	LGEAQTHIALK	N	53.04	1179.66	-6.5	394.225	3	246.06	F1:144738	2	93	103	N	-
OVOC10211 OVP12660 WBGene00247020 status:Predicted	K.YFMETFK.K	YFMETFK	N	46.11	964.436	1.7	483.226	2	391.52	F1:228062	4	65	71	N	-
OVOC10211 OVP12660 WBGene00247020 status:Predicted	K.LVDEDQDGK.V	LVDEDQDGK	N	45.37	1017.46	-4.8	509.736	2	91.57	F1:56192	2	108	116	N	-
OVOC10211 OVP12660 WBGene00247020 status:Predicted	R.EFMLIFR.Y	EFMLIFR	N	35.14	954.5	1	478.258	2	577.86	F1:334717	2	121	127	N	-
OVOC10216 OVP05438 WBGene00247025 status:Partially_confirmed	K.GSC(+57.02)DHC(+57.02)PPPR.T	GSC(+57.02)DHC(+57.02)PPPR	N	52.21	1181.47	-12.8	394.826	3	52.12	F6:143632	3	277	286	Y	-
OVOC10216 OVP05438 WBGene00247025 status:Partially_confirmed	K.DWC(+57.02)FNC(+57.02)PEGPPGPR.G	DWC(+57.02)FNC(+57.02)PEGPPGPR	N	43.86	1687.69	0.2	844.851	2	366.48	F7:312065	21	142	155	Y	-
OVOC10216 OVP05438 WBGene00247025 status:Partially_confirmed	M.VDDTDDPK.Q	VDDTDDPK	N	38.75	903.382	-1.6	452.698	2	54.53	F1:34958	1	2	9	N	-
OVOC10221 OVP06631 WBGene00247030 status:Predicted	K.IPC(+57.02)C(+57.02)EPFIFK.I	IPC(+57.02)C(+57.02)EPFIFK	N	69.06	1309.62	-5.7	655.813	2	446.97	F6:369190	90	84	93	Y	-
OVOC10221 OVP06631 WBGene00247030 status:Predicted	K.LQNVEKPGESQK.V	LQNVEKPGESQK	N	50.62	1355.7	-2.9	452.908	3	109	F7:165044	13	240	251	N	-
OVOC10221 OVP06631 WBGene00247030 status:Predicted	K.IPC(+57.02)C(+57.02)EPFIFKIGK.C	IPC(+57.02)C(+57.02)EPFIFKIGK	N	48.38	1607.82	-2.1	536.946	3	487.62	F7:381180	3	84	96	Y	-
OVOC10221 OVP06631 WBGene00247030 status:Predicted	K.EVEFPNDK.I	EVEFPNDK	N	41.2	976.45	-11.1	489.227	2	201.07	F6:228696	25	129	136	N	-
OVOC10221 OVP06631 WBGene00247030 status:Predicted	K.EQGVLSNTSR.N	EQGVLSNTSR	N	34.6	1089.54	-4.7	545.775	2	130.23	F2:154669	1	23	32	N	-
OVOC10221 OVP06631 WBGene00247030 status:Predicted	Q.NVEKPGESQK.V	NVEKPGESQK	N	29.55	1114.56	-6.7	558.284	2	45.44	F1:29711	1	242	251	N	-
OVOC10221 OVP06631 WBGene00247030 status:Predicted	K.IQDYGK.G	IQDYGK	Y	28.7	722.36	-6	362.185	2	74.39	F7:145241	9	210	215	N	-
OVOC10221 OVP06631 WBGene00247030 status:Predicted	K.C(+57.02)LLMEK.I	C(+57.02)LLMEK	N	28.3	792.387	-4.3	397.199	2	132.81	F3:226656	22	97	102	Y	-
OVOC10221 OVP06631 WBGene00247030 status:Predicted	R.LPATVWK.L	LPATVWK	N	25.82	813.475	-3.9	407.743	2	313.92	F1:183622	40	233	239	N	-
OVOC10221 OVP06631 WBGene00247030 status:Predicted	K.C(+57.02)LLM(+15.99)EK.I	C(+57.02)LLM(+15.99)EK	N	21.67	808.382	-6.4	405.196	2	173.87	F2:179683	7	97	102	Y	-
OVOC10221 OVP06631 WBGene00247030 status:Predicted	T.SDGIK.E	SDGIK	Y	17.1	518.27	-6.1	519.274	1	83.08	F2:127669	2	124	128	N	-
OVOC10221 OVP06631 WBGene00247030 status:Predicted	K.LQNVEK.P	LQNVEK	Y	16.44	729.402	-8.7	365.705	2	66.79	F1:42019	2	240	245	N	-
OVOC10224 OVP13711 WBGene00247033 locus:Ovo-cyn-11 status:Predicted	R.VLDGLLTVR.K	VLDGLLTVR	N	40.7	984.597	-3.3	493.304	2	464.88	F1:270076	1	150	158	N	-
OVOC10224 OVP13711 WBGene00247033 locus:Ovo-cyn-11 status:Predicted	K.IPIVITQC(+57.02)GQL	IPIVITQC(+57.02)GQL	N	40.11	1240.68	-6.5	621.346	2	518.41	F1:300685	3	173	183	Y	-
OVOC10224 OVP13711 WBGene00247033 locus:Ovo-cyn-11 status:Predicted	K.MELFADVC(+57.02)PK.T	MELFADVC(+57.02)PK	N	38.36	1208.56	-2.1	605.284	2	455.55	F1:264746	1	35	44	Y	-
OVOC10224 OVP13711 WBGene00247033 locus:Ovo-cyn-11 status:Predicted	K.TAENFR.Q	TAENFR	N	31.82	736.35	-8.2	369.18	2	77.56	F2:124537	17	45	50	N	Y
OVOC10224 OVP13711 WBGene00247033 locus:Ovo-cyn-11 status:Predicted	K.HVVFGR.V	HVVFGR	N	30.21	713.397	-7.2	357.703	2	119.36	F2:148472	31	144	149	N	Y
OVOC10224 OVP13711 WBGene00247033 locus:Ovo-cyn-11 status:Predicted	R.DGVPVGYK.N	DGVPVGYK	N	28.95	833.428	-0.7	417.721	2	210.46	F1:124350	3	60	67	N	-
OVOC10224 OVP13711 WBGene00247033 locus:Ovo-cyn-11 status:Predicted	K.C(+57.02)DFLDK.K	C(+57.02)DFLDK	N	23.02	796.342	-4.2	399.177	2	232.85	F1:137173	1	137	142	Y	-
OVOC10224 OVP13711 WBGene00247033 locus:Ovo-cyn-11 status:Predicted	Q.FHRVIK.D	FHRVIK	N	22.15	798.486	-5.7	400.248	2	52.05	F2:109897	3	71	76	N	-
OVOC10229 OVP01109 WBGene00247038 locus:Ovo-qdpr-1 status:Partially_confirmed	R.VAVYGGHGALGSAVVNYFK.N	VAVYGGHGALGSAVVNYFK	N	73.47	1907.99	-2.2	637.002	3	506.4	F1:293839	13	6	24	N	-
OVOC10229 OVP01109 WBGene00247038 locus:Ovo-qdpr-1 status:Partially_confirmed	K.KGGLLQFTSASTVFK.D	KGGLLQFTSASTVFK	N	68.3	1582.87	0.5	528.631	3	498.93	F1:289569	14	121	135	N	-
OVOC10229 OVP01109 WBGene00247038 locus:Ovo-qdpr-1 status:Partially_confirmed	K.DTSGMLGYGMAK.A	DTSGMLGYGMAK	N	66.81	1229.54	1.7	615.779	2	360.73	F1:210403	10	136	147	N	-
OVOC10229 OVP01109 WBGene00247038 locus:Ovo-qdpr-1 status:Partially_confirmed	K.SVGETLNGEHLDAVLC(+57.02)VAGGWADGK.V	SVGETLNGEHLDAVLC(+57.02)VAGGWADGK	N	63.4	2554.21	-9	852.404	3	582.52	F3:483937	15	63	87	Y	-
OVOC10229 OVP01109 WBGene00247038 locus:Ovo-qdpr-1 status:Partially_confirmed	K.NEMADANVVINK.N	NEMADANVVINK	N	61.89	1316.64	0.7	659.327	2	300.99	F1:176163	2	38	49	N	-
OVOC10229 OVP01109 WBGene00247038 locus:Ovo-qdpr-1 status:Partially_confirmed	K.NSSWTEQESLVLK.S	NSSWTEQESLVLK	N	59.48	1519.75	0.2	760.883	2	433.08	F1:251832	14	50	62	N	-
OVOC10229 OVP01109 WBGene00247038 locus:Ovo-qdpr-1 status:Partially_confirmed	K.NEM(+15.99)ADANVVINK.N	NEM(+15.99)ADANVVINK	N	56.96	1332.63	-8	667.319	2	215.41	F2:203435	5	38	49	Y	-
OVOC10229 OVP01109 WBGene00247038 locus:Ovo-qdpr-1 status:Partially_confirmed	K.QNVWTSAISAR.I	QNVWTSAISAR	N	54.62	1231.63	-0.3	616.822	2	389.26	F1:226770	7	103	113	N	-
OVOC10229 OVP01109 WBGene00247038 locus:Ovo-qdpr-1 status:Partially_confirmed	K.SGMPDESTVVAILPALLDTEQNRK.W	SGMPDESTVVAILPALLDTEQNRK	N	50.64	2583.32	5.8	862.119	3	694.52	F1:401403	22	162	185	N	-
OVOC10229 OVP01109 WBGene00247038 locus:Ovo-qdpr-1 status:Partially_confirmed	K.AAINQLTK.S	AAINQLTK	N	46.55	857.497	-6.8	429.753	2	185.64	F1:110100	5	148	155	N	-
OVOC10229 OVP01109 WBGene00247038 locus:Ovo-qdpr-1 status:Partially_confirmed	K.SFWTLNIDLLK.N	SFWTLNIDLLK	N	46.32	1348.74	-2	675.375	2	703.45	F1:406535	6	27	37	N	-
OVOC10229 OVP01109 WBGene00247038 locus:Ovo-qdpr-1 status:Partially_confirmed	K.DTSGM(+15.99)LGYGMAK.A	DTSGM(+15.99)LGYGMAK	N	45.1	1245.54	-3.1	623.774	2	259.3	F2:228591	2	136	147	Y	-
OVOC10229 OVP01109 WBGene00247038 locus:Ovo-qdpr-1 status:Partially_confirmed	K.SGM(+15.99)PDESTVVAILPALLDTEQNRK.W	SGM(+15.99)PDESTVVAILPALLDTEQNRK	N	37.8	2599.32	-7	867.44	3	653.02	F2:454035	6	162	185	Y	-
OVOC10229 OVP01109 WBGene00247038 locus:Ovo-qdpr-1 status:Partially_confirmed	K.DTSGMLGYGM(+15.99)AK.A	DTSGMLGYGM(+15.99)AK	N	35.91	1245.54	-6.4	623.772	2	284.83	F2:243263	3	136	147	Y	-
OVOC10229 OVP01109 WBGene00247038 locus:Ovo-qdpr-1 status:Partially_confirmed	K.NSEILWK.Q	NSEILWK	N	35.58	888.471	-7.5	445.239	2	313.34	F2:259575	3	96	102	N	-
OVOC10229 OVP01109 WBGene00247038 locus:Ovo-qdpr-1 status:Partially_confirmed	K.VSSENMIK.N	VSSENMIK	N	35.27	906.448	-7.3	454.228	2	154.54	F2:168587	7	88	95	N	-
OVOC10229 OVP01109 WBGene00247038 locus:Ovo-qdpr-1 status:Partially_confirmed	R.IAALYLK.K	IAALYLK	Y	27.22	790.495	-2.3	396.254	2	329.96	F1:192811	12	114	120	N	-
OVOC10229 OVP01109 WBGene00247038 locus:Ovo-qdpr-1 status:Partially_confirmed	K.VSSENM(+15.99)IK.N	VSSENM(+15.99)IK	N	23.31	922.443	-7.4	462.225	2	79.18	F1:49113	5	88	95	Y	-
OVOC10229 OVP01109 WBGene00247038 locus:Ovo-qdpr-1 status:Partially_confirmed	K.SGMPDESTVVAILPALLDTEQNR.K	SGMPDESTVVAILPALLDTEQNR	N	21.42	2455.23	6.1	819.421	3	734.86	F2:500890	1	162	184	N	-
OVOC10231 OVP08362 WBGene00247040 status:Partially_confirmed	K.SRPVSSNPVAGTPWC(+57.02)VVWTGDHK.V	SRPVSSNPVAGTPWC(+57.02)VVWTGDHK	N	78.5	2536.23	1.3	635.065	4	479.92	F1:278668	8	573	595	Y	-
OVOC10231 OVP08362 WBGene00247040 status:Partially_confirmed	K.VMEQTELQALVEK.D	VMEQTELQALVEK	N	68.08	1516.78	-4.4	759.394	2	469.41	F1:272621	9	359	371	N	-
OVOC10231 OVP08362 WBGene00247040 status:Partially_confirmed	K.RYLLLNAVERK.A	RYLLLNAVERK	N	55.81	1373.81	0.9	458.946	3	332.45	F1:194234	3	758	768	N	-
OVOC10231 OVP08362 WBGene00247040 status:Partially_confirmed	K.RYIVLNNAPVER.E	RYIVLNNAPVER	N	53.93	1442.8	-5.1	481.938	3	297.29	F2:250399	2	1109	1120	N	-
OVOC10231 OVP08362 WBGene00247040 status:Partially_confirmed	K.QVDPAIQAELQAQK.E	QVDPAIQAELQAQK	N	53.8	1537.81	-5.7	769.908	2	351.71	F2:281513	1	704	717	N	-
OVOC10231 OVP08362 WBGene00247040 status:Partially_confirmed	K.LAGVAPDQELWVETK.S	LAGVAPDQELWVETK	N	53.34	1654.86	-3.3	828.433	2	470.56	F2:349574	8	319	333	N	-
OVOC10231 OVP08362 WBGene00247040 status:Partially_confirmed	K.MRDKEDIFNEYVQELEK.K	MRDKEDIFNEYVQELEK	N	51.86	2185.04	-3.3	729.35	3	511.03	F7:394538	7	831	847	N	-
OVOC10231 OVP08362 WBGene00247040 status:Partially_confirmed	R.LLEQYLEELDK.K	LLEQYLEELDK	N	51.09	1391.72	-6.6	696.862	2	551.77	F6:429087	16	1123	1133	N	-
OVOC10231 OVP08362 WBGene00247040 status:Partially_confirmed	K.NVSAGSTWEK.E	NVSAGSTWEK	N	47.21	1077.51	-4.3	539.76	2	192.92	F1:114274	1	739	748	N	-
OVOC10231 OVP08362 WBGene00247040 status:Partially_confirmed	K.DFVAMLTEK.N	DFVAMLTEK	N	45.6	1052.52	-8.3	527.264	2	506.96	F2:370472	20	863	871	N	-
OVOC10231 OVP08362 WBGene00247040 status:Partially_confirmed	K.AAFEAYVR.E	AAFEAYVR	N	43.41	925.466	-6.2	463.737	2	309.99	F2:257667	7	769	776	N	-
OVOC10231 OVP08362 WBGene00247040 status:Partially_confirmed	R.DILAVLENDK.R	DILAVLENDK	N	42.02	1128.6	-8.1	565.304	2	546.48	F2:393097	9	1099	1108	N	-
OVOC10231 OVP08362 WBGene00247040 status:Partially_confirmed	R.TSVWERPPELYNRPDVDLLVSKPPEEK.S	TSVWERPPELYNRPDVDLLVSKPPEEK	N	41.68	3192.65	-11.3	799.16	4	504.61	F2:369082	1	605	631	N	-
OVOC10231 OVP08362 WBGene00247040 status:Partially_confirmed	K.M(+15.99)IQENEQHLRDILAVLENDK.R	M(+15.99)IQENEQHLRDILAVLENDK	N	40.81	2423.21	-2.4	606.809	4	597.48	F2:422289	2	1089	1108	Y	-
OVOC10231 OVP08362 WBGene00247040 status:Partially_confirmed	K.EDIFNEYVQELEK.K	EDIFNEYVQELEK	N	40.77	1654.77	-3.2	828.391	2	614.67	F6:465039	11	835	847	N	-
OVOC10231 OVP08362 WBGene00247040 status:Partially_confirmed	K.VFFYNPSTR.T	VFFYNPSTR	N	40.39	1129.56	-5	565.782	2	383.58	F2:299783	3	596	604	N	-
OVOC10231 OVP08362 WBGene00247040 status:Partially_confirmed	R.ESLFREYQDTLPEESNSDIEEENDRQK.R	ESLFREYQDTLPEESNSDIEEENDRQK	N	39.43	3299.47	0.9	825.875	4	438.63	F2:331357	1	902	928	N	-
OVOC10231 OVP08362 WBGene00247040 status:Partially_confirmed	K.DSRYENC(+57.02)DLLEK.D	DSRYENC(+57.02)DLLEK	N	37.58	1540.68	-6	514.565	3	278.79	F2:239810	1	995	1006	Y	-
OVOC10231 OVP08362 WBGene00247040 status:Partially_confirmed	R.SSFSSFASK.W	SSFSSFASK	N	37.3	946.44	0.8	474.227	2	249.01	F2:222720	1	810	818	N	-
OVOC10231 OVP08362 WBGene00247040 status:Partially_confirmed	K.MIQENEQHLRDILAVLENDK.R	MIQENEQHLRDILAVLENDK	N	36.4	2407.22	-4.6	602.809	4	613.74	F2:431587	7	1089	1108	N	-
OVOC10231 OVP08362 WBGene00247040 status:Partially_confirmed	K.RYLLLNAVER.K	RYLLLNAVER	N	36.27	1245.72	-7	416.244	3	330.06	F7:291291	4	758	767	N	-
OVOC10231 OVP08362 WBGene00247040 status:Partially_confirmed	K.EREEVPFER.R	EREEVPFER	N	32.73	1189.57	24.3	595.808	2	232.96	F1:137225	1	718	726	N	-
OVOC10231 OVP08362 WBGene00247040 status:Partially_confirmed	K.ALLIDLIK.S	ALLIDLIK	N	30.56	897.59	-14.4	449.796	2	547.65	F6:426728	18	972	979	N	-
OVOC10231 OVP08362 WBGene00247040 status:Partially_confirmed	K.NLLEEAK.L	NLLEEAK	Y	26.01	815.439	-5.3	408.724	2	229.16	F1:135049	1	799	805	N	-
OVOC10231 OVP08362 WBGene00247040 status:Partially_confirmed	K.DITPSMK.W	DITPSMK	N	25.78	790.389	-5.5	396.2	2	176.88	F2:181403	5	1023	1029	N	-
OVOC10231 OVP08362 WBGene00247040 status:Partially_confirmed	K.SADYTWHEAR.R	SADYTWHEAR	N	24.42	1234.54	-8.4	618.27	2	204.14	F2:196965	1	980	989	N	-
OVOC10231 OVP08362 WBGene00247040 status:Partially_confirmed	L.LIDLIK.S	LIDLIK	Y	23.79	713.469	-3.3	357.74	2	290.34	F3:316841	4	974	979	N	-
OVOC10231 OVP08362 WBGene00247040 status:Partially_confirmed	K.FNISER.K	FNISER	Y	22.05	764.382	-6.5	383.196	2	213	F2:202112	2	1046	1051	N	-
OVOC10231 OVP08362 WBGene00247040 status:Partially_confirmed	K.YYYNTQTQETTWDK.P	YYYNTQTQETTWDK	N	20.53	1839.8	-8.8	920.897	2	340.26	F2:274955	1	483	496	N	-
OVOC10231 OVP08362 WBGene00247040 status:Partially_confirmed	K.MIQENEQHLR.D	MIQENEQHLR	N	18.91	1296.62	-21.7	649.306	2	158.13	F2:170641	1	1089	1098	N	-
OVOC10231 OVP08362 WBGene00247040 status:Partially_confirmed	K.EPEITK.K	EPEITK	Y	16.76	715.375	4.8	358.697	2	105.74	F1:64344	1	641	646	N	-
OVOC10235 OVP06648 WBGene00247044 status:Predicted	K.GHNSGIYSFAFDQSSTR.C	GHNSGIYSFAFDQSSTR	N	43.58	1872.84	6.9	625.291	3	350.27	F4:303762	2	294	310	N	-
OVOC10235 OVP06648 WBGene00247044 status:Predicted	K.IIASGEFEVLK.N	IIASGEFEVLK	N	36.02	1204.67	-9.1	603.337	2	395.93	F4:329888	3	337	347	N	-
OVOC10235 OVP06648 WBGene00247044 status:Predicted	R.REFSPFAFS	REFSPFAFS	N	19.47	1086.51	-0.4	544.264	2	460.46	F4:366844	3	457	465	N	-
OVOC10235 OVP06648 WBGene00247044 status:Predicted	R.SLYLWNVK.D	SLYLWNVK	N	18.35	1021.56	-2.5	511.786	2	451.71	F7:360687	1	128	135	N	-
OVOC10237 OVP12070 WBGene00247046 status:Predicted	K.LGYFSLIGLLR.T	LGYFSLIGLLR	N	57.36	1250.74	-3.9	626.374	2	722.22	F4:516619	7	245	255	N	-
OVOC10237 OVP12070 WBGene00247046 status:Predicted	K.LASFMDVSDADYDSFVGK.L	LASFMDVSDADYDSFVGK	N	50.5	1965.87	-13.5	983.927	2	562.98	F5:321938	6	454	471	N	-
OVOC10237 OVP12070 WBGene00247046 status:Predicted	K.FLSPTTVVYEGPNQAK.E	FLSPTTVVYEGPNQAK	N	48.95	1749.89	-10.8	875.945	2	346.87	F5:198441	4	401	416	N	-
OVOC10237 OVP12070 WBGene00247046 status:Predicted	K.SQIDEQLLAIR.E	SQIDEQLLAIR	N	30.88	1284.7	-9.7	643.353	2	423.47	F6:355771	2	214	224	N	-
OVOC10237 OVP12070 WBGene00247046 status:Predicted	R.LWPNEEAVENIVGSDSR.I	LWPNEEAVENIVGSDSR	N	23.46	1913.91	9.2	957.972	2	552.55	F1:320250	4	82	98	N	-
OVOC10237 OVP12070 WBGene00247046 status:Predicted	L.ELDPK.G	ELDPK	Y	21.6	600.312	-7.8	601.314	1	155.63	F2:169216	1	274	278	N	-
OVOC10237 OVP12070 WBGene00247046 status:Predicted	R.IFIILYK.E	IFIILYK	N	16.9	908.573	-5.3	455.292	2	512.18	F1:297147	2	99	105	N	-
OVOC10239 OVP14396 WBGene00247048 locus:Ovo-ben-1 status:Confirmed	K.GHYTEGAELVDNVLDVIRK.E	GHYTEGAELVDNVLDVIRK	N	86.13	2127.1	2	710.041	3	592.88	F4:442608	30	104	122	N	-
OVOC10239 OVP14396 WBGene00247048 locus:Ovo-ben-1 status:Confirmed	Q.LFRPDNFVFGQSGAGNNWAK.G	LFRPDNFVFGQSGAGNNWAK	Y	82.52	2224.08	-0.5	742.367	3	499.84	F6:399386	31	84	103	N	-
OVOC10239 OVP14396 WBGene00247048 locus:Ovo-ben-1 status:Confirmed	K.NSSYFVEWIPNNVK.T	NSSYFVEWIPNNVK	N	80.72	1695.83	-1.2	848.919	2	546.15	F6:425874	40	337	350	N	Y
OVOC10239 OVP14396 WBGene00247048 locus:Ovo-ben-1 status:Confirmed	R.ALNVAELTQQMFDAK.N	ALNVAELTQQMFDAK	N	78.68	1677.84	-4.2	839.924	2	630.96	F6:474341	34	283	297	N	-
OVOC10239 OVP14396 WBGene00247048 locus:Ovo-ben-1 status:Confirmed	MREIVHVQAGQC(+57.02)GNQIGAK.F	MREIVHVQAGQC(+57.02)GNQIGAK	N	77.65	2095.04	0.9	524.768	4	264.48	F1:155256	3	1	19	Y	-
OVOC10239 OVP14396 WBGene00247048 locus:Ovo-ben-1 status:Confirmed	R.GGGFGQLFRPDNFVFGQSGAGNNWAK.G	GGGFGQLFRPDNFVFGQSGAGNNWAK	N	73.95	2727.29	2.4	910.107	3	618.41	F6:467147	28	78	103	N	-
OVOC10239 OVP14396 WBGene00247048 locus:Ovo-ben-1 status:Confirmed	K.EAEGC(+57.02)DC(+57.02)LQGFQLTHSLGGGTGSGMGTLLISK.I	EAEGC(+57.02)DC(+57.02)LQGFQLTHSLGGGTGSGMGTLLISK	N	73.91	3280.52	4	1094.52	3	573.24	F6:441346	16	123	154	Y	-
OVOC10239 OVP14396 WBGene00247048 locus:Ovo-ben-1 status:Confirmed	K.IREEYPDRIMSSFSVVPSPK.V	IREEYPDRIMSSFSVVPSPK	N	72.87	2336.18	-7.7	585.049	4	455.59	F6:374111	17	155	174	N	-
OVOC10239 OVP14396 WBGene00247048 locus:Ovo-ben-1 status:Confirmed	K.MSATFIGNTTAIQELFK.R	MSATFIGNTTAIQELFK	N	72.78	1870.95	4.5	936.486	2	681.12	F1:393719	38	363	379	N	-
OVOC10239 OVP14396 WBGene00247048 locus:Ovo-ben-1 status:Confirmed	K.M(+15.99)SATFIGNTTAIQELFK.R	M(+15.99)SATFIGNTTAIQELFK	N	70.88	1886.94	-1.6	944.478	2	633.49	F6:475723	37	363	379	Y	-
OVOC10239 OVP14396 WBGene00247048 locus:Ovo-ben-1 status:Confirmed	K.FWEVISDEHGIQPDGTYKGDSDLQIER.I	FWEVISDEHGIQPDGTYKGDSDLQIER	N	70.06	3133.46	-2.8	784.371	4	479.34	F6:387676	31	20	46	N	-
OVOC10239 OVP14396 WBGene00247048 locus:Ovo-ben-1 status:Confirmed	R.AILVDLEPGTMDSIR.G	AILVDLEPGTMDSIR	Y	69.93	1628.84	-0.8	815.429	2	543.67	F1:315132	24	63	77	N	-
OVOC10239 OVP14396 WBGene00247048 locus:Ovo-ben-1 status:Confirmed	R.LHFFMPGFAPLSAR.G	LHFFMPGFAPLSAR	N	68.98	1589.82	-9.7	530.941	3	581.56	F6:446120	27	263	276	N	-
OVOC10239 OVP14396 WBGene00247048 locus:Ovo-ben-1 status:Confirmed	M(+15.99)REIVHVQAGQC(+57.02)GNQIGAK.F	M(+15.99)REIVHVQAGQC(+57.02)GNQIGAK	N	68.71	2111.04	6.1	704.69	3	229.28	F1:135072	2	1	19	Y	-
OVOC10239 OVP14396 WBGene00247048 locus:Ovo-ben-1 status:Confirmed	K.RISEQFTAMFR.R	RISEQFTAMFR	N	66.5	1384.69	2.8	693.355	2	388.57	F4:325638	57	380	390	N	Y
OVOC10239 OVP14396 WBGene00247048 locus:Ovo-ben-1 status:Confirmed	K.LTNPTYGDLNHLVSVTMSGVTTC(+57.02)LR.F	LTNPTYGDLNHLVSVTMSGVTTC(+57.02)LR	N	65.77	2748.36	-11.1	917.116	3	680.48	F3:539869	31	217	241	Y	-
OVOC10239 OVP14396 WBGene00247048 locus:Ovo-ben-1 status:Confirmed	R.LHFFM(+15.99)PGFAPLSAR.G	LHFFM(+15.99)PGFAPLSAR	N	64.33	1605.81	-2.8	536.277	3	493.99	F4:386028	17	263	276	Y	-
OVOC10239 OVP14396 WBGene00247048 locus:Ovo-ben-1 status:Confirmed	R.IMSSFSVVPSPK.V	IMSSFSVVPSPK	N	62.88	1277.67	-8.2	639.837	2	361.2	F6:320221	54	163	174	N	-
OVOC10239 OVP14396 WBGene00247048 locus:Ovo-ben-1 status:Confirmed	R.EIVHVQAGQC(+57.02)GNQIGAK.F	EIVHVQAGQC(+57.02)GNQIGAK	N	61.73	1807.9	-2.4	904.955	2	250.27	F1:147097	2	3	19	Y	-
OVOC10239 OVP14396 WBGene00247048 locus:Ovo-ben-1 status:Confirmed	K.RISEQFTAM(+15.99)FR.R	RISEQFTAM(+15.99)FR	N	60.12	1400.69	-0.6	467.903	3	346.04	F1:202007	11	380	390	Y	Y
OVOC10239 OVP14396 WBGene00247048 locus:Ovo-ben-1 status:Confirmed	R.EVDEQMMQVQNK.N	EVDEQMMQVQNK	N	59.97	1477.65	-5.6	739.83	2	258.97	F2:228403	2	325	336	N	-
OVOC10239 OVP14396 WBGene00247048 locus:Ovo-ben-1 status:Confirmed	R.AILVDLEPGTM(+15.99)DSIR.G	AILVDLEPGTM(+15.99)DSIR	Y	59.32	1644.84	3.6	823.43	2	481.58	F1:279587	16	63	77	Y	-
OVOC10239 OVP14396 WBGene00247048 locus:Ovo-ben-1 status:Confirmed	K.EAEGC(+57.02)DC(+57.02)LQGFQLTHSLGGGTGSGM(+15.99)GTLLISK.I	EAEGC(+57.02)DC(+57.02)LQGFQLTHSLGGGTGSGM(+15.99)GTLLISK	N	55.02	3296.51	9.7	825.143	4	509.13	F4:394654	5	123	154	Y	-
OVOC10239 OVP14396 WBGene00247048 locus:Ovo-ben-1 status:Confirmed	K.NMMAAC(+57.02)DPR.H	NMMAAC(+57.02)DPR	N	54.92	1064.42	-6	533.214	2	198.92	F1:117677	9	298	306	Y	Y
OVOC10239 OVP14396 WBGene00247048 locus:Ovo-ben-1 status:Confirmed	K.LAVNMVPFPR.L	LAVNMVPFPR	N	53.74	1142.63	-7.2	572.317	2	449.67	F4:360675	48	253	262	N	Y
OVOC10239 OVP14396 WBGene00247048 locus:Ovo-ben-1 status:Confirmed	R.INVYYNEANGGK.Y	INVYYNEANGGK	N	52.85	1340.64	-8.9	671.319	2	241.14	F5:138010	4	47	58	N	-
OVOC10239 OVP14396 WBGene00247048 locus:Ovo-ben-1 status:Confirmed	K.LTNPTYGDLNHLVSVTM(+15.99)SGVTTC(+57.02)LR.F	LTNPTYGDLNHLVSVTM(+15.99)SGVTTC(+57.02)LR	N	52.8	2764.35	11.4	922.468	3	566.5	F4:427445	7	217	241	Y	-
OVOC10239 OVP14396 WBGene00247048 locus:Ovo-ben-1 status:Confirmed	K.NMM(+15.99)AAC(+57.02)DPR.H	NMM(+15.99)AAC(+57.02)DPR	N	50.84	1080.41	-0.9	541.214	2	129.83	F1:78096	2	298	306	Y	Y
OVOC10239 OVP14396 WBGene00247048 locus:Ovo-ben-1 status:Confirmed	K.GDSDLQIER.I	GDSDLQIER	Y	50.43	1031.49	0.3	516.752	2	215.83	F1:127386	1	38	46	N	-
OVOC10239 OVP14396 WBGene00247048 locus:Ovo-ben-1 status:Confirmed	S.ATFIGNTTAIQELFK.R	ATFIGNTTAIQELFK	N	49.96	1652.88	1.2	827.447	2	645.79	F1:373526	2	365	379	N	-
OVOC10239 OVP14396 WBGene00247048 locus:Ovo-ben-1 status:Confirmed	R.MSMREVDEQMMQVQNK.N	MSMREVDEQMMQVQNK	N	49.66	1982.87	-3.8	661.961	3	364.8	F3:359373	1	321	336	N	-
OVOC10239 OVP14396 WBGene00247048 locus:Ovo-ben-1 status:Confirmed	K.LAVNM(+15.99)VPFPR.L	LAVNM(+15.99)VPFPR	N	49.18	1158.62	-3	580.317	2	417.27	F1:242813	7	253	262	Y	Y
OVOC10239 OVP14396 WBGene00247048 locus:Ovo-ben-1 status:Confirmed	R.YLTVAAMFR.G	YLTVAAMFR	N	48.83	1070.56	-7.5	536.282	2	485.88	F4:381381	24	310	318	N	-
OVOC10239 OVP14396 WBGene00247048 locus:Ovo-ben-1 status:Confirmed	R.FPGQLNADLRK.L	FPGQLNADLRK	N	47.31	1257.68	-7.5	420.232	3	302.21	F2:253212	24	242	252	N	Y
OVOC10239 OVP14396 WBGene00247048 locus:Ovo-ben-1 status:Confirmed	R.ALNVAELTQQM(+15.99)FDAK.N	ALNVAELTQQM(+15.99)FDAK	N	46.8	1693.83	9.4	847.932	2	492	F1:285556	7	283	297	Y	-
OVOC10239 OVP14396 WBGene00247048 locus:Ovo-ben-1 status:Confirmed	K.AFLHWYTGEGM(+15.99)DEM(+15.99)E.F	AFLHWYTGEGM(+15.99)DEM(+15.99)E	N	43.55	1846.72	1.2	924.367	2	472.26	F1:274252	4	393	407	Y	Y
OVOC10239 OVP14396 WBGene00247048 locus:Ovo-ben-1 status:Confirmed	Y.FVEWIPNNVK.T	FVEWIPNNVK	N	41.31	1244.66	-1	623.334	2	458.39	F1:266361	1	341	350	N	Y
OVOC10239 OVP14396 WBGene00247048 locus:Ovo-ben-1 status:Confirmed	K.LTNPTYGDLNHLVSVTMSGVTTC(+57.02)LRFPGQLNADLRK.L	LTNPTYGDLNHLVSVTMSGVTTC(+57.02)LRFPGQLNADLRK	N	40.69	3988.03	16.2	998.031	4	716.86	F4:513500	7	217	252	Y	-
OVOC10239 OVP14396 WBGene00247048 locus:Ovo-ben-1 status:Confirmed	K.TAVC(+57.02)DIPPR.G	TAVC(+57.02)DIPPR	N	40.49	1027.51	-4.3	514.761	2	226.19	F1:133351	10	351	359	Y	Y
OVOC10239 OVP14396 WBGene00247048 locus:Ovo-ben-1 status:Confirmed	K.AFLHWYTGEG.M	AFLHWYTGEG	N	40.45	1179.53	1.2	590.775	2	479.37	F1:278368	1	393	402	N	Y
OVOC10239 OVP14396 WBGene00247048 locus:Ovo-ben-1 status:Confirmed	R.AILVDLEPGTMDSIRGGGFGQLFRPDNFVFGQSGAGNNWAK.G	AILVDLEPGTMDSIRGGGFGQLFRPDNFVFGQSGAGNNWAK	N	38.53	4338.13	-6.9	1085.53	4	718.06	F5:410583	1	63	103	N	-
OVOC10239 OVP14396 WBGene00247048 locus:Ovo-ben-1 status:Confirmed	K.NM(+15.99)M(+15.99)AAC(+57.02)DPR.H	NM(+15.99)M(+15.99)AAC(+57.02)DPR	N	37.73	1096.41	-8.9	549.207	2	76.44	F1:47488	3	298	306	Y	Y
OVOC10239 OVP14396 WBGene00247048 locus:Ovo-ben-1 status:Confirmed	K.NM(+15.99)MAAC(+57.02)DPR.H	NM(+15.99)MAAC(+57.02)DPR	N	36.14	1080.41	-2.8	541.213	2	98.84	F2:136698	4	298	306	Y	Y
OVOC10239 OVP14396 WBGene00247048 locus:Ovo-ben-1 status:Confirmed	K.TAVC(+57.02)DIPPRGLK.M	TAVC(+57.02)DIPPRGLK	Y	35.66	1325.71	-12.8	442.906	3	270.59	F1:158778	1	351	362	Y	Y
OVOC10239 OVP14396 WBGene00247048 locus:Ovo-ben-1 status:Confirmed	K.IREEYPDR.I	IREEYPDR	N	32.24	1076.53	-8.3	359.846	3	137.98	F1:82823	4	155	162	N	Y
OVOC10239 OVP14396 WBGene00247048 locus:Ovo-ben-1 status:Confirmed	F.VEWIPNNVK.T	VEWIPNNVK	N	29.23	1097.59	-4.9	549.798	2	374.09	F1:218075	2	342	350	N	Y
OVOC10239 OVP14396 WBGene00247048 locus:Ovo-ben-1 status:Confirmed	K.FWEVISDEHGIQPDGTYK.G	FWEVISDEHGIQPDGTYK	N	28.83	2119.99	13.9	707.679	3	482.95	F1:280416	1	20	37	N	-
OVOC10239 OVP14396 WBGene00247048 locus:Ovo-ben-1 status:Confirmed	K.IREEYPDRIMSSF.S	IREEYPDRIMSSF	N	27.87	1641.78	7.6	548.272	3	450.25	F1:261704	1	155	167	N	-
OVOC10239 OVP14396 WBGene00247048 locus:Ovo-ben-1 status:Confirmed	R.YLTVAAM(+15.99)FR.G	YLTVAAM(+15.99)FR	N	26.76	1086.55	0.5	544.284	2	387.16	F1:225546	2	310	318	Y	-
OVOC10239 OVP14396 WBGene00247048 locus:Ovo-ben-1 status:Confirmed	E.LVDNVLDVIRK.E	LVDNVLDVIRK	N	26.15	1282.76	-9.2	428.59	3	453.75	F1:263716	2	112	122	N	-
OVOC10239 OVP14396 WBGene00247048 locus:Ovo-ben-1 status:Confirmed	K.AFLHWYTGEGM(+15.99)DEME.F	AFLHWYTGEGM(+15.99)DEME	N	23.85	1830.72	2.3	916.371	2	514.25	F1:298325	1	393	407	Y	Y
OVOC10239 OVP14396 WBGene00247048 locus:Ovo-ben-1 status:Confirmed	K.VSDVVLEPYNAT.L	VSDVVLEPYNAT	N	23.2	1305.65	2.5	653.832	2	420.84	F1:244843	1	175	186	N	-
OVOC10239 OVP14396 WBGene00247048 locus:Ovo-ben-1 status:Confirmed	K.FWEVISDEHG.I	FWEVISDEHG	N	22.34	1217.54	-0.3	609.775	2	440.43	F1:256058	2	20	29	N	Y
OVOC10239 OVP14396 WBGene00247048 locus:Ovo-ben-1 status:Confirmed	R.EVDEQM(+15.99)MQVQNK.N	EVDEQM(+15.99)MQVQNK	N	22.25	1493.65	0.6	747.832	2	171.71	F2:178408	3	325	336	Y	-
OVOC10239 OVP14396 WBGene00247048 locus:Ovo-ben-1 status:Confirmed	D.LVSEYQQYQDATADDEADLQEGESEYIEQEE	LVSEYQQYQDATADDEADLQEGESEYIEQEE	N	22.2	3623.51	2.8	1208.85	3	564.4	F1:326994	3	418	448	N	-
OVOC10239 OVP14396 WBGene00247048 locus:Ovo-ben-1 status:Confirmed	E.LTQQM(+15.99)FDAK.N	LTQQM(+15.99)FDAK	N	19.66	1096.52	-5.1	549.266	2	203.15	F1:120117	1	289	297	Y	-
OVOC10239 OVP14396 WBGene00247048 locus:Ovo-ben-1 status:Confirmed	R.ISEQFTAMFR.R	ISEQFTAMFR	N	19.41	1228.59	-14.5	615.294	2	440.96	F5:252207	1	381	390	N	Y
OVOC10239 OVP14396 WBGene00247048 locus:Ovo-ben-1 status:Confirmed	K.LTNPTYGDLNHLVSVTM(+15.99)SGVTTC(+57.02)LRFPGQLNADLRK.L	LTNPTYGDLNHLVSVTM(+15.99)SGVTTC(+57.02)LRFPGQLNADLRK	N	18.64	4004.02	7.1	801.818	5	630.31	F4:464017	1	217	252	Y	-
OVOC1024 OVP07511 WBGene00237833 locus:Ovo-rpl-13 status:Confirmed	R.SLESLQQNVK.R	SLESLQQNVK	N	49.71	1144.61	-7.7	573.307	2	260.17	F2:229104	27	106	115	N	-
OVOC1024 OVP07511 WBGene00237833 locus:Ovo-rpl-13 status:Confirmed	K.KGDSTADELK.L	KGDSTADELK	N	48.01	1062.52	-2.8	532.265	2	48.27	F2:107679	6	136	145	N	-
OVOC1024 OVP07511 WBGene00237833 locus:Ovo-rpl-13 status:Confirmed	R.TIGIAVDYRR.T	TIGIAVDYRR	N	43.39	1162.65	-0.6	388.556	3	302.99	F1:177359	5	93	102	N	-
OVOC1024 OVP07511 WBGene00237833 locus:Ovo-rpl-13 status:Confirmed	K.AREVAEEGIGGRR	AREVAEEGIGGRR	N	39.77	1398.73	-5.1	467.249	3	113.65	F2:145154	2	199	211	N	-
OVOC1024 OVP07511 WBGene00237833 locus:Ovo-rpl-13 status:Confirmed	R.GFTLEELK.A	GFTLEELK	N	37.53	935.496	-2	468.755	2	354.98	F4:306441	11	75	82	N	-
OVOC1024 OVP07511 WBGene00237833 locus:Ovo-rpl-13 status:Confirmed	K.AREVAEEGIGGR.R	AREVAEEGIGGR	N	37.18	1242.63	-8	622.318	2	138.52	F2:159414	3	199	210	N	-
OVOC1024 OVP07511 WBGene00237833 locus:Ovo-rpl-13 status:Confirmed	K.AREVTEEEK.K	AREVTEEEK	N	31.01	1089.53	-7.2	545.768	2	52.11	F1:33562	1	166	174	N	-
OVOC1024 OVP07511 WBGene00237833 locus:Ovo-rpl-13 status:Confirmed	R.TIGIAVDYR.R	TIGIAVDYR	N	27.3	1006.54	-7	504.276	2	350.58	F2:280893	1	93	101	N	-
OVOC1024 OVP07511 WBGene00237833 locus:Ovo-rpl-13 status:Confirmed	K.LILFPK.K	LILFPK	Y	24.57	729.479	-6.1	365.745	2	367.17	F3:360774	10	124	129	N	-
OVOC1024 OVP07511 WBGene00237833 locus:Ovo-rpl-13 status:Confirmed	E.VTEEEK.K	VTEEEK	N	24.43	733.349	7.7	367.685	2	41.79	F1:27677	2	169	174	N	-
OVOC1024 OVP07511 WBGene00237833 locus:Ovo-rpl-13 status:Confirmed	T.ADELK.L	ADELK	Y	21.59	574.296	-3.6	575.301	1	285.29	F1:167169	4	141	145	N	Y
OVOC1024 OVP07511 WBGene00237833 locus:Ovo-rpl-13 status:Confirmed	R.MIAPRPVAGLLRPAVR.C	MIAPRPVAGLLRPAVR	N	20.68	1716.03	-5.9	430.013	4	403.23	F2:311083	1	45	60	N	-
OVOC1024 OVP07511 WBGene00237833 locus:Ovo-rpl-13 status:Confirmed	R.GVVLPIK.Q	GVVLPIK	N	20.65	724.485	-9.3	363.246	2	324.77	F2:266137	8	152	158	N	-
OVOC1024 OVP07511 WBGene00237833 locus:Ovo-rpl-13 status:Confirmed	K.LATQLR.G	LATQLR	Y	20.11	700.423	-10.6	351.215	2	133.99	F2:156855	3	146	151	N	-
OVOC10245 OVP06012 WBGene00247054 status:Predicted	K.DGNIM(+15.99)PYAGLK.T	DGNIM(+15.99)PYAGLK	N	36.89	1193.58	-2.7	597.793	2	305.3	F2:254958	2	170	180	Y	-
OVOC10245 OVP06012 WBGene00247054 status:Predicted	K.DGNIMPYAGLK.T	DGNIMPYAGLK	N	27.03	1177.58	-6.2	589.794	2	394.64	F2:306145	1	170	180	N	-
OVOC10245 OVP06012 WBGene00247054 status:Predicted	K.EVVVHMMR.C	EVVVHMMR	N	23.05	999.499	-13	500.75	2	231.57	F2:212733	1	128	135	N	-
OVOC10245 OVP06012 WBGene00247054 status:Predicted	P.PGAPGDDGK.D	PGAPGDDGK	N	17.29	812.366	-12.6	813.363	1	502.42	F7:389599	1	146	154	N	-
OVOC1025 OVP00494 WBGene00237834 status:Predicted	K.DPQEELDIITEK.L	DPQEELDIITEK	N	75.5	1428.7	-0.5	715.356	2	461.63	F1:268194	27	96	107	N	-
OVOC1025 OVP00494 WBGene00237834 status:Predicted	K.FGNASAVEMTGK.N	FGNASAVEMTGK	N	72.77	1210.57	-2.3	606.288	2	261.52	F1:153541	9	26	37	N	-
OVOC1025 OVP00494 WBGene00237834 status:Predicted	K.NITTTMTGIAFSK.I	NITTTMTGIAFSK	N	69.94	1383.71	-0.1	692.861	2	470.81	F1:273426	13	53	65	N	-
OVOC1025 OVP00494 WBGene00237834 status:Predicted	K.FGNASAVEM(+15.99)TGK.N	FGNASAVEM(+15.99)TGK	N	61.41	1226.56	0	614.287	2	194.55	F1:115166	4	26	37	Y	-
OVOC1025 OVP00494 WBGene00237834 status:Predicted	K.DVLVAVAEDR.A	DVLVAVAEDR	N	58.07	1085.57	-3.2	543.791	2	362.8	F1:211607	10	80	89	N	-
OVOC1025 OVP00494 WBGene00237834 status:Predicted	K.ASADGVYNR.L	ASADGVYNR	N	57.51	951.441	-7.3	476.724	2	123.95	F1:74756	11	122	130	N	-
OVOC1025 OVP00494 WBGene00237834 status:Predicted	K.LSKLEAPSLK.G	LSKLEAPSLK	N	53.37	1084.65	-5	362.555	3	281.11	F1:164834	12	108	117	N	-
OVOC1025 OVP00494 WBGene00237834 status:Predicted	K.DVLVAVAEDRAR.T	DVLVAVAEDRAR	N	53.06	1312.71	-0.8	657.362	2	335.2	F1:195782	3	80	91	N	-
OVOC1025 OVP00494 WBGene00237834 status:Predicted	K.KDPQEELDIITEK.L	KDPQEELDIITEK	N	51.22	1556.79	5.1	519.941	3	389.23	F1:226761	2	95	107	N	-
OVOC1025 OVP00494 WBGene00237834 status:Predicted	K.LGREDIVEQTGYVAAYK.N	LGREDIVEQTGYVAAYK	N	49.48	1910.97	-7.3	637.994	3	390.61	F2:303827	1	155	171	N	-
OVOC1025 OVP00494 WBGene00237834 status:Predicted	K.NITTTM(+15.99)TGIAFSK.I	NITTTM(+15.99)TGIAFSK	N	43.8	1399.7	-0.9	700.857	2	346.86	F1:202451	2	53	65	Y	-
OVOC1025 OVP00494 WBGene00237834 status:Predicted	K.HRWEGFVK.F	HRWEGFVK	N	42.3	1057.55	-10.1	353.519	3	215.9	F1:127464	10	18	25	N	-
OVOC1025 OVP00494 WBGene00237834 status:Predicted	K.DGGVIDNK.N	DGGVIDNK	N	42.12	816.398	-6.2	409.204	2	89.92	F1:55262	7	45	52	N	-
OVOC1025 OVP00494 WBGene00237834 status:Predicted	K.ANFNETK.D	ANFNETK	N	41.93	822.387	-6.7	412.198	2	81.8	F1:50614	8	73	79	N	-
OVOC1025 OVP00494 WBGene00237834 status:Predicted	K.LGREDIVEQTGY.V	LGREDIVEQTGY	N	32.68	1378.67	1	690.344	2	346.31	F1:202136	2	155	166	N	-
OVOC1025 OVP00494 WBGene00237834 status:Predicted	K.LSKLEAPSL.K	LSKLEAPSL	N	29.67	956.554	-0.7	479.284	2	371.6	F1:216657	1	108	116	N	-
OVOC1025 OVP00494 WBGene00237834 status:Predicted	K.LEAPSLK.G	LEAPSLK	N	29.28	756.438	-6.3	379.224	2	243.85	F2:219782	13	111	117	N	-
OVOC1025 OVP00494 WBGene00237834 status:Predicted	K.LSKLEAPS.L	LSKLEAPS	N	23.81	843.47	2.1	422.743	2	194.8	F1:115350	2	108	115	N	-
OVOC1025 OVP00494 WBGene00237834 status:Predicted	R.LTDHTK.Y	LTDHTK	N	23.8	713.371	-14.3	357.688	2	22.57	F1:16669	4	131	136	N	-
OVOC1025 OVP00494 WBGene00237834 status:Predicted	K.FKWDGK.E	FKWDGK	N	19.84	779.397	-9.8	390.702	2	199.18	F1:117874	1	9	14	N	-
OVOC1025 OVP00494 WBGene00237834 status:Predicted	K.LGREDIVEQTGYV.A	LGREDIVEQTGYV	N	17.74	1477.74	-3.2	739.875	2	389.65	F1:227006	1	155	167	N	-
OVOC10256 OVP00744 WBGene00247065 locus:Ovo-pdha-1 status:Partially_confirmed	K.NFFGGNGIVGAQQALGAGLAFAQK.Y	NFFGGNGIVGAQQALGAGLAFAQK	N	85.49	2335.21	1.9	779.411	3	668.13	F4:485629	17	161	184	N	-
OVOC10256 OVP00744 WBGene00247065 locus:Ovo-pdha-1 status:Partially_confirmed	R.NYC(+57.02)TAGNGPLFIEFATYR.F	NYC(+57.02)TAGNGPLFIEFATYR	N	72.99	2092.97	8.6	1047.5	2	593.34	F4:442841	11	646	663	Y	-
OVOC10256 OVP00744 WBGene00247065 locus:Ovo-pdha-1 status:Partially_confirmed	R.SSAVTDYYTRGDYIPGVWADGMDVLAVR.E	SSAVTDYYTRGDYIPGVWADGMDVLAVR	N	72.3	3076.46	7.1	1026.5	3	661.47	F4:481801	17	238	265	N	-
OVOC10256 OVP00744 WBGene00247065 locus:Ovo-pdha-1 status:Partially_confirmed	R.TEPALPTESLYC(+57.02)DIYHNTPPQYIR.G	TEPALPTESLYC(+57.02)DIYHNTPPQYIR	N	71.47	2877.36	9	960.137	3	556.83	F4:421933	16	357	380	Y	-
OVOC10256 OVP00744 WBGene00247065 locus:Ovo-pdha-1 status:Partially_confirmed	K.GPLMLEFATYR.Y	GPLMLEFATYR	N	68.42	1296.65	-0.7	649.334	2	555.79	F1:322092	27	280	290	N	-
OVOC10256 OVP00744 WBGene00247065 locus:Ovo-pdha-1 status:Partially_confirmed	K.LHRLESGPSTNVSVTR.N	LHRLESGPSTNVSVTR	N	68.09	1751.93	-7.4	584.979	3	213.11	F2:202167	2	45	60	N	-
OVOC10256 OVP00744 WBGene00247065 locus:Ovo-pdha-1 status:Partially_confirmed	R.GDYIPGVWADGMDVLAVR.E	GDYIPGVWADGMDVLAVR	N	66.73	1932.94	5.9	967.483	2	660.61	F4:481283	17	248	265	N	-
OVOC10256 OVP00744 WBGene00247065 locus:Ovo-pdha-1 status:Partially_confirmed	R.GDYVPGIWVDGMDVLAVR.E	GDYVPGIWVDGMDVLAVR	N	66.21	1960.97	4.3	981.497	2	687.23	F4:496531	3	621	638	N	-
OVOC10256 OVP00744 WBGene00247065 locus:Ovo-pdha-1 status:Partially_confirmed	K.IIAAGLVSEEELK.D	IIAAGLVSEEELK	N	66.07	1370.77	0.6	686.39	2	387.86	F4:325235	60	326	338	N	-
OVOC10256 OVP00744 WBGene00247065 locus:Ovo-pdha-1 status:Partially_confirmed	K.DSEDALITSYR.C	DSEDALITSYR	N	65.31	1268.59	-0.3	635.301	2	365.67	F1:213224	20	111	121	N	-
OVOC10256 OVP00744 WBGene00247065 locus:Ovo-pdha-1 status:Partially_confirmed	R.YSGHSMSDPGTSYR.T	YSGHSMSDPGTSYR	N	65.06	1543.64	8.7	515.557	3	195.41	F1:115659	3	291	304	N	-
OVOC10256 OVP00744 WBGene00247065 locus:Ovo-pdha-1 status:Partially_confirmed	R.GFC(+57.02)HLYTGQEAVAVGLC(+57.02)AAK.D	GFC(+57.02)HLYTGQEAVAVGLC(+57.02)AAK	N	63.92	2151.02	1.2	718.016	3	467.78	F1:271736	6	91	110	Y	-
OVOC10256 OVP00744 WBGene00247065 locus:Ovo-pdha-1 status:Partially_confirmed	R.LESGPSTNVSVTR.N	LESGPSTNVSVTR	N	61.64	1345.68	-5.3	673.846	2	233.33	F1:137374	3	48	60	N	-
OVOC10256 OVP00744 WBGene00247065 locus:Ovo-pdha-1 status:Partially_confirmed	R.LESGPSTNVSVTRNDALDYYHK.M	LESGPSTNVSVTRNDALDYYHK	N	61.59	2465.18	-2.2	617.302	4	357.37	F1:208488	2	48	69	N	-
OVOC10256 OVP00744 WBGene00247065 locus:Ovo-pdha-1 status:Partially_confirmed	K.IEQVLSELTGR.R	IEQVLSELTGR	N	58.91	1243.68	1.5	622.847	2	403.53	F4:334220	11	133	143	N	-
OVOC10256 OVP00744 WBGene00247065 locus:Ovo-pdha-1 status:Partially_confirmed	K.LHRLESGPSTNVSVTRNDALDYYHK.M	LHRLESGPSTNVSVTRNDALDYYHK	N	54.7	2871.43	-2.8	718.862	4	327.64	F1:191443	1	45	69	N	-
OVOC10256 OVP00744 WBGene00247065 locus:Ovo-pdha-1 status:Partially_confirmed	K.DPDDAVITAYR.C	DPDDAVITAYR	N	53.28	1234.58	-4	618.296	2	268.71	F3:304468	3	484	494	N	-
OVOC10256 OVP00744 WBGene00247065 locus:Ovo-pdha-1 status:Partially_confirmed	K.EVDAAVNIAR.T	EVDAAVNIAR	N	51.41	1056.56	-4.3	529.283	2	257.44	F1:151232	3	347	356	N	-
OVOC10256 OVP00744 WBGene00247065 locus:Ovo-pdha-1 status:Partially_confirmed	R.RMETAAGNLYK.E	RMETAAGNLYK	N	51.31	1252.62	-2.7	627.317	2	208.12	F1:122949	6	75	85	N	-
OVOC10256 OVP00744 WBGene00247065 locus:Ovo-pdha-1 status:Partially_confirmed	R.NDALDYYHK.M	NDALDYYHK	N	47.75	1137.51	-6.9	569.758	2	219.79	F2:205958	2	61	69	N	-
OVOC10256 OVP00744 WBGene00247065 locus:Ovo-pdha-1 status:Partially_confirmed	K.AILAELLGR.S	AILAELLGR	N	47.64	954.586	-10.3	478.295	2	507.26	F4:393606	27	508	516	N	-
OVOC10256 OVP00744 WBGene00247065 locus:Ovo-pdha-1 status:Partially_confirmed	R.LPC(+57.02)IFIC(+57.02)ENNGYGMGTPISR.S	LPC(+57.02)IFIC(+57.02)ENNGYGMGTPISR	N	46.97	2298.06	15.1	1150.05	2	551.88	F4:419092	3	591	610	Y	-
OVOC10256 OVP00744 WBGene00247065 locus:Ovo-pdha-1 status:Partially_confirmed	K.GGSMHMYNK.N	GGSMHMYNK	N	44.13	1023.43	-4	512.719	2	107.58	F1:65378	2	152	160	N	-
OVOC10256 OVP00744 WBGene00247065 locus:Ovo-pdha-1 status:Partially_confirmed	K.TC(+57.02)DPITLLK.E	TC(+57.02)DPITLLK	N	42.51	1059.56	-7.7	530.785	2	372.61	F4:316541	7	688	696	Y	-
OVOC10256 OVP00744 WBGene00247065 locus:Ovo-pdha-1 status:Partially_confirmed	K.GPLM(+15.99)LEFATYR.Y	GPLM(+15.99)LEFATYR	N	41.62	1312.65	5.1	657.335	2	499.31	F1:289779	5	280	290	Y	-
OVOC10256 OVP00744 WBGene00247065 locus:Ovo-pdha-1 status:Partially_confirmed	K.TRDPITGFK.D	TRDPITGFK	N	41.37	1033.56	-8.2	517.781	2	231.92	F2:212924	1	315	323	N	-
OVOC10256 OVP00744 WBGene00247065 locus:Ovo-pdha-1 status:Partially_confirmed	R.GHTMDDIK.V	GHTMDDIK	N	41.03	915.412	-9	458.709	2	105.63	F1:64256	2	754	761	N	-
OVOC10256 OVP00744 WBGene00247065 locus:Ovo-pdha-1 status:Partially_confirmed	K.SDALDMYTK.M	SDALDMYTK	N	40.51	1042.46	0.3	522.24	2	296.71	F1:173764	7	434	442	N	-
OVOC10256 OVP00744 WBGene00247065 locus:Ovo-pdha-1 status:Partially_confirmed	R.C(+57.02)HGYAYLSGISVK.A	C(+57.02)HGYAYLSGISVK	N	38.48	1453.7	-7	485.571	3	373.81	F2:294238	2	495	507	Y	-
OVOC10256 OVP00744 WBGene00247065 locus:Ovo-pdha-1 status:Partially_confirmed	R.C(+57.02)HGFTYLTGSKIEQVLSELTGRR.T	C(+57.02)HGFTYLTGSKIEQVLSELTGRR	N	37.63	2651.35	3.8	663.847	4	673.42	F1:389366	1	122	144	Y	-
OVOC10256 OVP00744 WBGene00247065 locus:Ovo-pdha-1 status:Partially_confirmed	R.SSAVTDYYTR.G	SSAVTDYYTR	N	34.99	1161.53	-6	581.769	2	238.62	F2:216795	1	238	247	N	-
OVOC10256 OVP00744 WBGene00247065 locus:Ovo-pdha-1 status:Partially_confirmed	K.NFYGGNGIVGAQQPVGAGIAFSMK.Y	NFYGGNGIVGAQQPVGAGIAFSMK	N	34.54	2382.18	-15.7	795.054	3	543.01	F3:461283	1	534	557	N	-
OVOC10256 OVP00744 WBGene00247065 locus:Ovo-pdha-1 status:Partially_confirmed	K.MEQSADLLYK.D	MEQSADLLYK	N	34.4	1196.57	-5.8	599.291	2	318.28	F1:186064	5	449	458	N	-
OVOC10256 OVP00744 WBGene00247065 locus:Ovo-pdha-1 status:Partially_confirmed	R.EYC(+57.02)NTGK.G	EYC(+57.02)NTGK	N	33.7	870.354	-14.1	436.178	2	42.95	F1:28296	1	273	279	Y	-
OVOC10256 OVP00744 WBGene00247065 locus:Ovo-pdha-1 status:Partially_confirmed	R.M(+15.99)ETAAGNLYK.E	M(+15.99)ETAAGNLYK	N	32.69	1112.52	-2.9	557.264	2	192.57	F1:114078	2	76	85	Y	-
OVOC10256 OVP00744 WBGene00247065 locus:Ovo-pdha-1 status:Partially_confirmed	R.TGNVYGK.G	TGNVYGK	N	30.87	737.371	-11.5	369.688	2	23.63	F2:93631	5	145	151	N	-
OVOC10256 OVP00744 WBGene00247065 locus:Ovo-pdha-1 status:Partially_confirmed	K.IEQVLSELTGRR.T	IEQVLSELTGRR	N	30.51	1399.78	-6.8	467.597	3	329.73	F4:291999	12	133	144	N	-
OVOC10256 OVP00744 WBGene00247065 locus:Ovo-pdha-1 status:Partially_confirmed	R.SSASTDYYARGDYVPGIWVDGMDVLAVR.E	SSASTDYYARGDYVPGIWVDGMDVLAVR	N	27.35	3062.44	15.5	1021.84	3	662.01	F4:482117	1	611	638	N	-
OVOC10256 OVP00744 WBGene00247065 locus:Ovo-pdha-1 status:Partially_confirmed	G.LVSEEELK.D	LVSEEELK	N	25.78	945.502	-6.4	473.755	2	221.77	F1:130807	2	331	338	N	-
OVOC10256 OVP00744 WBGene00247065 locus:Ovo-pdha-1 status:Partially_confirmed	K.ERIITLNLATRDELK.S	ERIITLNLATRDELK	N	25.61	1784.02	-7.1	595.675	3	359.64	F3:356449	1	697	711	N	-
OVOC10256 OVP00744 WBGene00247065 locus:Ovo-pdha-1 status:Partially_confirmed	R.TRDEVQQIRK.T	TRDEVQQIRK	N	23.41	1271.69	-2.3	424.904	3	65.29	F2:117484	4	305	314	N	-
OVOC10256 OVP00744 WBGene00247065 locus:Ovo-pdha-1 status:Partially_confirmed	R.IITLNLATRDELK.S	IITLNLATRDELK	N	21.05	1498.87	-10.1	500.626	3	387.5	F3:372404	1	699	711	N	-
OVOC10256 OVP00744 WBGene00247065 locus:Ovo-pdha-1 status:Partially_confirmed	K.IRGFC(+57.02)HLYAGQEAC(+57.02)AVGLFAVK.D	IRGFC(+57.02)HLYAGQEAC(+57.02)AVGLFAVK	N	19.62	2466.23	-7.2	617.56	4	493.97	F3:433306	1	462	483	Y	-
OVOC10256 OVP00744 WBGene00247065 locus:Ovo-pdha-1 status:Partially_confirmed	R.RTGNVYGK.G	RTGNVYGK	N	18.58	893.472	-8.4	447.74	2	47.84	F1:31137	1	144	151	N	-
OVOC10256 OVP00744 WBGene00247065 locus:Ovo-pdha-1 status:Partially_confirmed	K.SIESQARDEVNK.A	SIESQARDEVNK	N	17.64	1374.67	-7.9	459.228	3	234.11	F1:137872	1	712	723	N	-
OVOC10262 OVP10418 WBGene00247071 locus:Ovo-ehs-1 status:Predicted	K.DLVPAQEAAAFLK.R	DLVPAQEAAAFLK	N	56.04	1371.74	2.3	686.879	2	539.56	F6:422098	3	29	41	N	-
OVOC10262 OVP10418 WBGene00247071 locus:Ovo-ehs-1 status:Predicted	K.VRPVLLNSGLPSTSLAR.I	VRPVLLNSGLPSTSLAR	N	51.34	1779.04	-6.3	594.016	3	432.18	F2:327655	1	152	168	N	-
OVOC10262 OVP10418 WBGene00247071 locus:Ovo-ehs-1 status:Predicted	K.IANEELIHVQR.E	IANEELIHVQR	N	46.46	1320.71	-5.5	441.243	3	283.18	F2:242319	1	509	519	N	-
OVOC10262 OVP10418 WBGene00247071 locus:Ovo-ehs-1 status:Predicted	R.LTQLIESNDVETLNK.E	LTQLIESNDVETLNK	N	43.06	1715.89	-0.2	858.954	2	403.36	F2:311106	1	580	594	N	-
OVOC10262 OVP10418 WBGene00247071 locus:Ovo-ehs-1 status:Predicted	K.TGAFIAFK.L	TGAFIAFK	N	36.41	853.47	-5.6	427.74	2	380.4	F1:221703	1	68	75	N	-
OVOC10262 OVP10418 WBGene00247071 locus:Ovo-ehs-1 status:Predicted	K.IELTTLESTVTQLEK.Q	IELTTLESTVTQLEK	N	32.8	1703.92	-4.1	852.963	2	600.02	F6:456648	3	443	457	N	-
OVOC10262 OVP10418 WBGene00247071 locus:Ovo-ehs-1 status:Predicted	R.EVC(+57.02)SLEEEK.K	EVC(+57.02)SLEEEK	N	32.76	1121.49	-6.4	561.749	2	162.52	F2:173142	1	520	528	Y	-
OVOC10262 OVP10418 WBGene00247071 locus:Ovo-ehs-1 status:Predicted	K.YESIFDGLNPVEGK.V	YESIFDGLNPVEGK	N	26.37	1566.76	-21.1	784.369	2	504.99	F3:439597	1	133	146	N	-
OVOC10262 OVP10418 WBGene00247071 locus:Ovo-ehs-1 status:Predicted	M.NAVPTGNEELDALLREVEK.L	NAVPTGNEELDALLREVEK	N	16.73	2096.07	-15.7	699.688	3	633.69	F2:442991	1	394	412	N	-
OVOC10263 OVP06163 WBGene00247072 status:Predicted	K.YYATYNYFPVNAR.S	YYATYNYFPVNAR	N	80.23	1640.76	0.4	821.389	2	465.7	F1:270512	21	82	94	N	-
OVOC10263 OVP06163 WBGene00247072 status:Predicted	K.KVPVSDNDSILQQIIYK.S	KVPVSDNDSILQQIIYK	N	75.81	1959.07	1.6	654.031	3	524.74	F1:304319	9	25	41	N	-
OVOC10263 OVP06163 WBGene00247072 status:Predicted	K.VPVSDNDSILQQIIYK.S	VPVSDNDSILQQIIYK	N	65.68	1830.97	-14.9	916.48	2	549.53	F5:314230	10	26	41	N	-
OVOC10263 OVP06163 WBGene00247072 status:Predicted	K.LPHSETNWWIPIPGHPFR.A	LPHSETNWWIPIPGHPFR	N	63.57	2183.11	0.3	546.784	4	565.48	F1:327652	10	51	68	N	-
OVOC10263 OVP06163 WBGene00247072 status:Predicted	K.NC(+57.02)VLETPLTQR.Q	NC(+57.02)VLETPLTQR	N	56.71	1329.67	-0.7	665.842	2	369.75	F1:215555	11	109	119	Y	-
OVOC10263 OVP06163 WBGene00247072 status:Predicted	K.SGALYTNSK.L	SGALYTNSK	N	52.75	939.466	-5.2	470.738	2	112.97	F1:68485	11	42	50	N	-
OVOC10263 OVP06163 WBGene00247072 status:Predicted	K.NTVALSALK.N	NTVALSALK	N	43.18	915.539	-4	458.775	2	295.07	F1:172827	7	100	108	N	-
OVOC10263 OVP06163 WBGene00247072 status:Predicted	K.LPHSETNWWIPIPGHPFRATVVR.N	LPHSETNWWIPIPGHPFRATVVR	N	37.5	2709.43	0.6	678.365	4	538.87	F1:312406	1	51	73	N	-
OVOC10264 OVP06764 WBGene00247073 locus:Ovo-lec-2 status:Confirmed	K.YYPVPYESGLSGEGLVPGK.S	YYPVPYESGLSGEGLVPGK	N	93.48	2010.99	-4.7	671.335	3	485.8	F6:391397	132	147	165	N	-
OVOC10264 OVP06764 WBGene00247073 locus:Ovo-lec-2 status:Confirmed	R.FTINLHNTSADFSGNDVPLHISVR.F	FTINLHNTSADFSGNDVPLHISVR	N	92.25	2653.32	0	885.449	3	527.78	F6:415369	53	40	63	N	-
OVOC10264 OVP06764 WBGene00247073 locus:Ovo-lec-2 status:Confirmed	K.TAEDSVRFTINLHNTSADFSGNDVPLHISVR.F	TAEDSVRFTINLHNTSADFSGNDVPLHISVR	N	91.21	3411.68	8.1	853.934	4	528.04	F4:405467	16	33	63	N	-
OVOC10264 OVP06764 WBGene00247073 locus:Ovo-lec-2 status:Confirmed	R.FTINLHNTSADFSGNDVPLHISVRFDEGK.I	FTINLHNTSADFSGNDVPLHISVRFDEGK	N	90.16	3229.58	6.7	808.408	4	551.81	F4:419076	12	40	68	N	-
OVOC10264 OVP06764 WBGene00247073 locus:Ovo-lec-2 status:Confirmed	K.LTESFEPGQTLLVK.G	LTESFEPGQTLLVK	N	84.45	1560.84	-1.3	781.426	2	433.39	F6:361431	144	17	30	N	-
OVOC10264 OVP06764 WBGene00247073 locus:Ovo-lec-2 status:Confirmed	K.EYEHRVPLSSVTHFSIDGDVLVTYIHWGGK.Y	EYEHRVPLSSVTHFSIDGDVLVTYIHWGGK	N	83.37	3440.72	-13.2	1147.9	3	612.81	F6:463930	46	117	146	N	-
OVOC10264 OVP06764 WBGene00247073 locus:Ovo-lec-2 status:Confirmed	K.NEEYAFQIFINGER.Y	NEEYAFQIFINGER	N	78.3	1728.81	-1.4	865.411	2	574.59	F6:442087	47	237	250	N	-
OVOC10264 OVP06764 WBGene00247073 locus:Ovo-lec-2 status:Confirmed	R.NSLIAGEWGNEEREGK.M	NSLIAGEWGNEEREGK	N	72.71	1787.84	-7	596.951	3	207.66	F6:232444	101	207	222	N	-
OVOC10264 OVP06764 WBGene00247073 locus:Ovo-lec-2 status:Confirmed	K.NGDIALHFNPRFDEK.A	NGDIALHFNPRFDEK	N	65.67	1771.86	-4.8	591.626	3	390.77	F2:303930	29	188	202	N	-
OVOC10264 OVP06764 WBGene00247073 locus:Ovo-lec-2 status:Confirmed	R.NSLIAGEWGNEER.E	NSLIAGEWGNEER	N	63.1	1473.68	-6.9	737.845	2	382.52	F2:299221	87	207	219	N	-
OVOC10264 OVP06764 WBGene00247073 locus:Ovo-lec-2 status:Confirmed	K.AIVRNSLIAGEWGNEEREGK.M	AIVRNSLIAGEWGNEEREGK	N	60.39	2227.13	-6.6	557.787	4	369.6	F2:291799	19	203	222	N	-
OVOC10264 OVP06764 WBGene00247073 locus:Ovo-lec-2 status:Confirmed	K.TAEDSVRFTINLHNTSADFSGNDVPLHISVRFDEGK.I	TAEDSVRFTINLHNTSADFSGNDVPLHISVRFDEGK	N	56.97	3987.94	-5	798.59	5	596.46	F2:421691	5	33	68	N	-
OVOC10264 OVP06764 WBGene00247073 locus:Ovo-lec-2 status:Confirmed	M.TNEYETNYPVPYR.S	TNEYETNYPVPYR	N	56.68	1644.74	-5.7	823.374	2	354.53	F2:283134	26	2	14	N	-
OVOC10264 OVP06764 WBGene00247073 locus:Ovo-lec-2 status:Confirmed	R.VPLSSVTHFSIDGDVLVTYIHWGGK.Y	VPLSSVTHFSIDGDVLVTYIHWGGK	N	56.62	2726.41	-6.6	682.604	4	677.5	F2:468041	10	122	146	N	-
OVOC10264 OVP06764 WBGene00247073 locus:Ovo-lec-2 status:Confirmed	K.SLLIFATPEK.K	SLLIFATPEK	N	55.65	1117.64	-9	559.821	2	462.28	F6:377948	133	166	175	N	-
OVOC10264 OVP06764 WBGene00247073 locus:Ovo-lec-2 status:Confirmed	K.NGDIALHFNPR.F	NGDIALHFNPR	N	54.64	1252.63	-4	627.32	2	325.94	F2:266764	26	188	198	N	-
OVOC10264 OVP06764 WBGene00247073 locus:Ovo-lec-2 status:Confirmed	K.NEEYAFQIFINGERYATYAHR.L	NEEYAFQIFINGERYATYAHR	N	54.4	2591.22	0.1	648.812	4	562.18	F4:425013	12	237	257	N	-
OVOC10264 OVP06764 WBGene00247073 locus:Ovo-lec-2 status:Confirmed	K.IVFNTFSK.G	IVFNTFSK	N	52.49	954.518	-7.1	478.263	2	260.82	F4:252620	220	69	76	N	-
OVOC10264 OVP06764 WBGene00247073 locus:Ovo-lec-2 status:Confirmed	R.FTINLHNTSADFSGND.V	FTINLHNTSADFSGND	N	52.34	1751.78	-8.2	876.888	2	426.82	F3:394829	5	40	55	N	-
OVOC10264 OVP06764 WBGene00247073 locus:Ovo-lec-2 status:Confirmed	K.KNGDIALHFNPR.F	KNGDIALHFNPR	N	52.32	1380.73	-6.6	691.366	2	278.16	F2:239439	3	187	198	N	-
OVOC10264 OVP06764 WBGene00247073 locus:Ovo-lec-2 status:Confirmed	K.IVFNTFSKGEWGKEERK.S	IVFNTFSKGEWGKEERK	N	49.69	2054.06	-6.6	514.519	4	342.61	F2:276347	3	69	85	N	-
OVOC10264 OVP06764 WBGene00247073 locus:Ovo-lec-2 status:Confirmed	K.SNPYKKGDDIDIR.I	SNPYKKGDDIDIR	N	49.2	1519.76	-6.8	507.591	3	189.62	F2:188685	1	86	98	N	-
OVOC10264 OVP06764 WBGene00247073 locus:Ovo-lec-2 status:Confirmed	K.IVFNTFSKGEWGK.E	IVFNTFSKGEWGK	N	48.84	1511.78	-5.2	504.93	3	428.12	F2:325329	3	69	81	N	-
OVOC10264 OVP06764 WBGene00247073 locus:Ovo-lec-2 status:Confirmed	K.SLLIFATPEKK.G	SLLIFATPEKK	N	48.44	1245.73	-7.3	416.249	3	412.04	F2:316133	23	166	176	N	-
OVOC10264 OVP06764 WBGene00247073 locus:Ovo-lec-2 status:Confirmed	K.KNGDIALHFNPRFDEK.A	KNGDIALHFNPRFDEK	N	48.02	1899.96	-2.3	475.996	4	351.94	F2:281700	1	187	202	N	-
OVOC10264 OVP06764 WBGene00247073 locus:Ovo-lec-2 status:Confirmed	K.GIGFDLEIK.N	GIGFDLEIK	N	47.35	990.539	-6.5	496.273	2	461.96	F3:415012	65	228	236	N	-
OVOC10264 OVP06764 WBGene00247073 locus:Ovo-lec-2 status:Confirmed	K.YTIYVDQK.E	YTIYVDQK	N	47.15	1028.52	-6.7	515.263	2	266.84	F2:232915	76	106	113	N	-
OVOC10264 OVP06764 WBGene00247073 locus:Ovo-lec-2 status:Confirmed	K.IVFNTFSKGEWGKEER.K	IVFNTFSKGEWGKEER	N	45.9	1925.96	-5.5	482.495	4	339.1	F3:344726	3	69	84	N	-
OVOC10264 OVP06764 WBGene00247073 locus:Ovo-lec-2 status:Confirmed	K.KGDDIDIR.I	KGDDIDIR	N	42.43	930.477	-6.2	466.243	2	138.47	F2:159402	38	91	98	N	-
OVOC10264 OVP06764 WBGene00247073 locus:Ovo-lec-2 status:Confirmed	R.NSLIAGEWGNEEREG.K	NSLIAGEWGNEEREG	N	41.12	1659.75	-6.7	830.876	2	336.92	F3:343476	4	207	221	N	-
OVOC10264 OVP06764 WBGene00247073 locus:Ovo-lec-2 status:Confirmed	D.GDVLVTYIHWGGK.Y	GDVLVTYIHWGGK	N	40.3	1443.75	-7.6	482.254	3	473.81	F3:421784	3	134	146	N	-
OVOC10264 OVP06764 WBGene00247073 locus:Ovo-lec-2 status:Confirmed	R.YATYAHR.L	YATYAHR	N	39.87	880.419	-7.2	441.214	2	58.43	F2:113549	27	251	257	N	-
OVOC10264 OVP06764 WBGene00247073 locus:Ovo-lec-2 status:Confirmed	D.FSGNDVPLHISVR.F	FSGNDVPLHISVR	N	39.77	1439.75	-6.7	480.921	3	356.95	F3:354927	3	51	63	N	-
OVOC10264 OVP06764 WBGene00247073 locus:Ovo-lec-2 status:Confirmed	K.RFHINLLK.K	RFHINLLK	N	38.73	1039.63	-5.2	520.819	2	246.63	F3:291825	60	179	186	N	-
OVOC10264 OVP06764 WBGene00247073 locus:Ovo-lec-2 status:Confirmed	K.RFHINLLKK.N	RFHINLLKK	N	36.97	1167.72	-3.3	390.247	3	170.1	F3:248060	14	179	187	N	-
OVOC10264 OVP06764 WBGene00247073 locus:Ovo-lec-2 status:Confirmed	K.GDDIDIR.I	GDDIDIR	N	36.32	802.382	-5.3	402.196	2	187.79	F2:187662	5	92	98	N	-
OVOC10264 OVP06764 WBGene00247073 locus:Ovo-lec-2 status:Confirmed	R.NSLIAGEWGNEERE.G	NSLIAGEWGNEERE	N	36.3	1602.73	-7.6	802.365	2	339.05	F3:344670	4	207	220	N	-
OVOC10264 OVP06764 WBGene00247073 locus:Ovo-lec-2 status:Confirmed	K.KGDDIDIRIR.A	KGDDIDIRIR	N	34.05	1199.66	-3.6	400.893	3	113.34	F3:215542	17	91	100	N	-
OVOC10264 OVP06764 WBGene00247073 locus:Ovo-lec-2 status:Confirmed	K.SLLIFATPEKKG.K	SLLIFATPEKKG	N	33.97	1302.75	-7.9	435.255	3	409.76	F2:314820	4	166	177	N	-
OVOC10264 OVP06764 WBGene00247073 locus:Ovo-lec-2 status:Confirmed	R.FHINLLK.K	FHINLLK	Y	33.04	883.528	-8.2	442.768	2	326.01	F3:337247	14	180	186	N	-
OVOC10264 OVP06764 WBGene00247073 locus:Ovo-lec-2 status:Confirmed	D.IALHFNPR.F	IALHFNPR	Y	32.86	966.54	-7.4	484.274	2	280.38	F2:240695	10	191	198	N	-
OVOC10264 OVP06764 WBGene00247073 locus:Ovo-lec-2 status:Confirmed	K.GEWGKEERK.S	GEWGKEERK	N	32.47	1117.55	-3.7	559.781	2	40.88	F2:103442	20	77	85	N	-
OVOC10264 OVP06764 WBGene00247073 locus:Ovo-lec-2 status:Confirmed	D.VLVTYIHWGGK.Y	VLVTYIHWGGK	N	32.46	1271.7	-6.3	424.906	3	394.36	F3:376329	1	136	146	N	-
OVOC10264 OVP06764 WBGene00247073 locus:Ovo-lec-2 status:Confirmed	K.GEWGKEER.K	GEWGKEER	N	31.95	989.457	-6.2	495.733	2	87.53	F2:130210	11	77	84	N	-
OVOC10264 OVP06764 WBGene00247073 locus:Ovo-lec-2 status:Confirmed	R.IRAHDSK.Y	IRAHDSK	N	30.09	825.446	-5.9	413.728	2	9.63	F5:5762	9	99	105	N	-
OVOC10264 OVP06764 WBGene00247073 locus:Ovo-lec-2 status:Confirmed	F.SIDGDVLVTYIHWGGK.Y	SIDGDVLVTYIHWGGK	N	29.25	1758.89	-8.1	587.301	3	591.5	F2:418851	4	131	146	N	-
OVOC10264 OVP06764 WBGene00247073 locus:Ovo-lec-2 status:Confirmed	K.TAEDSVR.F	TAEDSVR	N	28.09	776.366	-10.1	389.187	2	56.07	F1:35870	61	33	39	N	-
OVOC10264 OVP06764 WBGene00247073 locus:Ovo-lec-2 status:Confirmed	I.ALHFNPR.F	ALHFNPR	Y	27.26	853.456	-7.3	427.732	2	280.17	F2:240589	19	192	198	N	-
OVOC10264 OVP06764 WBGene00247073 locus:Ovo-lec-2 status:Confirmed	G.NDVPLHISVR.F	NDVPLHISVR	N	25.85	1148.63	-5.9	383.882	3	242.52	F3:289473	1	54	63	N	-
OVOC10264 OVP06764 WBGene00247073 locus:Ovo-lec-2 status:Confirmed	R.NSLIAGEWG.N	NSLIAGEWG	N	24.49	945.456	-8.2	473.731	2	422.98	F3:392690	2	207	215	N	-
OVOC10264 OVP06764 WBGene00247073 locus:Ovo-lec-2 status:Confirmed	K.YTIYVD.Q	YTIYVD	N	23.85	772.364	-7.7	773.366	1	295.94	F3:320035	2	106	111	N	-
OVOC10264 OVP06764 WBGene00247073 locus:Ovo-lec-2 status:Confirmed	E.PGQTLLVK.G	PGQTLLVK	Y	23.66	854.523	-10.1	428.264	2	464.61	F2:346231	4	23	30	N	-
OVOC10264 OVP06764 WBGene00247073 locus:Ovo-lec-2 status:Confirmed	N.SLIAGEWGNEEREGK.M	SLIAGEWGNEEREGK	N	23.29	1673.8	-4.9	558.938	3	265.67	F3:302716	2	208	222	N	-
OVOC10264 OVP06764 WBGene00247073 locus:Ovo-lec-2 status:Confirmed	V.FNTFSK.G	FNTFSK	N	21.9	742.365	-11.3	743.364	1	288.37	F3:315678	1	71	76	N	-
OVOC10264 OVP06764 WBGene00247073 locus:Ovo-lec-2 status:Confirmed	E.YETNYPVPYR.S	YETNYPVPYR	N	21.48	1300.61	1.5	651.313	2	255.87	F3:297077	3	5	14	N	-
OVOC10264 OVP06764 WBGene00247073 locus:Ovo-lec-2 status:Confirmed	K.IVFNTF.S	IVFNTF	N	21.37	739.39	-1	740.397	1	457.34	F4:365068	2	69	74	N	-
OVOC10264 OVP06764 WBGene00247073 locus:Ovo-lec-2 status:Confirmed	R.YATYAHRLDPR.E	YATYAHRLDPR	N	21.08	1361.68	-5.2	454.9	3	199.27	F2:194253	3	251	261	N	-
OVOC10264 OVP06764 WBGene00247073 locus:Ovo-lec-2 status:Confirmed	A.LHFNPR.F	LHFNPR	Y	20.65	782.419	-8.2	392.213	2	278.93	F2:239886	13	193	198	N	Y
OVOC10264 OVP06764 WBGene00247073 locus:Ovo-lec-2 status:Confirmed	K.LTESFEPGQTLLVKGK.T	LTESFEPGQTLLVKGK	N	18.92	1745.96	-8.4	582.988	3	358.95	F3:356051	1	17	32	N	-
OVOC10264 OVP06764 WBGene00247073 locus:Ovo-lec-2 status:Confirmed	Y.ATYAHR.L	ATYAHR	N	17.92	717.356	-7.2	359.683	2	58.19	F2:113427	5	252	257	N	-
OVOC10264 OVP06764 WBGene00247073 locus:Ovo-lec-2 status:Confirmed	G.FDLEIK.N	FDLEIK	N	17.42	763.412	-5.8	382.711	2	322.64	F3:335323	1	231	236	N	-
OVOC10266 OVP05463 WBGene00247075 status:Predicted	K.SVVRELDSSNDLTFLR.L	SVVRELDSSNDLTFLR	N	76.31	1849.95	-1.4	617.658	3	492.09	F1:285642	2	55	70	N	-
OVOC10266 OVP05463 WBGene00247075 status:Predicted	K.HEIMIAPDK.D	HEIMIAPDK	N	60.8	1052.53	2.6	527.275	2	202.76	F1:119905	2	76	84	N	-
OVOC10266 OVP05463 WBGene00247075 status:Predicted	R.STLDDETTQQYC(+57.02)VLLHQLC(+57.02)DK.S	STLDDETTQQYC(+57.02)VLLHQLC(+57.02)DK	N	58.28	2566.17	14.1	856.409	3	572.84	F1:331815	4	32	52	Y	-
OVOC10266 OVP05463 WBGene00247075 status:Predicted	R.ELDSSNDLTFLR.L	ELDSSNDLTFLR	N	57.23	1408.68	-1.4	705.348	2	474.5	F1:275538	4	59	70	N	-
OVOC10266 OVP05463 WBGene00247075 status:Predicted	K.NVAGVIIM(+15.99)DSSGR.A	NVAGVIIM(+15.99)DSSGR	N	39.71	1333.67	-6.2	667.836	2	365.35	F1:213033	3	16	28	Y	-
OVOC10266 OVP05463 WBGene00247075 status:Predicted	K.HEIM(+15.99)IAPDK.D	HEIM(+15.99)IAPDK	N	31.03	1068.53	-14.3	535.263	2	167.89	F1:99928	2	76	84	Y	-
OVOC10286 OVP05396 WBGene00247095 status:Predicted	R.LPLSVIPIFIIER.V	LPLSVIPIFIIER	N	53.47	1508.93	3.6	755.476	2	737.38	F1:425929	2	335	347	N	-
OVOC10286 OVP05396 WBGene00247095 status:Predicted	R.SVNEILNEIAWK.F	SVNEILNEIAWK	N	41.24	1414.75	-14.6	708.37	2	580	F6:445213	6	473	484	N	-
OVOC10286 OVP05396 WBGene00247095 status:Predicted	R.SFNTFIYHDLGK.W	SFNTFIYHDLGK	N	40.87	1440.7	-7.9	481.238	3	450.57	F1:261897	3	306	317	N	-
OVOC10289 OVP11224 WBGene00247098 status:Predicted	R.ESSEHIDSVSAEMNSYSPIFEYSGFR.A	ESSEHIDSVSAEMNSYSPIFEYSGFR	N	59.35	2967.29	-7.3	990.096	3	603.07	F2:425432	4	100	125	N	-
OVOC10289 OVP11224 WBGene00247098 status:Predicted	R.ESSEHIDSVSAEM(+15.99)NSYSPIFEYSGFR.A	ESSEHIDSVSAEM(+15.99)NSYSPIFEYSGFR	N	53.51	2983.28	-3.5	995.431	3	538.85	F2:388690	9	100	125	Y	-
OVOC10289 OVP11224 WBGene00247098 status:Predicted	R.IQSNIVVR.E	IQSNIVVR	N	35.19	927.55	-7.4	464.779	2	216.07	F2:203833	3	92	99	N	-
OVOC10289 OVP11224 WBGene00247098 status:Predicted	R.ESSEHIDS.V	ESSEHIDS	N	21.07	902.362	-6	452.185	2	66.89	F1:42035	1	100	107	N	-
OVOC10290 OVP04534 WBGene00247099 status:Predicted	K.YYAYSAHDTTLAALMC(+57.02)TLDAK.H	YYAYSAHDTTLAALMC(+57.02)TLDAK	N	71.28	2378.09	1.8	793.706	3	601.92	F4:447750	8	297	317	Y	-
OVOC10290 OVP04534 WBGene00247099 status:Predicted	R.TLISAMANFIGFYNNPSQNER.I	TLISAMANFIGFYNNPSQNER	N	69.82	2386.14	-2.4	796.385	3	736.16	F6:534503	1	101	121	N	-
OVOC10290 OVP04534 WBGene00247099 status:Predicted	K.GC(+57.02)PIQQEHWPQGLGQLTVQGMIQQVK.L	GC(+57.02)PIQQEHWPQGLGQLTVQGMIQQVK	N	69.31	2959.48	-13	987.488	3	602.54	F5:344540	6	41	66	Y	-
OVOC10290 OVP04534 WBGene00247099 status:Predicted	K.KYTGVLEELESIC(+57.02)K.Q	KYTGVLEELESIC(+57.02)K	N	65.38	1667.84	-7.6	556.951	3	508.79	F5:290985	11	180	193	Y	-
OVOC10290 OVP04534 WBGene00247099 status:Predicted	K.LYAFRIPVSDYQYDQLR.Q	LYAFRIPVSDYQYDQLR	N	58.33	2146.08	-2.4	716.367	3	523.69	F5:299480	3	213	229	N	-
OVOC10290 OVP04534 WBGene00247099 status:Predicted	R.QLSYAIQNYENGLNLQPYDGIDFK.H	QLSYAIQNYENGLNLQPYDGIDFK	N	58	2802.35	-10.1	935.115	3	618.76	F5:353864	4	230	253	N	-
OVOC10290 OVP04534 WBGene00247099 status:Predicted	K.IRGGSIFWSILNHFDLK.L	IRGGSIFWSILNHFDLK	N	52.75	2002.08	-12.2	668.359	3	703.1	F5:402084	2	259	275	N	-
OVOC10290 OVP04534 WBGene00247099 status:Predicted	K.YTGVLEELESIC(+57.02)K.Q	YTGVLEELESIC(+57.02)K	N	52.43	1539.75	-11.4	770.873	2	577.72	F5:330411	10	181	193	Y	-
OVOC10290 OVP04534 WBGene00247099 status:Predicted	K.NTDYVGIPDTYC(+57.02)PR.Q	NTDYVGIPDTYC(+57.02)PR	N	48.61	1669.74	-2	835.876	2	332.04	F6:303574	12	147	160	Y	-
OVOC10290 OVP04534 WBGene00247099 status:Predicted	G.DDLLLLQAIWR.H	DDLLLLQAIWR	N	46.35	1354.76	-7.6	678.383	2	727.16	F6:529345	6	19	29	N	-
OVOC10290 OVP04534 WBGene00247099 status:Predicted	R.GGSIFWSILNHFDLK.L	GGSIFWSILNHFDLK	N	43.54	1732.89	-13.1	578.631	3	735.69	F5:420768	1	261	275	N	-
OVOC10290 OVP04534 WBGene00247099 status:Predicted	K.QSLSFNDVPR.C	QSLSFNDVPR	N	41.8	1161.58	-6.2	581.793	2	258.5	F6:261539	1	194	203	N	-
OVOC10290 OVP04534 WBGene00247099 status:Predicted	K.LYC(+57.02)LKPENYENSHC(+57.02)TWMNNLK.Y	LYC(+57.02)LKPENYENSHC(+57.02)TWMNNLK	N	39.42	2713.21	-12.4	905.399	3	391.62	F5:223995	12	276	296	Y	-
OVOC10290 OVP04534 WBGene00247099 status:Predicted	K.LVQQTPEWK.N	LVQQTPEWK	N	38.93	1127.6	-12.1	564.799	2	260.01	F2:228988	1	167	175	N	-
OVOC10290 OVP04534 WBGene00247099 status:Predicted	R.IPVSDYQYDQLR.Q	IPVSDYQYDQLR	N	33.67	1495.73	-6.9	748.867	2	237.37	F6:249427	7	218	229	N	-
OVOC10290 OVP04534 WBGene00247099 status:Predicted	K.FLSSYYDPR.Q	FLSSYYDPR	N	33.07	1146.53	-1.5	574.274	2	258.49	F6:261537	6	81	89	N	-
OVOC10290 OVP04534 WBGene00247099 status:Predicted	K.ILSDGGYPK.Y	ILSDGGYPK	N	23.57	948.492	1.8	475.254	2	202.57	F5:115969	6	320	328	N	-
OVOC10291 OVP10774 WBGene00247100 status:Predicted	K.ESEYNNETISDAIITR.I	ESEYNNETISDAIITR	N	68.77	1853.86	7	927.946	2	422.65	F1:245863	5	161	176	N	-
OVOC10291 OVP10774 WBGene00247100 status:Predicted	K.KIDGKPVPITNLPQLADYER.I	KIDGKPVPITNLPQLADYER	N	58.67	2266.23	-4.8	756.414	3	468.05	F2:348176	2	133	152	N	-
OVOC10291 OVP10774 WBGene00247100 status:Predicted	R.TLHSELLYSLSPER.N	TLHSELLYSLSPER	N	53.44	1643.85	-0.3	548.958	3	452.18	F1:262817	2	83	96	N	-
OVOC10291 OVP10774 WBGene00247100 status:Predicted	R.LFELLPDPYDVSQR.R	LFELLPDPYDVSQR	N	50.23	1690.86	1.6	846.437	2	611.15	F1:353716	2	8	21	N	-
OVOC10291 OVP10774 WBGene00247100 status:Predicted	R.LFELLPDPYDVSQRR.F	LFELLPDPYDVSQRR	N	41.31	1846.96	-0.4	616.659	3	559.51	F1:324216	4	8	22	N	-
OVOC10291 OVP10774 WBGene00247100 status:Predicted	R.IC(+57.02)LFSDVK.N	IC(+57.02)LFSDVK	N	34.24	980.5	-0.9	491.257	2	403.6	F2:311288	5	26	33	Y	-
OVOC10291 OVP10774 WBGene00247100 status:Predicted	R.FFRIC(+57.02)LFSDVK.N	FFRIC(+57.02)LFSDVK	N	24.6	1430.74	-2.9	477.918	3	558.42	F1:323607	1	23	33	Y	-
OVOC10291 OVP10774 WBGene00247100 status:Predicted	K.NAPELR.Q	NAPELR	Y	18.19	698.371	-4.8	350.191	2	93.23	F2:133524	4	34	39	N	-
OVOC10293 OVP11717 WBGene00247102 locus:Ovo-pbs-3 status:Predicted	K.IKPEVVAEMVSNLLYQHR.F	IKPEVVAEMVSNLLYQHR	N	77.9	2125.14	-3	709.384	3	669.53	F4:486425	33	82	99	N	-
OVOC10293 OVP11717 WBGene00247102 locus:Ovo-pbs-3 status:Predicted	R.DAASGWGVIVYTITK.D	DAASGWGVIVYTITK	N	75.87	1579.82	1.8	790.921	2	651.54	F4:476137	28	178	192	N	-
OVOC10293 OVP11717 WBGene00247102 locus:Ovo-pbs-3 status:Predicted	R.LGEQMTTIATNMK.K	LGEQMTTIATNMK	N	73.88	1436.7	1.4	719.359	2	386.15	F1:224947	6	28	40	N	-
OVOC10293 OVP11717 WBGene00247102 locus:Ovo-pbs-3 status:Predicted	K.EGMNSDELFEATAQSMLSAMER.D	EGMNSDELFEATAQSMLSAMER	N	72.08	2446.04	6.1	816.361	3	737.26	F4:525210	5	156	177	N	-
OVOC10293 OVP11717 WBGene00247102 locus:Ovo-pbs-3 status:Predicted	R.FGGYFTEPLIAGLDPTTNK.P	FGGYFTEPLIAGLDPTTNK	N	66.64	2040.02	-1.3	681.013	3	642.18	F1:371493	13	100	118	N	-
OVOC10293 OVP11717 WBGene00247102 locus:Ovo-pbs-3 status:Predicted	K.VYIGLGGFHSDAK.T	VYIGLGGFHSDAK	N	64.49	1362.69	-4.9	455.236	3	294.18	F4:271696	30	49	61	N	-
OVOC10293 OVP11717 WBGene00247102 locus:Ovo-pbs-3 status:Predicted	R.LGEQM(+15.99)TTIATNMK.K	LGEQM(+15.99)TTIATNMK	N	60.36	1452.7	-4.7	727.351	2	268.65	F2:233938	8	28	40	Y	-
OVOC10293 OVP11717 WBGene00247102 locus:Ovo-pbs-3 status:Predicted	K.IKPEVVAEM(+15.99)VSNLLYQHR.F	IKPEVVAEM(+15.99)VSNLLYQHR	N	53.66	2141.13	1.5	536.291	4	594.61	F1:344311	5	82	99	Y	-
OVOC10293 OVP11717 WBGene00247102 locus:Ovo-pbs-3 status:Predicted	R.LGEQMTTIATNM(+15.99)K.K	LGEQMTTIATNM(+15.99)K	N	47.57	1452.7	-3.7	727.352	2	294.94	F2:248996	1	28	40	Y	-
OVOC10293 OVP11717 WBGene00247102 locus:Ovo-pbs-3 status:Predicted	R.LGEQM(+15.99)TTIATNM(+15.99)K.K	LGEQM(+15.99)TTIATNM(+15.99)K	N	45.35	1468.69	-5	735.349	2	187.06	F2:187173	1	28	40	Y	-
OVOC10293 OVP11717 WBGene00247102 locus:Ovo-pbs-3 status:Predicted	K.EGM(+15.99)NSDELFEATAQSMLSAMER.D	EGM(+15.99)NSDELFEATAQSMLSAMER	N	39.8	2462.04	-2.3	821.685	3	735.94	F2:501503	2	156	177	Y	-
OVOC10293 OVP11717 WBGene00247102 locus:Ovo-pbs-3 status:Predicted	K.NLYELRENRK.I	NLYELRENRK	N	34.72	1333.71	-0.4	667.862	2	183.62	F1:108942	1	72	81	N	-
OVOC10293 OVP11717 WBGene00247102 locus:Ovo-pbs-3 status:Predicted	K.NLYELR.E	NLYELR	Y	24.52	806.429	-5.6	404.219	2	280.52	F2:240791	10	72	77	N	-
OVOC10295 OVP01522 WBGene00247104 locus:Ovo-copb-1 status:Predicted	R.VGDGVTGTENLFDLSLSQALGTVAK.S	VGDGVTGTENLFDLSLSQALGTVAK	N	65.56	2491.28	-5.4	831.43	3	734.88	F7:522298	2	684	708	N	-
OVOC10295 OVP01522 WBGene00247104 locus:Ovo-copb-1 status:Predicted	K.TNPLDPNSPIIGHIR.I	TNPLDPNSPIIGHIR	N	59.17	1642.88	-5.9	548.63	3	419.3	F2:320295	5	926	940	N	-
OVOC10295 OVP01522 WBGene00247104 locus:Ovo-copb-1 status:Predicted	K.LREPELLEPLMPAIR.S	LREPELLEPLMPAIR	N	58.08	1776	-5.4	593.003	3	552.08	F6:429260	2	128	142	N	-
OVOC10295 OVP01522 WBGene00247104 locus:Ovo-copb-1 status:Predicted	K.VASTENGVIFSTIAYDVR.G	VASTENGVIFSTIAYDVR	N	54.21	1940.98	-15.5	971.484	2	558.58	F7:421608	2	797	814	N	-
OVOC10295 OVP01522 WBGene00247104 locus:Ovo-copb-1 status:Predicted	R.TISFTQLAPR.V	TISFTQLAPR	N	45.95	1132.62	-5.1	567.316	2	385.68	F7:323023	5	674	683	N	-
OVOC10295 OVP01522 WBGene00247104 locus:Ovo-copb-1 status:Predicted	K.VNVNTPITDLR.A	VNVNTPITDLR	N	45.13	1240.68	-15.3	621.337	2	377.36	F2:296244	11	859	869	N	-
OVOC10295 OVP01522 WBGene00247104 locus:Ovo-copb-1 status:Predicted	K.DLQHPNEFIR.G	DLQHPNEFIR	N	40.03	1267.63	-7.1	423.548	3	326.29	F1:190695	1	109	118	N	-
OVOC10295 OVP01522 WBGene00247104 locus:Ovo-copb-1 status:Predicted	R.AFLTHLSTITNMK.L	AFLTHLSTITNMK	N	38.92	1475.78	-6	492.931	3	409.38	F7:336545	3	870	882	N	-
OVOC10295 OVP01522 WBGene00247104 locus:Ovo-copb-1 status:Predicted	K.LIMMIMNGEK.I	LIMMIMNGEK	N	37.97	1178.59	-11.1	590.294	2	416.9	F6:352002	2	45	54	N	-
OVOC10295 OVP01522 WBGene00247104 locus:Ovo-copb-1 status:Predicted	K.WPEAEAVFLQK.C	WPEAEAVFLQK	N	37.59	1316.68	-7.6	659.341	2	480.41	F7:377073	5	630	640	N	-
OVOC10295 OVP01522 WBGene00247104 locus:Ovo-copb-1 status:Predicted	K.ARQLVTADGTYATQSALSIVK.T	ARQLVTADGTYATQSALSIVK	N	30.01	2192.18	2.3	731.736	3	424.69	F7:345258	2	517	537	N	-
OVOC10295 OVP01522 WBGene00247104 locus:Ovo-copb-1 status:Predicted	R.VLSASDLEVR.K	VLSASDLEVR	N	25.29	1087.59	-2.5	544.8	2	241.18	F6:251641	1	329	338	N	-
OVOC10295 OVP01522 WBGene00247104 locus:Ovo-copb-1 status:Predicted	R.NVEEMVM(+15.99)YLK.K	NVEEMVM(+15.99)YLK	N	18.78	1270.59	-4.5	636.301	2	455.62	F7:362922	2	353	362	Y	-
OVOC10296 OVP06890 WBGene00247105 locus:Ovo-casy-1 status:Partially_confirmed	K.DGVHLDC(+57.02)SDPQYLLNVVAIR.C	DGVHLDC(+57.02)SDPQYLLNVVAIR	N	93.65	2283.13	-3.4	762.049	3	606.69	F6:460469	12	108	127	Y	-
OVOC10296 OVP06890 WBGene00247105 locus:Ovo-casy-1 status:Partially_confirmed	K.YQITNALDGFPFAIDDQGVLR.N	YQITNALDGFPFAIDDQGVLR	N	78.75	2352.18	-2.1	785.064	3	705.22	F6:516724	28	191	211	N	-
OVOC10296 OVP06890 WBGene00247105 locus:Ovo-casy-1 status:Partially_confirmed	K.ANTAEDLSLLLQQVMYTNTK.K	ANTAEDLSLLLQQVMYTNTK	N	78.32	2252.14	-4.7	751.716	3	736.15	F6:534499	4	570	589	N	-
OVOC10296 OVP06890 WBGene00247105 locus:Ovo-casy-1 status:Partially_confirmed	R.DM(+15.99)DLEYFSSPASLIATLR.I	DM(+15.99)DLEYFSSPASLIATLR	N	77.83	2043.98	-6.1	682.331	3	710.24	F6:519653	8	690	707	Y	-
OVOC10296 OVP06890 WBGene00247105 locus:Ovo-casy-1 status:Partially_confirmed	K.DTNDHAPVFLRPWYTFNINEGK.I	DTNDHAPVFLRPWYTFNINEGK	N	77.21	2633.27	-4.2	659.321	4	590.07	F6:450973	22	145	166	N	-
OVOC10296 OVP06890 WBGene00247105 locus:Ovo-casy-1 status:Partially_confirmed	K.DGVHLDC(+57.02)SDPQYLLNVVAIRC(+57.02)DDDARSENVR.L	DGVHLDC(+57.02)SDPQYLLNVVAIRC(+57.02)DDDARSENVR	N	75.57	3600.67	-0.7	721.14	5	532.68	F6:418176	6	108	138	Y	-
OVOC10296 OVP06890 WBGene00247105 locus:Ovo-casy-1 status:Partially_confirmed	R.HRVPIIDLGGADELVGTIREDGTIVDVNPK.L	HRVPIIDLGGADELVGTIREDGTIVDVNPK	N	73.82	3197.7	-1.8	800.432	4	591.87	F6:451994	14	36	65	N	-
OVOC10296 OVP06890 WBGene00247105 locus:Ovo-casy-1 status:Partially_confirmed	K.STLTLQTDHLTNGC(+57.02)DRDYFVPEVFR.N	STLTLQTDHLTNGC(+57.02)DRDYFVPEVFR	N	68.59	2983.41	-4.4	746.857	4	539.07	F6:421803	10	295	319	Y	-
OVOC10296 OVP06890 WBGene00247105 locus:Ovo-casy-1 status:Partially_confirmed	K.ENPEILDDWPLHR.I	ENPEILDDWPLHR	N	67.9	1632.79	-9.3	545.265	3	474.81	F6:385119	31	476	488	N	-
OVOC10296 OVP06890 WBGene00247105 locus:Ovo-casy-1 status:Partially_confirmed	R.EAESVISISGLSVVNNDQHLVK.T	EAESVISISGLSVVNNDQHLVK	N	67.83	2337.22	5.5	780.084	3	486.87	F4:381909	19	627	648	N	-
OVOC10296 OVP06890 WBGene00247105 locus:Ovo-casy-1 status:Partially_confirmed	K.SYILTVVAHDC(+57.02)GMR.Q	SYILTVVAHDC(+57.02)GMR	N	66.15	1620.78	-5.1	541.263	3	391.16	F7:326139	20	223	236	Y	-
OVOC10296 OVP06890 WBGene00247105 locus:Ovo-casy-1 status:Partially_confirmed	K.GSIFVQREAESVISISGLSVVNNDQHLVK.T	GSIFVQREAESVISISGLSVVNNDQHLVK	N	63.91	3124.65	-4.9	782.166	4	604.19	F7:447662	3	620	648	N	-
OVOC10296 OVP06890 WBGene00247105 locus:Ovo-casy-1 status:Partially_confirmed	R.DMDLEYFSSPASLIATLR.I	DMDLEYFSSPASLIATLR	N	63.7	2027.99	-13.1	1014.99	2	736.71	F7:523294	2	690	707	N	-
OVOC10296 OVP06890 WBGene00247105 locus:Ovo-casy-1 status:Partially_confirmed	K.LEFNAFDQLIPGENAVFATNSPPFSLK.A	LEFNAFDQLIPGENAVFATNSPPFSLK	N	63.37	2965.49	-7.8	989.495	3	735.83	F7:522829	2	543	569	N	-
OVOC10296 OVP06890 WBGene00247105 locus:Ovo-casy-1 status:Partially_confirmed	K.ANTAEDLSLLLQQVM(+15.99)YTNTK.K	ANTAEDLSLLLQQVM(+15.99)YTNTK	N	62.8	2268.13	-5	757.047	3	648.23	F7:472790	20	570	589	Y	-
OVOC10296 OVP06890 WBGene00247105 locus:Ovo-casy-1 status:Partially_confirmed	K.STSVIVPEEKVDGVIPLK.F	STSVIVPEEKVDGVIPLK	N	61.23	1909.08	-3.1	637.364	3	426.09	F7:346070	29	355	372	N	-
OVOC10296 OVP06890 WBGene00247105 locus:Ovo-casy-1 status:Partially_confirmed	K.PSRDMDLEYFSSPASLIATLR.I	PSRDMDLEYFSSPASLIATLR	N	60.43	2368.17	-7.4	790.393	3	670.56	F7:485517	9	687	707	N	-
OVOC10296 OVP06890 WBGene00247105 locus:Ovo-casy-1 status:Partially_confirmed	R.VPIIDLGGADELVGTIREDGTIVDVNPK.L	VPIIDLGGADELVGTIREDGTIVDVNPK	N	59.5	2904.54	-8.2	969.181	3	673.64	F7:487247	6	38	65	N	-
OVOC10296 OVP06890 WBGene00247105 locus:Ovo-casy-1 status:Partially_confirmed	K.TGAPMLPDIK.I	TGAPMLPDIK	N	55.77	1041.55	-3.9	521.782	2	302.83	F7:275756	47	649	658	N	-
OVOC10296 OVP06890 WBGene00247105 locus:Ovo-casy-1 status:Partially_confirmed	K.LNIIHGTGPVC(+57.02)R.Y	LNIIHGTGPVC(+57.02)R	N	55.3	1335.71	-5.5	668.858	2	289.51	F1:169644	2	66	77	Y	-
OVOC10296 OVP06890 WBGene00247105 locus:Ovo-casy-1 status:Partially_confirmed	R.TSVSELDWC(+57.02)K.V	TSVSELDWC(+57.02)K	N	53.2	1223.55	-5.9	612.778	2	227.39	F7:232632	47	673	682	Y	-
OVOC10296 OVP06890 WBGene00247105 locus:Ovo-casy-1 status:Partially_confirmed	K.PSRDM(+15.99)DLEYFSSPASLIATLR.I	PSRDM(+15.99)DLEYFSSPASLIATLR	N	52.34	2384.17	-6.1	795.725	3	639.58	F7:467857	8	687	707	Y	-
OVOC10296 OVP06890 WBGene00247105 locus:Ovo-casy-1 status:Partially_confirmed	R.NGVMSQFFK.G	NGVMSQFFK	N	48.65	1056.51	-5.8	529.257	2	420.21	F7:342707	17	506	514	N	-
OVOC10296 OVP06890 WBGene00247105 locus:Ovo-casy-1 status:Partially_confirmed	K.DC(+57.02)GHPYGQIC(+57.02)K.Y	DC(+57.02)GHPYGQIC(+57.02)K	N	45.56	1333.55	-6.2	445.523	3	161.73	F2:172734	2	180	190	Y	-
OVOC10296 OVP06890 WBGene00247105 locus:Ovo-casy-1 status:Partially_confirmed	D.PQYLLNVVAIR.C	PQYLLNVVAIR	N	43.09	1284.76	-9.9	643.379	2	517.91	F7:398464	3	117	127	N	-
OVOC10296 OVP06890 WBGene00247105 locus:Ovo-casy-1 status:Partially_confirmed	K.TTITLLAATDDSATDNDVITDK.Y	TTITLLAATDDSATDNDVITDK	N	39.09	2293.12	-7.9	1147.56	2	469.71	F7:370963	5	327	348	N	-
OVOC10296 OVP06890 WBGene00247105 locus:Ovo-casy-1 status:Partially_confirmed	K.SYILTVVAHDC(+57.02)GM(+15.99)R.Q	SYILTVVAHDC(+57.02)GM(+15.99)R	N	37.74	1636.77	-4.4	819.389	2	322.84	F6:298324	7	223	236	Y	-
OVOC10296 OVP06890 WBGene00247105 locus:Ovo-casy-1 status:Partially_confirmed	K.VDGVIPLK.F	VDGVIPLK	N	37.15	839.512	-7.2	420.76	2	293.96	F7:270689	6	365	372	N	-
OVOC10296 OVP06890 WBGene00247105 locus:Ovo-casy-1 status:Partially_confirmed	R.VTYISGFGSVR.I	VTYISGFGSVR	N	36.53	1184.62	-5.9	593.313	2	334.9	F7:294050	7	262	272	N	-
OVOC10296 OVP06890 WBGene00247105 locus:Ovo-casy-1 status:Partially_confirmed	K.SALVTINVHEAC(+57.02)VDGIQDIPDRVTYISGFGSVR.I	SALVTINVHEAC(+57.02)VDGIQDIPDRVTYISGFGSVR	N	33.53	3587.8	-6.6	897.952	4	612.59	F5:350305	3	240	272	Y	-
OVOC10296 OVP06890 WBGene00247105 locus:Ovo-casy-1 status:Partially_confirmed	K.FTLTFSMK.H	FTLTFSMK	N	32.73	973.494	-11.4	487.749	2	457.52	F5:261695	8	373	380	N	-
OVOC10296 OVP06890 WBGene00247105 locus:Ovo-casy-1 status:Partially_confirmed	K.LEMLMR.R	LEMLMR	N	28.04	791.403	-8.6	396.706	2	219.79	F5:125854	36	418	423	N	-
OVOC10296 OVP06890 WBGene00247105 locus:Ovo-casy-1 status:Partially_confirmed	R.IDFEHDK.Q	IDFEHDK	N	23.73	902.413	-1.4	452.213	2	159.09	F2:171219	1	708	714	N	-
OVOC10296 OVP06890 WBGene00247105 locus:Ovo-casy-1 status:Partially_confirmed	K.STSVIVPEEK.V	STSVIVPEEK	N	23.05	1087.58	-6.2	544.792	2	231.88	F1:136584	2	355	364	N	-
OVOC10296 OVP06890 WBGene00247105 locus:Ovo-casy-1 status:Partially_confirmed	K.YAFDGK.S	YAFDGK	N	22.76	699.323	-6.6	350.666	2	167.79	F7:198669	1	349	354	N	-
OVOC10296 OVP06890 WBGene00247105 locus:Ovo-casy-1 status:Partially_confirmed	K.FTLTFSM(+15.99)K.H	FTLTFSM(+15.99)K	N	22.34	989.489	0.6	495.752	2	351.57	F6:314729	4	373	380	Y	-
OVOC10296 OVP06890 WBGene00247105 locus:Ovo-casy-1 status:Partially_confirmed	K.QARYYFQGILLK.G	QARYYFQGILLK	N	22.16	1498.83	2.2	750.424	2	430.59	F1:250406	1	715	726	N	-
OVOC10296 OVP06890 WBGene00247105 locus:Ovo-casy-1 status:Partially_confirmed	K.SALVTINVHEAC(+57.02)VDGIQDIPDR.V	SALVTINVHEAC(+57.02)VDGIQDIPDR	N	22.11	2421.2	-6.5	808.067	3	472.15	F7:372331	1	240	261	Y	-
OVOC10296 OVP06890 WBGene00247105 locus:Ovo-casy-1 status:Partially_confirmed	K.TLTLNPSK.G	TLTLNPSK	N	17.74	872.497	-17.1	437.248	2	213.65	F1:126154	2	612	619	N	-
OVOC10296 OVP06890 WBGene00247105 locus:Ovo-casy-1 status:Partially_confirmed	R.EDGTIVDVNPK.L	EDGTIVDVNPK	N	17.66	1185.59	-3.8	593.799	2	364.79	F7:311113	1	55	65	N	-
OVOC10296 OVP06890 WBGene00247105 locus:Ovo-casy-1 status:Partially_confirmed	R.EILSK.I	EILSK	Y	16.66	588.348	-7.8	589.351	1	100.98	F2:137915	1	736	740	N	Y
OVOC10296 OVP06890 WBGene00247105 locus:Ovo-casy-1 status:Partially_confirmed	V.IGILK.M	IGILK	Y	16.52	542.379	-6.5	543.383	1	12.38	F7:108723	1	865	869	N	-
OVOC10305 OVP09990 WBGene00247114 locus:Ovo-cdc-42 status:Confirmed	K.NVFDEAILAALEPPAQEK.K	NVFDEAILAALEPPAQEK	N	64.99	1954	-4.6	652.339	3	713.88	F1:412487	27	167	184	N	-
OVOC10305 OVP09990 WBGene00247114 locus:Ovo-cdc-42 status:Confirmed	K.TPFLLVGTQIDLRDDPSYIEK.L	TPFLLVGTQIDLRDDPSYIEK	N	63.53	2419.26	-1.6	807.427	3	570.71	F4:429884	16	108	128	N	-
OVOC10305 OVP09990 WBGene00247114 locus:Ovo-cdc-42 status:Confirmed	K.YVEC(+57.02)SALTQK.G	YVEC(+57.02)SALTQK	N	61.28	1197.57	-2.2	599.791	2	225.34	F1:132869	5	154	163	Y	Y
OVOC10305 OVP09990 WBGene00247114 locus:Ovo-cdc-42 status:Confirmed	K.QRPITFEVGEK.L	QRPITFEVGEK	N	57.96	1302.69	4.2	435.24	3	286.81	F1:168071	1	134	144	N	-
OVOC10305 OVP09990 WBGene00247114 locus:Ovo-cdc-42 status:Confirmed	K.TC(+57.02)LLISYTTNK.F	TC(+57.02)LLISYTTNK	N	57.39	1312.67	-0.2	657.342	2	394.26	F1:229602	12	17	27	Y	Y
OVOC10305 OVP09990 WBGene00247114 locus:Ovo-cdc-42 status:Confirmed	K.C(+57.02)VVVGDGAVGK.T	C(+57.02)VVVGDGAVGK	N	56.64	1059.54	-0.5	530.776	2	211.59	F1:124966	9	6	16	Y	Y
OVOC10305 OVP09990 WBGene00247114 locus:Ovo-cdc-42 status:Confirmed	K.WVPEIAHHC(+57.02)MK.T	WVPEIAHHC(+57.02)MK	N	46.59	1406.66	-3.9	352.671	4	277.14	F2:238867	1	97	107	Y	-
OVOC10305 OVP09990 WBGene00247114 locus:Ovo-cdc-42 status:Confirmed	K.WVPEIAHHC(+57.02)M(+15.99)K.T	WVPEIAHHC(+57.02)M(+15.99)K	N	38.88	1422.65	-5.3	475.223	3	228.31	F1:134554	2	97	107	Y	-
OVOC10312 OVP14573 WBGene00247121 status:Predicted	K.ISSFELLNLQILSSEAGR.I	ISSFELLNLQILSSEAGR	N	64.01	1976.06	-2.9	659.691	3	662.25	F4:482283	8	78	95	N	-
OVOC10312 OVP14573 WBGene00247121 status:Predicted	K.FSVFTPLDTNLR.I	FSVFTPLDTNLR	N	57.43	1408.73	6.2	705.379	2	544.56	F4:414914	13	99	110	N	-
OVOC10312 OVP14573 WBGene00247121 status:Predicted	K.LFC(+57.02)LTTVLC(+57.02)NK.H	LFC(+57.02)LTTVLC(+57.02)NK	N	32.73	1367.69	2.7	684.856	2	520.35	F4:401082	6	59	69	Y	-
OVOC10313 OVP02210 WBGene00247122 locus:Ovo-atgp-2 status:Predicted	K.NIDGFYLSGIEYLAR.I	NIDGFYLSGIEYLAR	N	86.49	1729.87	-1.9	865.939	2	659.97	F6:490891	27	304	318	N	-
OVOC10313 OVP02210 WBGene00247122 locus:Ovo-atgp-2 status:Predicted	K.KELILSGLDSVINYELGNIGK.D	KELILSGLDSVINYELGNIGK	N	86.22	2274.25	-2.5	759.088	3	734.76	F6:533697	3	371	391	N	-
OVOC10313 OVP02210 WBGene00247122 locus:Ovo-atgp-2 status:Predicted	K.ELHQAMIIASSSNAEQYYYR.Q	ELHQAMIIASSSNAEQYYYR	N	85.43	2373.11	-1	792.042	3	390.07	F6:336697	66	600	619	N	-
OVOC10313 OVP02210 WBGene00247122 locus:Ovo-atgp-2 status:Predicted	K.ELILSGLDSVINYELGNIGK.D	ELILSGLDSVINYELGNIGK	N	78.76	2146.15	-4	716.388	3	739.15	F6:536215	3	372	391	N	-
OVOC10313 OVP02210 WBGene00247122 locus:Ovo-atgp-2 status:Predicted	R.NHVDTYVEK.N	NHVDTYVEK	N	65.61	1103.52	-6	552.766	2	113.67	F6:178782	3	339	347	N	-
OVOC10313 OVP02210 WBGene00247122 locus:Ovo-atgp-2 status:Predicted	K.LGINDDAYRLIDVIHDK.E	LGINDDAYRLIDVIHDK	N	65.12	1969.03	-10.8	493.259	4	524.31	F6:413396	11	196	212	N	-
OVOC10313 OVP02210 WBGene00247122 locus:Ovo-atgp-2 status:Predicted	K.VVINLPVSTTSK.N	VVINLPVSTTSK	N	58.53	1256.73	-4.7	629.371	2	327.02	F6:300714	137	216	227	N	-
OVOC10313 OVP02210 WBGene00247122 locus:Ovo-atgp-2 status:Predicted	R.AFSPLLRDEPTEPIEK.F	AFSPLLRDEPTEPIEK	N	49.4	1840.96	-5.7	614.656	3	355.18	F6:316790	8	56	71	N	-
OVOC10313 OVP02210 WBGene00247122 locus:Ovo-atgp-2 status:Predicted	R.SSQSSLEEYANFSDYYHWR.K	SSQSSLEEYANFSDYYHWR	N	44.06	2368	-2.7	790.34	3	537.14	F6:420698	5	235	253	N	-
OVOC10313 OVP02210 WBGene00247122 locus:Ovo-atgp-2 status:Predicted	K.LGINDDAYR.L	LGINDDAYR	N	42.48	1035.5	-10.2	518.751	2	254.93	F6:259510	5	196	204	N	-
OVOC10313 OVP02210 WBGene00247122 locus:Ovo-atgp-2 status:Predicted	K.ELHQAM(+15.99)IIASSSNAEQYYYR.Q	ELHQAM(+15.99)IIASSSNAEQYYYR	N	40.43	2389.1	-1.1	797.373	3	353.88	F3:353167	2	600	619	Y	-
OVOC10313 OVP02210 WBGene00247122 locus:Ovo-atgp-2 status:Predicted	K.GDTILPIRESNIMK.N	GDTILPIRESNIMK	N	40.32	1585.85	-6.9	793.927	2	363.73	F6:321653	4	584	597	N	-
OVOC10313 OVP02210 WBGene00247122 locus:Ovo-atgp-2 status:Predicted	L.RDEPTEPIEK.F	RDEPTEPIEK	N	38.54	1212.6	-4.8	405.205	3	140.85	F1:84453	1	62	71	N	-
OVOC10313 OVP02210 WBGene00247122 locus:Ovo-atgp-2 status:Predicted	K.HIVLFAAR.D	HIVLFAAR	N	34.73	925.55	-11.4	463.777	2	211.84	F6:234840	55	355	362	N	-
OVOC10313 OVP02210 WBGene00247122 locus:Ovo-atgp-2 status:Predicted	R.DEPTEPIEK.F	DEPTEPIEK	N	34.53	1056.5	-8.3	529.252	2	156.14	F6:203031	4	63	71	N	-
OVOC10313 OVP02210 WBGene00247122 locus:Ovo-atgp-2 status:Predicted	K.ELILSGLDSVINYELGNIGKDNR.I	ELILSGLDSVINYELGNIGKDNR	N	33.54	2531.32	-0.6	844.781	3	736.73	F6:534810	1	372	394	N	-
OVOC10313 OVP02210 WBGene00247122 locus:Ovo-atgp-2 status:Predicted	K.GDTILPIR.E	GDTILPIR	N	32.5	883.513	-12	442.758	2	279.77	F6:273722	6	584	591	N	-
OVOC10313 OVP02210 WBGene00247122 locus:Ovo-atgp-2 status:Predicted	K.SGTVADWSR.I	SGTVADWSR	N	31.45	977.457	-12.8	489.729	2	219.75	F2:205952	3	321	329	N	-
OVOC10313 OVP02210 WBGene00247122 locus:Ovo-atgp-2 status:Predicted	K.TIPVDDTK.D	TIPVDDTK	N	28.41	887.46	-7	444.734	2	144.93	F1:86777	3	42	49	N	-
OVOC10313 OVP02210 WBGene00247122 locus:Ovo-atgp-2 status:Predicted	K.YTIAELER.Y	YTIAELER	N	27.89	993.513	-7.5	497.76	2	245.56	F6:254125	11	74	81	N	-
OVOC10313 OVP02210 WBGene00247122 locus:Ovo-atgp-2 status:Predicted	R.DIRNHVDTYVEK.N	DIRNHVDTYVEK	N	24.62	1487.74	2.2	496.921	3	226.49	F6:243225	2	336	347	N	-
OVOC10313 OVP02210 WBGene00247122 locus:Ovo-atgp-2 status:Predicted	R.AFSPLLR.D	AFSPLLR	N	23.13	802.47	-3.8	402.241	2	359.42	F1:209683	1	56	62	N	-
OVOC10313 OVP02210 WBGene00247122 locus:Ovo-atgp-2 status:Predicted	R.IIDILR.D	IIDILR	Y	21.85	741.475	-8.3	371.742	2	313.09	F5:179176	22	330	335	N	-
OVOC10313 OVP02210 WBGene00247122 locus:Ovo-atgp-2 status:Predicted	K.DAYQM(+15.99)R.A	DAYQM(+15.99)R	N	18.12	798.333	-9.4	400.17	2	61.56	F1:38991	1	50	55	Y	-
OVOC1032 OVP07209 WBGene00237841 status:Predicted	K.DSPTTHFGSSFAAASIATVLTQPLDVMK.T	DSPTTHFGSSFAAASIATVLTQPLDVMK	N	80.41	2891.44	7.5	964.827	3	735.54	F4:524239	7	199	226	N	-
OVOC1032 OVP07209 WBGene00237841 status:Predicted	K.AAMAGISGAC(+57.02)GGFVGTPGDMINVR.M	AAMAGISGAC(+57.02)GGFVGTPGDMINVR	N	80.04	2308.08	-1.2	1155.04	2	538.63	F1:312224	7	105	128	Y	-
OVOC1032 OVP07209 WBGene00237841 status:Predicted	R.WYFGGTASAGAAMC(+57.02)THPLDLLK.V	WYFGGTASAGAAMC(+57.02)THPLDLLK	N	75.32	2366.12	-0.8	789.713	3	617.48	F1:357350	13	13	34	Y	-
OVOC1032 OVP07209 WBGene00237841 status:Predicted	K.DSPTTHFGSSFAAASIATVLTQPLDVM(+15.99)K.T	DSPTTHFGSSFAAASIATVLTQPLDVM(+15.99)K	N	69.06	2907.43	5.5	970.157	3	683.88	F4:494619	25	199	226	Y	-
OVOC1032 OVP07209 WBGene00237841 status:Predicted	K.PGQFSGILSC(+57.02)FLYTAK.L	PGQFSGILSC(+57.02)FLYTAK	N	65.98	1787.89	2.9	894.956	2	672.61	F4:488164	19	234	249	Y	-
OVOC1032 OVP07209 WBGene00237841 status:Predicted	R.GLYNGISASLLR.Q	GLYNGISASLLR	N	63.42	1262.7	0	632.356	2	499.69	F1:289980	20	62	73	N	-
OVOC1032 OVP07209 WBGene00237841 status:Predicted	K.VHLQTQQHGK.V	VHLQTQQHGK	N	63.41	1174.62	-9.6	392.544	3	51.86	F1:33443	3	35	44	N	-
OVOC1032 OVP07209 WBGene00237841 status:Predicted	R.AVFMTIGQLSFYDQIK.Q	AVFMTIGQLSFYDQIK	N	62.5	1859.95	-4.6	930.977	2	662.05	F2:459202	17	173	188	N	-
OVOC1032 OVP07209 WBGene00237841 status:Predicted	R.AVFM(+15.99)TIGQLSFYDQIK.Q	AVFM(+15.99)TIGQLSFYDQIK	N	61.08	1875.94	-11.9	938.968	2	609.59	F2:429162	16	173	188	Y	-
OVOC1032 OVP07209 WBGene00237841 status:Predicted	K.QFPGDSSTIPFYQK.A	QFPGDSSTIPFYQK	N	57.95	1613.77	1.4	807.895	2	463.41	F1:269188	39	91	104	N	-
OVOC1032 OVP07209 WBGene00237841 status:Predicted	K.AAMAGISGAC(+57.02)GGFVGTPGDM(+15.99)INVR.M	AAMAGISGAC(+57.02)GGFVGTPGDM(+15.99)INVR	N	57.12	2324.07	-7.6	775.692	3	476.35	F2:352911	2	105	128	Y	-
OVOC1032 OVP07209 WBGene00237841 status:Predicted	R.SDGIRGLYNGISASLLR.Q	SDGIRGLYNGISASLLR	N	56.33	1790.96	-7.6	597.991	3	569.6	F2:406335	6	57	73	N	-
OVOC1032 OVP07209 WBGene00237841 status:Predicted	R.WYFGGTASAGAAM(+15.99)C(+57.02)THPLDLLK.V	WYFGGTASAGAAM(+15.99)C(+57.02)THPLDLLK	N	55.57	2382.11	2.8	795.047	3	570.67	F1:330618	12	13	34	Y	-
OVOC1032 OVP07209 WBGene00237841 status:Predicted	K.AAM(+15.99)AGISGAC(+57.02)GGFVGTPGDM(+15.99)INVR.M	AAM(+15.99)AGISGAC(+57.02)GGFVGTPGDM(+15.99)INVR	N	54.09	2340.07	-9.5	781.022	3	433.68	F2:328470	2	105	128	Y	-
OVOC1032 OVP07209 WBGene00237841 status:Predicted	K.AAM(+15.99)AGISGAC(+57.02)GGFVGTPGDMINVR.M	AAM(+15.99)AGISGAC(+57.02)GGFVGTPGDMINVR	N	54.09	2324.07	-5.7	775.693	3	500.7	F2:366866	4	105	128	Y	-
OVOC1032 OVP07209 WBGene00237841 status:Predicted	K.LFNGAAMATSR.A	LFNGAAMATSR	N	53.11	1137.56	-6.4	569.784	2	297.49	F2:250513	18	162	172	N	-
[truncated: 44,867 more rows]

## Sheet: PSMS
Scan	Peptide	-10lgP	Mass	ppm	m/z	RT	Database entry ID	PTM		Shared Scan
[truncated: 352,871+ more rows]

## Sheet: Instrument performance
Scan	RT	ppm
[truncated: 46,053 more rows]

## Sheet: SHARED SCANS
Scan	Peptide	-10lgP	Database Entry ID		Shared Scan		PEPTIDE (ALL ILE TO LEU)	IF SCANS ARE =, ARE PEPTIDES THE SAME (IF CHG ILE TO LEU)	IF SCANS ARE =, ARE PSM SCORES =	This is a check to see if I make all the Ile Leu, are the peptides the same for the same scan
[truncated: 18,224 more rows]

[truncated: 1 more sheets: PEPTIDES W SHARED SCANS-NR LIST]
