# Supplementary material for: An Integrated Multiomics Approach to Identify Candidate Antigens for Serodiagnosis of Human Onchocerciasis
Source: Mol Cell Proteomics. 2015 Oct 15;14(12):3224–33. doi: 10.1074/mcp.M115.051953 (PMC4762623; doi:10.1074/mcp.M115.051953)
Supplement: Supplemental Data [file supp_M115.051953_Dataset_S2.xlsx]

## Sheet: OVPOS-HUM-PROTEINS
Table S4. Proteomic identification immunoaffinity purified adult female proteins.
OVOL PROTEINS (Raw PEAKS output summary)
Protein Group	Protein ID	Accession	Protein Length (aa)	PEAKS Score (-10lgP)	Coverage (%)	#Peptides	#Unique	Post-translational modifications	Avg. Mass	Description
641	57435	3	349	77.79	7	2	2	Oxidation (M)	36432	OVOC100 OVP13020 WBGene00236909 status:Predicted	status:Predicted
354	56131	7	283	144.45	30	8	8	Carbamidomethylation	31720	OVOC10002 OVP04557 WBGene00246811 status:Predicted	status:Predicted
84	55827	31	436	244.95	47	22	8	Carbamidomethylation; Oxidation (M)	47708	OVOC10026 OVP02420 WBGene00246835 status:Predicted	status:Predicted
466	56304	73	3415	151.46	2	6	6	Carbamidomethylation	377981	OVOC10067 OVP13228 WBGene00246876 status:Partially_confirmed	status:Partially_confirmed
670	57053	110	828	61.84	4	3	3		95230	OVOC10103 OVP13639 WBGene00246912 locus:Ovo-nep-11 status:Predicted	locus:Ovo-nep-11	status:Predicted
375	56667	150	95	136.47	45	5	5	Carbamidomethylation; Oxidation (M)	10554	OVOC10141 OVP03651 WBGene00246950 status:Confirmed	status:Confirmed
399	56690	227	267	107.04	13	4	4	Carbamidomethylation	30516	OVOC10221 OVP06631 WBGene00247030 status:Predicted	status:Predicted
90	56016	257	184	259.28	61	19	19	Oxidation (M)	20783	OVOC1025 OVP00494 WBGene00237834 status:Predicted	status:Predicted
642	57437	271	159	70.6	11	2	2		18508	OVOC10263 OVP06163 WBGene00247072 status:Predicted	status:Predicted
210	55948	272	280	208.72	47	14	13		32013	OVOC10264 OVP06764 WBGene00247073 locus:Ovo-lec-2 status:Confirmed	locus:Ovo-lec-2	status:Confirmed
474	56756	305	970	90.29	3	3	3		109089	OVOC10296 OVP06890 WBGene00247105 locus:Ovo-casy-1 status:Partially_confirmed	locus:Ovo-casy-1	status:Partially_confirmed
680	56914	357	281	58.88	10	3	3		32272	OVOC10346 OVP13554 WBGene00247155 status:Predicted	status:Predicted
665	57069	391	442	84.34	7	3	3		49470	OVOC10382 OVP10894 WBGene00247191 locus:Ovo-ostb-1 status:Predicted	locus:Ovo-ostb-1	status:Predicted
713	57418	457	400	73.1	5	2	2	Carbamidomethylation	44605	OVOC10447 OVP08126 WBGene00247256 status:Predicted	status:Predicted
422	56986	543	106	96.41	24	4	4	Oxidation (M)	11893	OVOC10529 OVP04737 WBGene00247338 status:Predicted	status:Predicted
484	56519	603	228	114.83	22	5	5	Carbamidomethylation	25863	OVOC10592 OVP03564 WBGene00247401 status:Predicted	status:Predicted
265	56556	608	626	134.59	7	4	4	Carbamidomethylation; Oxidation (M)	71517	OVOC10597 OVP06927 WBGene00247406 locus:Ovo-ifb-1 status:Partially_confirmed	locus:Ovo-ifb-1	status:Partially_confirmed
65	56185	615	136	261.88	57	21	21	Carbamidomethylation; Oxidation (M)	15399	OVOC10602 OVP07104 WBGene00247411 status:Confirmed	status:Confirmed
182	55901	620	666	199.72	25	19	3	Carbamidomethylation; Oxidation (M)	72911	OVOC10608 OVP14410 WBGene00247417 locus:Ovo-hsp-1 status:Partially_confirmed	locus:Ovo-hsp-1	status:Partially_confirmed
244	56109	630	338	170.67	26	10	9	Carbamidomethylation	36329	OVOC10617 OVP14101 WBGene00247426 locus:Ovo-ldh-1 status:Partially_confirmed	locus:Ovo-ldh-1	status:Partially_confirmed
615	57172	653	359	61.11	6	2	2	Carbamidomethylation	40241	OVOC10638 OVP09813 WBGene00247447 status:Predicted	status:Predicted
142	55818	671	1729	249.21	12	21	21	Carbamidomethylation	189495	OVOC10654 OVP14300 WBGene00247463 status:Predicted	status:Predicted
809	57196	903	398	93.79	9	2	2	Carbamidomethylation	44637	OVOC10873 OVP01472 WBGene00247682 status:Predicted	status:Predicted
527	56753	919	213	123.28	16	3	3		24047	OVOC10889 OVP01396 WBGene00247698 status:Predicted	status:Predicted
368	56381	944	203	125.1	37	6	6		22035	OVOC10910 OVP04228 WBGene00247719 status:Predicted	status:Predicted
312	55878	963	998	207.6	17	13	13	Carbamidomethylation	108257	OVOC1093 OVP09161 WBGene00237902 locus:Ovo-ced-1 status:Predicted	locus:Ovo-ced-1	status:Predicted
634	56833	996	232	111.88	16	3	3		26183	OVOC1096 OVP00677 WBGene00237905 status:Partially_confirmed	status:Partially_confirmed
115	55904	997	443	206.95	32	19	18		50885	OVOC10960 OVP09500 WBGene00247769 status:Confirmed	status:Confirmed
453	56357	1021	190	163.52	39	6	6	Carbamidomethylation	21455	OVOC10982 OVP09601 WBGene00247791 locus:Ovo-dct-5 status:Predicted	locus:Ovo-dct-5	status:Predicted
490	57039	1035	131	97.65	24	3	2		14574	OVOC10995 OVP00720 WBGene00247804 status:Partially_confirmed	status:Partially_confirmed
221	56136	1039	166	195.59	56	10	10	Carbamidomethylation	18785	OVOC10999 OVP14566 WBGene00247808 locus:Ovo-heh-1 status:Confirmed	locus:Ovo-heh-1	status:Confirmed
359	56116	1167	250	153.61	36	8	8	Oxidation (M)	27891	OVOC11117 OVP13814 WBGene00247926 status:Confirmed	status:Confirmed
638	57336	1192	282	112.86	12	2	2		31154	OVOC11140 OVP02860 WBGene00247949 locus:Ovo-cey-1 status:Predicted	locus:Ovo-cey-1	status:Predicted
584	57102	1243	390	97.85	6	2	2		43431	OVOC11192 OVP02799 WBGene00248001 status:Confirmed	status:Confirmed
495	57420	1260	324	83.24	5	2	2		36159	OVOC11208 OVP13069 WBGene00248017 status:Partially_confirmed	status:Partially_confirmed
489	56789	1265	256	128.35	17	3	3		28068	OVOC11213 OVP12978 WBGene00248022 locus:Ovo-snr-3 status:Predicted	locus:Ovo-snr-3	status:Predicted
197	56248	1269	215	170.73	30	8	8	Carbamidomethylation	25315	OVOC11218 OVP01432 WBGene00248027 status:Partially_confirmed	status:Partially_confirmed
609	57093	1271	436	83.44	5	2	2		48104	OVOC1122 OVP05725 WBGene00237931 locus:Ovo-ahcy-1 status:Partially_confirmed	locus:Ovo-ahcy-1	status:Partially_confirmed
808	57180	1288	549	68.55	3	2	2	Carbamidomethylation	61417	OVOC11235 OVP01114 WBGene00248044 locus:Ovo-cutl-16 status:Predicted	locus:Ovo-cutl-16	status:Predicted
218	56342	1462	144	193.63	44	8	7	Carbamidomethylation; Oxidation (M)	16134	OVOC11411 OVP06691 WBGene00248220 locus:Ovo-ttr-38 status:Predicted	locus:Ovo-ttr-38	status:Predicted
250	56171	1538	211	177.37	36	9	9	Oxidation (M)	24900	OVOC11487 OVP03610 WBGene00248296 status:Partially_confirmed	status:Partially_confirmed
30	55835	1539	342	327.76	62	38	4	Carbamidomethylation; Oxidation (M)	36427	OVOC11488 OVP07528 WBGene00248297 status:Partially_confirmed	status:Partially_confirmed
20	55774	1540	339	350.96	72	42	8	Carbamidomethylation; Oxidation (M)	36203	OVOC11489 OVP13591 WBGene00248298 status:Confirmed	status:Confirmed
468	56409	1545	256	120.91	19	5	5	Oxidation (M)	29788	OVOC11493 OVP12593 WBGene00248302 status:Partially_confirmed	status:Partially_confirmed
624	57240	1569	201	66.78	10	2	2	Carbamidomethylation	21148	OVOC11516 OVP11453 WBGene00248325 status:Confirmed	status:Confirmed
374	56410	1570	158	144.83	35	5	5	Carbamidomethylation	16340	OVOC11517 OVP05699 WBGene00248326 status:Confirmed	status:Confirmed
166	55945	1610	187	210.41	67	14	14	Carbamidomethylation	19703	OVOC11554 OVP02584 WBGene00248363 status:Partially_confirmed	status:Partially_confirmed
715	57433	1625	81	64.19	23	2	2	Carbamidomethylation	9198	OVOC11569 OVP11696 WBGene00248378 status:Confirmed	status:Confirmed
256	56249	1647	519	150.42	14	9	8	Oxidation (M)	56674	OVOC11590 OVP09978 WBGene00248399 locus:Ovo-fgt-1 status:Predicted	locus:Ovo-fgt-1	status:Predicted
417	56554	1666	314	107.66	18	5	4	Carbamidomethylation	35772	OVOC11608 OVP01648 WBGene00248417 status:Predicted	status:Predicted
233	56067	1695	473	207.59	26	13	13	Carbamidomethylation	52470	OVOC11635 OVP01263 WBGene00248444 locus:Ovo-asp-4 status:Confirmed	locus:Ovo-asp-4	status:Confirmed
381	56297	1711	320	122.49	21	7	7		35782	OVOC1165 OVP01132 WBGene00237974 locus:Ovo-cah-6 status:Predicted	locus:Ovo-cah-6	status:Predicted
202	55874	1875	446	207.48	36	14	14	Carbamidomethylation; Oxidation (M)	50046	OVOC11812 OVP05663 WBGene00248621 locus:Ovo-cts-1 status:Predicted	locus:Ovo-cts-1	status:Predicted
844	57481	1894	301	68.54	5	2	2		33262	OVOC11831 OVP05006 WBGene00248640 status:Predicted	status:Predicted
21	55737	1909	1501	347.89	37	55	55	Carbamidomethylation; Oxidation (M)	167308	OVOC11845 OVP13102 WBGene00248654 status:Partially_confirmed	status:Partially_confirmed
89	55860	1910	456	228.4	45	18	18	Carbamidomethylation; Oxidation (M)	51670	OVOC11847 OVP13896 WBGene00248656 status:Partially_confirmed	status:Partially_confirmed
459	57339	1987	280	119.02	11	3	3		32298	OVOC1192 OVP10811 WBGene00238001 locus:Ovo-lev-11 status:Partially_confirmed	locus:Ovo-lev-11	status:Partially_confirmed
440	57002	1998	72	126.58	71	6	5	Oxidation (M)	8480	OVOC1193 OVP09050 WBGene00238002 status:Partially_confirmed	status:Partially_confirmed
156	56121	2020	230	177.45	39	13	13	Carbamidomethylation; Oxidation (M)	26397	OVOC11951 OVP01350 WBGene00248760 status:Predicted	status:Predicted
418	56637	2024	154	152.36	40	4	4	Oxidation (M)	17013	OVOC11956 OVP00822 WBGene00248765 locus:Ovo-cpn-3 status:Confirmed	locus:Ovo-cpn-3	status:Confirmed
846	57519	2032	549	55.91	4	2	2		62157	OVOC11963 OVP13382 WBGene00248772 status:Partially_confirmed	status:Partially_confirmed
473	56383	2052	188	156.86	40	6	6		21978	OVOC11981 OVP02556 WBGene00248790 status:Partially_confirmed	status:Partially_confirmed
225	56133	2156	170	169.86	55	9	5		19307	OVOC12085 OVP12038 WBGene00248894 status:Partially_confirmed	status:Partially_confirmed
710	57077	2202	677	56.7	4	3	3		76130	OVOC1213 OVP13152 WBGene00238022 status:Partially_confirmed	status:Partially_confirmed
304	56142	2209	187	155.8	44	9	9	Carbamidomethylation; Oxidation (M)	20995	OVOC12136 OVP13631 WBGene00248945 status:Predicted	status:Predicted
41	56389	2270	115	300.78	79	31	31	Carbamidomethylation; Oxidation (M)	12157	OVOC1220 OVP07485 WBGene00238029 locus:Ovo-mif-1 status:Confirmed	locus:Ovo-mif-1	status:Confirmed
691	57035	2302	580	78.17	4	3	2		63553	OVOC12230 OVP08226 WBGene00249039 status:Partially_confirmed	status:Partially_confirmed
129	56205	2306	271	211.25	30	11	6	Carbamidomethylation; Oxidation (M)	31132	OVOC12236 OVP10164 WBGene00249045 status:Partially_confirmed	status:Partially_confirmed
82	55837	2308	261	246.45	67	20	15	Carbamidomethylation; Oxidation (M)	30412	OVOC12238 OVP12249 WBGene00249047 status:Partially_confirmed	status:Partially_confirmed
569	56766	2321	244	73.84	20	4	4		27942	OVOC12251 OVP03828 WBGene00249060 status:Predicted	status:Predicted
294	56788	2379	124	164.92	33	4	4	Carbamidomethylation	14268	OVOC12309 OVP02486 WBGene00249118 status:Partially_confirmed	status:Partially_confirmed
308	56436	2400	103	129.65	50	6	2	Carbamidomethylation; Oxidation (M)	11369	OVOC1233 OVP08975 WBGene00238042 locus:Ovo-his-46 status:Predicted	locus:Ovo-his-46	status:Predicted
377	56930	2408	126	87.45	18	4	4		13406	OVOC1234 OVP03791 WBGene00238043 status:Predicted	status:Predicted
93	56355	2416	122	168.79	48	10	9	Oxidation (M)	13516	OVOC1235 OVP01690 WBGene00238044 status:Partially_confirmed	status:Partially_confirmed
690	56988	2424	185	65.98	14	3	3		21586	OVOC12357 OVP11201 WBGene00249166 status:Partially_confirmed	status:Partially_confirmed
294	56634	2426	128	199.05	47	6	6	Carbamidomethylation	14711	OVOC12359 OVP12615 WBGene00249168 status:Partially_confirmed	status:Partially_confirmed
377	56931	2445	126	87.45	18	4	4		13406	OVOC1238 OVP03791 WBGene00238047 status:Predicted	status:Predicted
93	56443	2451	122	165.2	43	9	9	Oxidation (M)	13546	OVOC1239 OVP05451 WBGene00238048 status:Partially_confirmed	status:Partially_confirmed
569	56999	2458	354	68.24	8	3	3		40255	OVOC12399 OVP06134 WBGene00249208 status:Predicted	status:Predicted
585	57341	2460	147	90.06	22	2	2		16356	OVOC12400 OVP02721 WBGene00249209 status:Predicted	status:Predicted
461	57434	2464	98	63.69	17	2	2		9645	OVOC12404 OVP11402 WBGene00249213 status:Predicted	status:Predicted
398	56511	2503	155	136.15	39	5	5	Carbamidomethylation; Oxidation (M)	17846	OVOC12448 OVP11425 WBGene00249257 status:Predicted	status:Predicted
384	56560	2504	249	112.71	14	4	4	Carbamidomethylation	28621	OVOC12449 OVP05675 WBGene00249258 status:Predicted	status:Predicted
358	57817	2584	96	164.47	19	4	4		9626	OVOC12544 OVP04401 WBGene00249353 status:Confirmed	status:Confirmed
334	56846	2619	72	91.09	36	3	2		7737	OVOC12586 OVP12383 WBGene00249395 status:Predicted	status:Predicted
241	56374	2711	157	163.93	47	8	2	Carbamidomethylation	17867	OVOC12688 OVP13137 WBGene00249497 status:Confirmed	status:Confirmed
583	57091	2763	325	58.78	7	3	3		36194	OVOC12741 OVP12848 WBGene00249550 status:Predicted	status:Predicted
354	56615	2766	351	101.02	13	4	4	Carbamidomethylation	39506	OVOC12744 OVP07451 WBGene00249553 status:Predicted	status:Predicted
79	56124	2883	196	277.79	62	21	2	Carbamidomethylation; Oxidation (M)	21617	OVOC12871 OVP14253 WBGene00249680 status:Confirmed	status:Confirmed
186	55861	3123	649	204.53	29	19	3	Carbamidomethylation; Oxidation (M)	70629	OVOC13484 OVP14540 WBGene00255503 status:Partially_confirmed	status:Partially_confirmed
288	56166	3245	277	153.1	27	8	8		30510	OVOC1438 OVP02737 WBGene00238247 locus:Ovo-phb-1 status:Confirmed	locus:Ovo-phb-1	status:Confirmed
185	55864	3318	820	205.89	22	17	17	Carbamidomethylation	92833	OVOC1512 OVP02980 WBGene00238321 locus:Ovo-gpi-1 status:Partially_confirmed	locus:Ovo-gpi-1	status:Partially_confirmed
716	57542	3333	272	53.82	9	2	2		29966	OVOC1526 OVP01076 WBGene00238335 status:Predicted	status:Predicted
678	56761	3476	464	97.83	8	3	2		50670	OVOC1671 OVP00519 WBGene00238480 status:Confirmed	status:Confirmed
458	56900	3506	185	104.13	19	3	3	Oxidation (M)	21347	OVOC1700 OVP10114 WBGene00238509 locus:Ovo-yop-1 status:Confirmed	locus:Ovo-yop-1	status:Confirmed
556	56944	3630	117	100.98	28	3	3	Oxidation (M)	13663	OVOC1819 OVP14050 WBGene00238628 status:Partially_confirmed	status:Partially_confirmed
425	56377	3649	526	105.58	11	6	6	Carbamidomethylation	57571	OVOC1838 OVP04678 WBGene00238647 status:Partially_confirmed	status:Partially_confirmed
43	55761	3709	963	307.47	28	34	34	Carbamidomethylation; Oxidation (M)	106662	OVOC1897 OVP13081 WBGene00238706 locus:Ovo-eat-20 status:Predicted	locus:Ovo-eat-20	status:Predicted
160	55962	3764	270	196.65	41	11	11	Carbamidomethylation; Oxidation (M)	30723	OVOC1954 OVP13103 WBGene00238763 status:Predicted	status:Predicted
397	56380	3783	513	154.34	12	6	6		55619	OVOC1978 OVP08759 WBGene00238787 locus:Ovo-lap-1 status:Predicted	locus:Ovo-lap-1	status:Predicted
529	56762	3847	178	112.21	19	3	3		19658	OVOC2046 OVP03901 WBGene00238855 status:Predicted	status:Predicted
330	56130	3884	362	160.31	26	8	8		41475	OVOC2080 OVP05770 WBGene00238889 status:Partially_confirmed	status:Partially_confirmed
318	56807	3932	97	145.49	33	4	4	Oxidation (M)	10727	OVOC213 OVP06624 WBGene00237022 status:Predicted	status:Predicted
631	56731	3945	369	103.67	12	4	4	Carbamidomethylation	42728	OVOC2144 OVP06589 WBGene00238953 locus:Ovo-lron-3 status:Predicted	locus:Ovo-lron-3	status:Predicted
476	56868	3980	185	79.88	14	3	3		21317	OVOC2176 OVP04630 WBGene00238985 locus:Ovo-hpo-21 status:Predicted	locus:Ovo-hpo-21	status:Predicted
174	55947	4166	648	203.62	19	12	12	Carbamidomethylation	72733	OVOC235 OVP00068 WBGene00237044 status:Predicted	status:Predicted
400	56714	4175	539	113.7	7	4	4	Carbamidomethylation; Oxidation (M)	59014	OVOC2358 OVP10528 WBGene00239167 status:Predicted	status:Predicted
209	55900	4184	687	195.04	23	14	8		76476	OVOC2366 OVP06350 WBGene00239175 status:Predicted	status:Predicted
842	57446	4185	259	85.28	11	2	2	Carbamidomethylation	28641	OVOC2367 OVP10398 WBGene00239176 locus:Ovo-pas-6 status:Predicted	locus:Ovo-pas-6	status:Predicted
275	55942	4243	523	216.12	26	11	11	Carbamidomethylation; Oxidation (M)	57444	OVOC2424 OVP11685 WBGene00239233 status:Predicted	status:Predicted
208	55875	4311	518	243.82	37	17	17	Carbamidomethylation	56320	OVOC2486 OVP14293 WBGene00239295 status:Partially_confirmed	status:Partially_confirmed
486	56650	4319	119	133.7	37	4	4	Oxidation (M)	13981	OVOC2493 OVP04744 WBGene00239302 locus:Ovo-snr-7 status:Partially_confirmed	locus:Ovo-snr-7	status:Partially_confirmed
102	56074	4474	207	191.7	55	13	13	Carbamidomethylation; Oxidation (M)	24103	OVOC2640 OVP01742 WBGene00239449 status:Confirmed	status:Confirmed
247	56065	4475	232	174.13	53	9	9	Carbamidomethylation; Oxidation (M)	26026	OVOC2641 OVP11019 WBGene00239450 locus:Ovo-prdx-6 status:Confirmed	locus:Ovo-prdx-6	status:Confirmed
390	56517	4509	221	147.44	25	5	5	Carbamidomethylation	23589	OVOC2673 OVP09817 WBGene00239482 status:Predicted	status:Predicted
337	56107	4546	2589	160.58	4	9	9	Carbamidomethylation	286606	OVOC2709 OVP13208 WBGene00239518 status:Partially_confirmed	status:Partially_confirmed
80	55832	4582	376	257.88	52	20	4	Carbamidomethylation; Oxidation (M)	41804	OVOC2744 OVP11100 WBGene00239553 status:Confirmed	status:Confirmed
80	55831	4583	376	257.88	52	20	4	Carbamidomethylation; Oxidation (M)	41818	OVOC2745 OVP05603 WBGene00239554 status:Partially_confirmed	status:Partially_confirmed
541	57436	4628	154	73.36	10	2	2	Carbamidomethylation	17699	OVOC2786 OVP00806 WBGene00239595 status:Predicted	status:Predicted
621	57013	4644	320	78.49	10	3	3		36444	OVOC280 OVP07707 WBGene00237089 status:Partially_confirmed	status:Partially_confirmed
570	56776	4658	393	91.29	8	3	3	Carbamidomethylation	44306	OVOC2812 OVP04246 WBGene00239621 locus:Ovo-cpr-6 status:Predicted	locus:Ovo-cpr-6	status:Predicted
852	57639	4805	518	42.03	3	2	2		55167	OVOC295 OVP08241 WBGene00237104 status:Partially_confirmed	status:Partially_confirmed
578	56828	4819	227	91.43	13	3	3	Carbamidomethylation	25424	OVOC2962 OVP01288 WBGene00239771 locus:Ovo-lmp-1 status:Predicted	locus:Ovo-lmp-1	status:Predicted
460	57365	4855	123	82.94	16	2	2		14372	OVOC2999 OVP01693 WBGene00239808 locus:Ovo-rpl-35 status:Confirmed	locus:Ovo-rpl-35	status:Confirmed
402	56862	4908	156	92.53	16	3	3	Carbamidomethylation	17707	OVOC3047 OVP04120 WBGene00239856 status:Predicted	status:Predicted
34	55736	4974	766	332.63	51	46	45	Carbamidomethylation; Oxidation (M)	87549	OVOC3116 OVP03299 WBGene00239925 status:Predicted	status:Predicted
416	56347	4979	311	137.4	23	6	6	Carbamidomethylation	36556	OVOC3120 OVP01246 WBGene00239929 status:Partially_confirmed	status:Partially_confirmed
130	55869	4983	300	219.92	56	16	11	Carbamidomethylation	33759	OVOC3125 OVP04208 WBGene00239934 locus:Ovo-ftt-2 status:Partially_confirmed	locus:Ovo-ftt-2	status:Partially_confirmed
416	57003	5006	319	92.7	10	3	3		37553	OVOC3147 OVP03967 WBGene00239956 status:Predicted	status:Predicted
96	55747	5064	421	266.46	66	26	26	Carbamidomethylation; Oxidation (M)	45388	OVOC3200 OVP12437 WBGene00240009 locus:Ovo-pgk-1 status:Partially_confirmed	locus:Ovo-pgk-1	status:Partially_confirmed
813	57323	5067	1085	64.07	2	2	2		120340	OVOC3203 OVP05525 WBGene00240012 locus:Ovo-cas-1 status:Predicted	locus:Ovo-cas-1	status:Predicted
242	56077	5098	320	199.98	37	10	10	Carbamidomethylation	36010	OVOC3232 OVP11741 WBGene00240041 status:Partially_confirmed	status:Partially_confirmed
843	57480	5123	175	68.7	11	2	2	Oxidation (M)	20523	OVOC3261 OVP04098 WBGene00240070 status:Predicted	status:Predicted
850	57617	5129	138	73.28	14	2	2		15740	OVOC3267 OVP08721 WBGene00240076 locus:Ovo-rpl-28 status:Confirmed	locus:Ovo-rpl-28	status:Confirmed
730	58329	5210	226	57.35	4	2	2		24995	OVOC3346 OVP09212 WBGene00240155 status:Confirmed	status:Confirmed
517	56664	5213	244	96.75	14	4	4		27756	OVOC3349 OVP09422 WBGene00240158 status:Predicted	status:Predicted
643	57448	5253	215	63.21	9	2	2		23792	OVOC339 OVP04740 WBGene00237148 status:Predicted	status:Predicted
363	56153	5313	320	155.39	25	8	8		36132	OVOC3446 OVP03535 WBGene00240255 status:Partially_confirmed	status:Partially_confirmed
521	57101	5367	155	88.02	13	3	3	Carbamidomethylation	16875	OVOC3499 OVP07202 WBGene00240308 status:Predicted	status:Predicted
481	56454	5379	269	136.77	22	5	5	Carbamidomethylation	28925	OVOC3509 OVP07206 WBGene00240318 locus:Ovo-pbs-2 status:Predicted	locus:Ovo-pbs-2	status:Predicted
352	56341	5489	1307	169.88	6	6	6		148006	OVOC362 OVP09844 WBGene00237171 status:Partially_confirmed	status:Partially_confirmed
583	57092	5542	336	58.78	7	3	3		37741	OVOC3669 OVP11843 WBGene00240478 locus:Ovo-ubq-1 status:Partially_confirmed	locus:Ovo-ubq-1	status:Partially_confirmed
325	56163	5620	517	135.32	17	9	9	Carbamidomethylation	57461	OVOC3741 OVP03721 WBGene00240550 locus:Ovo-ipgm-1 status:Partially_confirmed	locus:Ovo-ipgm-1	status:Partially_confirmed
421	56817	5754	119	112.88	28	5	5	Carbamidomethylation; Oxidation (M)	13178	OVOC387 OVP01553 WBGene00237196 status:Confirmed	status:Confirmed
408	56735	5812	334	144.66	15	4	4	Carbamidomethylation	34308	OVOC3924 OVP04602 WBGene00240733 status:Predicted	status:Predicted
360	56204	5859	655	151.53	14	7	7	Carbamidomethylation	72530	OVOC3968 OVP09057 WBGene00240777 locus:Ovo-igcm-3 status:Predicted	locus:Ovo-igcm-3	status:Predicted
179	55908	5879	400	201.62	33	14	12	Carbamidomethylation	45888	OVOC3986 OVP11769 WBGene00240795 status:Predicted	status:Predicted
251	56327	5994	134	202.87	60	9	9	Carbamidomethylation	15064	OVOC4100 OVP12005 WBGene00240909 status:Confirmed	status:Confirmed
411	56092	6005	595	173.41	17	9	9	Carbamidomethylation	66654	OVOC4110 OVP00872 WBGene00240919 status:Partially_confirmed	status:Partially_confirmed
44	55739	6045	1509	324.23	34	43	43	Carbamidomethylation; Oxidation (M)	168178	OVOC4148 OVP00141 WBGene00240957 status:Partially_confirmed	status:Partially_confirmed
370	56504	6059	596	138.22	8	5	5	Carbamidomethylation; Oxidation (M)	67889	OVOC4162 OVP02981 WBGene00240971 status:Partially_confirmed	status:Partially_confirmed
216	56063	6076	284	224.74	43	10	10	Carbamidomethylation; Oxidation (M)	31339	OVOC4178 OVP08479 WBGene00240987 locus:Ovo-vdac-1 status:Partially_confirmed	locus:Ovo-vdac-1	status:Partially_confirmed
605	56985	6117	603	85.02	6	3	3		67910	OVOC4215 OVP02724 WBGene00241024 locus:Ovo-atgp-1 status:Predicted	locus:Ovo-atgp-1	status:Predicted
282	56315	6122	327	211.03	28	10	10	Carbamidomethylation	33337	OVOC422 OVP09483 WBGene00237231 status:Partially_confirmed	status:Partially_confirmed
248	56306	6126	172	149.48	44	7	7	Carbamidomethylation	19390	OVOC4223 OVP01186 WBGene00241032 status:Confirmed	status:Confirmed
71	55927	6134	158	214.12	69	20	20	Oxidation (M)	18014	OVOC4230 OVP04721 WBGene00241039 status:Confirmed	status:Confirmed
582	57066	6214	168	71.17	16	3	3	Carbamidomethylation	19773	OVOC4307 OVP11681 WBGene00241116 status:Confirmed	status:Confirmed
689	56774	6342	248	86.52	12	3	3		27283	OVOC4426 OVP12427 WBGene00241235 locus:Ovo-pas-5 status:Predicted	locus:Ovo-pas-5	status:Predicted
346	56088	6366	439	168.34	25	9	9	Oxidation (M)	47374	OVOC4448 OVP10606 WBGene00241257 status:Partially_confirmed	status:Partially_confirmed
211	56022	6419	378	223.93	30	14	14	Carbamidomethylation	43932	OVOC4497 OVP01022 WBGene00241306 locus:Ovo-spp-10 status:Partially_confirmed	locus:Ovo-spp-10	status:Partially_confirmed
167	56241	6433	209	224.44	47	12	12	Carbamidomethylation; Oxidation (M)	23548	OVOC451 OVP13327 WBGene00237260 status:Partially_confirmed	status:Partially_confirmed
308	56437	6497	103	129.65	50	6	2	Carbamidomethylation; Oxidation (M)	11399	OVOC4571 OVP04461 WBGene00241380 status:Predicted	status:Predicted
203	56009	6540	257	197.17	43	11	11	Carbamidomethylation; Oxidation (M)	28784	OVOC4612 OVP08351 WBGene00241421 status:Predicted	status:Predicted
131	55973	6582	234	231.5	55	17	17	Carbamidomethylation; Oxidation (M)	26542	OVOC4656 OVP10958 WBGene00241465 locus:Ovo-ccg-1 status:Confirmed	locus:Ovo-ccg-1	status:Confirmed
632	56815	6721	136	93.32	24	3	3		14427	OVOC4796 OVP03619 WBGene00241605 locus:Ovo-htz-1 status:Partially_confirmed	locus:Ovo-htz-1	status:Partially_confirmed
268	56117	6788	444	164.53	17	8	8	Carbamidomethylation; Oxidation (M)	50658	OVOC4860 OVP13340 WBGene00241669 status:Partially_confirmed	status:Partially_confirmed
291	56089	6888	501	156.48	17	9	9	Oxidation (M)	55897	OVOC4952 OVP14351 WBGene00241761 locus:Ovo-pdi-2 status:Partially_confirmed	locus:Ovo-pdi-2	status:Partially_confirmed
475	56770	6989	191	106.55	18	3	3	Carbamidomethylation	21975	OVOC505 OVP11714 WBGene00237314 locus:Ovo-ndk-1 status:Confirmed	locus:Ovo-ndk-1	status:Confirmed
839	57414	7000	530	74.23	5	2	2	Carbamidomethylation	60095	OVOC506 OVP06247 WBGene00237315 status:Partially_confirmed	status:Partially_confirmed
847	57565	7032	551	75.51	4	2	2		62191	OVOC5089 OVP04797 WBGene00241898 status:Predicted	status:Predicted
259	56232	7108	395	175.16	20	7	7	Carbamidomethylation; Oxidation (M)	43457	OVOC516 OVP01313 WBGene00237325 status:Predicted	status:Predicted
97	55779	7181	321	258.48	70	22	22	Carbamidomethylation; Oxidation (M)	35530	OVOC5227 OVP06455 WBGene00242036 locus:Ovo-dim-1 status:Predicted	locus:Ovo-dim-1	status:Predicted
253	56176	7344	165	185.62	55	8	8	Carbamidomethylation; Oxidation (M)	18034	OVOC5387 OVP12370 WBGene00242196 status:Predicted	status:Predicted
709	57072	7373	580	67.03	5	3	3		63129	OVOC5419 OVP09738 WBGene00242228 locus:Ovo-ard-1 status:Partially_confirmed	locus:Ovo-ard-1	status:Partially_confirmed
794	57314	7536	474	59.08	4	2	2		53047	OVOC558 OVP00941 WBGene00237367 status:Predicted	status:Predicted
436	56641	7658	209	123.18	24	5	5		24240	OVOC5700 OVP13600 WBGene00242509 locus:Ovo-hsp-25 status:Confirmed	locus:Ovo-hsp-25	status:Confirmed
697	57863	7675	104	98.55	20	2	2	Carbamidomethylation	11268	OVOC5718 OVP05862 WBGene00242527 status:Partially_confirmed	status:Partially_confirmed
212	56132	7705	283	196.02	34	12	11	Oxidation (M)	32713	OVOC5747 OVP03917 WBGene00242556 status:Partially_confirmed	status:Partially_confirmed
480	56449	7784	593	141.92	9	5	4	Carbamidomethylation	67321	OVOC5823 OVP06826 WBGene00242632 locus:Ovo-tag-304 status:Partially_confirmed	locus:Ovo-tag-304	status:Partially_confirmed
147	56052	7922	189	197.45	48	11	11	Carbamidomethylation; Oxidation (M)	21668	OVOC5952 OVP02276 WBGene00242761 status:Partially_confirmed	status:Partially_confirmed
235	56014	7935	330	196.42	37	10	10	Carbamidomethylation; Oxidation (M)	35909	OVOC5965 OVP02713 WBGene00242774 locus:Ovo-mdh-1 status:Partially_confirmed	locus:Ovo-mdh-1	status:Partially_confirmed
719	57614	7951	362	55.77	6	2	2		41074	OVOC598 OVP06629 WBGene00237407 locus:Ovo-pghm-1 status:Partially_confirmed	locus:Ovo-pghm-1	status:Partially_confirmed
328	56571	7966	138	146.17	45	4	4	Carbamidomethylation; Oxidation (M)	15211	OVOC5993 OVP02778 WBGene00242802 locus:Ovo-snr-1 status:Predicted	locus:Ovo-snr-1	status:Predicted
485	56640	8014	324	133.42	16	4	4		37222	OVOC6038 OVP04645 WBGene00242847 status:Predicted	status:Predicted
55	56208	8084	142	283.56	77	21	19	Carbamidomethylation; Oxidation (M)	15986	OVOC6112 OVP08285 WBGene00242921 locus:Ovo-ttr-51 status:Confirmed	locus:Ovo-ttr-51	status:Confirmed
524	57383	8094	640	74.61	3	2	2		73965	OVOC6123 OVP13438 WBGene00242932 status:Partially_confirmed	status:Partially_confirmed
316	56102	8297	249	156.53	48	10	10	Carbamidomethylation; Oxidation (M)	27774	OVOC6318 OVP09636 WBGene00243127 status:Predicted	status:Predicted
245	56269	8305	147	183.43	63	9	9	Carbamidomethylation	16297	OVOC6327 OVP02187 WBGene00243136 status:Partially_confirmed	status:Partially_confirmed
255	56180	8307	588	185.55	15	8	8	Carbamidomethylation; Oxidation (M)	65560	OVOC6329 OVP13794 WBGene00243138 status:Predicted	status:Predicted
562	56606	8373	166	114.62	31	4	3	Carbamidomethylation	18610	OVOC6392 OVP10835 WBGene00243201 locus:Ovo-unc-60 status:Predicted	locus:Ovo-unc-60	status:Predicted
194	56098	8671	323	208.41	39	11	11	Carbamidomethylation; Oxidation (M)	35670	OVOC6669 OVP13595 WBGene00243478 status:Partially_confirmed	status:Partially_confirmed
320	56344	8730	121	147.83	55	6	6	Carbamidomethylation; Oxidation (M)	13553	OVOC6723 OVP05471 WBGene00243532 locus:Ovo-snr-4 status:Confirmed	locus:Ovo-snr-4	status:Confirmed
450	56643	8754	277	97.27	14	4	4		30840	OVOC6746 OVP05273 WBGene00243555 locus:Ovo-pbs-5 status:Partially_confirmed	locus:Ovo-pbs-5	status:Partially_confirmed
212	58302	8835	172	68.6	5	2	2		20317	OVOC6828 OVP00802 WBGene00243637 locus:Ovo-tni-4 status:Predicted	locus:Ovo-tni-4	status:Predicted
69	55778	8858	1152	273.12	28	35	35	Carbamidomethylation; Oxidation (M)	134115	OVOC6851 OVP08708 WBGene00243660 status:Predicted	status:Predicted
792	57174	8862	238	74.96	11	2	2		25836	OVOC6855 OVP05744 WBGene00243664 locus:Ovo-pbs-1 status:Confirmed	locus:Ovo-pbs-1	status:Confirmed
417	56468	8884	312	111.57	21	6	5	Carbamidomethylation	35623	OVOC6875 OVP00120 WBGene00243684 status:Partially_confirmed	status:Partially_confirmed
305	56206	8903	197	182.13	49	7	7	Carbamidomethylation	21834	OVOC6895 OVP12552 WBGene00243704 status:Predicted	status:Predicted
528	56757	8940	210	69.62	14	4	4		23094	OVOC693 OVP12536 WBGene00237502 status:Partially_confirmed	status:Partially_confirmed
302	56019	8999	415	165.27	27	10	3	Carbamidomethylation; Oxidation (M)	46216	OVOC6985 OVP04454 WBGene00243794 status:Predicted	status:Predicted
537	57079	9022	401	86.05	8	3	3		44378	OVOC7008 OVP13348 WBGene00243817 status:Partially_confirmed	status:Partially_confirmed
289	56434	9086	169	174.63	47	8	7	Oxidation (M)	16739	OVOC707 OVP03408 WBGene00237516 status:Predicted	status:Predicted
522	57113	9094	149	78.84	16	2	2		16825	OVOC7077 OVP13845 WBGene00243886 status:Partially_confirmed	status:Partially_confirmed
175	56123	9099	201	193.75	45	10	10	Carbamidomethylation	23181	OVOC7082 OVP12793 WBGene00243891 locus:Ovo-glb-1 status:Confirmed	locus:Ovo-glb-1	status:Confirmed
37	55727	9154	368	315.12	71	35	35	Carbamidomethylation; Oxidation (M)	40621	OVOC7138 OVP13532 WBGene00243947 status:Partially_confirmed	status:Partially_confirmed
692	57100	9286	483	68.47	4	2	2		55073	OVOC7265 OVP01508 WBGene00244074 status:Predicted	status:Predicted
514	56613	9292	562	98.67	10	4	4		62077	OVOC7270 OVP04180 WBGene00244079 status:Predicted	status:Predicted
56	55849	9338	269	249.03	62	28	27	Oxidation (M)	30816	OVOC7314 OVP03708 WBGene00244123 status:Predicted	status:Predicted
56	55848	9346	269	249.03	62	28	27	Oxidation (M)	30816	OVOC7321 OVP03708 WBGene00244130 status:Predicted	status:Predicted
349	56520	9389	266	117.78	21	5	4	Oxidation (M)	29570	OVOC7360 OVP05174 WBGene00244169 status:Partially_confirmed	status:Partially_confirmed
625	57286	9401	415	49.98	4	2	2		46047	OVOC7372 OVP10614 WBGene00244181 locus:Ovo-dlst-1 status:Predicted	locus:Ovo-dlst-1	status:Predicted
323	56161	9411	683	167.51	13	9	9		75692	OVOC7381 OVP13192 WBGene00244190 status:Partially_confirmed	status:Partially_confirmed
362	58121	9451	209	82.2	5	2	2	Carbamidomethylation	23260	OVOC7419 OVP06043 WBGene00244228 status:Predicted	status:Predicted
362	58091	9459	77	82.2	13	2	2	Carbamidomethylation	8678	OVOC7426 OVP12329 WBGene00244235 status:Predicted	status:Predicted
362	56864	9464	185	149.86	22	4	4	Carbamidomethylation; Oxidation (M)	19968	OVOC7430 OVP12636 WBGene00244239 status:Predicted	status:Predicted
455	56645	9469	196	115.26	24	4	4		22585	OVOC7435 OVP11202 WBGene00244244 status:Partially_confirmed	status:Partially_confirmed
99	56212	9486	162	234.52	57	13	13	Oxidation (M)	18415	OVOC7453 OVP07481 WBGene00244262 status:Confirmed	status:Confirmed
99	57366	9487	158	118.02	16	4	4	Oxidation (M)	18090	OVOC7454 OVP10868 WBGene00244263 status:Predicted	status:Predicted
433	56325	9521	321	131.46	20	6	5	Carbamidomethylation	36743	OVOC7491 OVP09610 WBGene00244300 status:Predicted	status:Predicted
290	56463	9604	173	150.67	28	6	6	Oxidation (M)	20046	OVOC7576 OVP04294 WBGene00244385 status:Partially_confirmed	status:Partially_confirmed
488	56759	9638	210	124.56	18	4	4	Carbamidomethylation	24685	OVOC7606 OVP08622 WBGene00244415 status:Predicted	status:Predicted
199	55933	9709	505	203.43	29	15	15	Oxidation (M)	54586	OVOC7678 OVP09036 WBGene00244487 locus:Ovo-fum-1 status:Predicted	locus:Ovo-fum-1	status:Predicted
369	56467	9740	251	118.95	24	6	6		27847	OVOC771 OVP10812 WBGene00237580 locus:Ovo-pas-4 status:Predicted	locus:Ovo-pas-4	status:Predicted
371	56697	9751	168	132.68	27	4	4		18040	OVOC772 OVP12898 WBGene00237581 locus:Ovo-snr-2 status:Confirmed	locus:Ovo-snr-2	status:Confirmed
477	56893	9810	129	126.84	32	4	4		14216	OVOC7777 OVP01104 WBGene00244586 status:Confirmed	status:Confirmed
5	55718	9820	416	393.83	82	65	60	Carbamidomethylation; Oxidation (M)	44944	OVOC7786 OVP06275 WBGene00244595 locus:Ovo-aldo-1 status:Partially_confirmed	locus:Ovo-aldo-1	status:Partially_confirmed
377	56932	9829	127	87.45	18	4	4		13530	OVOC7794 OVP01411 WBGene00244603 status:Confirmed	status:Confirmed
601	57031	9840	821	83.97	4	3	3	Carbamidomethylation	92036	OVOC7804 OVP11403 WBGene00244613 locus:Ovo-pat-3 status:Predicted	locus:Ovo-pat-3	status:Predicted
640	57413	9878	99	83.48	22	2	2		11552	OVOC7842 OVP11399 WBGene00244651 locus:Ovo-snr-6 status:Confirmed	locus:Ovo-snr-6	status:Confirmed
840	57419	9910	361	83.01	5	2	2		41616	OVOC7872 OVP02924 WBGene00244681 status:Partially_confirmed	status:Partially_confirmed
583	57086	9919	162	58.78	14	3	3		18439	OVOC7881 OVP13732 WBGene00244690 status:Confirmed	status:Confirmed
377	56728	9931	126	99.07	27	6	6		13465	OVOC7892 OVP03652 WBGene00244701 status:Predicted	status:Predicted
93	56081	9932	380	190.4	23	14	9	Oxidation (M)	42213	OVOC7893 OVP11295 WBGene00244702 status:Partially_confirmed	status:Partially_confirmed
540	57432	9959	101	84.42	34	2	2	Carbamidomethylation	10964	OVOC7918 OVP08672 WBGene00244727 locus:Ovo-sup-1 status:Predicted	locus:Ovo-sup-1	status:Predicted
717	57550	9963	120	52.63	22	2	2	Carbamidomethylation	13039	OVOC7921 OVP11527 WBGene00244730 locus:Ovo-mif-2 status:Confirmed	locus:Ovo-mif-2	status:Confirmed
531	56838	9977	89	100.37	45	3	2	Carbamidomethylation	10360	OVOC7934 OVP12324 WBGene00244743 locus:Ovo-dlc-1 status:Partially_confirmed	locus:Ovo-dlc-1	status:Partially_confirmed
483	56518	10081	642	108.21	9	5	5	Carbamidomethylation	72006	OVOC8037 OVP06124 WBGene00244846 locus:Ovo-pck-1 status:Partially_confirmed	locus:Ovo-pck-1	status:Partially_confirmed
115	57701	10109	392	62.79	3	2	2		46825	OVOC8062 OVP02158 WBGene00244871 status:Partially_confirmed	status:Partially_confirmed
73	55788	10184	376	264.88	58	21	3	Carbamidomethylation; Oxidation (M)	41820	OVOC8134 OVP04343 WBGene00244943 status:Partially_confirmed	status:Partially_confirmed
523	57237	10314	320	61.94	8	2	2	Oxidation (M)	32651	OVOC8255 OVP10908 WBGene00245064 status:Partially_confirmed	status:Partially_confirmed
567	56702	10422	113	88.04	32	4	4	Carbamidomethylation	12993	OVOC8358 OVP07318 WBGene00245167 status:Partially_confirmed	status:Partially_confirmed
639	57377	10447	391	76.93	5	2	2		35861	OVOC8382 OVP03557 WBGene00245191 status:Partially_confirmed	status:Partially_confirmed
94	55764	10457	6568	276.33	8	39	39	Carbamidomethylation; Oxidation (M)	723528	OVOC8391 OVP11296 WBGene00245200 locus:Ovo-dig-1 status:Partially_confirmed	locus:Ovo-dig-1	status:Partially_confirmed
679	56867	10517	578	74.14	4	3	2		66680	OVOC8446 OVP14114 WBGene00245255 status:Confirmed	status:Confirmed
223	56351	10566	253	160.73	26	7	7	Oxidation (M)	28405	OVOC8491 OVP04991 WBGene00245300 status:Partially_confirmed	status:Partially_confirmed
454	56447	10662	476	124.24	12	6	6		52888	OVOC8582 OVP12172 WBGene00245391 locus:Ovo-ucr-1 status:Partially_confirmed	locus:Ovo-ucr-1	status:Partially_confirmed
694	57244	10680	378	86.96	8	3	3		41840	OVOC860 OVP12998 WBGene00237669 locus:Ovo-unc-87 status:Confirmed	locus:Ovo-unc-87	status:Confirmed
234	55902	10709	549	200.5	30	13	13		59067	OVOC8627 OVP01524 WBGene00245436 locus:Ovo-atp-2 status:Predicted	locus:Ovo-atp-2	status:Predicted
260	56312	10748	265	179.44	31	7	7	Carbamidomethylation; Oxidation (M)	30499	OVOC8665 OVP09683 WBGene00245474 status:Confirmed	status:Confirmed
70	55978	10842	190	252.63	64	22	22	Oxidation (M)	22012	OVOC8754 OVP11844 WBGene00245563 status:Partially_confirmed	status:Partially_confirmed
236	55917	10960	341	232.76	53	12	12	Carbamidomethylation	36024	OVOC8868 OVP12366 WBGene00245677 locus:Ovo-mdh-2 status:Partially_confirmed	locus:Ovo-mdh-2	status:Partially_confirmed
356	56299	10985	542	145.34	13	7	7	Oxidation (M)	61298	OVOC8895 OVP09420 WBGene00245704 locus:Ovo-cbn-1 status:Confirmed	locus:Ovo-cbn-1	status:Confirmed
671	57470	10992	181	43.53	12	2	2		20606	OVOC8900 OVP11914 WBGene00245709 locus:Ovo-arf-1.2 status:Predicted	locus:Ovo-arf-1.2	status:Predicted
355	56289	11010	577	123.85	10	6	6		67015	OVOC8919 OVP04425 WBGene00245728 status:Partially_confirmed	status:Partially_confirmed
583	57626	11018	580	51.71	3	2	2		64188	OVOC8926 OVP03685 WBGene00245735 status:Partially_confirmed	status:Partially_confirmed
614	56765	11062	815	73.77	3	3	3	Carbamidomethylation	92283	OVOC8966 OVP03584 WBGene00245775 locus:Ovo-hsp-110 status:Partially_confirmed	locus:Ovo-hsp-110	status:Partially_confirmed
345	56082	11083	710	185.06	15	10	10	Carbamidomethylation	80633	OVOC8985 OVP06496 WBGene00245794 locus:Ovo-cyn-16 status:Partially_confirmed	locus:Ovo-cyn-16	status:Partially_confirmed
712	57363	11115	326	92.57	10	2	2		37509	OVOC9013 OVP03681 WBGene00245822 locus:Ovo-pyp-1 status:Predicted	locus:Ovo-pyp-1	status:Predicted
78	56314	11137	221	269.03	39	15	15	Carbamidomethylation; Oxidation (M)	24900	OVOC9033 OVP12687 WBGene00245842 status:Partially_confirmed	status:Partially_confirmed
78	56313	11138	127	269.03	69	15	15	Carbamidomethylation; Oxidation (M)	14347	OVOC9034 OVP06956 WBGene00245843 status:Confirmed	status:Confirmed
441	57340	11162	182	94.89	12	2	2	Carbamidomethylation; Oxidation (M)	21103	OVOC9058 OVP12519 WBGene00245867 status:Predicted	status:Predicted
396	56217	11252	509	153.5	16	7	7	Carbamidomethylation; Oxidation (M)	58268	OVOC9143 OVP13072 WBGene00245952 status:Partially_confirmed	status:Partially_confirmed
14	55982	11272	211	318.62	70	39	39	Carbamidomethylation; Oxidation (M)	23759	OVOC9161 OVP05730 WBGene00245970 status:Confirmed	status:Confirmed
795	57699	11283	242	70.06	4	2	2		25273	OVOC9171 OVP00667 WBGene00245980 locus:Ovo-hil-1 status:Predicted	locus:Ovo-hil-1	status:Predicted
335	56198	11354	4730	157.38	2	10	8	Carbamidomethylation	537184	OVOC9240 OVP13133 WBGene00246049 status:Partially_confirmed	status:Partially_confirmed
837	57378	11357	317	81.92	11	2	2		32813	OVOC9244 OVP02969 WBGene00246053 status:Confirmed	status:Confirmed
437	56665	11371	250	94.92	20	4	4	Carbamidomethylation	28347	OVOC9257 OVP09031 WBGene00246066 locus:Ovo-pas-3 status:Predicted	locus:Ovo-pas-3	status:Predicted
303	56649	11418	161	139.17	39	5	5	Oxidation (M)	18489	OVOC930 OVP12386 WBGene00237739 locus:Ovo-pat-10 status:Confirmed	locus:Ovo-pat-10	status:Confirmed
118	57825	11440	164	159.83	13	5	5		18366	OVOC9322 OVP08526 WBGene00246131 status:Partially_confirmed	status:Partially_confirmed
118	56352	11443	365	240.79	30	18	18	Carbamidomethylation	40534	OVOC9325 OVP01894 WBGene00246134 status:Partially_confirmed	status:Partially_confirmed
172	56141	11444	141	195.52	52	11	5	Carbamidomethylation; Oxidation (M)	16322	OVOC9326 OVP07410 WBGene00246135 status:Confirmed	status:Confirmed
173	56349	11445	145	181.69	43	9	3	Carbamidomethylation; Oxidation (M)	16990	OVOC9327 OVP00149 WBGene00246136 status:Partially_confirmed	status:Partially_confirmed
414	56777	11449	98	138.38	46	4	4		10607	OVOC9330 OVP07952 WBGene00246139 status:Partially_confirmed	status:Partially_confirmed
238	56080	11508	746	161.56	15	11	11	Oxidation (M)	85455	OVOC9384 OVP13478 WBGene00246193 status:Confirmed	status:Confirmed
74	55775	11529	385	264.75	58	25	24	Carbamidomethylation; Oxidation (M)	44721	OVOC9403 OVP01052 WBGene00246212 locus:Ovo-cht-4 status:Partially_confirmed	locus:Ovo-cht-4	status:Partially_confirmed
117	56139	11552	180	238.4	53	15	3	Oxidation (M)	20335	OVOC9427 OVP01712 WBGene00246236 status:Partially_confirmed	status:Partially_confirmed
366	56378	11604	1322	129.91	4	6	4		151323	OVOC9475 OVP14216 WBGene00246284 status:Partially_confirmed	status:Partially_confirmed
714	57431	11613	163	69.6	13	2	2	Carbamidomethylation	18718	OVOC9486 OVP06028 WBGene00246295 status:Confirmed	status:Confirmed
157	56328	11642	140	187.32	37	9	9	Oxidation (M)	15645	OVOC9514 OVP01520 WBGene00246323 status:Predicted	status:Predicted
849	57612	11679	458	49.5	4	2	2		51911	OVOC955 OVP03345 WBGene00237764 status:Predicted	status:Predicted
54	55811	11717	279	280.77	78	24	22	Carbamidomethylation; Oxidation (M)	30700	OVOC9592 OVP14496 WBGene00246401 status:Confirmed	status:Confirmed
28	56291	11718	118	236.68	63	16	15	Carbamidomethylation; Oxidation (M)	13070	OVOC9593 OVP06509 WBGene00246402 status:Confirmed	status:Confirmed
207	55854	11728	322	210.92	56	17	17	Carbamidomethylation; Oxidation (M)	37053	OVOC9601 OVP02596 WBGene00246410 status:Partially_confirmed	status:Partially_confirmed
9	55738	11881	2971	380.83	36	101	98	Carbamidomethylation; Oxidation (M)	338691	OVOC9748 OVP11439 WBGene00246557 status:Partially_confirmed	status:Partially_confirmed
126	55949	11886	467	223.92	26	13	10	Carbamidomethylation; Oxidation (M)	51979	OVOC9752 OVP10904 WBGene00246561 locus:Ovo-prdx-2 status:Partially_confirmed	locus:Ovo-prdx-2	status:Partially_confirmed
4	55717	11911	436	387.78	86	65	50	Carbamidomethylation; Oxidation (M)	47481	OVOC9778 OVP04995 WBGene00246587 status:Confirmed	status:Confirmed
581	56948	11918	281	71.33	10	3	3		31944	OVOC9786 OVP13588 WBGene00246595 locus:Ovo-lec-3 status:Predicted	locus:Ovo-lec-3	status:Predicted
271	56387	11980	150	156.87	42	8	5	Oxidation (M)	16850	OVOC9847 OVP11756 WBGene00246656 status:Confirmed	status:Confirmed
237	56122	11981	146	189.67	66	9	9	Carbamidomethylation; Oxidation (M)	16260	OVOC9849 OVP12416 WBGene00246658 status:Confirmed	status:Confirmed
262	55963	11988	321	179.92	37	12	12		36578	OVOC9855 OVP02432 WBGene00246664 locus:Ovo-lec-5 status:Confirmed	locus:Ovo-lec-5	status:Confirmed
353	56298	11989	171	146.85	39	7	7	Carbamidomethylation	18525	OVOC9856 OVP08909 WBGene00246665 status:Confirmed	status:Confirmed
188	55911	11990	277	211.93	52	16	15	Carbamidomethylation	31636	OVOC9857 OVP01129 WBGene00246666 locus:Ovo-lec-1 status:Predicted	locus:Ovo-lec-1	status:Predicted
307	56300	12063	230	161.94	25	7	7	Carbamidomethylation	26847	OVOC9922 OVP13564 WBGene00246731 status:Predicted	status:Predicted
845	57498	12124	343	63.41	8	2	2		38925	OVOC9980 OVP08552 WBGene00246789 locus:Ovo-mtch-1 status:Predicted	locus:Ovo-mtch-1	status:Predicted
848	57599	12126	319	47.27	6	2	2	Carbamidomethylation	35604	OVOC9982 OVP09863 WBGene00246791 status:Partially_confirmed	status:Partially_confirmed
16	55876	12128	235	341.41	65	40	40	Carbamidomethylation; Oxidation (M)	26231	OVOC9984 OVP12177 WBGene00246793 status:Confirmed	status:Confirmed
187	56322	12132	164	212.17	47	8	8	Oxidation (M)	18784	OVOC9988 OVP10026 WBGene00246797 status:Confirmed	status:Confirmed
720	57618	12133	139	47.66	13	2	2		16211	OVOC9989 OVP04199 WBGene00246798 status:Confirmed	status:Confirmed
306	56233	12135	192	164.91	44	9	9	Oxidation (M)	22146	OVOC9990 OVP01701 WBGene00246799 status:Partially_confirmed	status:Partially_confirmed
BACKGROUND PROTEINS
Protein Group	Protein ID	Accession	PEAKS Score (-10lgP)	Coverage (%)	#Peptides	#Unique	Post-translational modifications	Avg. Mass	Description
329	56574	BKGD-000003	162.79	22	6	6		24529	sp|CAS1_BOVIN|
413	56515	BKGD-000004	112.97	20	5	5		26019	sp|CAS2_BOVIN|
249	56530	BKGD-000005	149.91	22	7	7	Oxidation (M)	25107	sp|CASB_BOVIN|
577	56798	BKGD-000006	116.47	21	3	3	Carbamidomethylation	21269	sp|CASK_BOVIN|
6	55735	BKGD-000009	382.56	60	60	27	Carbamidomethylation; Oxidation (M)	59519	sp|K1C10_HUMAN|
3	55719	BKGD-000011	445.46	78	76	73	Carbamidomethylation; Oxidation (M)	62129	sp|K1C9_HUMAN|
193	55881	BKGD-000012	186.68	36	15	2	Carbamidomethylation	47232	sp|K1H1_HUMAN|
1	55734	BKGD-000024	426	65	99	35	Carbamidomethylation; Oxidation (M)	65886	sp|K2C1_HUMAN|
171	55839	BKGD-000037	239.15	41	21	5	Carbamidomethylation	54971	sp|KRHB1_HUMAN|
171	55850	BKGD-000039	230.51	34	17	3	Carbamidomethylation	54214	sp|KRHB3_HUMAN|
171	55824	BKGD-000042	242.98	46	22	6	Carbamidomethylation	53501	sp|KRHB6_HUMAN|
633	56829	BKGD-000044	128.61	25	4	4	Carbamidomethylation	16247	sp|LALBA_BOVIN|
46	56187	BKGD-000053	229.74	39	23	18	Carbamidomethylation; Oxidation (M)	24409	sp|TRYP_PIG|
22	55721	BKGD-000054	366.65	77	57	40	Carbamidomethylation; Oxidation (M)	69367	sp|ALBU_HUMAN|
707	56810	BKGD-000061	98.66	7	3	3		59625	sp|CATA_HUMAN|
469	56727	BKGD-000062	94.18	11	4	4		44552	sp|CATD_HUMAN|
471	56873	BKGD-000073	80.9	23	3	3		15126	sp|HBA_HUMAN|
448	56693	BKGD-000074	118.66	30	4	4		15867	sp|HBB_HUMAN|
151	56084	BKGD-000080	227.56	66	12	11	Carbamidomethylation; Oxidation (M)	16537	sp|LYSC_HUMAN|
326	56266	BKGD-000087	131.41	32	7	5	Oxidation (M)	22110	sp|PRDX1_HUMAN|
513	56604	BKGD-000094	108.59	41	4	4	Carbamidomethylation	11606	sp|THIO_HUMAN|
511	56399	BKGD-000096	121.25	8	5	3	Carbamidomethylation	77050	sp|TRFE_HUMAN|
220	55785	BKGD-000097	227.68	33	21	20	Carbamidomethylation; Oxidation (M)	78182	sp|TRFL_HUMAN|
327	56371	BKGD-000107	138.52	43	6	5	Carbamidomethylation	16239	sp|LYSC_CHICK|
2	55740	BKGD-000109	428.24	82	92	91	Carbamidomethylation; Oxidation (M)	42881	sp|OVAL_CHICK|
257	56358	BKGD-000114	163.71	46	7	7		14722	sp|REF_HEVBR|
604	57070	BKGD-001201	82.07	4	3	3		81892	ENSBTAP00000016989 pep:known chromosome:UMD3.1:19:9473004:9484176:-1 gene:ENSBTAG00000011616 transcript:ENSBTAT00000016989 gene_biotype:protein_coding transcript_biotype:protein_coding
114	56832	BKGD-002723	87.34	4	4	2	Carbamidomethylation	75133	ENSBTAP00000032310 pep:known chromosome:UMD3.1:1:37803108:37866950:-1 gene:ENSBTAG00000023652 transcript:ENSBTAT00000032377 gene_biotype:protein_coding transcript_biotype:protein_coding
199	57628	BKGD-003437	45.13	3	2	2		54691	ENSBTAP00000028902 pep:known chromosome:UMD3.1:16:36059726:36086821:1 gene:ENSBTAG00000021688 transcript:ENSBTAT00000028902 gene_biotype:protein_coding transcript_biotype:protein_coding
633	56830	BKGD-004921	128.61	25	4	4	Carbamidomethylation	16247	ENSBTAP00000007701 pep:known chromosome:UMD3.1:5:31347861:31349882:1 gene:ENSBTAG00000005859 transcript:ENSBTAT00000007701 gene_biotype:protein_coding transcript_biotype:protein_coding
389	57485	BKGD-005020	63.36	7	2	2	Carbamidomethylation	26203	ENSBTAP00000056436 pep:known chromosome:UMD3.1:3:18108307:18109095:-1 gene:ENSBTAG00000046138 transcript:ENSBTAT00000063124 gene_biotype:protein_coding transcript_biotype:protein_coding
277	56348	BKGD-005329	150.26	20	6	6		35009	ENSBTAP00000016461 pep:known chromosome:UMD3.1:9:70499608:70516610:1 gene:ENSBTAG00000012403 transcript:ENSBTAT00000016461 gene_biotype:protein_coding transcript_biotype:protein_coding
522	57128	BKGD-005537	78.84	16	2	2		16966	ENSBTAP00000002055 pep:known chromosome:UMD3.1:11:29424996:29432052:-1 gene:ENSBTAG00000001575 transcript:ENSBTAT00000002055 gene_biotype:protein_coding transcript_biotype:protein_coding
280	57554	BKGD-005553	50.71	1	2	2		192764	ENSBTAP00000009019 pep:known chromosome:UMD3.1:23:27175689:27196793:-1 gene:ENSBTAG00000037533 transcript:ENSBTAT00000009019 gene_biotype:protein_coding transcript_biotype:protein_coding
471	56876	BKGD-005679	80.9	23	3	3		15184	ENSBTAP00000037374 pep:known chromosome:UMD3.1:25:210952:211719:1 gene:ENSBTAG00000026418 transcript:ENSBTAT00000037545 gene_biotype:protein_coding transcript_biotype:protein_coding
471	56877	BKGD-005684	80.9	23	3	3		15184	ENSBTAP00000022034 pep:known chromosome:UMD3.1:25:214006:214773:1 gene:ENSBTAG00000026417 transcript:ENSBTAT00000022034 gene_biotype:protein_coding transcript_biotype:protein_coding
205	56308	BKGD-005692	129.63	18	9	4	Carbamidomethylation; Oxidation (M)	47284	ENSBTAP00000017839 pep:known chromosome:UMD3.1:16:45401695:45416462:1 gene:ENSBTAG00000013411 transcript:ENSBTAT00000017839 gene_biotype:protein_coding transcript_biotype:protein_coding
377	57844	BKGD-006317	66.84	7	2	2		13509	ENSBTAP00000022576 pep:known chromosome:UMD3.1:4:77389255:77401081:1 gene:ENSBTAG00000016975 transcript:ENSBTAT00000022576 gene_biotype:protein_coding transcript_biotype:protein_coding
428	56888	BKGD-006477	94.52	6	3	3	Carbamidomethylation	52729	ENSBTAP00000028955 pep:known chromosome:UMD3.1:23:27808496:27812710:1 gene:ENSBTAG00000021721 transcript:ENSBTAT00000028955 gene_biotype:protein_coding transcript_biotype:protein_coding
448	57295	BKGD-006623	76.29	13	2	2		16071	ENSBTAP00000043065 pep:known chromosome:UMD3.1:15:48997631:48999478:1 gene:ENSBTAG00000037815 transcript:ENSBTAT00000045696 gene_biotype:protein_coding transcript_biotype:protein_coding
448	57292	BKGD-006703	76.29	13	2	2		15859	ENSBTAP00000050256 pep:known chromosome:UMD3.1:15:49073060:49074738:1 gene:ENSBTAG00000037644 transcript:ENSBTAT00000057323 gene_biotype:protein_coding transcript_biotype:protein_coding
448	57570	BKGD-006720	76.29	16	2	2		12974	ENSBTAP00000055887 pep:known chromosome:UMD3.1:15:49339175:49340178:-1 gene:ENSBTAG00000047356 transcript:ENSBTAT00000064222 gene_biotype:protein_coding transcript_biotype:protein_coding
448	57288	BKGD-006723	76.29	17	2	2		12564	ENSBTAP00000054812 pep:known chromosome:UMD3.1:15:49340724:49341679:-1 gene:ENSBTAG00000047847 transcript:ENSBTAT00000063938 gene_biotype:protein_coding transcript_biotype:protein_coding
234	56359	BKGD-008172	138.67	12	6	6		56284	ENSBTAP00000017710 pep:known chromosome:UMD3.1:5:57119917:57125290:1 gene:ENSBTAG00000013315 transcript:ENSBTAT00000017710 gene_biotype:protein_coding transcript_biotype:protein_coding
708	57513	BKGD-008552	54.52	11	2	2		16930	ENSBTAP00000014304 pep:known chromosome:UMD3.1:5:57486017:57489133:-1 gene:ENSBTAG00000010799 transcript:ENSBTAT00000014304 gene_biotype:protein_coding transcript_biotype:protein_coding
708	56859	BKGD-008553	102.4	29	3	3	Carbamidomethylation	16961	ENSBTAP00000014306 pep:known chromosome:UMD3.1:5:57486017:57489133:-1 gene:ENSBTAG00000010799 transcript:ENSBTAT00000014306 gene_biotype:protein_coding transcript_biotype:protein_coding
36	55763	BKGD-008737	289.53	17	52	49	Carbamidomethylation; Oxidation (M)	332383	ENSBTAP00000020103 pep:known chromosome:UMD3.1:23:47670503:47714288:-1 gene:ENSBTAG00000015106 transcript:ENSBTAT00000020103 gene_biotype:protein_coding transcript_biotype:protein_coding
513	56816	BKGD-010119	91.39	31	3	3	Carbamidomethylation	10868	ENSBTAP00000041860 pep:known chromosome:UMD3.1:8:101484812:101492588:-1 gene:ENSBTAG00000002953 transcript:ENSBTAT00000044356 gene_biotype:protein_coding transcript_biotype:protein_coding
232	56097	BKGD-010809	170.15	23	10	4		53728	ENSBTAP00000024572 pep:known chromosome:UMD3.1:13:31945012:31952941:1 gene:ENSBTAG00000018463 transcript:ENSBTAT00000024572 gene_biotype:protein_coding transcript_biotype:protein_coding
759	57218	BKGD-011120	53.33	1	2	2		138939	ENSBTAP00000017420 pep:known chromosome:UMD3.1:19:37088246:37104998:1 gene:ENSBTAG00000013103 transcript:ENSBTAT00000017420 gene_biotype:protein_coding transcript_biotype:protein_coding
220	56826	BKGD-011438	79.95	4	3	2	Carbamidomethylation	77666	ENSBTAP00000009564 pep:known chromosome:UMD3.1:1:136683311:136722309:-1 gene:ENSBTAG00000007273 transcript:ENSBTAT00000009564 gene_biotype:protein_coding transcript_biotype:protein_coding
597	57076	BKGD-011445	60.49	3	3	2		77958	ENSBTAP00000055583 pep:known chromosome:UMD3.1:16:81683387:81720203:1 gene:ENSBTAG00000046350 transcript:ENSBTAT00000063780 gene_biotype:protein_coding transcript_biotype:protein_coding
793	57564	BKGD-012083	50.8	5	2	2		49917	ENSBTAP00000013285 pep:known chromosome:UMD3.1:19:40943950:40955437:1 gene:ENSBTAG00000010070 transcript:ENSBTAT00000013285 gene_biotype:protein_coding transcript_biotype:protein_coding
258	56631	BKGD-012260	100.28	3	4	4		167575	ENSBTAP00000006167 pep:known chromosome:UMD3.1:5:101298127:101346611:1 gene:ENSBTAG00000018137 transcript:ENSBTAT00000006167 gene_biotype:protein_coding transcript_biotype:protein_coding
522	57112	BKGD-012436	78.84	16	2	2		16838	ENSBTAP00000019411 pep:known chromosome:UMD3.1:18:54169313:54178928:1 gene:ENSBTAG00000014583 transcript:ENSBTAT00000019411 gene_biotype:protein_coding transcript_biotype:protein_coding
98	55753	BKGD-012625	257.4	38	25	14	Carbamidomethylation; Oxidation (M)	81821	ENSBTAP00000023522 pep:known chromosome:UMD3.1:19:42602486:42626600:-1 gene:ENSBTAG00000017685 transcript:ENSBTAT00000023522 gene_biotype:protein_coding transcript_biotype:protein_coding
326	56470	BKGD-012694	105.56	22	5	4	Oxidation (M)	22210	ENSBTAP00000004751 pep:known chromosome:UMD3.1:3:101152892:101166725:1 gene:ENSBTAG00000003642 transcript:ENSBTAT00000004751 gene_biotype:protein_coding transcript_biotype:protein_coding
230	56138	BKGD-012970	200.02	54	10	10	Carbamidomethylation; Oxidation (M)	19911	ENSBTAP00000019538 pep:known chromosome:UMD3.1:11:103301664:103306381:1 gene:ENSBTAG00000014678 transcript:ENSBTAT00000019538 gene_biotype:protein_coding transcript_biotype:protein_coding
195	56276	BKGD-013125	138.95	25	11	2	Carbamidomethylation; Oxidation (M)	35868	ENSBTAP00000037577 pep:known chromosome:UMD3.1:5:104237902:104241979:-1 gene:ENSBTAG00000014731 transcript:ENSBTAT00000037753 gene_biotype:protein_coding transcript_biotype:protein_coding
671	57464	BKGD-013968	43.53	12	2	2		20697	ENSBTAP00000010159 pep:known chromosome:UMD3.1:7:2913860:2931918:-1 gene:ENSBTAG00000007725 transcript:ENSBTAT00000010159 gene_biotype:protein_coding transcript_biotype:protein_coding
291	57268	BKGD-015225	55.14	3	2	2		57204	ENSBTAP00000007943 pep:known chromosome:UMD3.1:19:51643765:51653754:1 gene:ENSBTAG00000006045 transcript:ENSBTAT00000007943 gene_biotype:protein_coding transcript_biotype:protein_coding
75	55800	BKGD-015385	268.96	58	20	2	Carbamidomethylation; Oxidation (M)	41793	ENSBTAP00000008132 pep:known chromosome:UMD3.1:19:51868429:51871276:1 gene:ENSBTAG00000006189 transcript:ENSBTAT00000008132 gene_biotype:protein_coding transcript_biotype:protein_coding
329	56575	BKGD-015736	162.79	22	6	6		24529	ENSBTAP00000010119 pep:known chromosome:UMD3.1:6:87141556:87159096:1 gene:ENSBTAG00000007695 transcript:ENSBTAT00000010119 gene_biotype:protein_coding transcript_biotype:protein_coding
249	56531	BKGD-015752	149.91	22	7	7	Oxidation (M)	25107	ENSBTAP00000003409 pep:known chromosome:UMD3.1:6:87179502:87188025:-1 gene:ENSBTAG00000002632 transcript:ENSBTAT00000003409 gene_biotype:protein_coding transcript_biotype:protein_coding
413	56514	BKGD-015765	112.97	20	5	5		26019	ENSBTAP00000006590 pep:known chromosome:UMD3.1:6:87262457:87280936:1 gene:ENSBTAG00000005005 transcript:ENSBTAT00000006590 gene_biotype:protein_coding transcript_biotype:protein_coding
577	56797	BKGD-015777	116.47	21	3	3	Carbamidomethylation	21237	ENSBTAP00000028685 pep:known chromosome:UMD3.1:6:87378398:87392750:1 gene:ENSBTAG00000039787 transcript:ENSBTAT00000028685 gene_biotype:protein_coding transcript_biotype:protein_coding
146	56696	BKGD-015837	156.42	41	7	4	Carbamidomethylation	10878	ENSBTAP00000018539 pep:known chromosome:UMD3.1:13:74996642:75000946:1 gene:ENSBTAG00000026119 transcript:ENSBTAT00000018539 gene_biotype:protein_coding transcript_biotype:protein_coding
863	58201	BKGD-015938	71.29	10	2	2	Carbamidomethylation	12567	ENSBTAP00000015874 pep:known chromosome:UMD3.1:6:90673205:90674173:1 gene:ENSBTAG00000011961 transcript:ENSBTAT00000015874 gene_biotype:protein_coding transcript_biotype:protein_coding
154	56197	BKGD-016744	177.85	8	7	7	Carbamidomethylation; Oxidation (M)	112329	ENSBTAP00000018382 pep:known chromosome:UMD3.1:24:26089489:26133405:-1 gene:ENSBTAG00000013831 transcript:ENSBTAT00000018382 gene_biotype:protein_coding transcript_biotype:protein_coding
272	57149	BKGD-016748	73.34	2	2	2	Carbamidomethylation	93478	ENSBTAP00000026483 pep:known chromosome:UMD3.1:24:26283415:26320911:1 gene:ENSBTAG00000019876 transcript:ENSBTAT00000026483 gene_biotype:protein_coding transcript_biotype:protein_coding
272	57176	BKGD-016749	73.34	2	2	2	Carbamidomethylation	99604	ENSBTAP00000026482 pep:known chromosome:UMD3.1:24:26283511:26321590:1 gene:ENSBTAG00000019876 transcript:ENSBTAT00000026482 gene_biotype:protein_coding transcript_biotype:protein_coding
643	57457	BKGD-016810	63.21	9	2	2		24488	ENSBTAP00000003206 pep:known chromosome:UMD3.1:7:18249534:18259141:1 gene:ENSBTAG00000002475 transcript:ENSBTAT00000003206 gene_biotype:protein_coding transcript_biotype:protein_coding
98	56722	BKGD-017512	119.13	5	4	2	Carbamidomethylation; Oxidation (M)	85511	ENSBTAP00000021838 pep:known chromosome:UMD3.1:22:13842703:13889468:1 gene:ENSBTAG00000016420 transcript:ENSBTAT00000021838 gene_biotype:protein_coding transcript_biotype:protein_coding
347	56775	BKGD-017921	105.05	27	3	3	Carbamidomethylation	15239	ENSBTAP00000055977 pep:known chromosome:UMD3.1:14:46644609:46649827:1 gene:ENSBTAG00000047330 transcript:ENSBTAT00000065769 gene_biotype:protein_coding transcript_biotype:protein_coding
643	57450	BKGD-018514	63.21	9	2	2		24394	ENSBTAP00000025235 pep:known chromosome:UMD3.1:10:12691046:12710296:1 gene:ENSBTAG00000018959 transcript:ENSBTAT00000025235 gene_biotype:protein_coding transcript_biotype:protein_coding
492	57136	BKGD-018689	55.51	4	2	2		57949	ENSBTAP00000044619 pep:known chromosome:UMD3.1:10:18965984:18992445:-1 gene:ENSBTAG00000001601 transcript:ENSBTAT00000047412 gene_biotype:protein_coding transcript_biotype:protein_coding
319	56120	BKGD-019788	166.38	29	9	3	Carbamidomethylation	38612	ENSBTAP00000012655 pep:known chromosome:UMD3.1:10:49860062:49904536:1 gene:ENSBTAG00000009615 transcript:ENSBTAT00000012655 gene_biotype:protein_coding transcript_biotype:protein_coding
625	57577	BKGD-020095	49.98	3	2	2		49495	ENSBTAP00000008473 pep:known chromosome:UMD3.1:10:86533853:86550983:1 gene:ENSBTAG00000006463 transcript:ENSBTAT00000008473 gene_biotype:protein_coding transcript_biotype:protein_coding
522	57123	BKGD-020175	78.84	16	2	2		16838	ENSBTAP00000036057 pep:known chromosome:UMD3.1:10:103059964:103067071:1 gene:ENSBTAG00000025644 transcript:ENSBTAT00000036194 gene_biotype:protein_coding transcript_biotype:protein_coding
93	56984	BKGD-020355	87.25	21	3	3		14227	ENSBTAP00000036521 pep:known chromosome:UMD3.1:23:31914984:31915367:1 gene:ENSBTAG00000025882 transcript:ENSBTAT00000036665 gene_biotype:protein_coding transcript_biotype:protein_coding
93	56981	BKGD-020358	87.25	21	3	3		14313	ENSBTAP00000055208 pep:known chromosome:UMD3.1:23:31918125:31918508:-1 gene:ENSBTAG00000048235 transcript:ENSBTAT00000063441 gene_biotype:protein_coding transcript_biotype:protein_coding
130	56453	BKGD-021078	131.09	24	5	2		25247	ENSBTAP00000041575 pep:known chromosome:UMD3.1:17:72629359:72630106:1 gene:ENSBTAG00000031134 transcript:ENSBTAT00000044059 gene_biotype:protein_coding transcript_biotype:protein_coding
522	57590	BKGD-022024	72.96	16	2	2		16847	ENSBTAP00000049731 pep:known chromosome:UMD3.1:20:8066341:8067501:1 gene:ENSBTAG00000032705 transcript:ENSBTAT00000046448 gene_biotype:protein_coding transcript_biotype:protein_coding
389	57234	BKGD-022895	63.36	7	2	2	Carbamidomethylation	26136	ENSCAFP00000040446 pep:known_by_projection chromosome:CanFam3.1:17:61543024:61543758:1 gene:ENSCAFG00000030778 transcript:ENSCAFT00000046718 gene_biotype:protein_coding transcript_biotype:protein_coding
522	57126	BKGD-022945	78.84	16	2	2		16870	ENSCAFP00000038149 pep:novel chromosome:CanFam3.1:8:41133990:41134442:-1 gene:ENSCAFG00000016335 transcript:ENSCAFT00000025902 gene_biotype:protein_coding transcript_biotype:protein_coding
347	57011	BKGD-022983	121.86	25	3	3	Carbamidomethylation	12987	ENSCAFP00000032290 pep:novel chromosome:CanFam3.1:X:35087408:35087755:1 gene:ENSCAFG00000023832 transcript:ENSCAFT00000036870 gene_biotype:protein_coding transcript_biotype:protein_coding
93	58025	BKGD-023030	116.62	12	3	3	Oxidation (M)	13366	ENSCAFP00000041233 pep:novel chromosome:CanFam3.1:18:49216889:49217251:-1 gene:ENSCAFG00000010770 transcript:ENSCAFT00000017133 gene_biotype:protein_coding transcript_biotype:protein_coding
522	57589	BKGD-023227	72.96	17	2	2		16217	ENSCAFP00000037716 pep:novel chromosome:CanFam3.1:12:24224622:24225056:-1 gene:ENSCAFG00000030049 transcript:ENSCAFT00000045521 gene_biotype:protein_coding transcript_biotype:protein_coding
496	58032	BKGD-023886	111.2	20	2	2		14039	ENSCAFP00000042423 pep:known chromosome:CanFam3.1:3:47320812:47321192:1 gene:ENSCAFG00000005166 transcript:ENSCAFT00000008322 gene_biotype:protein_coding transcript_biotype:protein_coding
522	57121	BKGD-024058	78.84	16	2	2		16863	ENSCAFP00000037542 pep:novel chromosome:CanFam3.1:9:33411950:33412399:-1 gene:ENSCAFG00000017563 transcript:ENSCAFT00000027837 gene_biotype:protein_coding transcript_biotype:protein_coding
513	57213	BKGD-024927	71.92	18	2	2	Carbamidomethylation	11387	ENSCAFP00000037540 pep:known_by_projection chromosome:CanFam3.1:X:82986436:82986741:-1 gene:ENSCAFG00000030164 transcript:ENSCAFT00000043979 gene_biotype:protein_coding transcript_biotype:protein_coding
75	55807	BKGD-025516	268.96	58	20	2	Carbamidomethylation; Oxidation (M)	42050	ENSCAFP00000022281 pep:known chromosome:CanFam3.1:9:635976:637805:1 gene:ENSCAFG00000005734 transcript:ENSCAFT00000024000 gene_biotype:protein_coding transcript_biotype:protein_coding
75	55834	BKGD-025517	261.53	52	19	2	Carbamidomethylation; Oxidation (M)	41380	ENSCAFP00000008574 pep:known chromosome:CanFam3.1:9:635985:637593:1 gene:ENSCAFG00000005734 transcript:ENSCAFT00000009239 gene_biotype:protein_coding transcript_biotype:protein_coding
643	57451	BKGD-025660	63.21	9	2	2		24394	ENSCAFP00000025408 pep:known chromosome:CanFam3.1:30:30200545:30218412:1 gene:ENSCAFG00000017255 transcript:ENSCAFT00000027321 gene_biotype:protein_coding transcript_biotype:protein_coding
522	57129	BKGD-026068	78.84	15	2	2		17500	ENSCAFP00000003862 pep:novel chromosome:CanFam3.1:10:49301063:49308186:-1 gene:ENSCAFG00000002646 transcript:ENSCAFT00000004176 gene_biotype:protein_coding transcript_biotype:protein_coding
205	56711	BKGD-026733	111.94	10	6	2	Carbamidomethylation; Oxidation (M)	46806	ENSCAFP00000029164 pep:known_by_projection chromosome:CanFam3.1:5:62301164:62312161:-1 gene:ENSCAFG00000019697 transcript:ENSCAFT00000031335 gene_biotype:protein_coding transcript_biotype:protein_coding
377	57843	BKGD-027458	66.84	7	2	2		13509	ENSCAFP00000040061 pep:known scaffold:CanFam3.1:JH373278.1:215584:227980:1 gene:ENSCAFG00000032723 transcript:ENSCAFT00000045588 gene_biotype:protein_coding transcript_biotype:protein_coding
636	57287	BKGD-029976	66.59	11	2	2	Carbamidomethylation	18252	ENSCAFP00000035905 pep:known_by_projection chromosome:CanFam3.1:13:59961184:59971665:-1 gene:ENSCAFG00000028568 transcript:ENSCAFT00000045991 gene_biotype:protein_coding transcript_biotype:protein_coding
597	57023	BKGD-030073	67	5	4	3		80526	ENSCAFP00000043217 pep:novel chromosome:CanFam3.1:7:1530334:1576172:1 gene:ENSCAFG00000031147 transcript:ENSCAFT00000045757 gene_biotype:protein_coding transcript_biotype:protein_coding
206	56570	BKGD-030903	116.4	19	7	2	Carbamidomethylation; Oxidation (M)	26278	ENSCAFP00000005682 pep:known chromosome:CanFam3.1:16:6974249:6978893:1 gene:ENSCAFG00000003818 transcript:ENSCAFT00000006138 gene_biotype:protein_coding transcript_biotype:protein_coding
291	57269	BKGD-031052	55.14	3	2	2		57417	ENSCAFP00000008777 pep:known_by_projection chromosome:CanFam3.1:9:427878:437440:1 gene:ENSCAFG00000005859 transcript:ENSCAFT00000009457 gene_biotype:protein_coding transcript_biotype:protein_coding
114	56866	BKGD-031461	96.64	4	4	2	Carbamidomethylation	76000	ENSCAFP00000013225 pep:known_by_projection chromosome:CanFam3.1:33:1624908:1671278:-1 gene:ENSCAFG00000008999 transcript:ENSCAFT00000014302 gene_biotype:protein_coding transcript_biotype:protein_coding
151	56991	BKGD-032119	111.66	17	3	2	Carbamidomethylation	16521	ENSCAFP00000000619 pep:known chromosome:CanFam3.1:10:11346197:11352276:1 gene:ENSCAFG00000000426 transcript:ENSCAFT00000000675 gene_biotype:protein_coding transcript_biotype:protein_coding
377	58240	BKGD-032261	66.84	7	2	2		13550	ENSCAFP00000015623 pep:known_by_projection chromosome:CanFam3.1:32:21890268:21891606:-1 gene:ENSCAFG00000010615 transcript:ENSCAFT00000016883 gene_biotype:protein_coding transcript_biotype:protein_coding
75	55799	BKGD-032275	268.96	58	20	2	Carbamidomethylation; Oxidation (M)	41737	ENSCAFP00000023597 pep:known chromosome:CanFam3.1:6:12421735:12424679:1 gene:ENSCAFG00000016020 transcript:ENSCAFT00000025413 gene_biotype:protein_coding transcript_biotype:protein_coding
75	55833	BKGD-032276	261.53	52	19	2	Carbamidomethylation; Oxidation (M)	41227	ENSCAFP00000037954 pep:known chromosome:CanFam3.1:6:12421735:12424679:1 gene:ENSCAFG00000016020 transcript:ENSCAFT00000049223 gene_biotype:protein_coding transcript_biotype:protein_coding
277	56412	BKGD-032387	130.05	20	5	5	Carbamidomethylation	34647	ENSCAFP00000000552 pep:known_by_projection chromosome:CanFam3.1:12:243047:255247:-1 gene:ENSCAFG00000000386 transcript:ENSCAFT00000000605 gene_biotype:protein_coding transcript_biotype:protein_coding
277	56413	BKGD-032388	130.05	20	5	5	Carbamidomethylation	35444	ENSCAFP00000000548 pep:known_by_projection chromosome:CanFam3.1:12:243050:255247:-1 gene:ENSCAFG00000000386 transcript:ENSCAFT00000000601 gene_biotype:protein_coding transcript_biotype:protein_coding
496	58031	BKGD-032514	111.2	25	2	2		11068	ENSCAFP00000036325 pep:novel chromosome:CanFam3.1:11:19532399:19555441:-1 gene:ENSCAFG00000032152 transcript:ENSCAFT00000048131 gene_biotype:protein_coding transcript_biotype:protein_coding
625	57576	BKGD-032782	49.98	3	2	2		48967	ENSCAFP00000032131 pep:known_by_projection chromosome:CanFam3.1:8:48003373:48025381:1 gene:ENSCAFG00000016989 transcript:ENSCAFT00000036723 gene_biotype:protein_coding transcript_biotype:protein_coding
36	55773	BKGD-033741	275.96	19	46	43	Carbamidomethylation; Oxidation (M)	261130	ENSCAFP00000042169 pep:known_by_projection chromosome:CanFam3.1:35:7479358:7526357:1 gene:ENSCAFG00000009570 transcript:ENSCAFT00000049667 gene_biotype:protein_coding transcript_biotype:protein_coding
36	55767	BKGD-033742	287.35	18	55	52	Carbamidomethylation; Oxidation (M)	332229	ENSCAFP00000014066 pep:known_by_projection chromosome:CanFam3.1:35:7479847:7524044:1 gene:ENSCAFG00000009570 transcript:ENSCAFT00000015201 gene_biotype:protein_coding transcript_biotype:protein_coding
482	56771	BKGD-033764	119.41	9	3	3	Carbamidomethylation	49317	ENSCAFP00000012417 pep:known chromosome:CanFam3.1:15:52261220:52270169:-1 gene:ENSCAFG00000008440 transcript:ENSCAFT00000013420 gene_biotype:protein_coding transcript_biotype:protein_coding
347	57384	BKGD-034561	113.15	23	2	2	Carbamidomethylation	11174	ENSCAFP00000035765 pep:novel chromosome:CanFam3.1:27:25712823:25713825:1 gene:ENSCAFG00000025589 transcript:ENSCAFT00000039852 gene_biotype:protein_coding transcript_biotype:protein_coding
643	57455	BKGD-034839	63.21	9	2	2		24488	ENSCAFP00000035962 pep:known_by_projection chromosome:CanFam3.1:20:52956569:52968607:1 gene:ENSCAFG00000032060 transcript:ENSCAFT00000048184 gene_biotype:protein_coding transcript_biotype:protein_coding
313	57004	BKGD-035607	61.89	5	3	3		46763	ENSCAFP00000031948 pep:known chromosome:CanFam3.1:8:63387094:63398494:-1 gene:ENSCAFG00000017646 transcript:ENSCAFT00000036554 gene_biotype:protein_coding transcript_biotype:protein_coding
183	56350	BKGD-036849	152.75	9	8	2		55836	ENSCAFP00000035295 pep:known_by_projection chromosome:CanFam3.1:27:2257284:2264784:1 gene:ENSCAFG00000025402 transcript:ENSCAFT00000039436 gene_biotype:protein_coding transcript_biotype:protein_coding
215	58115	BKGD-036897	83.88	5	2	2		26832	ENSCAFP00000023821 pep:known_by_projection chromosome:CanFam3.1:20:47062281:47064138:-1 gene:ENSCAFG00000016159 transcript:ENSCAFT00000025648 gene_biotype:protein_coding transcript_biotype:protein_coding
319	56059	BKGD-037702	186.68	34	12	3	Carbamidomethylation	38654	ENSCAFP00000024537 pep:known chromosome:CanFam3.1:30:25175868:25210255:-1 gene:ENSCAFG00000016686 transcript:ENSCAFT00000026423 gene_biotype:protein_coding transcript_biotype:protein_coding
793	57246	BKGD-037739	50.8	5	2	2		49785	ENSCAFP00000023974 pep:known_by_projection chromosome:CanFam3.1:9:22556192:22566849:-1 gene:ENSCAFG00000016283 transcript:ENSCAFT00000025816 gene_biotype:protein_coding transcript_biotype:protein_coding
232	56045	BKGD-037821	174.06	26	11	5		53598	ENSCAFP00000006766 pep:known chromosome:CanFam3.1:2:19670545:19679493:-1 gene:ENSCAFG00000004529 transcript:ENSCAFT00000007304 gene_biotype:protein_coding transcript_biotype:protein_coding
130	56365	BKGD-037831	137.9	24	6	2		28212	ENSCAFP00000041317 pep:known_by_projection chromosome:CanFam3.1:26:24784721:24795778:1 gene:ENSCAFG00000031015 transcript:ENSCAFT00000046158 gene_biotype:protein_coding transcript_biotype:protein_coding
234	56368	BKGD-038393	138.67	13	6	6		56286	ENSCAFP00000000202 pep:known chromosome:CanFam3.1:10:870561:876903:-1 gene:ENSCAFG00000000136 transcript:ENSCAFT00000000224 gene_biotype:protein_coding transcript_biotype:protein_coding
98	55750	BKGD-038893	257.4	38	25	14	Carbamidomethylation; Oxidation (M)	81759	ENSCAFP00000023403 pep:known_by_projection chromosome:CanFam3.1:9:21028602:21051954:1 gene:ENSCAFG00000015912 transcript:ENSCAFT00000025211 gene_biotype:protein_coding transcript_biotype:protein_coding
604	57071	BKGD-039478	88.52	4	3	3	Carbamidomethylation	74074	ENSCAFP00000039139 pep:known_by_projection chromosome:CanFam3.1:9:32924779:32937118:-1 gene:ENSCAFG00000017474 transcript:ENSCAFT00000049922 gene_biotype:protein_coding transcript_biotype:protein_coding
604	57067	BKGD-039479	88.52	4	3	3	Carbamidomethylation	83664	ENSCAFP00000025760 pep:known_by_projection chromosome:CanFam3.1:9:32928436:32937785:-1 gene:ENSCAFG00000017474 transcript:ENSCAFT00000027699 gene_biotype:protein_coding transcript_biotype:protein_coding
759	57229	BKGD-039715	53.33	1	2	2		139101	ENSCAFP00000025056 pep:known chromosome:CanFam3.1:9:26183852:26199927:-1 gene:ENSCAFG00000017018 transcript:ENSCAFT00000026953 gene_biotype:protein_coding transcript_biotype:protein_coding
522	57120	BKGD-040193	78.84	16	2	2		16838	ENSCAFP00000038604 pep:novel chromosome:CanFam3.1:1:109284673:109294917:-1 gene:ENSCAFG00000029151 transcript:ENSCAFT00000049912 gene_biotype:protein_coding transcript_biotype:protein_coding
326	56263	BKGD-040784	131.41	32	7	5	Oxidation (M)	22124	ENSCAFP00000006827 pep:known chromosome:CanFam3.1:15:14841362:14855386:1 gene:ENSCAFG00000004567 transcript:ENSCAFT00000007369 gene_biotype:protein_coding transcript_biotype:protein_coding
448	57296	BKGD-041735	76.29	13	2	2		16062	ENSCAFP00000041123 pep:known chromosome:CanFam3.1:21:28203406:28204804:-1 gene:ENSCAFG00000030286 transcript:ENSCAFT00000043427 gene_biotype:protein_coding transcript_biotype:protein_coding
428	57553	BKGD-042257	57.73	4	2	2	Carbamidomethylation	47886	ENSCAFP00000041928 pep:known_by_projection chromosome:CanFam3.1:12:819424:823993:-1 gene:ENSCAFG00000000474 transcript:ENSCAFT00000046793 gene_biotype:protein_coding transcript_biotype:protein_coding
428	57552	BKGD-042258	57.73	4	2	2	Carbamidomethylation	46397	ENSCAFP00000000693 pep:known_by_projection chromosome:CanFam3.1:12:820467:823986:-1 gene:ENSCAFG00000000474 transcript:ENSCAFT00000000750 gene_biotype:protein_coding transcript_biotype:protein_coding
3	57040	BKGD-042811	94.32	4	3	2		59397	ENSCAFP00000037734 pep:known chromosome:CanFam3.1:9:21066669:21209343:1 gene:ENSCAFG00000015952 transcript:ENSCAFT00000048059 gene_biotype:protein_coding transcript_biotype:protein_coding
3	57055	BKGD-042812	94.32	3	3	2		64857	ENSCAFP00000023465 pep:known chromosome:CanFam3.1:9:21204213:21209346:1 gene:ENSCAFG00000015952 transcript:ENSCAFT00000025275 gene_biotype:protein_coding transcript_biotype:protein_coding
3	57049	BKGD-042813	94.32	4	3	2		62615	ENSCAFP00000039054 pep:known chromosome:CanFam3.1:9:21204213:21209343:1 gene:ENSCAFG00000015952 transcript:ENSCAFT00000048930 gene_biotype:protein_coding transcript_biotype:protein_coding
671	57459	BKGD-042939	43.53	12	2	2		20592	ENSCAFP00000015323 pep:known chromosome:CanFam3.1:14:835527:836386:-1 gene:ENSCAFG00000010433 transcript:ENSCAFT00000016560 gene_biotype:protein_coding transcript_biotype:protein_coding
492	57135	BKGD-043199	55.51	3	2	2		59658	ENSCAFP00000026035 pep:known chromosome:CanFam3.1:30:35713470:35737559:-1 gene:ENSCAFG00000017655 transcript:ENSCAFT00000027992 gene_biotype:protein_coding transcript_biotype:protein_coding
522	57117	BKGD-043566	78.84	16	2	2		16838	ENSCAFP00000025799 pep:novel chromosome:CanFam3.1:8:61398103:61406936:1 gene:ENSCAFG00000017516 transcript:ENSCAFT00000027749 gene_biotype:protein_coding transcript_biotype:protein_coding
669	57326	BKGD-043984	41.57	1	2	2	Carbamidomethylation	249140	ENSCAFP00000042101 pep:novel chromosome:CanFam3.1:37:22455906:22523117:-1 gene:ENSCAFG00000014345 transcript:ENSCAFT00000043476 gene_biotype:protein_coding transcript_biotype:protein_coding
669	57327	BKGD-043985	41.57	1	2	2	Carbamidomethylation	267237	ENSCAFP00000021176 pep:known chromosome:CanFam3.1:37:22457547:22522287:-1 gene:ENSCAFG00000014345 transcript:ENSCAFT00000022799 gene_biotype:protein_coding transcript_biotype:protein_coding
154	56129	BKGD-044446	168.85	8	8	8	Carbamidomethylation; Oxidation (M)	114565	ENSCAFP00000026691 pep:known chromosome:CanFam3.1:7:58162989:58193708:-1 gene:ENSCAFG00000018064 transcript:ENSCAFT00000028696 gene_biotype:protein_coding transcript_biotype:protein_coding
154	56128	BKGD-044447	168.85	8	8	8	Carbamidomethylation; Oxidation (M)	113865	ENSCAFP00000031230 pep:known chromosome:CanFam3.1:7:58162989:58193562:-1 gene:ENSCAFG00000018064 transcript:ENSCAFT00000035921 gene_biotype:protein_coding transcript_biotype:protein_coding
199	57009	BKGD-044750	81.34	5	3	3	Oxidation (M)	54452	ENSCAFP00000023095 pep:known_by_projection chromosome:CanFam3.1:7:32901606:32927400:-1 gene:ENSCAFG00000015704 transcript:ENSCAFT00000024892 gene_biotype:protein_coding transcript_biotype:protein_coding
258	56416	BKGD-045017	127.52	4	5	5		165218	ENSCAFP00000020293 pep:known_by_projection chromosome:CanFam3.1:27:36654072:36696052:1 gene:ENSCAFG00000025567 transcript:ENSCAFT00000021846 gene_biotype:protein_coding transcript_biotype:protein_coding
272	56843	BKGD-045042	97.22	3	3	3	Carbamidomethylation	93973	ENSCAFP00000036083 pep:known chromosome:CanFam3.1:7:58323324:58348175:1 gene:ENSCAFG00000018070 transcript:ENSCAFT00000044967 gene_biotype:protein_coding transcript_biotype:protein_coding
272	56851	BKGD-045043	97.22	3	3	3	Carbamidomethylation	100542	ENSCAFP00000026724 pep:novel chromosome:CanFam3.1:7:58323324:58348175:1 gene:ENSCAFG00000018070 transcript:ENSCAFT00000028731 gene_biotype:protein_coding transcript_biotype:protein_coding
2	58175	BKGD-045197	84.25	3	3	3		46095	ENSCAFP00000041205 pep:known_by_projection chromosome:CanFam3.1:35:3186157:3199690:-1 gene:ENSCAFG00000030335 transcript:ENSCAFT00000046397 gene_biotype:protein_coding transcript_biotype:protein_coding
2	58174	BKGD-045198	84.25	3	3	3		42307	ENSCAFP00000042925 pep:known_by_projection chromosome:CanFam3.1:35:3186157:3199690:-1 gene:ENSCAFG00000030335 transcript:ENSCAFT00000049967 gene_biotype:protein_coding transcript_biotype:protein_coding
280	57330	BKGD-045515	89.48	1	2	2		192899	ENSCAFP00000001014 pep:novel chromosome:CanFam3.1:12:1433426:1447966:1 gene:ENSCAFG00000000701 transcript:ENSCAFT00000001104 gene_biotype:protein_coding transcript_biotype:protein_coding
280	57497	BKGD-045516	89.48	2	2	2		153479	ENSCAFP00000042714 pep:novel chromosome:CanFam3.1:12:1436707:1450072:1 gene:ENSCAFG00000000701 transcript:ENSCAFT00000047595 gene_biotype:protein_coding transcript_biotype:protein_coding
671	57506	BKGD-045657	43.53	8	2	2		29054	ENSCAFP00000038064 pep:known_by_projection chromosome:CanFam3.1:14:8728365:8735331:-1 gene:ENSCAFG00000001726 transcript:ENSCAFT00000050134 gene_biotype:protein_coding transcript_biotype:protein_coding
597	57024	BKGD-046199	67	5	4	3		80526	ENSCAFP00000037421 pep:novel chromosome:CanFam3.1:7:1921085:1966949:-1 gene:ENSCAFG00000029929 transcript:ENSCAFT00000049814 gene_biotype:protein_coding transcript_biotype:protein_coding
98	56720	BKGD-046797	119.13	5	4	2	Carbamidomethylation; Oxidation (M)	85511	ENSCAFP00000007783 pep:known chromosome:CanFam3.1:23:10559728:10572927:1 gene:ENSCAFG00000005204 transcript:ENSCAFT00000008400 gene_biotype:protein_coding transcript_biotype:protein_coding
6	55780	BKGD-047157	304.84	36	35	10	Carbamidomethylation; Oxidation (M)	57685	ENSCAFP00000023577 pep:known chromosome:CanFam3.1:9:21863767:21870464:1 gene:ENSCAFG00000016007 transcript:ENSCAFT00000025391 gene_biotype:protein_coding transcript_biotype:protein_coding
193	55880	BKGD-048768	186.68	36	15	2	Carbamidomethylation	47237	ENSP00000460739 pep:known chromosome:GRCh37:HSCHR17_1_CTG4:39557276:39561144:-1 gene:ENSG00000262993 transcript:ENST00000573281 gene_biotype:protein_coding transcript_biotype:protein_coding
75	55802	BKGD-049054	268.96	58	20	2	Carbamidomethylation; Oxidation (M)	41793	ENSP00000470446 pep:known chromosome:GRCh37:HG271_PATCH:79483771:79486674:-1 gene:ENSG00000267807 transcript:ENST00000598366 gene_biotype:protein_coding transcript_biotype:protein_coding
75	55806	BKGD-049055	268.96	58	20	2	Carbamidomethylation; Oxidation (M)	41793	ENSP00000469093 pep:known chromosome:GRCh37:HG271_PATCH:79483788:79486580:-1 gene:ENSG00000267807 transcript:ENST00000601845 gene_biotype:protein_coding transcript_biotype:protein_coding
75	55805	BKGD-049056	268.96	58	20	2	Carbamidomethylation; Oxidation (M)	41793	ENSP00000470102 pep:known chromosome:GRCh37:HG271_PATCH:79483789:79486581:-1 gene:ENSG00000267807 transcript:ENST00000593601 gene_biotype:protein_coding transcript_biotype:protein_coding
75	55798	BKGD-049057	268.96	58	20	2	Carbamidomethylation; Oxidation (M)	41793	ENSP00000472125 pep:known chromosome:GRCh37:HG271_PATCH:79483808:79486590:-1 gene:ENSG00000267807 transcript:ENST00000601143 gene_biotype:protein_coding transcript_biotype:protein_coding
75	55796	BKGD-049058	268.96	58	20	2	Carbamidomethylation; Oxidation (M)	41793	ENSP00000471522 pep:known chromosome:GRCh37:HG271_PATCH:79483813:79486591:-1 gene:ENSG00000267807 transcript:ENST00000597869 gene_biotype:protein_coding transcript_biotype:nonsense_mediated_decay
291	57266	BKGD-049671	55.14	3	2	2		57116	ENSP00000327801 pep:known chromosome:GRCh37:17:79801035:79818570:-1 gene:ENSG00000185624 transcript:ENST00000331483 gene_biotype:protein_coding transcript_biotype:protein_coding
291	57265	BKGD-049675	55.14	3	2	2		52502	ENSP00000388374 pep:novel chromosome:GRCh37:17:79801870:79818436:-1 gene:ENSG00000185624 transcript:ENST00000439918 gene_biotype:protein_coding transcript_biotype:protein_coding
838	57381	BKGD-051182	72.78	13	2	2	Carbamidomethylation	26713	ENSP00000364562 pep:known chromosome:GRCh37:20:31823801:31831115:1 gene:ENSG00000198183 transcript:ENST00000375413 gene_biotype:protein_coding transcript_biotype:protein_coding
838	57380	BKGD-051183	72.78	13	2	2	Carbamidomethylation	26713	ENSP00000346251 pep:known chromosome:GRCh37:20:31823801:31831115:1 gene:ENSG00000198183 transcript:ENST00000354297 gene_biotype:protein_coding transcript_biotype:protein_coding
838	57382	BKGD-051184	72.78	13	2	2	Carbamidomethylation	26713	ENSP00000364571 pep:known chromosome:GRCh37:20:31823801:31831115:1 gene:ENSG00000198183 transcript:ENST00000375422 gene_biotype:protein_coding transcript_biotype:protein_coding
841	57438	BKGD-051439	62.55	6	2	2		52442	ENSP00000253354 pep:known chromosome:GRCh37:20:31870941:31897684:1 gene:ENSG00000125999 transcript:ENST00000253354 gene_biotype:protein_coding transcript_biotype:protein_coding
246	55873	BKGD-053367	199.57	22	14	13	Carbamidomethylation	76632	ENSP00000370867 pep:known chromosome:GRCh37:20:2276647:2321724:1 gene:ENSG00000125780 transcript:ENST00000381458 gene_biotype:protein_coding transcript_biotype:protein_coding
851	57623	BKGD-055220	81.95	4	2	2	Oxidation (M)	54306	ENSP00000459404 pep:known chromosome:GRCh37:HG883_PATCH:26694297:26697843:-1 gene:ENSG00000262062 transcript:ENST00000573054 gene_biotype:protein_coding transcript_biotype:protein_coding
1	55733	BKGD-055298	427.02	66	101	35	Carbamidomethylation; Oxidation (M)	66039	ENSP00000252244 pep:known chromosome:GRCh37:12:53068520:53074191:-1 gene:ENSG00000167768 transcript:ENST00000252244 gene_biotype:protein_coding transcript_biotype:protein_coding
148	56177	BKGD-055453	184.46	15	14	3	Oxidation (M)	61901	ENSP00000342710 pep:known chromosome:GRCh37:12:53083410:53097247:-1 gene:ENSG00000189182 transcript:ENST00000341809 gene_biotype:protein_coding transcript_biotype:protein_coding
148	56427	BKGD-055455	123.38	15	7	2	Oxidation (M)	37621	ENSP00000440803 pep:known chromosome:GRCh37:12:53084588:53097247:-1 gene:ENSG00000189182 transcript:ENST00000537195 gene_biotype:protein_coding transcript_biotype:protein_coding
347	56245	BKGD-055599	183.92	66	8	8	Carbamidomethylation	15164	ENSP00000297258 pep:known chromosome:GRCh37:8:82192598:82197012:1 gene:ENSG00000164687 transcript:ENST00000297258 gene_biotype:protein_coding transcript_biotype:protein_coding
347	56466	BKGD-055600	171.09	72	6	6	Carbamidomethylation	11257	ENSP00000379647 pep:putative chromosome:GRCh37:8:82193102:82197012:1 gene:ENSG00000164687 transcript:ENST00000396359 gene_biotype:protein_coding transcript_biotype:protein_coding
98	55760	BKGD-056269	257.4	38	25	14	Carbamidomethylation; Oxidation (M)	81745	ENSP00000454630 pep:known chromosome:GRCh37:HG185_PATCH:39910856:39941407:-1 gene:ENSG00000261577 transcript:ENST00000565220 gene_biotype:protein_coding transcript_biotype:protein_coding
98	55755	BKGD-056270	257.4	38	25	14	Carbamidomethylation; Oxidation (M)	81745	ENSP00000456867 pep:known chromosome:GRCh37:HG185_PATCH:39910856:39942950:-1 gene:ENSG00000261577 transcript:ENST00000562805 gene_biotype:protein_coding transcript_biotype:protein_coding
98	55756	BKGD-056271	257.4	38	25	14	Carbamidomethylation; Oxidation (M)	81745	ENSP00000457186 pep:known chromosome:GRCh37:HG185_PATCH:39910856:39942950:-1 gene:ENSG00000261577 transcript:ENST00000565780 gene_biotype:protein_coding transcript_biotype:protein_coding
448	56694	BKGD-057222	118.66	30	4	4		15998	ENSP00000333994 pep:known chromosome:GRCh37:11:5246694:5248427:-1 gene:ENSG00000244734 transcript:ENST00000335295 gene_biotype:protein_coding transcript_biotype:protein_coding
448	57337	BKGD-057223	95.54	26	2	2		9670	ENSP00000369671 pep:known chromosome:GRCh37:11:5247850:5250625:-1 gene:ENSG00000244734 transcript:ENST00000380315 gene_biotype:protein_coding transcript_biotype:protein_coding
469	56740	BKGD-057903	90.61	12	4	4		40453	ENSP00000415840 pep:putative chromosome:GRCh37:11:1768897:1780281:-1 gene:ENSG00000250644 transcript:ENST00000427721 gene_biotype:protein_coding transcript_biotype:protein_coding
469	56726	BKGD-057926	94.18	11	4	4		44552	ENSP00000236671 pep:known chromosome:GRCh37:11:1773982:1785222:-1 gene:ENSG00000117984 transcript:ENST00000236671 gene_biotype:protein_coding transcript_biotype:protein_coding
469	57236	BKGD-057927	72.25	9	2	2		30000	ENSP00000404902 pep:known chromosome:GRCh37:11:1774005:1785131:-1 gene:ENSG00000117984 transcript:ENST00000433655 gene_biotype:protein_coding transcript_biotype:nonsense_mediated_decay
469	57137	BKGD-057928	53.98	10	2	2		20371	ENSP00000402586 pep:putative chromosome:GRCh37:11:1774613:1776176:-1 gene:ENSG00000117984 transcript:ENST00000429746 gene_biotype:protein_coding transcript_biotype:protein_coding
469	57238	BKGD-057929	72.25	8	2	2		32564	ENSP00000415036 pep:putative chromosome:GRCh37:11:1775254:1782770:-1 gene:ENSG00000117984 transcript:ENST00000438213 gene_biotype:protein_coding transcript_biotype:protein_coding
469	57482	BKGD-057930	72.25	13	2	2		21490	ENSP00000356164 pep:putative chromosome:GRCh37:11:1778554:1783633:-1 gene:ENSG00000117984 transcript:ENST00000367196 gene_biotype:protein_coding transcript_biotype:protein_coding
138	55921	BKGD-057931	181.64	30	12	6	Carbamidomethylation	45017	ENSP00000352479 pep:putative chromosome:GRCh37:12:53231588:53242067:-1 gene:ENSG00000170423 transcript:ENST00000359499 gene_biotype:protein_coding transcript_biotype:protein_coding
138	55855	BKGD-057932	204.57	32	19	7	Carbamidomethylation	56866	ENSP00000306261 pep:known chromosome:GRCh37:12:53232746:53242778:-1 gene:ENSG00000170423 transcript:ENST00000304620 gene_biotype:protein_coding transcript_biotype:protein_coding
448	57284	BKGD-058057	76.29	13	2	2		15420	ENSP00000292901 pep:putative chromosome:GRCh37:11:5253908:5255713:-1 gene:ENSG00000223609 transcript:ENST00000292901 gene_biotype:protein_coding transcript_biotype:protein_coding
448	57285	BKGD-058058	76.29	13	2	2		16055	ENSP00000369654 pep:known chromosome:GRCh37:11:5254068:5255878:-1 gene:ENSG00000223609 transcript:ENST00000380299 gene_biotype:protein_coding transcript_biotype:protein_coding
367	56638	BKGD-058078	157.04	56	5	5	Carbamidomethylation	11284	ENSP00000293371 pep:known chromosome:GRCh37:12:55038375:55042277:-1 gene:ENSG00000161634 transcript:ENST00000293371 gene_biotype:protein_coding transcript_biotype:protein_coding
367	56790	BKGD-058080	145.49	40	4	4	Carbamidomethylation	12414	ENSP00000406773 pep:putative chromosome:GRCh37:12:55038414:55042277:-1 gene:ENSG00000161634 transcript:ENST00000456047 gene_biotype:protein_coding transcript_biotype:protein_coding
280	55897	BKGD-058262	208.74	11	14	14		192874	ENSP00000364444 pep:known chromosome:GRCh37:HSCHR6_MHC_DBB:31931985:31952643:1 gene:ENSG00000244207 transcript:ENST00000375295 gene_biotype:protein_coding transcript_biotype:protein_coding
280	55890	BKGD-058263	208.74	11	14	14		187793	ENSP00000449828 pep:known chromosome:GRCh37:HSCHR6_MHC_DBB:31931985:31952502:1 gene:ENSG00000244207 transcript:ENST00000546746 gene_biotype:protein_coding transcript_biotype:protein_coding
695	57276	BKGD-059031	59.61	10	2	2		21276	ENSP00000345179 pep:known chromosome:GRCh37:3:195295573:195311076:-1 gene:ENSG00000189058 transcript:ENST00000343267 gene_biotype:protein_coding transcript_biotype:protein_coding
695	57279	BKGD-059033	59.61	8	2	2		24158	ENSP00000415235 pep:putative chromosome:GRCh37:3:195295779:195310811:-1 gene:ENSG00000189058 transcript:ENST00000421243 gene_biotype:protein_coding transcript_biotype:protein_coding
522	57118	BKGD-061515	78.84	16	2	2		16838	ENSP00000291295 pep:known chromosome:GRCh37:19:47104493:47114050:1 gene:ENSG00000160014 transcript:ENST00000291295 gene_biotype:protein_coding transcript_biotype:protein_coding
522	57109	BKGD-061516	78.84	29	2	2		9354	ENSP00000470308 pep:novel chromosome:GRCh37:19:47104533:47112576:1 gene:ENSG00000160014 transcript:ENST00000597743 gene_biotype:protein_coding transcript_biotype:protein_coding
522	57119	BKGD-061520	78.84	16	2	2		16838	ENSP00000472141 pep:putative chromosome:GRCh37:19:47105329:47113027:1 gene:ENSG00000160014 transcript:ENST00000596362 gene_biotype:protein_coding transcript_biotype:protein_coding
150	56324	BKGD-061751	174.91	35	7	3	Carbamidomethylation	23150	ENSP00000436353 pep:known chromosome:GRCh37:22:23229960:23238005:1 gene:ENSG00000254709 transcript:ENST00000532223 gene_biotype:protein_coding transcript_biotype:protein_coding
150	56323	BKGD-061752	174.91	35	7	3	Carbamidomethylation	23063	ENSP00000431254 pep:known chromosome:GRCh37:22:23229960:23238005:1 gene:ENSG00000254709 transcript:ENST00000526893 gene_biotype:protein_coding transcript_biotype:protein_coding
158	56049	BKGD-061995	206.97	40	14	4	Carbamidomethylation; Oxidation (M)	36053	ENSP00000229239 pep:known chromosome:GRCh37:12:6643093:6647537:1 gene:ENSG00000111640 transcript:ENST00000229239 gene_biotype:protein_coding transcript_biotype:protein_coding
158	56105	BKGD-061996	204.23	48	13	4	Carbamidomethylation; Oxidation (M)	27871	ENSP00000380065 pep:putative chromosome:GRCh37:12:6643698:6647506:1 gene:ENSG00000111640 transcript:ENST00000396856 gene_biotype:protein_coding transcript_biotype:protein_coding
158	56051	BKGD-061997	206.97	40	14	4	Carbamidomethylation; Oxidation (M)	36053	ENSP00000380070 pep:known chromosome:GRCh37:12:6643700:6647525:1 gene:ENSG00000111640 transcript:ENST00000396861 gene_biotype:protein_coding transcript_biotype:protein_coding
158	56050	BKGD-061998	206.97	40	14	4	Carbamidomethylation; Oxidation (M)	36053	ENSP00000380068 pep:known chromosome:GRCh37:12:6643920:6647505:1 gene:ENSG00000111640 transcript:ENST00000396859 gene_biotype:protein_coding transcript_biotype:protein_coding
158	56106	BKGD-061999	204.23	43	13	4	Carbamidomethylation; Oxidation (M)	31548	ENSP00000380067 pep:putative chromosome:GRCh37:12:6644468:6647481:1 gene:ENSG00000111640 transcript:ENST00000396858 gene_biotype:protein_coding transcript_biotype:protein_coding
280	55894	BKGD-063327	208.74	11	14	14		192747	ENSP00000414200 pep:known chromosome:GRCh37:HSCHR6_MHC_DBB:31964725:31979014:1 gene:ENSG00000236625 transcript:ENST00000449788 gene_biotype:protein_coding transcript_biotype:protein_coding
280	55883	BKGD-063328	208.74	11	14	14		187665	ENSP00000446528 pep:known chromosome:GRCh37:HSCHR6_MHC_DBB:31964809:31978996:1 gene:ENSG00000236625 transcript:ENST00000546399 gene_biotype:protein_coding transcript_biotype:protein_coding
707	56811	BKGD-063970	98.66	7	3	3		59756	ENSP00000241052 pep:known chromosome:GRCh37:11:34460472:34493609:1 gene:ENSG00000121691 transcript:ENST00000241052 gene_biotype:protein_coding transcript_biotype:protein_coding
405	56353	BKGD-065703	117.54	7	6	5		94973	ENSP00000306361 pep:known chromosome:GRCh37:4:155504278:155511918:-1 gene:ENSG00000171560 transcript:ENST00000302053 gene_biotype:protein_coding transcript_biotype:protein_coding
405	56343	BKGD-065704	117.54	10	6	5		69757	ENSP00000385981 pep:known chromosome:GRCh37:4:155506412:155511918:-1 gene:ENSG00000171560 transcript:ENST00000403106 gene_biotype:protein_coding transcript_biotype:protein_coding
435	56792	BKGD-066397	109.1	37	3	3	Carbamidomethylation	11553	ENSP00000226524 pep:known chromosome:GRCh37:4:74718906:74719872:1 gene:ENSG00000109272 transcript:ENST00000226524 gene_biotype:protein_coding transcript_biotype:protein_coding
482	56497	BKGD-067066	139.52	16	5	5	Carbamidomethylation	49497	ENSP00000384860 pep:known chromosome:GRCh37:4:155525286:155534001:-1 gene:ENSG00000171557 transcript:ENST00000404648 gene_biotype:protein_coding transcript_biotype:protein_coding
482	56498	BKGD-067067	139.52	16	5	5	Carbamidomethylation	50323	ENSP00000384101 pep:novel chromosome:GRCh37:4:155525325:155533795:-1 gene:ENSG00000171557 transcript:ENST00000405164 gene_biotype:protein_coding transcript_biotype:protein_coding
482	56499	BKGD-067068	139.52	16	5	5	Carbamidomethylation	51512	ENSP00000336829 pep:known chromosome:GRCh37:4:155525728:155533800:-1 gene:ENSG00000171557 transcript:ENST00000336098 gene_biotype:protein_coding transcript_biotype:protein_coding
482	56500	BKGD-067069	139.52	16	5	5	Carbamidomethylation	52338	ENSP00000384552 pep:novel chromosome:GRCh37:4:155525762:155533787:-1 gene:ENSG00000171557 transcript:ENST00000407946 gene_biotype:protein_coding transcript_biotype:protein_coding
435	56636	BKGD-068141	145.15	50	5	5	Carbamidomethylation	10845	ENSP00000296029 pep:known chromosome:GRCh37:4:74846794:74847841:-1 gene:ENSG00000163737 transcript:ENST00000296029 gene_biotype:protein_coding transcript_biotype:protein_coding
708	57511	BKGD-068969	54.52	11	2	2		16930	ENSP00000446955 pep:known chromosome:GRCh37:12:56551945:56555358:1 gene:ENSG00000092841 transcript:ENST00000550697 gene_biotype:protein_coding transcript_biotype:protein_coding
708	57427	BKGD-068970	91.24	35	2	2	Carbamidomethylation	11677	ENSP00000446640 pep:novel chromosome:GRCh37:12:56552130:56555359:1 gene:ENSG00000092841 transcript:ENST00000548580 gene_biotype:protein_coding transcript_biotype:protein_coding
708	56860	BKGD-068971	102.4	29	3	3	Carbamidomethylation	17089	ENSP00000293422 pep:novel chromosome:GRCh37:12:56552140:56555358:1 gene:ENSG00000092841 transcript:ENST00000293422 gene_biotype:protein_coding transcript_biotype:protein_coding
708	57515	BKGD-068972	54.52	11	2	2		17058	ENSP00000301540 pep:novel chromosome:GRCh37:12:56552140:56555371:1 gene:ENSG00000092841 transcript:ENST00000348108 gene_biotype:protein_coding transcript_biotype:protein_coding
708	57426	BKGD-068973	91.24	77	2	2	Carbamidomethylation	5247	ENSP00000449086 pep:putative chromosome:GRCh37:12:56552141:56555358:1 gene:ENSG00000092841 transcript:ENST00000549017 gene_biotype:protein_coding transcript_biotype:protein_coding
708	57428	BKGD-068974	91.24	18	2	2	Carbamidomethylation	22094	ENSP00000446709 pep:putative chromosome:GRCh37:12:56552142:56555249:1 gene:ENSG00000092841 transcript:ENST00000549566 gene_biotype:protein_coding transcript_biotype:protein_coding
708	57517	BKGD-068975	54.52	7	2	2		26707	ENSP00000441750 pep:putative chromosome:GRCh37:12:56552146:56554579:1 gene:ENSG00000092841 transcript:ENST00000536128 gene_biotype:protein_coding transcript_biotype:protein_coding
708	56858	BKGD-068976	102.4	29	3	3	Carbamidomethylation	16961	ENSP00000446714 pep:known chromosome:GRCh37:12:56552146:56555358:1 gene:ENSG00000092841 transcript:ENST00000547649 gene_biotype:protein_coding transcript_biotype:protein_coding
708	57516	BKGD-068977	54.52	11	2	2		18037	ENSP00000446721 pep:putative chromosome:GRCh37:12:56552152:56556792:1 gene:ENSG00000092841 transcript:ENST00000547408 gene_biotype:protein_coding transcript_biotype:protein_coding
708	57510	BKGD-068978	54.52	12	2	2		16290	ENSP00000446687 pep:putative chromosome:GRCh37:12:56552153:56555082:1 gene:ENSG00000092841 transcript:ENST00000551589 gene_biotype:protein_coding transcript_biotype:protein_coding
708	57509	BKGD-068980	54.52	15	2	2		13159	ENSP00000448859 pep:novel chromosome:GRCh37:12:56552166:56555359:1 gene:ENSG00000092841 transcript:ENST00000548400 gene_biotype:protein_coding transcript_biotype:protein_coding
708	57512	BKGD-068981	54.52	11	2	2		16930	ENSP00000448101 pep:known chromosome:GRCh37:12:56552180:56554729:1 gene:ENSG00000092841 transcript:ENST00000548293 gene_biotype:protein_coding transcript_biotype:protein_coding
671	57467	BKGD-069709	43.53	12	2	2		20697	ENSP00000272102 pep:known chromosome:GRCh37:1:228270361:228286910:1 gene:ENSG00000143761 transcript:ENST00000272102 gene_biotype:protein_coding transcript_biotype:protein_coding
759	57219	BKGD-069832	53.33	1	2	2		138942	ENSP00000225964 pep:known chromosome:GRCh37:17:48260650:48278993:-1 gene:ENSG00000108821 transcript:ENST00000225964 gene_biotype:protein_coding transcript_biotype:protein_coding
604	56729	BKGD-070060	98.52	5	4	4	Carbamidomethylation	83869	ENSP00000225275 pep:known chromosome:GRCh37:17:56347217:56358296:-1 gene:ENSG00000005381 transcript:ENST00000225275 gene_biotype:protein_coding transcript_biotype:protein_coding
604	56730	BKGD-070062	98.52	5	4	4	Carbamidomethylation	87249	ENSP00000344419 pep:known chromosome:GRCh37:17:56347217:56358296:-1 gene:ENSG00000005381 transcript:ENST00000340482 gene_biotype:protein_coding transcript_biotype:protein_coding
526	56689	BKGD-073047	108.84	23	4	4	Carbamidomethylation	21008	ENSP00000275428 pep:known chromosome:GRCh37:7:30536237:30544460:-1 gene:ENSG00000006625 transcript:ENST00000275428 gene_biotype:protein_coding transcript_biotype:protein_coding
526	56894	BKGD-073048	86.17	33	3	3	Carbamidomethylation	10504	ENSP00000386610 pep:novel chromosome:GRCh37:7:30536249:30544417:-1 gene:ENSG00000006625 transcript:ENST00000409144 gene_biotype:protein_coding transcript_biotype:protein_coding
526	56827	BKGD-073052	101.14	32	3	3		11578	ENSP00000470615 pep:known chromosome:GRCh37:7:30536693:30591095:-1 gene:ENSG00000006625 transcript:ENST00000598361 gene_biotype:protein_coding transcript_biotype:protein_coding
526	57508	BKGD-073053	75.4	14	2	2	Carbamidomethylation	18399	ENSP00000386686 pep:putative chromosome:GRCh37:7:30537089:30544432:-1 gene:ENSG00000006625 transcript:ENST00000409436 gene_biotype:protein_coding transcript_biotype:protein_coding
560	57271	BKGD-073388	48.35	10	2	2		15404	ENSP00000358160 pep:known chromosome:GRCh37:6:27777842:27778314:1 gene:ENSG00000203813 transcript:ENST00000369163 gene_biotype:protein_coding transcript_biotype:protein_coding
171	55826	BKGD-073822	242.98	46	22	6	Carbamidomethylation	53501	ENSP00000444533 pep:known chromosome:GRCh37:12:52668459:52702598:1 gene:ENSG00000170442 transcript:ENST00000423955 gene_biotype:protein_coding transcript_biotype:protein_coding
171	55825	BKGD-073823	242.98	46	22	6	Carbamidomethylation	53501	ENSP00000443169 pep:known chromosome:GRCh37:12:52643084:52702667:1 gene:ENSG00000170442 transcript:ENST00000544024 gene_biotype:protein_coding transcript_biotype:protein_coding
171	55823	BKGD-073824	242.98	46	22	6	Carbamidomethylation	53501	ENSP00000293525 pep:known chromosome:GRCh37:12:52695649:52702947:1 gene:ENSG00000170442 transcript:ENST00000293525 gene_biotype:protein_coding transcript_biotype:protein_coding
280	55893	BKGD-074552	208.74	11	14	14		192741	ENSP00000372815 pep:known chromosome:GRCh37:HSCHR6_MHC_QBL:31940194:31960852:1 gene:ENSG00000206340 transcript:ENST00000383325 gene_biotype:protein_coding transcript_biotype:protein_coding
280	55889	BKGD-074553	208.74	11	14	14		187659	ENSP00000448276 pep:known chromosome:GRCh37:HSCHR6_MHC_QBL:31940238:31960842:1 gene:ENSG00000206340 transcript:ENST00000549812 gene_biotype:protein_coding transcript_biotype:protein_coding
171	55841	BKGD-075049	237.36	40	20	5	Carbamidomethylation	54928	ENSP00000369349 pep:known chromosome:GRCh37:12:52679697:52685318:-1 gene:ENSG00000205426 transcript:ENST00000327741 gene_biotype:protein_coding transcript_biotype:protein_coding
165	55844	BKGD-075488	213.54	78	23	17	Oxidation (M)	30778	ENSP00000364469 pep:known chromosome:GRCh37:11:116706467:116708302:-1 gene:ENSG00000118137 transcript:ENST00000375320 gene_biotype:protein_coding transcript_biotype:protein_coding
165	55843	BKGD-075489	213.54	78	23	17	Oxidation (M)	30778	ENSP00000352471 pep:known chromosome:GRCh37:11:116706467:116708325:-1 gene:ENSG00000118137 transcript:ENST00000359492 gene_biotype:protein_coding transcript_biotype:protein_coding
165	55899	BKGD-075490	191.1	68	20	14	Oxidation (M)	27909	ENSP00000364478 pep:putative chromosome:GRCh37:11:116706467:116708326:-1 gene:ENSG00000118137 transcript:ENST00000375329 gene_biotype:protein_coding transcript_biotype:protein_coding
165	55845	BKGD-075491	213.54	78	23	17	Oxidation (M)	30778	ENSP00000364472 pep:known chromosome:GRCh37:11:116706467:116708330:-1 gene:ENSG00000118137 transcript:ENST00000375323 gene_biotype:protein_coding transcript_biotype:protein_coding
165	55842	BKGD-075492	213.54	78	23	17	Oxidation (M)	30778	ENSP00000236850 pep:known chromosome:GRCh37:11:116706467:116708666:-1 gene:ENSG00000118137 transcript:ENST00000236850 gene_biotype:protein_coding transcript_biotype:protein_coding
280	55923	BKGD-075520	202.56	10	13	13		192784	ENSP00000396688 pep:known chromosome:GRCh37:6:31949801:31970458:1 gene:ENSG00000244731 transcript:ENST00000428956 gene_biotype:protein_coding transcript_biotype:protein_coding
280	55922	BKGD-075521	202.56	10	13	13		187702	ENSP00000420212 pep:novel chromosome:GRCh37:6:31949845:31970449:1 gene:ENSG00000244731 transcript:ENST00000498271 gene_biotype:protein_coding transcript_biotype:protein_coding
280	56952	BKGD-075522	87.69	15	3	3		30386	ENSP00000446217 pep:known chromosome:GRCh37:6:31950150:31952193:1 gene:ENSG00000244731 transcript:ENST00000537134 gene_biotype:protein_coding transcript_biotype:protein_coding
389	56340	BKGD-075760	126.91	24	6	6	Carbamidomethylation	26238	ENSP00000354769 pep:known chromosome:GRCh37:1:152691082:152692946:1 gene:ENSG00000198854 transcript:ENST00000362017 gene_biotype:protein_coding transcript_biotype:protein_coding
389	56339	BKGD-075761	126.91	24	6	6	Carbamidomethylation	26238	ENSP00000357764 pep:known chromosome:GRCh37:1:152691998:152692905:1 gene:ENSG00000198854 transcript:ENST00000368775 gene_biotype:protein_coding transcript_biotype:protein_coding
164	55905	BKGD-075789	209.29	31	17	17	Carbamidomethylation	64136	ENSP00000357762 pep:known chromosome:GRCh37:1:152730506:152734529:1 gene:ENSG00000203786 transcript:ENST00000368773 gene_biotype:protein_coding transcript_biotype:protein_coding
493	57346	BKGD-076061	95.36	31	2	2	Carbamidomethylation	7905	ENSP00000353542 pep:known chromosome:GRCh37:1:153012201:153013594:-1 gene:ENSG00000163216 transcript:ENST00000360379 gene_biotype:protein_coding transcript_biotype:protein_coding
493	57345	BKGD-076062	95.36	31	2	2	Carbamidomethylation	7905	ENSP00000357747 pep:known chromosome:GRCh37:1:153012220:153014407:-1 gene:ENSG00000163216 transcript:ENST00000368758 gene_biotype:protein_coding transcript_biotype:protein_coding
493	57344	BKGD-076063	95.36	31	2	2	Carbamidomethylation	7905	ENSP00000357746 pep:known chromosome:GRCh37:1:153012304:153014407:-1 gene:ENSG00000163216 transcript:ENST00000368757 gene_biotype:protein_coding transcript_biotype:protein_coding
493	57343	BKGD-076064	95.36	31	2	2	Carbamidomethylation	7905	ENSP00000357745 pep:known chromosome:GRCh37:1:153012324:153014404:-1 gene:ENSG00000163216 transcript:ENST00000368756 gene_biotype:protein_coding transcript_biotype:protein_coding
493	57349	BKGD-076082	95.36	31	2	2	Carbamidomethylation	7965	ENSP00000376423 pep:known chromosome:GRCh37:1:153028589:153030013:-1 gene:ENSG00000241794 transcript:ENST00000392653 gene_biotype:protein_coding transcript_biotype:protein_coding
493	57348	BKGD-076093	95.36	31	2	2	Carbamidomethylation	7975	ENSP00000357744 pep:known chromosome:GRCh37:1:153042704:153044111:-1 gene:ENSG00000196805 transcript:ENST00000368755 gene_biotype:protein_coding transcript_biotype:protein_coding
493	57347	BKGD-076094	95.36	31	2	2	Carbamidomethylation	7975	ENSP00000340703 pep:known chromosome:GRCh37:1:153042717:153044084:-1 gene:ENSG00000196805 transcript:ENST00000341611 gene_biotype:protein_coding transcript_biotype:protein_coding
493	57351	BKGD-076095	95.36	31	2	2	Carbamidomethylation	7975	ENSP00000357741 pep:known chromosome:GRCh37:1:153043036:153113927:-1 gene:ENSG00000196805 transcript:ENST00000368752 gene_biotype:protein_coding transcript_biotype:protein_coding
493	57342	BKGD-076118	95.36	31	2	2	Carbamidomethylation	7855	ENSP00000357740 pep:known chromosome:GRCh37:1:153065611:153078660:-1 gene:ENSG00000203785 transcript:ENST00000368751 gene_biotype:protein_coding transcript_biotype:protein_coding
493	57350	BKGD-076119	95.36	31	2	2	Carbamidomethylation	7855	ENSP00000357739 pep:known chromosome:GRCh37:1:153065611:153067001:-1 gene:ENSG00000203785 transcript:ENST00000368750 gene_biotype:protein_coding transcript_biotype:protein_coding
493	57352	BKGD-076132	95.36	30	2	2	Carbamidomethylation	8158	ENSP00000357737 pep:known chromosome:GRCh37:1:153122058:153123345:-1 gene:ENSG00000159516 transcript:ENST00000368748 gene_biotype:protein_coding transcript_biotype:protein_coding
162	56231	BKGD-076376	189.59	76	10	10	Oxidation (M)	13242	ENSP00000357727 pep:known chromosome:GRCh37:1:153330330:153333503:1 gene:ENSG00000163220 transcript:ENST00000368738 gene_biotype:protein_coding transcript_biotype:protein_coding
635	56901	BKGD-076416	96.12	38	3	3		10575	ENSP00000357726 pep:known chromosome:GRCh37:1:153346184:153348125:-1 gene:ENSG00000163221 transcript:ENST00000368737 gene_biotype:protein_coding transcript_biotype:protein_coding
295	56444	BKGD-076431	141.07	52	6	6	Carbamidomethylation; Oxidation (M)	10835	ENSP00000357721 pep:known chromosome:GRCh37:1:153362508:153363452:-1 gene:ENSG00000143546 transcript:ENST00000368732 gene_biotype:protein_coding transcript_biotype:protein_coding
295	56445	BKGD-076432	141.07	52	6	6	Carbamidomethylation; Oxidation (M)	10835	ENSP00000357722 pep:known chromosome:GRCh37:1:153362508:153363664:-1 gene:ENSG00000143546 transcript:ENST00000368733 gene_biotype:protein_coding transcript_biotype:protein_coding
520	57311	BKGD-076489	43.74	24	2	2	Carbamidomethylation; Oxidation (M)	11305	ENSP00000357718 pep:known chromosome:GRCh37:1:153388945:153395701:1 gene:ENSG00000184330 transcript:ENST00000368729 gene_biotype:protein_coding transcript_biotype:protein_coding
520	57309	BKGD-076490	43.74	24	2	2	Carbamidomethylation; Oxidation (M)	11305	ENSP00000357717 pep:known chromosome:GRCh37:1:153389699:153395701:1 gene:ENSG00000184330 transcript:ENST00000368728 gene_biotype:protein_coding transcript_biotype:protein_coding
520	57310	BKGD-076491	43.74	24	2	2	Carbamidomethylation; Oxidation (M)	11305	ENSP00000329008 pep:known chromosome:GRCh37:1:153390420:153391831:1 gene:ENSG00000184330 transcript:ENST00000329256 gene_biotype:protein_coding transcript_biotype:protein_coding
520	56943	BKGD-076508	82.53	35	3	3	Carbamidomethylation; Oxidation (M)	11471	ENSP00000357711 pep:known chromosome:GRCh37:1:153430220:153432350:-1 gene:ENSG00000143556 transcript:ENST00000368722 gene_biotype:protein_coding transcript_biotype:protein_coding
520	56942	BKGD-076509	82.53	35	3	3	Carbamidomethylation; Oxidation (M)	11471	ENSP00000357712 pep:known chromosome:GRCh37:1:153430220:153433177:-1 gene:ENSG00000143556 transcript:ENST00000368723 gene_biotype:protein_coding transcript_biotype:protein_coding
171	55846	BKGD-076703	232.89	36	18	3	Carbamidomethylation	54195	ENSP00000293670 pep:known chromosome:GRCh37:12:52708085:52715182:-1 gene:ENSG00000170523 transcript:ENST00000293670 gene_biotype:protein_coding transcript_biotype:protein_coding
280	55891	BKGD-078679	208.74	11	14	14		192750	ENSP00000407942 pep:known chromosome:GRCh37:HSCHR6_MHC_COX:31937353:31951642:1 gene:ENSG00000228267 transcript:ENST00000411583 gene_biotype:protein_coding transcript_biotype:protein_coding
280	55888	BKGD-078680	208.74	11	14	14		187668	ENSP00000449523 pep:known chromosome:GRCh37:HSCHR6_MHC_COX:31937397:31951632:1 gene:ENSG00000228267 transcript:ENST00000548530 gene_biotype:protein_coding transcript_biotype:protein_coding
280	56552	BKGD-078681	126.81	10	5	5		72046	ENSP00000449289 pep:known chromosome:GRCh37:HSCHR6_MHC_COX:31939410:31951624:1 gene:ENSG00000228267 transcript:ENST00000550398 gene_biotype:protein_coding transcript_biotype:protein_coding
25	55743	BKGD-079823	328.68	63	52	2	Carbamidomethylation; Oxidation (M)	60067	ENSP00000252252 pep:known chromosome:GRCh37:12:52840435:52845910:-1 gene:ENSG00000185479 transcript:ENST00000252252 gene_biotype:protein_coding transcript_biotype:protein_coding
326	56265	BKGD-081301	131.41	32	7	5	Oxidation (M)	22110	ENSP00000361152 pep:known chromosome:GRCh37:1:45976719:45987628:-1 gene:ENSG00000117450 transcript:ENST00000319248 gene_biotype:protein_coding transcript_biotype:protein_coding
326	56686	BKGD-081302	106.55	35	4	2		10676	ENSP00000361150 pep:known chromosome:GRCh37:1:45976723:45987526:-1 gene:ENSG00000117450 transcript:ENST00000372079 gene_biotype:protein_coding transcript_biotype:protein_coding
326	56262	BKGD-081303	131.41	37	7	5	Oxidation (M)	18976	ENSP00000407034 pep:known chromosome:GRCh37:1:45980179:45987610:-1 gene:ENSG00000117450 transcript:ENST00000447184 gene_biotype:protein_coding transcript_biotype:protein_coding
326	56261	BKGD-081304	131.41	37	7	5	Oxidation (M)	18976	ENSP00000389047 pep:known chromosome:GRCh37:1:45980179:45988719:-1 gene:ENSG00000117450 transcript:ENST00000424390 gene_biotype:protein_coding transcript_biotype:protein_coding
326	56264	BKGD-081305	131.41	32	7	5	Oxidation (M)	22110	ENSP00000262746 pep:known chromosome:GRCh37:1:45976708:45987609:-1 gene:ENSG00000117450 transcript:ENST00000262746 gene_biotype:protein_coding transcript_biotype:protein_coding
11	55744	BKGD-081795	325.2	64	59	4	Carbamidomethylation; Oxidation (M)	62378	ENSP00000252242 pep:known chromosome:GRCh37:12:52908359:52914471:-1 gene:ENSG00000186081 transcript:ENST00000252242 gene_biotype:protein_coding transcript_biotype:protein_coding
11	56354	BKGD-081800	174.84	48	7	3	Carbamidomethylation	12157	ENSP00000449651 pep:known chromosome:GRCh37:12:52913685:52914314:-1 gene:ENSG00000186081 transcript:ENST00000546577 gene_biotype:protein_coding transcript_biotype:protein_coding
519	56618	BKGD-083037	105.51	16	4	4	Carbamidomethylation	26886	ENSP00000233997 pep:known chromosome:GRCh37:19:827826:832017:1 gene:ENSG00000172232 transcript:ENST00000233997 gene_biotype:protein_coding transcript_biotype:protein_coding
280	55895	BKGD-083463	208.74	11	14	14		192750	ENSP00000415941 pep:known chromosome:GRCh37:6:31982539:32003195:1 gene:ENSG00000224389 transcript:ENST00000435363 gene_biotype:protein_coding transcript_biotype:protein_coding
280	55885	BKGD-083464	208.74	11	14	14		187668	ENSP00000391933 pep:known chromosome:GRCh37:6:31982623:32003177:1 gene:ENSG00000224389 transcript:ENST00000425700 gene_biotype:protein_coding transcript_biotype:protein_coding
644	57488	BKGD-084451	63.31	9	2	2	Carbamidomethylation	28518	ENSP00000466090 pep:known chromosome:GRCh37:19:851014:856242:1 gene:ENSG00000197561 transcript:ENST00000590230 gene_biotype:protein_coding transcript_biotype:protein_coding
644	57487	BKGD-084452	63.31	9	2	2	Carbamidomethylation	28518	ENSP00000263621 pep:known chromosome:GRCh37:19:852291:856242:1 gene:ENSG00000197561 transcript:ENST00000263621 gene_biotype:protein_coding transcript_biotype:protein_coding
199	57015	BKGD-084555	81.34	5	3	3	Oxidation (M)	54637	ENSP00000355518 pep:known chromosome:GRCh37:1:241660903:241683061:-1 gene:ENSG00000091483 transcript:ENST00000366560 gene_biotype:protein_coding transcript_biotype:protein_coding
446	56760	BKGD-084655	82.25	1	6	4	Carbamidomethylation	515611	ENSP00000233242 pep:known chromosome:GRCh37:2:21224301:21266945:-1 gene:ENSG00000084674 transcript:ENST00000233242 gene_biotype:protein_coding transcript_biotype:protein_coding
446	56764	BKGD-084656	70.44	4	4	3	Carbamidomethylation	92619	ENSP00000382200 pep:putative chromosome:GRCh37:2:21247042:21266834:-1 gene:ENSG00000084674 transcript:ENST00000399256 gene_biotype:protein_coding transcript_biotype:protein_coding
671	57425	BKGD-085131	43.53	14	2	2		17107	ENSP00000412701 pep:novel chromosome:GRCh37:7:127228457:127231142:1 gene:ENSG00000004059 transcript:ENST00000415666 gene_biotype:protein_coding transcript_biotype:protein_coding
114	55772	BKGD-086635	248.21	41	24	21	Carbamidomethylation	75123	ENSP00000377783 pep:known chromosome:GRCh37:3:93591881:93692910:-1 gene:ENSG00000184500 transcript:ENST00000394236 gene_biotype:protein_coding transcript_biotype:protein_coding
114	55790	BKGD-086636	236.46	43	21	18	Carbamidomethylation	60357	ENSP00000385794 pep:putative chromosome:GRCh37:3:93591953:93677598:-1 gene:ENSG00000184500 transcript:ENST00000407433 gene_biotype:protein_coding transcript_biotype:protein_coding
114	56501	BKGD-086637	141.85	28	5	5	Carbamidomethylation	25893	ENSP00000330021 pep:putative chromosome:GRCh37:3:93624632:93692706:-1 gene:ENSG00000184500 transcript:ENST00000348974 gene_biotype:protein_coding transcript_biotype:protein_coding
75	55803	BKGD-088430	268.96	58	20	2	Carbamidomethylation; Oxidation (M)	41793	ENSP00000331514 pep:known chromosome:GRCh37:17:79476997:79479900:-1 gene:ENSG00000184009 transcript:ENST00000331925 gene_biotype:protein_coding transcript_biotype:protein_coding
75	55795	BKGD-088431	268.96	58	20	2	Carbamidomethylation; Oxidation (M)	41793	ENSP00000458435 pep:known chromosome:GRCh37:17:79477014:79479806:-1 gene:ENSG00000184009 transcript:ENST00000573283 gene_biotype:protein_coding transcript_biotype:protein_coding
75	55793	BKGD-088432	268.96	58	20	2	Carbamidomethylation; Oxidation (M)	41793	ENSP00000458162 pep:known chromosome:GRCh37:17:79477015:79479807:-1 gene:ENSG00000184009 transcript:ENST00000575842 gene_biotype:protein_coding transcript_biotype:protein_coding
75	55804	BKGD-088433	268.96	58	20	2	Carbamidomethylation; Oxidation (M)	41793	ENSP00000459124 pep:known chromosome:GRCh37:17:79477034:79479816:-1 gene:ENSG00000184009 transcript:ENST00000575087 gene_biotype:protein_coding transcript_biotype:protein_coding
75	55791	BKGD-088434	268.96	58	20	2	Carbamidomethylation; Oxidation (M)	41793	ENSP00000461672 pep:known chromosome:GRCh37:17:79477039:79479817:-1 gene:ENSG00000184009 transcript:ENST00000576544 gene_biotype:protein_coding transcript_biotype:nonsense_mediated_decay
277	56073	BKGD-088704	170.44	33	9	9	Carbamidomethylation; Oxidation (M)	34735	ENSP00000357066 pep:known chromosome:GRCh37:6:131894284:131905472:1 gene:ENSG00000118520 transcript:ENST00000368087 gene_biotype:protein_coding transcript_biotype:protein_coding
277	56075	BKGD-088705	170.44	32	9	9	Carbamidomethylation; Oxidation (M)	35664	ENSP00000349446 pep:known chromosome:GRCh37:6:131894365:131905465:1 gene:ENSG00000118520 transcript:ENST00000356962 gene_biotype:protein_coding transcript_biotype:protein_coding
277	56446	BKGD-088706	132.53	25	5	5	Carbamidomethylation	25356	ENSP00000417694 pep:known chromosome:GRCh37:6:131894366:131905465:1 gene:ENSG00000118520 transcript:ENST00000476845 gene_biotype:protein_coding transcript_biotype:protein_coding
75	55801	BKGD-089218	268.96	58	20	2	Carbamidomethylation; Oxidation (M)	41737	ENSP00000349960 pep:known chromosome:GRCh37:7:5566782:5570340:-1 gene:ENSG00000075624 transcript:ENST00000331789 gene_biotype:protein_coding transcript_biotype:protein_coding
671	57493	BKGD-091475	43.53	10	2	2		23346	ENSP00000438507 pep:putative chromosome:GRCh37:12:49297286:49351148:-1 gene:ENSG00000134287 transcript:ENST00000398092 gene_biotype:protein_coding transcript_biotype:protein_coding
671	57469	BKGD-091476	43.53	12	2	2		20601	ENSP00000256682 pep:known chromosome:GRCh37:12:49329506:49351334:-1 gene:ENSG00000134287 transcript:ENST00000256682 gene_biotype:protein_coding transcript_biotype:protein_coding
671	57629	BKGD-091477	43.53	15	2	2		16145	ENSP00000395370 pep:novel chromosome:GRCh37:12:49332337:49351260:-1 gene:ENSG00000134287 transcript:ENST00000447318 gene_biotype:protein_coding transcript_biotype:protein_coding
671	57466	BKGD-091478	43.53	12	2	2		20601	ENSP00000438510 pep:known chromosome:GRCh37:12:49332708:49351228:-1 gene:ENSG00000134287 transcript:ENST00000541959 gene_biotype:protein_coding transcript_biotype:protein_coding
98	56717	BKGD-091901	119.13	5	4	2	Carbamidomethylation; Oxidation (M)	85497	ENSP00000385604 pep:known chromosome:GRCh37:3:41236401:41280844:1 gene:ENSG00000168036 transcript:ENST00000405570 gene_biotype:protein_coding transcript_biotype:protein_coding
98	56724	BKGD-091904	119.13	5	4	2	Carbamidomethylation; Oxidation (M)	85497	ENSP00000379486 pep:known chromosome:GRCh37:3:41240925:41281934:1 gene:ENSG00000168036 transcript:ENST00000396183 gene_biotype:protein_coding transcript_biotype:protein_coding
98	56719	BKGD-091905	119.13	5	4	2	Carbamidomethylation; Oxidation (M)	85497	ENSP00000344456 pep:known chromosome:GRCh37:3:41240930:41281936:1 gene:ENSG00000168036 transcript:ENST00000349496 gene_biotype:protein_coding transcript_biotype:protein_coding
98	56716	BKGD-091906	119.13	5	4	2	Carbamidomethylation; Oxidation (M)	84766	ENSP00000411226 pep:putative chromosome:GRCh37:3:41240936:41281227:1 gene:ENSG00000168036 transcript:ENST00000453024 gene_biotype:protein_coding transcript_biotype:protein_coding
98	56725	BKGD-091907	119.13	5	4	2	Carbamidomethylation; Oxidation (M)	85497	ENSP00000379488 pep:known chromosome:GRCh37:3:41240996:41281934:1 gene:ENSG00000168036 transcript:ENST00000396185 gene_biotype:protein_coding transcript_biotype:protein_coding
471	56874	BKGD-092319	80.9	23	3	3		15258	ENSP00000251595 pep:known chromosome:GRCh37:16:222846:223709:1 gene:ENSG00000188536 transcript:ENST00000251595 gene_biotype:protein_coding transcript_biotype:protein_coding
471	56871	BKGD-092320	80.9	29	3	3		11948	ENSP00000380908 pep:putative chromosome:GRCh37:16:222889:223709:1 gene:ENSG00000188536 transcript:ENST00000397806 gene_biotype:protein_coding transcript_biotype:protein_coding
496	58033	BKGD-092446	111.2	20	2	2		13802	ENSP00000304229 pep:known chromosome:GRCh37:5:130494720:130501178:-1 gene:ENSG00000169567 transcript:ENST00000304043 gene_biotype:protein_coding transcript_biotype:protein_coding
471	56875	BKGD-092707	80.9	23	3	3		15258	ENSP00000322421 pep:known chromosome:GRCh37:16:226679:227521:1 gene:ENSG00000206172 transcript:ENST00000320868 gene_biotype:protein_coding transcript_biotype:protein_coding
471	56872	BKGD-092708	80.9	29	3	3		11948	ENSP00000380899 pep:putative chromosome:GRCh37:16:226703:227521:1 gene:ENSG00000206172 transcript:ENST00000397797 gene_biotype:protein_coding transcript_biotype:protein_coding
319	56057	BKGD-095460	186.68	34	12	3	Carbamidomethylation	38604	ENSP00000379342 pep:known chromosome:GRCh37:15:60639333:60690185:-1 gene:ENSG00000182718 transcript:ENST00000396024 gene_biotype:protein_coding transcript_biotype:protein_coding
319	56060	BKGD-095461	186.68	34	12	3	Carbamidomethylation	38604	ENSP00000387545 pep:known chromosome:GRCh37:15:60639526:60690242:-1 gene:ENSG00000182718 transcript:ENST00000451270 gene_biotype:protein_coding transcript_biotype:protein_coding
319	56061	BKGD-095462	186.68	32	12	3	Carbamidomethylation	40411	ENSP00000346032 pep:known chromosome:GRCh37:15:60639531:60690184:-1 gene:ENSG00000182718 transcript:ENST00000332680 gene_biotype:protein_coding transcript_biotype:protein_coding
319	56100	BKGD-095463	184.49	45	11	2	Carbamidomethylation	25569	ENSP00000453754 pep:known chromosome:GRCh37:15:60639536:60679296:-1 gene:ENSG00000182718 transcript:ENST00000560014 gene_biotype:protein_coding transcript_biotype:nonsense_mediated_decay
319	56058	BKGD-095464	186.68	34	12	3	Carbamidomethylation	38604	ENSP00000411352 pep:known chromosome:GRCh37:15:60639541:60690185:-1 gene:ENSG00000182718 transcript:ENST00000421017 gene_biotype:protein_coding transcript_biotype:protein_coding
319	56101	BKGD-095468	184.49	41	11	2	Carbamidomethylation	28825	ENSP00000453859 pep:known chromosome:GRCh37:15:60643932:60690941:-1 gene:ENSG00000182718 transcript:ENST00000559818 gene_biotype:protein_coding transcript_biotype:protein_coding
319	56099	BKGD-095471	184.49	46	11	2	Carbamidomethylation	25342	ENSP00000453556 pep:known chromosome:GRCh37:15:60644582:60690143:-1 gene:ENSG00000182718 transcript:ENST00000560367 gene_biotype:protein_coding transcript_biotype:protein_coding
319	56616	BKGD-095472	134.05	34	4	2		14429	ENSP00000453356 pep:known chromosome:GRCh37:15:60646352:60690173:-1 gene:ENSG00000182718 transcript:ENST00000558503 gene_biotype:protein_coding transcript_biotype:nonsense_mediated_decay
319	56209	BKGD-095474	179.7	50	9	2	Carbamidomethylation	19530	ENSP00000453579 pep:known chromosome:GRCh37:15:60648118:60683496:-1 gene:ENSG00000182718 transcript:ENST00000560389 gene_biotype:protein_coding transcript_biotype:protein_coding
319	56210	BKGD-095475	179.7	50	9	2	Carbamidomethylation	19530	ENSP00000452921 pep:known chromosome:GRCh37:15:60648118:60690167:-1 gene:ENSG00000182718 transcript:ENST00000560165 gene_biotype:protein_coding transcript_biotype:protein_coding
319	56211	BKGD-095477	179.7	50	9	2	Carbamidomethylation	19530	ENSP00000452895 pep:known chromosome:GRCh37:15:60648118:60690185:-1 gene:ENSG00000182718 transcript:ENST00000557906 gene_biotype:protein_coding transcript_biotype:protein_coding
319	56329	BKGD-095479	156.73	48	6	2	Carbamidomethylation	16459	ENSP00000453663 pep:known chromosome:GRCh37:15:60649345:60683326:-1 gene:ENSG00000182718 transcript:ENST00000559350 gene_biotype:protein_coding transcript_biotype:protein_coding
319	56662	BKGD-095480	134.05	34	4	2		14557	ENSP00000452981 pep:known chromosome:GRCh37:15:60649390:60690185:-1 gene:ENSG00000182718 transcript:ENST00000558558 gene_biotype:protein_coding transcript_biotype:protein_coding
319	56661	BKGD-095481	134.05	34	4	2		14469	ENSP00000453739 pep:known chromosome:GRCh37:15:60649393:60683350:-1 gene:ENSG00000182718 transcript:ENST00000558986 gene_biotype:protein_coding transcript_biotype:protein_coding
319	56659	BKGD-095482	134.05	38	4	2		13010	ENSP00000453000 pep:known chromosome:GRCh37:15:60653140:60690177:-1 gene:ENSG00000182718 transcript:ENST00000559467 gene_biotype:protein_coding transcript_biotype:protein_coding
319	56660	BKGD-095483	134.05	38	4	2		13010	ENSP00000453694 pep:known chromosome:GRCh37:15:60653140:60690183:-1 gene:ENSG00000182718 transcript:ENST00000559956 gene_biotype:protein_coding transcript_biotype:protein_coding
319	56663	BKGD-095484	134.05	31	4	2		16177	ENSP00000453770 pep:putative chromosome:GRCh37:15:60653141:60690173:-1 gene:ENSG00000182718 transcript:ENST00000559780 gene_biotype:protein_coding transcript_biotype:protein_coding
319	56831	BKGD-095485	106.54	31	3	2		12064	ENSP00000452858 pep:known chromosome:GRCh37:15:60653166:60690185:-1 gene:ENSG00000182718 transcript:ENST00000560468 gene_biotype:protein_coding transcript_biotype:protein_coding
319	57489	BKGD-095486	59.41	22	2	2		9042	ENSP00000452958 pep:known chromosome:GRCh37:15:60656628:60695082:-1 gene:ENSG00000182718 transcript:ENST00000557904 gene_biotype:protein_coding transcript_biotype:protein_coding
812	57270	BKGD-095545	58.25	9	2	2		20838	ENSP00000349687 pep:known chromosome:GRCh37:5:150632453:150650001:1 gene:ENSG00000196743 transcript:ENST00000357164 gene_biotype:protein_coding transcript_biotype:protein_coding
428	56910	BKGD-096192	94.52	7	3	3	Carbamidomethylation	51495	ENSP00000388386 pep:known chromosome:GRCh37:HSCHR6_MHC_MANN:31127873:31133179:-1 gene:ENSG00000237114 transcript:ENST00000445893 gene_biotype:protein_coding transcript_biotype:protein_coding
428	56908	BKGD-096861	94.52	7	3	3	Carbamidomethylation	51495	ENSP00000399604 pep:known chromosome:GRCh37:HSCHR6_MHC_MCF:31161395:31166747:-1 gene:ENSG00000237165 transcript:ENST00000457875 gene_biotype:protein_coding transcript_biotype:protein_coding
205	56110	BKGD-097084	153	25	12	7	Carbamidomethylation; Oxidation (M)	47169	ENSP00000234590 pep:known chromosome:GRCh37:1:8921061:8938749:-1 gene:ENSG00000074800 transcript:ENST00000234590 gene_biotype:protein_coding transcript_biotype:protein_coding
205	56743	BKGD-097085	83.05	20	5	2	Carbamidomethylation	21020	ENSP00000466406 pep:known chromosome:GRCh37:1:8926420:8938326:-1 gene:ENSG00000074800 transcript:ENST00000497492 gene_biotype:protein_coding transcript_biotype:protein_coding
622	57224	BKGD-097650	89.35	14	2	2		15075	ENSP00000367891 pep:known chromosome:GRCh37:19:39261611:39264132:-1 gene:ENSG00000205076 transcript:ENST00000378626 gene_biotype:protein_coding transcript_biotype:protein_coding
622	57223	BKGD-098024	89.35	14	2	2		15075	ENSP00000313571 pep:known chromosome:GRCh37:19:39279851:39282389:1 gene:ENSG00000178934 transcript:ENST00000314980 gene_biotype:protein_coding transcript_biotype:protein_coding
643	57449	BKGD-098779	63.21	9	2	2		24394	ENSP00000261890 pep:known chromosome:GRCh37:15:66161796:66184329:1 gene:ENSG00000103769 transcript:ENST00000261890 gene_biotype:protein_coding transcript_biotype:protein_coding
643	57442	BKGD-098780	63.21	12	2	2		17668	ENSP00000454381 pep:novel chromosome:GRCh37:15:66161802:66180074:1 gene:ENSG00000103769 transcript:ENST00000566233 gene_biotype:protein_coding transcript_biotype:protein_coding
643	57447	BKGD-098781	63.21	10	2	2		22486	ENSP00000456638 pep:novel chromosome:GRCh37:15:66161829:66180197:1 gene:ENSG00000103769 transcript:ENST00000565075 gene_biotype:protein_coding transcript_biotype:protein_coding
643	57444	BKGD-098782	63.21	12	2	2		17659	ENSP00000456420 pep:known chromosome:GRCh37:15:66161879:66180973:1 gene:ENSG00000103769 transcript:ENST00000569896 gene_biotype:protein_coding transcript_biotype:protein_coding
643	57443	BKGD-098784	63.21	12	2	2		17621	ENSP00000405767 pep:known chromosome:GRCh37:15:66161830:66180090:1 gene:ENSG00000103769 transcript:ENST00000435304 gene_biotype:protein_coding transcript_biotype:protein_coding
511	56400	BKGD-099607	121.25	8	5	3	Carbamidomethylation	77064	ENSP00000385834 pep:known chromosome:GRCh37:3:133464800:133497850:1 gene:ENSG00000091513 transcript:ENST00000402696 gene_biotype:protein_coding transcript_biotype:protein_coding
643	57454	BKGD-099650	63.21	9	2	2		24488	ENSP00000333547 pep:known chromosome:GRCh37:19:8455083:8469318:1 gene:ENSG00000185236 transcript:ENST00000328024 gene_biotype:protein_coding transcript_biotype:protein_coding
643	57445	BKGD-099652	63.21	11	2	2		19971	ENSP00000471148 pep:putative chromosome:GRCh37:19:8455277:8467808:1 gene:ENSG00000185236 transcript:ENST00000594216 gene_biotype:protein_coding transcript_biotype:protein_coding
693	57215	BKGD-099827	80.05	9	2	2		23603	ENSP00000394936 pep:known chromosome:GRCh37:9:117092149:117095532:1 gene:ENSG00000228278 transcript:ENST00000431067 gene_biotype:protein_coding transcript_biotype:protein_coding
669	57043	BKGD-099867	92.96	1	3	3	Carbamidomethylation	246686	ENSP00000394423 pep:known chromosome:GRCh37:2:216225163:216300790:-1 gene:ENSG00000115414 transcript:ENST00000421182 gene_biotype:protein_coding transcript_biotype:protein_coding
669	57051	BKGD-099868	92.96	1	3	3	Carbamidomethylation	268909	ENSP00000323534 pep:known chromosome:GRCh37:2:216225177:216300791:-1 gene:ENSG00000115414 transcript:ENST00000323926 gene_biotype:protein_coding transcript_biotype:protein_coding
669	57048	BKGD-099869	92.96	1	3	3	Carbamidomethylation	259213	ENSP00000338200 pep:known chromosome:GRCh37:2:216225177:216300791:-1 gene:ENSG00000115414 transcript:ENST00000336916 gene_biotype:protein_coding transcript_biotype:protein_coding
669	57041	BKGD-099870	92.96	1	3	3	Carbamidomethylation	239624	ENSP00000350534 pep:known chromosome:GRCh37:2:216225177:216300791:-1 gene:ENSG00000115414 transcript:ENST00000357867 gene_biotype:protein_coding transcript_biotype:protein_coding
669	57052	BKGD-099871	92.96	1	3	3	Carbamidomethylation	272318	ENSP00000346839 pep:known chromosome:GRCh37:2:216225177:216300895:-1 gene:ENSG00000115414 transcript:ENST00000354785 gene_biotype:protein_coding transcript_biotype:protein_coding
669	57047	BKGD-099872	92.96	1	3	3	Carbamidomethylation	256499	ENSP00000410422 pep:known chromosome:GRCh37:2:216225585:216300791:-1 gene:ENSG00000115414 transcript:ENST00000446046 gene_biotype:protein_coding transcript_biotype:protein_coding
669	57044	BKGD-099873	92.96	1	3	3	Carbamidomethylation	249400	ENSP00000415018 pep:known chromosome:GRCh37:2:216225585:216300796:-1 gene:ENSG00000115414 transcript:ENST00000443816 gene_biotype:protein_coding transcript_biotype:protein_coding
669	57045	BKGD-099874	92.96	1	3	3	Carbamidomethylation	249320	ENSP00000399538 pep:known chromosome:GRCh37:2:216225588:216300790:-1 gene:ENSG00000115414 transcript:ENST00000432072 gene_biotype:protein_coding transcript_biotype:protein_coding
669	57046	BKGD-099875	92.96	1	3	3	Carbamidomethylation	252808	ENSP00000348285 pep:known chromosome:GRCh37:2:216225589:216300791:-1 gene:ENSG00000115414 transcript:ENST00000356005 gene_biotype:protein_coding transcript_biotype:protein_coding
669	57312	BKGD-099876	82.17	2	2	2	Carbamidomethylation	120774	ENSP00000416139 pep:putative chromosome:GRCh37:2:216225870:216257870:-1 gene:ENSG00000115414 transcript:ENST00000456923 gene_biotype:protein_coding transcript_biotype:protein_coding
669	57050	BKGD-099879	92.96	1	3	3	Carbamidomethylation	262622	ENSP00000352696 pep:known chromosome:GRCh37:2:216225181:216300791:-1 gene:ENSG00000115414 transcript:ENST00000359671 gene_biotype:protein_coding transcript_biotype:protein_coding
669	57325	BKGD-099880	41.57	1	2	2	Carbamidomethylation	243233	ENSP00000265312 pep:known chromosome:GRCh37:2:216225181:216300791:-1 gene:ENSG00000115414 transcript:ENST00000346544 gene_biotype:protein_coding transcript_biotype:protein_coding
669	57042	BKGD-099881	92.96	1	3	3	Carbamidomethylation	240507	ENSP00000273049 pep:known chromosome:GRCh37:2:216225181:216300791:-1 gene:ENSG00000115414 transcript:ENST00000345488 gene_biotype:protein_coding transcript_biotype:protein_coding
669	57324	BKGD-099882	41.57	1	2	2	Carbamidomethylation	222974	ENSP00000349509 pep:known chromosome:GRCh37:2:216225181:216300791:-1 gene:ENSG00000115414 transcript:ENST00000357009 gene_biotype:protein_coding transcript_biotype:protein_coding
234	56369	BKGD-099966	138.67	12	6	6		56560	ENSP00000262030 pep:known chromosome:GRCh37:12:57031959:57039798:-1 gene:ENSG00000110955 transcript:ENST00000262030 gene_biotype:protein_coding transcript_biotype:protein_coding
234	56507	BKGD-099967	128.69	10	5	5		55309	ENSP00000450297 pep:putative chromosome:GRCh37:12:57031988:57039757:-1 gene:ENSG00000110955 transcript:ENST00000552919 gene_biotype:protein_coding transcript_biotype:protein_coding
234	56569	BKGD-099969	124.55	16	4	4		30170	ENSP00000446677 pep:putative chromosome:GRCh37:12:57032972:57039751:-1 gene:ENSG00000110955 transcript:ENST00000551020 gene_biotype:protein_coding transcript_biotype:protein_coding
234	56406	BKGD-099970	135.16	17	5	5		38258	ENSP00000446489 pep:putative chromosome:GRCh37:12:57033775:57039739:-1 gene:ENSG00000110955 transcript:ENST00000552959 gene_biotype:protein_coding transcript_biotype:protein_coding
234	56799	BKGD-099972	103.83	15	3	3		27218	ENSP00000447571 pep:putative chromosome:GRCh37:12:57033976:57039751:-1 gene:ENSG00000110955 transcript:ENST00000553007 gene_biotype:protein_coding transcript_biotype:protein_coding
270	56160	BKGD-100232	181.97	53	10	10	Carbamidomethylation	18385	ENSP00000302324 pep:known chromosome:GRCh37:14:21359558:21360507:1 gene:ENSG00000169397 transcript:ENST00000304639 gene_biotype:protein_coding transcript_biotype:protein_coding
539	57421	BKGD-101245	91.68	21	2	2		15893	ENSP00000369689 pep:known chromosome:GRCh37:10:5540658:5541533:-1 gene:ENSG00000178372 transcript:ENST00000380332 gene_biotype:protein_coding transcript_biotype:protein_coding
428	56909	BKGD-102464	94.52	7	3	3	Carbamidomethylation	51607	ENSP00000365465 pep:known chromosome:GRCh37:6:31082867:31088223:-1 gene:ENSG00000204539 transcript:ENST00000376288 gene_biotype:protein_coding transcript_biotype:protein_coding
6	55732	BKGD-103070	386.22	69	63	30	Carbamidomethylation; Oxidation (M)	58827	ENSP00000269576 pep:known chromosome:GRCh37:17:38974369:38978847:-1 gene:ENSG00000186395 transcript:ENST00000269576 gene_biotype:protein_coding transcript_biotype:protein_coding
428	56911	BKGD-103626	94.52	7	3	3	Carbamidomethylation	51555	ENSP00000392863 pep:known chromosome:GRCh37:HSCHR6_MHC_DBB:31076642:31081981:-1 gene:ENSG00000237123 transcript:ENST00000418599 gene_biotype:protein_coding transcript_biotype:protein_coding
215	55914	BKGD-105739	227.12	60	16	16	Carbamidomethylation	27680	ENSP00000393417 pep:known chromosome:GRCh37:19:15160195:15169104:1 gene:ENSG00000105141 transcript:ENST00000427043 gene_biotype:protein_coding transcript_biotype:protein_coding
215	55913	BKGD-105740	227.12	60	16	16	Carbamidomethylation	27680	ENSP00000221740 pep:known chromosome:GRCh37:19:15163015:15166900:1 gene:ENSG00000105141 transcript:ENST00000221740 gene_biotype:protein_coding transcript_biotype:protein_coding
487	56708	BKGD-105982	100.55	16	4	4		25387	ENSP00000255040 pep:known chromosome:GRCh37:1:159557615:159558655:1 gene:ENSG00000132703 transcript:ENST00000255040 gene_biotype:protein_coding transcript_biotype:protein_coding
232	55958	BKGD-106733	188.55	35	13	7		53652	ENSP00000224237 pep:known chromosome:GRCh37:10:17271277:17279592:1 gene:ENSG00000026025 transcript:ENST00000224237 gene_biotype:protein_coding transcript_biotype:protein_coding
232	55957	BKGD-106734	188.55	38	13	7		49653	ENSP00000435613 pep:known chromosome:GRCh37:10:17271277:17279592:1 gene:ENSG00000026025 transcript:ENST00000487938 gene_biotype:protein_coding transcript_biotype:nonsense_mediated_decay
232	56332	BKGD-106735	133.95	37	7	2		26859	ENSP00000431702 pep:known chromosome:GRCh37:10:17272003:17279592:1 gene:ENSG00000026025 transcript:ENST00000469543 gene_biotype:protein_coding transcript_biotype:nonsense_mediated_decay
232	56818	BKGD-106736	102.48	32	3	2		20036	ENSP00000391842 pep:known chromosome:GRCh37:10:17272608:17277084:1 gene:ENSG00000026025 transcript:ENST00000421459 gene_biotype:protein_coding transcript_biotype:protein_coding
232	55959	BKGD-106737	188.55	35	13	7		53652	ENSP00000446007 pep:known chromosome:GRCh37:10:17270258:17279584:1 gene:ENSG00000026025 transcript:ENST00000544301 gene_biotype:protein_coding transcript_biotype:protein_coding
625	57574	BKGD-107044	49.98	3	2	2		48755	ENSP00000335304 pep:known chromosome:GRCh37:14:75348596:75370448:1 gene:ENSG00000119689 transcript:ENST00000334220 gene_biotype:protein_coding transcript_biotype:protein_coding
625	57569	BKGD-107051	49.98	4	2	2		39553	ENSP00000335465 pep:known chromosome:GRCh37:14:75348618:75369254:1 gene:ENSG00000119689 transcript:ENST00000334212 gene_biotype:protein_coding transcript_biotype:protein_coding
193	55882	BKGD-107873	186.68	36	15	2	Carbamidomethylation	47237	ENSP00000251645 pep:known chromosome:GRCh37:17:39549976:39553844:-1 gene:ENSG00000094796 transcript:ENST00000251645 gene_biotype:protein_coding transcript_biotype:protein_coding
773	57398	BKGD-107982	86.95	6	2	2		57938	ENSP00000258682 pep:known chromosome:GRCh37:7:44259029:44365023:-1 gene:ENSG00000058404 transcript:ENST00000258682 gene_biotype:protein_coding transcript_biotype:protein_coding
773	57400	BKGD-107983	86.95	6	2	2		58009	ENSP00000379096 pep:known chromosome:GRCh37:7:44259661:44365020:-1 gene:ENSG00000058404 transcript:ENST00000395747 gene_biotype:protein_coding transcript_biotype:protein_coding
773	57401	BKGD-107988	86.95	6	2	2		58009	ENSP00000390292 pep:known chromosome:GRCh37:7:44256749:44365230:-1 gene:ENSG00000058404 transcript:ENST00000457475 gene_biotype:protein_coding transcript_biotype:protein_coding
773	57191	BKGD-107989	86.95	10	2	2		33295	ENSP00000422416 pep:known chromosome:GRCh37:7:44257158:44365074:-1 gene:ENSG00000058404 transcript:ENST00000502837 gene_biotype:protein_coding transcript_biotype:protein_coding
620	56646	BKGD-108339	85.89	10	4	3		52131	ENSP00000361867 pep:known chromosome:GRCh37:20:43835638:43838413:1 gene:ENSG00000124233 transcript:ENST00000372781 gene_biotype:protein_coding transcript_biotype:protein_coding
620	56889	BKGD-108340	69.03	7	3	2		45322	ENSP00000244069 pep:known chromosome:GRCh37:20:43835638:43837327:1 gene:ENSG00000124233 transcript:ENST00000244069 gene_biotype:protein_coding transcript_biotype:protein_coding
456	56758	BKGD-108368	109.27	22	3	3	Carbamidomethylation	14326	ENSP00000342082 pep:known chromosome:GRCh37:20:43880880:43883205:-1 gene:ENSG00000124107 transcript:ENST00000338380 gene_biotype:protein_coding transcript_biotype:protein_coding
278	56234	BKGD-108612	192.18	54	9	9	Carbamidomethylation	16572	ENSP00000291009 pep:known chromosome:GRCh37:7:142829170:142836839:1 gene:ENSG00000159763 transcript:ENST00000291009 gene_biotype:protein_coding transcript_biotype:protein_coding
3	55720	BKGD-109649	445.46	78	76	73	Carbamidomethylation; Oxidation (M)	62064	ENSP00000246662 pep:known chromosome:GRCh37:17:39722096:39728310:-1 gene:ENSG00000171403 transcript:ENST00000246662 gene_biotype:protein_coding transcript_biotype:protein_coding
3	55768	BKGD-109650	388.82	81	43	42	Carbamidomethylation; Oxidation (M)	39528	ENSP00000467932 pep:putative chromosome:GRCh37:17:39722356:39728305:-1 gene:ENSG00000171403 transcript:ENST00000588431 gene_biotype:protein_coding transcript_biotype:protein_coding
17	55729	BKGD-109653	344.48	70	48	2	Carbamidomethylation; Oxidation (M)	51562	ENSP00000167586 pep:known chromosome:GRCh37:17:39738531:39743173:-1 gene:ENSG00000186847 transcript:ENST00000167586 gene_biotype:protein_coding transcript_biotype:protein_coding
15	55725	BKGD-110266	354.28	75	48	17	Carbamidomethylation; Oxidation (M)	51268	ENSP00000301653 pep:known chromosome:GRCh37:17:39766030:39769005:-1 gene:ENSG00000186832 transcript:ENST00000301653 gene_biotype:protein_coding transcript_biotype:protein_coding
15	56127	BKGD-110267	249.57	64	14	6	Oxidation (M)	18633	ENSP00000467124 pep:putative chromosome:GRCh37:17:39766661:39769151:-1 gene:ENSG00000186832 transcript:ENST00000593067 gene_biotype:protein_coding transcript_biotype:protein_coding
836	57375	BKGD-110401	79.47	19	2	2	Carbamidomethylation	10201	ENSP00000372139 pep:known chromosome:GRCh37:8:6835172:6837602:-1 gene:ENSG00000206047 transcript:ENST00000382692 gene_biotype:protein_coding transcript_biotype:protein_coding
836	57374	BKGD-110402	79.47	19	2	2	Carbamidomethylation	10201	ENSP00000372126 pep:known chromosome:GRCh37:8:6835171:6836156:-1 gene:ENSG00000206047 transcript:ENST00000382679 gene_biotype:protein_coding transcript_biotype:protein_coding
836	57373	BKGD-110415	79.47	19	2	2	Carbamidomethylation	10201	ENSP00000372136 pep:known chromosome:GRCh37:8:6854288:6856717:-1 gene:ENSG00000240247 transcript:ENST00000382689 gene_biotype:protein_coding transcript_biotype:protein_coding
836	57376	BKGD-110416	79.47	19	2	2	Carbamidomethylation	10201	ENSP00000443526 pep:known chromosome:GRCh37:8:6854309:6875778:-1 gene:ENSG00000240247 transcript:ENST00000535841 gene_biotype:protein_coding transcript_biotype:protein_coding
836	57372	BKGD-110458	79.47	19	2	2	Carbamidomethylation	10245	ENSP00000328359 pep:known chromosome:GRCh37:8:6873391:6875823:-1 gene:ENSG00000239839 transcript:ENST00000327857 gene_biotype:protein_coding transcript_biotype:protein_coding
45	55819	BKGD-110765	267.4	51	31	3	Carbamidomethylation; Oxidation (M)	48106	ENSP00000308452 pep:known chromosome:GRCh37:17:39775689:39780829:-1 gene:ENSG00000128422 transcript:ENST00000311208 gene_biotype:protein_coding transcript_biotype:protein_coding
45	55931	BKGD-110767	196.86	48	16	3	Carbamidomethylation; Oxidation (M)	24866	ENSP00000467418 pep:novel chromosome:GRCh37:17:39777879:39780716:-1 gene:ENSG00000128422 transcript:ENST00000577817 gene_biotype:protein_coding transcript_biotype:protein_coding
586	57416	BKGD-111424	102.49	21	4	4		11175	ENSP00000356969 pep:known chromosome:GRCh37:1:161192082:161193418:-1 gene:ENSG00000158874 transcript:ENST00000367990 gene_biotype:protein_coding transcript_biotype:protein_coding
98	55754	BKGD-111628	257.4	38	25	14	Carbamidomethylation; Oxidation (M)	81745	ENSP00000377507 pep:known chromosome:GRCh37:17:39910856:39941407:-1 gene:ENSG00000173801 transcript:ENST00000393930 gene_biotype:protein_coding transcript_biotype:protein_coding
98	55758	BKGD-111629	257.4	38	25	14	Carbamidomethylation; Oxidation (M)	81745	ENSP00000311113 pep:known chromosome:GRCh37:17:39910856:39942950:-1 gene:ENSG00000173801 transcript:ENST00000310706 gene_biotype:protein_coding transcript_biotype:protein_coding
98	55759	BKGD-111630	257.4	38	25	14	Carbamidomethylation; Oxidation (M)	81745	ENSP00000377508 pep:known chromosome:GRCh37:17:39910856:39942950:-1 gene:ENSG00000173801 transcript:ENST00000393931 gene_biotype:protein_coding transcript_biotype:protein_coding
300	56253	BKGD-111690	145.77	23	7	3	Carbamidomethylation; Oxidation (M)	38452	ENSP00000457629 pep:known chromosome:GRCh37:16:72088491:72094954:1 gene:ENSG00000257017 transcript:ENST00000570083 gene_biotype:protein_coding transcript_biotype:protein_coding
300	56155	BKGD-111691	152.91	23	8	3	Carbamidomethylation; Oxidation (M)	45205	ENSP00000348170 pep:known chromosome:GRCh37:16:72088494:72094953:1 gene:ENSG00000257017 transcript:ENST00000355906 gene_biotype:protein_coding transcript_biotype:protein_coding
300	56162	BKGD-111696	152.91	27	8	3	Carbamidomethylation; Oxidation (M)	38452	ENSP00000454966 pep:novel chromosome:GRCh37:16:72088528:72094908:1 gene:ENSG00000257017 transcript:ENST00000565574 gene_biotype:protein_coding transcript_biotype:protein_coding
300	56154	BKGD-111699	152.91	23	8	3	Carbamidomethylation; Oxidation (M)	45049	ENSP00000464070 pep:novel chromosome:GRCh37:16:72090060:72094827:1 gene:ENSG00000257017 transcript:ENST00000567185 gene_biotype:protein_coding transcript_biotype:protein_coding
300	56254	BKGD-111700	140.83	21	7	3	Carbamidomethylation; Oxidation (M)	40788	ENSP00000463491 pep:novel chromosome:GRCh37:16:72090060:72094925:1 gene:ENSG00000257017 transcript:ENST00000567612 gene_biotype:protein_coding transcript_biotype:protein_coding
300	56252	BKGD-111701	145.77	23	7	3	Carbamidomethylation; Oxidation (M)	38452	ENSP00000381199 pep:known chromosome:GRCh37:16:72088508:72094953:1 gene:ENSG00000257017 transcript:ENST00000398131 gene_biotype:protein_coding transcript_biotype:protein_coding
258	55857	BKGD-112554	201.33	12	15	15	Carbamidomethylation	163290	ENSP00000323929 pep:known chromosome:GRCh37:12:9220308:9268753:-1 gene:ENSG00000175899 transcript:ENST00000318602 gene_biotype:protein_coding transcript_biotype:protein_coding
258	57424	BKGD-112557	81.76	11	2	2		18724	ENSP00000385710 pep:known chromosome:GRCh37:12:9262910:9268825:-1 gene:ENSG00000175899 transcript:ENST00000404455 gene_biotype:protein_coding transcript_biotype:protein_coding
637	57030	BKGD-112684	87.65	9	3	3	Carbamidomethylation	32690	ENSP00000356946 pep:known chromosome:GRCh37:1:161511549:161519818:-1 gene:ENSG00000203747 transcript:ENST00000367969 gene_biotype:protein_coding transcript_biotype:protein_coding
637	57026	BKGD-112685	87.65	11	3	3	Carbamidomethylation	29089	ENSP00000356944 pep:known chromosome:GRCh37:1:161511586:161520381:-1 gene:ENSG00000203747 transcript:ENST00000367967 gene_biotype:protein_coding transcript_biotype:protein_coding
637	57028	BKGD-112686	87.65	10	3	3	Carbamidomethylation	30844	ENSP00000410180 pep:known chromosome:GRCh37:1:161511645:161519579:-1 gene:ENSG00000203747 transcript:ENST00000426740 gene_biotype:protein_coding transcript_biotype:protein_coding
637	57027	BKGD-112688	87.65	11	3	3	Carbamidomethylation	29089	ENSP00000444971 pep:known chromosome:GRCh37:1:161512713:161600917:-1 gene:ENSG00000203747 transcript:ENST00000540048 gene_biotype:protein_coding transcript_biotype:protein_coding
637	57029	BKGD-112689	87.65	9	3	3	Carbamidomethylation	32561	ENSP00000392047 pep:known chromosome:GRCh37:1:161511555:161519818:-1 gene:ENSG00000203747 transcript:ENST00000443193 gene_biotype:protein_coding transcript_biotype:protein_coding
637	57025	BKGD-112690	87.65	11	3	3	Carbamidomethylation	29089	ENSP00000416607 pep:known chromosome:GRCh37:1:161511555:161520413:-1 gene:ENSG00000203747 transcript:ENST00000436743 gene_biotype:protein_coding transcript_biotype:protein_coding
339	55943	BKGD-112721	176.28	9	13	13	Carbamidomethylation	187147	ENSP00000245907 pep:known chromosome:GRCh37:19:6677715:6720693:-1 gene:ENSG00000125730 transcript:ENST00000245907 gene_biotype:protein_coding transcript_biotype:protein_coding
339	57560	BKGD-112724	85.28	14	2	2	Carbamidomethylation	21740	ENSP00000469744 pep:putative chromosome:GRCh37:19:6680170:6685049:-1 gene:ENSG00000125730 transcript:ENST00000596548 gene_biotype:protein_coding transcript_biotype:protein_coding
637	57605	BKGD-112932	61.04	7	2	2	Carbamidomethylation	26243	ENSP00000356941 pep:known chromosome:GRCh37:1:161592986:161601753:-1 gene:ENSG00000162747 transcript:ENST00000367964 gene_biotype:protein_coding transcript_biotype:protein_coding
637	57609	BKGD-112933	61.04	6	2	2	Carbamidomethylation	29884	ENSP00000433642 pep:putative chromosome:GRCh37:1:161593780:161600996:-1 gene:ENSG00000162747 transcript:ENST00000531221 gene_biotype:protein_coding transcript_biotype:protein_coding
637	57608	BKGD-112934	61.04	6	2	2	Carbamidomethylation	28366	ENSP00000394204 pep:putative chromosome:GRCh37:1:161594013:161600948:-1 gene:ENSG00000162747 transcript:ENST00000421702 gene_biotype:protein_coding transcript_biotype:protein_coding
637	57606	BKGD-112936	61.04	7	2	2	Carbamidomethylation	26243	ENSP00000294800 pep:known chromosome:GRCh37:1:161592992:161601158:-1 gene:ENSG00000162747 transcript:ENST00000294800 gene_biotype:protein_coding transcript_biotype:protein_coding
428	56912	BKGD-112982	94.52	7	3	3	Carbamidomethylation	51539	ENSP00000373023 pep:known chromosome:GRCh37:HSCHR6_MHC_QBL:31075288:31080647:-1 gene:ENSG00000206460 transcript:ENST00000383531 gene_biotype:protein_coding transcript_biotype:protein_coding
566	56688	BKGD-113921	119.95	6	4	3		106463	ENSP00000351190 pep:known chromosome:GRCh37:10:7745232:7791483:1 gene:ENSG00000151655 transcript:ENST00000358415 gene_biotype:protein_coding transcript_biotype:protein_coding
566	56709	BKGD-113922	119.95	24	4	3		26821	ENSP00000388826 pep:putative chromosome:GRCh37:10:7745343:7763660:1 gene:ENSG00000151655 transcript:ENST00000429820 gene_biotype:protein_coding transcript_biotype:protein_coding
566	56687	BKGD-113923	119.95	6	4	3		105216	ENSP00000368906 pep:novel chromosome:GRCh37:10:7745363:7791302:1 gene:ENSG00000151655 transcript:ENST00000379587 gene_biotype:protein_coding transcript_biotype:protein_coding
276	56036	BKGD-114091	182.56	33	9	4	Carbamidomethylation	39030	ENSP00000441828 pep:known chromosome:GRCh37:16:72097123:72111145:1 gene:ENSG00000261701 transcript:ENST00000540303 gene_biotype:protein_coding transcript_biotype:protein_coding
276	56035	BKGD-114093	182.56	33	9	4	Carbamidomethylation	39030	ENSP00000349451 pep:known chromosome:GRCh37:16:72088522:72110980:1 gene:ENSG00000261701 transcript:ENST00000356967 gene_biotype:protein_coding transcript_biotype:protein_coding
276	56037	BKGD-114094	182.56	30	9	4	Carbamidomethylation	43078	ENSP00000228226 pep:known chromosome:GRCh37:16:72107675:72110980:1 gene:ENSG00000261701 transcript:ENST00000228226 gene_biotype:protein_coding transcript_biotype:protein_coding
522	57125	BKGD-114345	78.84	16	2	2		16838	ENSP00000349467 pep:known chromosome:GRCh37:14:90863327:90874605:1 gene:ENSG00000198668 transcript:ENST00000356978 gene_biotype:protein_coding transcript_biotype:protein_coding
522	57127	BKGD-114346	78.84	16	2	2		16966	ENSP00000403491 pep:putative chromosome:GRCh37:14:90863373:90871416:1 gene:ENSG00000198668 transcript:ENST00000447653 gene_biotype:protein_coding transcript_biotype:protein_coding
522	57110	BKGD-114347	78.84	29	2	2		9598	ENSP00000451646 pep:known chromosome:GRCh37:14:90863384:90871947:1 gene:ENSG00000198668 transcript:ENST00000553630 gene_biotype:protein_coding transcript_biotype:nonsense_mediated_decay
576	56707	BKGD-114690	103.58	59	4	4		11006	ENSP00000264474 pep:known chromosome:GRCh37:3:122044091:122060819:1 gene:ENSG00000121552 transcript:ENST00000264474 gene_biotype:protein_coding transcript_biotype:protein_coding
576	57010	BKGD-114691	75.88	63	3	3		7086	ENSP00000418891 pep:putative chromosome:GRCh37:3:122044109:122057117:1 gene:ENSG00000121552 transcript:ENST00000479204 gene_biotype:protein_coding transcript_biotype:protein_coding
258	57600	BKGD-114851	63.31	1	2	2		163862	ENSP00000261336 pep:known chromosome:GRCh37:12:9301436:9360966:-1 gene:ENSG00000126838 transcript:ENST00000261336 gene_biotype:protein_coding transcript_biotype:protein_coding
258	57298	BKGD-114853	63.31	2	2	2		140367	ENSP00000371427 pep:known chromosome:GRCh37:12:9301437:9355001:-1 gene:ENSG00000126838 transcript:ENST00000381997 gene_biotype:protein_coding transcript_biotype:protein_coding
428	56907	BKGD-115480	94.52	7	3	3	Carbamidomethylation	51476	ENSP00000259726 pep:known chromosome:GRCh37:HSCHR6_MHC_COX:31075367:31080724:-1 gene:ENSG00000137197 transcript:ENST00000259726 gene_biotype:protein_coding transcript_biotype:protein_coding
534	57000	BKGD-121726	78.31	6	3	2		46276	ENSP00000269491 pep:known chromosome:GRCh37:18:61223393:61234244:1 gene:ENSG00000166634 transcript:ENST00000269491 gene_biotype:protein_coding transcript_biotype:protein_coding
534	57001	BKGD-121727	78.31	6	3	2		48446	ENSP00000372218 pep:novel chromosome:GRCh37:18:61223393:61234244:1 gene:ENSG00000166634 transcript:ENST00000382768 gene_biotype:protein_coding transcript_biotype:protein_coding
272	55955	BKGD-123288	192.71	16	11	11	Carbamidomethylation	93835	ENSP00000257197 pep:known chromosome:GRCh37:18:28709199:28742819:-1 gene:ENSG00000134765 transcript:ENST00000257197 gene_biotype:protein_coding transcript_biotype:protein_coding
272	55956	BKGD-123289	192.71	15	11	11	Carbamidomethylation	99987	ENSP00000257198 pep:known chromosome:GRCh37:18:28709199:28742819:-1 gene:ENSG00000134765 transcript:ENST00000257198 gene_biotype:protein_coding transcript_biotype:protein_coding
793	57563	BKGD-123490	50.8	5	2	2		49365	ENSP00000301659 pep:known chromosome:GRCh37:17:38119226:38134019:1 gene:ENSG00000167914 transcript:ENST00000301659 gene_biotype:protein_coding transcript_biotype:protein_coding
793	57562	BKGD-123491	50.8	13	2	2		17892	ENSP00000461985 pep:known chromosome:GRCh37:17:38121776:38126818:1 gene:ENSG00000167914 transcript:ENST00000577447 gene_biotype:protein_coding transcript_biotype:protein_coding
154	55821	BKGD-124159	249.93	21	18	18	Carbamidomethylation; Oxidation (M)	113748	ENSP00000257192 pep:known chromosome:GRCh37:18:28898052:28936992:1 gene:ENSG00000134760 transcript:ENST00000257192 gene_biotype:protein_coding transcript_biotype:protein_coding
154	56644	BKGD-124160	103.62	10	4	4	Oxidation (M)	42619	ENSP00000462666 pep:putative chromosome:GRCh37:18:28923594:28935630:1 gene:ENSG00000134760 transcript:ENST00000462981 gene_biotype:protein_coding transcript_biotype:protein_coding
688	56769	BKGD-124327	121.84	9	3	3	Carbamidomethylation	59578	ENSP00000232003 pep:known chromosome:GRCh37:3:186383741:186396029:1 gene:ENSG00000113905 transcript:ENST00000232003 gene_biotype:protein_coding transcript_biotype:protein_coding
420	56747	BKGD-125427	162.21	33	3	3		15887	ENSP00000237014 pep:known chromosome:GRCh37:18:29171689:29178974:1 gene:ENSG00000118271 transcript:ENST00000237014 gene_biotype:protein_coding transcript_biotype:protein_coding
130	56367	BKGD-126199	137.9	24	6	2		28219	ENSP00000248975 pep:known chromosome:GRCh37:22:32340447:32353590:1 gene:ENSG00000128245 transcript:ENST00000248975 gene_biotype:protein_coding transcript_biotype:protein_coding
220	55784	BKGD-126474	227.68	33	21	20	Carbamidomethylation; Oxidation (M)	78182	ENSP00000231751 pep:known chromosome:GRCh37:3:46477136:46506653:-1 gene:ENSG00000012223 transcript:ENST00000231751 gene_biotype:protein_coding transcript_biotype:protein_coding
220	55783	BKGD-126475	227.68	33	21	20	Carbamidomethylation; Oxidation (M)	77970	ENSP00000405546 pep:novel chromosome:GRCh37:3:46477684:46506358:-1 gene:ENSG00000012223 transcript:ENST00000417439 gene_biotype:protein_coding transcript_biotype:protein_coding
220	55782	BKGD-126476	227.68	33	21	20	Carbamidomethylation; Oxidation (M)	76626	ENSP00000397427 pep:novel chromosome:GRCh37:3:46477692:46526724:-1 gene:ENSG00000012223 transcript:ENST00000443496 gene_biotype:protein_coding transcript_biotype:protein_coding
220	56823	BKGD-126477	112.09	20	4	4		20344	ENSP00000395234 pep:novel chromosome:GRCh37:3:46496919:46506395:-1 gene:ENSG00000012223 transcript:ENST00000431944 gene_biotype:protein_coding transcript_biotype:protein_coding
220	56822	BKGD-126478	112.09	30	4	4		13404	ENSP00000400254 pep:putative chromosome:GRCh37:3:46497286:46505161:-1 gene:ENSG00000012223 transcript:ENST00000415180 gene_biotype:protein_coding transcript_biotype:protein_coding
220	55781	BKGD-126479	227.68	35	21	20	Carbamidomethylation; Oxidation (M)	73161	ENSP00000405719 pep:known chromosome:GRCh37:3:46477510:46505161:-1 gene:ENSG00000012223 transcript:ENST00000426532 gene_biotype:protein_coding transcript_biotype:protein_coding
280	55898	BKGD-127093	208.74	11	14	14		192796	ENSP00000412786 pep:known chromosome:GRCh37:HSCHR6_MHC_SSTO:31941653:31962310:1 gene:ENSG00000233312 transcript:ENST00000435500 gene_biotype:protein_coding transcript_biotype:protein_coding
280	55884	BKGD-127094	208.74	11	14	14		187715	ENSP00000449433 pep:known chromosome:GRCh37:HSCHR6_MHC_SSTO:31941697:31962300:1 gene:ENSG00000233312 transcript:ENST00000552464 gene_biotype:protein_coding transcript_biotype:protein_coding
93	56937	BKGD-127193	87.25	21	3	3		14167	ENSP00000274764 pep:known chromosome:GRCh37:6:25727137:25727573:1 gene:ENSG00000146047 transcript:ENST00000274764 gene_biotype:protein_coding transcript_biotype:protein_coding
36	55745	BKGD-127646	335.26	28	86	83	Carbamidomethylation; Oxidation (M)	331774	ENSP00000369129 pep:known chromosome:GRCh37:6:7541808:7586950:1 gene:ENSG00000096696 transcript:ENST00000379802 gene_biotype:protein_coding transcript_biotype:protein_coding
36	55746	BKGD-127647	310.67	27	62	59	Carbamidomethylation; Oxidation (M)	260116	ENSP00000396591 pep:known chromosome:GRCh37:6:7541850:7586805:1 gene:ENSG00000096696 transcript:ENST00000418664 gene_biotype:protein_coding transcript_biotype:protein_coding
522	57115	BKGD-129495	78.84	16	2	2		16838	ENSP00000272298 pep:known chromosome:GRCh37:2:47387221:47403740:-1 gene:ENSG00000143933 transcript:ENST00000272298 gene_biotype:protein_coding transcript_biotype:protein_coding
522	57108	BKGD-129496	78.84	37	2	2		7372	ENSP00000406112 pep:known chromosome:GRCh37:2:47387311:47403639:-1 gene:ENSG00000143933 transcript:ENST00000432899 gene_biotype:protein_coding transcript_biotype:nonsense_mediated_decay
522	57130	BKGD-129497	78.84	13	2	2		20762	ENSP00000411440 pep:putative chromosome:GRCh37:2:47387776:47403650:-1 gene:ENSG00000143933 transcript:ENST00000456319 gene_biotype:protein_coding transcript_biotype:protein_coding
522	57592	BKGD-129498	72.96	12	2	2		21689	ENSP00000387065 pep:putative chromosome:GRCh37:2:47387878:47403650:-1 gene:ENSG00000143933 transcript:ENST00000409563 gene_biotype:protein_coding transcript_biotype:protein_coding
377	57846	BKGD-129693	66.84	7	2	2		13509	ENSP00000308405 pep:known chromosome:GRCh37:7:44873827:44887662:-1 gene:ENSG00000105968 transcript:ENST00000308153 gene_biotype:protein_coding transcript_biotype:protein_coding
280	55892	BKGD-130047	208.74	11	14	14		192796	ENSP00000364321 pep:known chromosome:GRCh37:HSCHR6_MHC_SSTO:31974391:31995048:1 gene:ENSG00000228454 transcript:ENST00000375177 gene_biotype:protein_coding transcript_biotype:protein_coding
280	55886	BKGD-130048	208.74	11	14	14		187715	ENSP00000447600 pep:known chromosome:GRCh37:HSCHR6_MHC_SSTO:31974475:31995030:1 gene:ENSG00000228454 transcript:ENST00000548301 gene_biotype:protein_coding transcript_biotype:protein_coding
851	57622	BKGD-131388	81.95	4	2	2	Oxidation (M)	54306	ENSP00000226218 pep:known chromosome:GRCh37:17:26694297:26697843:-1 gene:ENSG00000109072 transcript:ENST00000226218 gene_biotype:protein_coding transcript_biotype:protein_coding
597	57018	BKGD-133647	67	5	4	3		80497	ENSP00000356293 pep:known chromosome:GRCh37:1:201252580:201302121:1 gene:ENSG00000081277 transcript:ENST00000367324 gene_biotype:protein_coding transcript_biotype:protein_coding
597	57022	BKGD-133648	67	4	4	3		82861	ENSP00000295597 pep:known chromosome:GRCh37:1:201252831:201297964:1 gene:ENSG00000081277 transcript:ENST00000352845 gene_biotype:protein_coding transcript_biotype:protein_coding
597	57021	BKGD-133649	67	4	4	3		82861	ENSP00000263946 pep:known chromosome:GRCh37:1:201252580:201302121:1 gene:ENSG00000081277 transcript:ENST00000263946 gene_biotype:protein_coding transcript_biotype:protein_coding
492	57142	BKGD-135386	55.51	4	2	2		58062	ENSP00000455736 pep:known chromosome:GRCh37:15:72491373:72523512:-1 gene:ENSG00000067225 transcript:ENST00000565184 gene_biotype:protein_coding transcript_biotype:protein_coding
492	57146	BKGD-135387	55.51	4	2	2		57937	ENSP00000334983 pep:known chromosome:GRCh37:15:72491373:72523547:-1 gene:ENSG00000067225 transcript:ENST00000335181 gene_biotype:protein_coding transcript_biotype:protein_coding
492	57134	BKGD-135388	55.51	5	2	2		40164	ENSP00000456100 pep:novel chromosome:GRCh37:15:72491373:72524164:-1 gene:ENSG00000067225 transcript:ENST00000568883 gene_biotype:protein_coding transcript_biotype:protein_coding
492	57141	BKGD-135390	55.51	4	2	2		58062	ENSP00000455901 pep:novel chromosome:GRCh37:15:72491931:72523454:-1 gene:ENSG00000067225 transcript:ENST00000565154 gene_biotype:protein_coding transcript_biotype:protein_coding
492	57148	BKGD-135391	55.51	4	2	2		58062	ENSP00000456970 pep:novel chromosome:GRCh37:15:72491970:72522063:-1 gene:ENSG00000067225 transcript:ENST00000568459 gene_biotype:protein_coding transcript_biotype:protein_coding
492	57138	BKGD-135392	55.51	4	2	2		53045	ENSP00000457253 pep:novel chromosome:GRCh37:15:72492849:72521017:-1 gene:ENSG00000067225 transcript:ENST00000561609 gene_biotype:protein_coding transcript_biotype:protein_coding
492	57140	BKGD-135399	55.51	4	2	2		56273	ENSP00000403365 pep:known chromosome:GRCh37:15:72491446:72523531:-1 gene:ENSG00000067225 transcript:ENST00000449901 gene_biotype:protein_coding transcript_biotype:protein_coding
492	57147	BKGD-135400	55.51	4	2	2		58062	ENSP00000320171 pep:known chromosome:GRCh37:15:72491370:72523684:-1 gene:ENSG00000067225 transcript:ENST00000319622 gene_biotype:protein_coding transcript_biotype:protein_coding
492	57143	BKGD-135401	55.51	4	2	2		58062	ENSP00000373745 pep:known chromosome:GRCh37:15:72491373:72523531:-1 gene:ENSG00000067225 transcript:ENST00000389093 gene_biotype:protein_coding transcript_biotype:protein_coding
568	56738	BKGD-137999	83.1	13	4	4		52495	ENSP00000315130 pep:known chromosome:GRCh37:8:27454434:27472548:-1 gene:ENSG00000120885 transcript:ENST00000316403 gene_biotype:protein_coding transcript_biotype:protein_coding
568	56737	BKGD-138000	83.1	13	4	4		52495	ENSP00000385419 pep:known chromosome:GRCh37:8:27455325:27468948:-1 gene:ENSG00000120885 transcript:ENST00000405140 gene_biotype:protein_coding transcript_biotype:protein_coding
568	56736	BKGD-138001	83.1	13	4	4		52495	ENSP00000429620 pep:putative chromosome:GRCh37:8:27455513:27468874:-1 gene:ENSG00000120885 transcript:ENST00000523500 gene_biotype:protein_coding transcript_biotype:protein_coding
568	57484	BKGD-138003	66.82	12	2	2		33538	ENSP00000430821 pep:putative chromosome:GRCh37:8:27456054:27462856:-1 gene:ENSG00000120885 transcript:ENST00000522098 gene_biotype:protein_coding transcript_biotype:protein_coding
568	56741	BKGD-138013	83.1	12	4	4		57833	ENSP00000453939 pep:known chromosome:GRCh37:8:27454452:27472327:-1 gene:ENSG00000120885 transcript:ENST00000560366 gene_biotype:protein_coding transcript_biotype:protein_coding
568	56739	BKGD-138014	83.1	13	4	4		53643	ENSP00000446413 pep:known chromosome:GRCh37:8:27454452:27469268:-1 gene:ENSG00000120885 transcript:ENST00000546343 gene_biotype:protein_coding transcript_biotype:protein_coding
292	55975	BKGD-139736	194.29	18	11	11	Carbamidomethylation	83284	ENSP00000348888 pep:known chromosome:GRCh37:1:207101863:207119811:-1 gene:ENSG00000162896 transcript:ENST00000356495 gene_biotype:protein_coding transcript_biotype:protein_coding
619	56633	BKGD-140022	101.4	10	4	4	Carbamidomethylation	67033	ENSP00000356037 pep:known chromosome:GRCh37:1:207277607:207318317:1 gene:ENSG00000123838 transcript:ENST00000367070 gene_biotype:protein_coding transcript_biotype:protein_coding
280	55896	BKGD-141827	208.74	11	14	14		192844	ENSP00000388662 pep:known chromosome:GRCh37:HSCHR6_MHC_MCF:32058986:32079643:1 gene:ENSG00000227746 transcript:ENST00000421274 gene_biotype:protein_coding transcript_biotype:protein_coding
280	55887	BKGD-141828	208.74	11	14	14		187763	ENSP00000447364 pep:known chromosome:GRCh37:HSCHR6_MHC_MCF:32059030:32079633:1 gene:ENSG00000227746 transcript:ENST00000550297 gene_biotype:protein_coding transcript_biotype:protein_coding
151	56085	BKGD-142018	227.56	66	12	11	Carbamidomethylation; Oxidation (M)	16537	ENSP00000261267 pep:known chromosome:GRCh37:12:69742121:69748014:1 gene:ENSG00000090382 transcript:ENST00000261267 gene_biotype:protein_coding transcript_biotype:protein_coding
151	56214	BKGD-142019	183.55	49	8	8	Carbamidomethylation; Oxidation (M)	15329	ENSP00000449898 pep:putative chromosome:GRCh37:12:69742164:69747275:1 gene:ENSG00000090382 transcript:ENST00000549690 gene_biotype:protein_coding transcript_biotype:protein_coding
151	56213	BKGD-142020	183.55	64	8	8	Carbamidomethylation; Oxidation (M)	11488	ENSP00000449969 pep:putative chromosome:GRCh37:12:69742166:69744286:1 gene:ENSG00000090382 transcript:ENST00000548839 gene_biotype:protein_coding transcript_biotype:protein_coding
252	56056	BKGD-143722	201.09	5	10	10		282389	ENSP00000357791 pep:known chromosome:GRCh37:1:152184558:152196669:-1 gene:ENSG00000197915 transcript:ENST00000368801 gene_biotype:protein_coding transcript_biotype:protein_coding
342	56438	BKGD-143726	122.75	2	5	5	Carbamidomethylation; Oxidation (M)	248072	ENSP00000373370 pep:known chromosome:GRCh37:1:152321213:152332482:-1 gene:ENSG00000143520 transcript:ENST00000388718 gene_biotype:protein_coding transcript_biotype:protein_coding
284	55984	BKGD-144006	209.26	44	12	12	Carbamidomethylation; Oxidation (M)	34259	ENSP00000292401 pep:known chromosome:GRCh37:7:99564353:99573780:-1 gene:ENSG00000160862 transcript:ENST00000292401 gene_biotype:protein_coding transcript_biotype:protein_coding
284	56201	BKGD-144008	183.68	42	9	9	Carbamidomethylation; Oxidation (M)	26354	ENSP00000396093 pep:putative chromosome:GRCh37:7:99564361:99573640:-1 gene:ENSG00000160862 transcript:ENST00000411734 gene_biotype:protein_coding transcript_biotype:protein_coding
377	57845	BKGD-144906	66.84	7	2	2		13553	ENSP00000296417 pep:known chromosome:GRCh37:4:100869245:100871545:-1 gene:ENSG00000164032 transcript:ENST00000296417 gene_biotype:protein_coding transcript_biotype:protein_coding
313	56193	BKGD-145651	124.94	17	8	8		46737	ENSP00000390299 pep:known chromosome:GRCh37:14:94843084:94856974:-1 gene:ENSG00000197249 transcript:ENST00000440909 gene_biotype:protein_coding transcript_biotype:protein_coding
313	56192	BKGD-145652	124.94	17	8	8		46737	ENSP00000376802 pep:known chromosome:GRCh37:14:94844686:94855157:-1 gene:ENSG00000197249 transcript:ENST00000393087 gene_biotype:protein_coding transcript_biotype:protein_coding
313	56939	BKGD-145653	85.22	10	3	3		34755	ENSP00000451525 pep:known chromosome:GRCh37:14:94844710:94849583:-1 gene:ENSG00000197249 transcript:ENST00000489769 gene_biotype:protein_coding transcript_biotype:nonsense_mediated_decay
313	56194	BKGD-145654	124.94	17	8	8		46737	ENSP00000376803 pep:known chromosome:GRCh37:14:94844713:94857030:-1 gene:ENSG00000197249 transcript:ENST00000393088 gene_biotype:protein_coding transcript_biotype:protein_coding
313	56200	BKGD-145655	124.94	17	8	8		46737	ENSP00000385960 pep:known chromosome:GRCh37:14:94844726:94856999:-1 gene:ENSG00000197249 transcript:ENST00000404814 gene_biotype:protein_coding transcript_biotype:protein_coding
313	56199	BKGD-145656	124.94	17	8	8		46737	ENSP00000416354 pep:known chromosome:GRCh37:14:94844786:94856987:-1 gene:ENSG00000197249 transcript:ENST00000449399 gene_biotype:protein_coding transcript_biotype:protein_coding
313	56502	BKGD-145657	111.22	14	5	5		40263	ENSP00000386094 pep:known chromosome:GRCh37:14:94845450:94854926:-1 gene:ENSG00000197249 transcript:ENST00000402629 gene_biotype:protein_coding transcript_biotype:protein_coding
313	56191	BKGD-145664	124.94	17	8	8		46737	ENSP00000416066 pep:known chromosome:GRCh37:14:94843084:94857029:-1 gene:ENSG00000197249 transcript:ENST00000448921 gene_biotype:protein_coding transcript_biotype:protein_coding
313	56195	BKGD-145665	124.94	17	8	8		46737	ENSP00000408474 pep:known chromosome:GRCh37:14:94843084:94857029:-1 gene:ENSG00000197249 transcript:ENST00000437397 gene_biotype:protein_coding transcript_biotype:protein_coding
313	56190	BKGD-145666	124.94	17	8	8		46737	ENSP00000348068 pep:known chromosome:GRCh37:14:94843084:94857029:-1 gene:ENSG00000197249 transcript:ENST00000355814 gene_biotype:protein_coding transcript_biotype:protein_coding
636	56997	BKGD-146750	90.43	19	3	3	Carbamidomethylation	18099	ENSP00000254801 pep:known chromosome:GRCh37:4:71521258:71532377:-1 gene:ENSG00000132465 transcript:ENST00000254801 gene_biotype:protein_coding transcript_biotype:protein_coding
636	56996	BKGD-146751	90.43	19	3	3	Carbamidomethylation	18099	ENSP00000426687 pep:known chromosome:GRCh37:4:71522037:71532692:-1 gene:ENSG00000132465 transcript:ENST00000510437 gene_biotype:protein_coding transcript_biotype:protein_coding
636	56995	BKGD-146752	90.43	19	3	3	Carbamidomethylation	18122	ENSP00000427112 pep:putative chromosome:GRCh37:4:71522080:71532601:-1 gene:ENSG00000132465 transcript:ENST00000510614 gene_biotype:protein_coding transcript_biotype:protein_coding
636	56994	BKGD-146753	90.43	19	3	3	Carbamidomethylation	17679	ENSP00000426045 pep:putative chromosome:GRCh37:4:71522102:71532243:-1 gene:ENSG00000132465 transcript:ENST00000391614 gene_biotype:protein_coding transcript_biotype:protein_coding
636	57578	BKGD-146754	68.15	29	2	2		8168	ENSP00000417560 pep:known chromosome:GRCh37:4:71522986:71547534:-1 gene:ENSG00000132465 transcript:ENST00000470866 gene_biotype:protein_coding transcript_biotype:protein_coding
636	56998	BKGD-146755	90.43	17	3	3	Carbamidomethylation	19602	ENSP00000440066 pep:known chromosome:GRCh37:4:71522046:71532207:-1 gene:ENSG00000132465 transcript:ENST00000543780 gene_biotype:protein_coding transcript_biotype:protein_coding
513	56772	BKGD-147160	94.69	36	3	3	Carbamidomethylation	9452	ENSP00000363639 pep:known chromosome:GRCh37:9:113006091:113018746:-1 gene:ENSG00000136810 transcript:ENST00000374515 gene_biotype:protein_coding transcript_biotype:protein_coding
513	56605	BKGD-147161	108.59	41	4	4	Carbamidomethylation	11737	ENSP00000363641 pep:known chromosome:GRCh37:9:113006091:113018920:-1 gene:ENSG00000136810 transcript:ENST00000374517 gene_biotype:protein_coding transcript_biotype:protein_coding
22	55912	BKGD-147319	236.34	72	19	15	Carbamidomethylation; Oxidation (M)	22859	ENSP00000392541 pep:putative chromosome:GRCh37:4:74262831:74275174:1 gene:ENSG00000163631 transcript:ENST00000441319 gene_biotype:protein_coding transcript_biotype:protein_coding
22	55722	BKGD-147320	366.65	77	57	40	Carbamidomethylation; Oxidation (M)	69367	ENSP00000295897 pep:known chromosome:GRCh37:4:74269956:74287129:1 gene:ENSG00000163631 transcript:ENST00000295897 gene_biotype:protein_coding transcript_biotype:protein_coding
22	55726	BKGD-147321	339.85	74	37	24	Carbamidomethylation; Oxidation (M)	47287	ENSP00000401820 pep:known chromosome:GRCh37:4:74270004:74286973:1 gene:ENSG00000163631 transcript:ENST00000415165 gene_biotype:protein_coding transcript_biotype:protein_coding
22	55724	BKGD-147323	344.91	76	41	27	Carbamidomethylation; Oxidation (M)	52059	ENSP00000421027 pep:putative chromosome:GRCh37:4:74270018:74286939:1 gene:ENSG00000163631 transcript:ENST00000503124 gene_biotype:protein_coding transcript_biotype:protein_coding
22	55728	BKGD-147324	358.95	74	53	36	Carbamidomethylation; Oxidation (M)	69227	ENSP00000422784 pep:novel chromosome:GRCh37:4:74270021:74286910:1 gene:ENSG00000163631 transcript:ENST00000509063 gene_biotype:protein_coding transcript_biotype:protein_coding
22	55730	BKGD-147325	348.17	73	43	29	Carbamidomethylation; Oxidation (M)	56212	ENSP00000384695 pep:novel chromosome:GRCh37:4:74270025:74286939:1 gene:ENSG00000163631 transcript:ENST00000401494 gene_biotype:protein_coding transcript_biotype:protein_coding
22	55723	BKGD-147326	344.91	77	41	27	Carbamidomethylation; Oxidation (M)	51578	ENSP00000426179 pep:putative chromosome:GRCh37:4:74275057:74286941:1 gene:ENSG00000163631 transcript:ENST00000511370 gene_biotype:protein_coding transcript_biotype:protein_coding
298	56382	BKGD-150776	141.79	59	6	2	Carbamidomethylation	12557	ENSP00000418649 pep:known chromosome:GRCh37:2:89442057:89442643:-1 gene:ENSG00000239951 transcript:ENST00000492167 gene_biotype:IG_V_gene transcript_biotype:IG_V_gene
378	56955	BKGD-150780	117.45	37	4	2	Carbamidomethylation	12957	ENSP00000419353 pep:known chromosome:GRCh37:2:89521179:89521942:-1 gene:ENSG00000244116 transcript:ENST00000482769 gene_biotype:IG_V_gene transcript_biotype:IG_V_gene
378	56954	BKGD-150793	117.45	37	4	2	Carbamidomethylation	12957	ENSP00000393492 pep:known chromosome:GRCh37:2:89998789:89999558:1 gene:ENSG00000242534 transcript:ENST00000453166 gene_biotype:IG_V_gene transcript_biotype:IG_V_gene
378	56949	BKGD-150794	117.45	43	4	2	Carbamidomethylation	11043	ENSP00000452662 pep:known chromosome:GRCh37:2:89999259:89999564:1 gene:ENSG00000242534 transcript:ENST00000558026 gene_biotype:IG_V_gene transcript_biotype:IG_V_gene
283	56440	BKGD-150820	169.86	49	7	2	Carbamidomethylation	12943	ENSP00000375007 pep:known chromosome:GRCh37:14:106518400:106518932:-1 gene:ENSG00000211938 transcript:ENST00000390598 gene_biotype:IG_V_gene transcript_biotype:IG_V_gene
314	56439	BKGD-150827	143.8	50	6	6		13380	ENSP00000374778 pep:known chromosome:GRCh37:2:89184913:89185669:1 gene:ENSG00000211598 transcript:ENST00000390243 gene_biotype:IG_V_gene transcript_biotype:IG_V_gene
835	57364	BKGD-150850	81.88	21	2	2		12284	ENSP00000374829 pep:known chromosome:GRCh37:22:22712087:22712608:1 gene:ENSG00000211648 transcript:ENST00000390294 gene_biotype:IG_V_gene transcript_biotype:IG_V_gene
457	56814	BKGD-150871	104.99	31	4	3	Carbamidomethylation	12675	ENSP00000375035 pep:known chromosome:GRCh37:14:107034729:107035221:-1 gene:ENSG00000211966 transcript:ENST00000390626 gene_biotype:IG_V_gene transcript_biotype:IG_V_gene
401	56834	BKGD-150880	125.68	36	4	2	Carbamidomethylation	12045	ENSP00000374840 pep:known chromosome:GRCh37:22:23029190:23029735:1 gene:ENSG00000211659 transcript:ENST00000390305 gene_biotype:IG_V_gene transcript_biotype:IG_V_gene
579	56897	BKGD-150883	94.78	30	3	2	Carbamidomethylation	12446	ENSP00000374843 pep:known chromosome:GRCh37:22:23054174:23055688:1 gene:ENSG00000211662 transcript:ENST00000390308 gene_biotype:IG_V_gene transcript_biotype:IG_V_gene
580	56903	BKGD-150884	85.65	31	3	3	Carbamidomethylation	12042	ENSP00000374844 pep:known chromosome:GRCh37:22:23063108:23063630:1 gene:ENSG00000211663 transcript:ENST00000390309 gene_biotype:IG_V_gene transcript_biotype:IG_V_gene
401	56835	BKGD-150894	117.67	32	3	2	Carbamidomethylation	12629	ENSP00000374850 pep:known chromosome:GRCh37:22:23154244:23154782:1 gene:ENSG00000211669 transcript:ENST00000390315 gene_biotype:IG_V_gene transcript_biotype:IG_V_gene
579	56896	BKGD-150895	94.78	30	3	2	Carbamidomethylation	12332	ENSP00000374851 pep:known chromosome:GRCh37:22:23161507:23162253:1 gene:ENSG00000211670 transcript:ENST00000390316 gene_biotype:IG_V_gene transcript_biotype:IG_V_gene
283	56441	BKGD-150918	169.86	49	7	2	Carbamidomethylation	12943	ENSP00000474228 pep:known chromosome:GRCh37:HG1592_PATCH:106528488:106529020:-1 gene:ENSG00000270398 transcript:ENST00000605118 gene_biotype:IG_V_gene transcript_biotype:IG_V_gene
457	56813	BKGD-150942	104.99	31	4	3	Carbamidomethylation	12675	ENSP00000474503 pep:known chromosome:GRCh37:HG1592_PATCH:107045081:107045573:-1 gene:ENSG00000271531 transcript:ENST00000603210 gene_biotype:IG_V_gene transcript_biotype:IG_V_gene
26	55830	BKGD-151279	318.2	73	34	9	Carbamidomethylation; Oxidation (M)	35941	ENSP00000374985 pep:known chromosome:GRCh37:14:106090687:106092403:-1 gene:ENSG00000211892 transcript:ENST00000390543 gene_biotype:IG_C_gene transcript_biotype:IG_C_gene
24	55813	BKGD-151280	285.72	72	28	6	Carbamidomethylation; Oxidation (M)	35901	ENSP00000374987 pep:known chromosome:GRCh37:14:106109389:106111127:-1 gene:ENSG00000211893 transcript:ENST00000390545 gene_biotype:IG_C_gene transcript_biotype:IG_C_gene
196	56007	BKGD-151281	205.9	37	11	7	Carbamidomethylation	37655	ENSP00000374989 pep:known chromosome:GRCh37:14:106173457:106175002:-1 gene:ENSG00000211895 transcript:ENST00000390547 gene_biotype:IG_C_gene transcript_biotype:IG_C_gene
12	55814	BKGD-151282	354.47	65	40	13	Carbamidomethylation; Oxidation (M)	43912	ENSP00000374990 pep:known chromosome:GRCh37:14:106202680:106209408:-1 gene:ENSG00000211896 transcript:ENST00000390548 gene_biotype:IG_C_gene transcript_biotype:IG_C_gene
12	55809	BKGD-151283	354.47	78	40	13	Carbamidomethylation; Oxidation (M)	36106	ENSP00000374991 pep:known chromosome:GRCh37:14:106207675:106209408:-1 gene:ENSG00000211896 transcript:ENST00000390549 gene_biotype:IG_C_gene transcript_biotype:IG_C_gene
12	55863	BKGD-151284	334.47	77	32	12	Carbamidomethylation; Oxidation (M)	31983	ENSP00000374984 pep:known chromosome:GRCh37:14:106207676:106209408:-1 gene:ENSG00000211896 transcript:ENST00000390542 gene_biotype:IG_C_gene transcript_biotype:IG_C_gene
10	55787	BKGD-151285	334.67	60	35	9	Carbamidomethylation; Oxidation (M)	41335	ENSP00000374993 pep:known chromosome:GRCh37:14:106235439:106237742:-1 gene:ENSG00000211897 transcript:ENST00000390551 gene_biotype:IG_C_gene transcript_biotype:IG_C_gene
135	55866	BKGD-151287	209.2	37	15	14	Carbamidomethylation	49428	ENSP00000375001 pep:known chromosome:GRCh37:14:106320349:106322323:-1 gene:ENSG00000211899 transcript:ENST00000390559 gene_biotype:IG_C_gene transcript_biotype:IG_C_gene
72	56317	BKGD-151288	270.95	86	17	17	Carbamidomethylation	11728	ENSP00000374777 pep:known chromosome:GRCh37:2:89156674:89157196:-1 gene:ENSG00000211592 transcript:ENST00000390237 gene_biotype:IG_C_gene transcript_biotype:IG_C_gene
150	56431	BKGD-151289	168.55	63	6	2	Carbamidomethylation	11409	ENSP00000374855 pep:known chromosome:GRCh37:22:23237555:23238014:1 gene:ENSG00000211675 transcript:ENST00000390321 gene_biotype:IG_C_gene transcript_biotype:IG_C_gene
159	56428	BKGD-151290	171.61	63	6	2	Carbamidomethylation	11355	ENSP00000374856 pep:known chromosome:GRCh37:22:23243156:23243617:1 gene:ENSG00000211677 transcript:ENST00000390323 gene_biotype:IG_C_gene transcript_biotype:IG_C_gene
159	56429	BKGD-151291	171.61	63	6	2	Carbamidomethylation	11355	ENSP00000374857 pep:known chromosome:GRCh37:22:23248512:23248973:1 gene:ENSG00000211679 transcript:ENST00000390325 gene_biotype:IG_C_gene transcript_biotype:IG_C_gene
26	55829	BKGD-151297	318.2	73	34	9	Carbamidomethylation; Oxidation (M)	35941	ENSP00000473843 pep:known chromosome:GRCh37:HG1592_PATCH:106090687:106092403:-1 gene:ENSG00000270498 transcript:ENST00000605075 gene_biotype:IG_C_gene transcript_biotype:IG_C_gene
24	55812	BKGD-151298	285.72	72	28	6	Carbamidomethylation; Oxidation (M)	35901	ENSP00000473869 pep:known chromosome:GRCh37:HG1592_PATCH:106109389:106111127:-1 gene:ENSG00000270895 transcript:ENST00000603473 gene_biotype:IG_C_gene transcript_biotype:IG_C_gene
196	56006	BKGD-151299	205.9	37	11	7	Carbamidomethylation	37655	ENSP00000474960 pep:known chromosome:GRCh37:HG1592_PATCH:106173457:106175002:-1 gene:ENSG00000271189 transcript:ENST00000604598 gene_biotype:IG_C_gene transcript_biotype:IG_C_gene
12	55815	BKGD-151300	354.47	65	40	13	Carbamidomethylation; Oxidation (M)	43912	ENSP00000474808 pep:known chromosome:GRCh37:HG1592_PATCH:106202680:106209408:-1 gene:ENSG00000271292 transcript:ENST00000604364 gene_biotype:IG_C_gene transcript_biotype:IG_C_gene
12	55810	BKGD-151301	354.47	78	40	13	Carbamidomethylation; Oxidation (M)	36106	ENSP00000474225 pep:known chromosome:GRCh37:HG1592_PATCH:106207675:106209408:-1 gene:ENSG00000271292 transcript:ENST00000605583 gene_biotype:IG_C_gene transcript_biotype:IG_C_gene
12	55862	BKGD-151302	334.47	77	32	12	Carbamidomethylation; Oxidation (M)	31983	ENSP00000474421 pep:known chromosome:GRCh37:HG1592_PATCH:106207676:106209408:-1 gene:ENSG00000271292 transcript:ENST00000603328 gene_biotype:IG_C_gene transcript_biotype:IG_C_gene
10	55786	BKGD-151303	334.67	60	35	9	Carbamidomethylation; Oxidation (M)	41335	ENSP00000474153 pep:known chromosome:GRCh37:HG1592_PATCH:106235439:106237742:-1 gene:ENSG00000270355 transcript:ENST00000603632 gene_biotype:IG_C_gene transcript_biotype:IG_C_gene
135	55867	BKGD-151305	209.2	37	15	14	Carbamidomethylation	49440	ENSP00000474309 pep:known chromosome:GRCh37:HG1592_PATCH:106320581:106322555:-1 gene:ENSG00000271541 transcript:ENST00000605693 gene_biotype:IG_C_gene transcript_biotype:IG_C_gene
98	56718	BKGD-152936	119.13	5	4	2	Carbamidomethylation; Oxidation (M)	85471	ENSMUSP00000007130 pep:known chromosome:GRCm38:9:120933400:120960507:1 gene:ENSMUSG00000006932 transcript:ENSMUST00000007130 gene_biotype:protein_coding transcript_biotype:protein_coding
98	56721	BKGD-152944	119.13	5	4	2	Carbamidomethylation; Oxidation (M)	85471	ENSMUSP00000136294 pep:known chromosome:GRCm38:9:120933578:120960506:1 gene:ENSMUSG00000006932 transcript:ENSMUST00000178812 gene_biotype:protein_coding transcript_biotype:protein_coding
277	56821	BKGD-153082	86.7	9	3	3		34808	ENSMUSP00000020161 pep:known chromosome:GRCm38:10:24915208:24927470:-1 gene:ENSMUSG00000019987 transcript:ENSMUST00000020161 gene_biotype:protein_coding transcript_biotype:protein_coding
93	56982	BKGD-153187	87.25	21	3	3		14237	ENSMUSP00000056604 pep:known chromosome:GRCm38:13:23933768:23934156:-1 gene:ENSMUSG00000050799 transcript:ENSMUST00000052776 gene_biotype:protein_coding transcript_biotype:protein_coding
15	55946	BKGD-153780	235.65	25	18	3	Oxidation (M)	51606	ENSMUSP00000007280 pep:known chromosome:GRCm38:11:100246091:100248902:-1 gene:ENSMUSG00000053797 transcript:ENSMUST00000007280 gene_biotype:protein_coding transcript_biotype:protein_coding
319	56167	BKGD-153820	180.47	29	10	2	Carbamidomethylation	38676	ENSMUSP00000034756 pep:known chromosome:GRCm38:9:69453620:69491795:1 gene:ENSMUSG00000032231 transcript:ENSMUST00000034756 gene_biotype:protein_coding transcript_biotype:protein_coding
492	57145	BKGD-154431	55.51	4	2	2		57845	ENSMUSP00000034834 pep:known chromosome:GRCm38:9:59656368:59679375:1 gene:ENSMUSG00000032294 transcript:ENSMUST00000034834 gene_biotype:protein_coding transcript_biotype:protein_coding
492	57144	BKGD-154432	55.51	4	2	2		57985	ENSMUSP00000128770 pep:known chromosome:GRCm38:9:59656368:59679375:1 gene:ENSMUSG00000032294 transcript:ENSMUST00000163694 gene_biotype:protein_coding transcript_biotype:protein_coding
482	57369	BKGD-155240	102.79	7	2	2	Carbamidomethylation	49391	ENSMUSP00000037018 pep:known chromosome:GRCm38:3:83007859:83015053:1 gene:ENSMUSG00000033860 transcript:ENSMUST00000048486 gene_biotype:protein_coding transcript_biotype:protein_coding
205	56309	BKGD-155399	129.63	18	9	4	Carbamidomethylation; Oxidation (M)	47141	ENSMUSP00000079727 pep:known chromosome:GRCm38:4:150236952:150248879:1 gene:ENSMUSG00000063524 transcript:ENSMUST00000080926 gene_biotype:protein_coding transcript_biotype:protein_coding
205	56404	BKGD-155402	124.76	19	8	3	Carbamidomethylation; Oxidation (M)	39782	ENSMUSP00000079045 pep:novel chromosome:GRCm38:4:150243486:150248873:1 gene:ENSMUSG00000063524 transcript:ENSMUST00000080149 gene_biotype:protein_coding transcript_biotype:protein_coding
773	57397	BKGD-156046	86.95	6	2	2		57748	ENSMUSP00000102010 pep:novel chromosome:GRCm38:3:126596951:126844913:1 gene:ENSMUSG00000053819 transcript:ENSMUST00000106402 gene_biotype:protein_coding transcript_biotype:protein_coding
773	57385	BKGD-156047	86.95	8	2	2		40678	ENSMUSP00000133019 pep:putative chromosome:GRCm38:3:126597005:126818801:1 gene:ENSMUSG00000053819 transcript:ENSMUST00000163226 gene_biotype:protein_coding transcript_biotype:protein_coding
773	57394	BKGD-156048	86.95	6	2	2		56369	ENSMUSP00000063359 pep:known chromosome:GRCm38:3:126597007:126844912:1 gene:ENSMUSG00000053819 transcript:ENSMUST00000066466 gene_biotype:protein_coding transcript_biotype:protein_coding
773	57389	BKGD-156050	86.95	6	2	2		54128	ENSMUSP00000132554 pep:putative chromosome:GRCm38:3:126597010:126840459:1 gene:ENSMUSG00000053819 transcript:ENSMUST00000169051 gene_biotype:protein_coding transcript_biotype:protein_coding
773	57388	BKGD-156053	86.95	6	2	2		54114	ENSMUSP00000102008 pep:known chromosome:GRCm38:3:126597331:126843703:1 gene:ENSMUSG00000053819 transcript:ENSMUST00000106400 gene_biotype:protein_coding transcript_biotype:protein_coding
773	57396	BKGD-156054	86.95	6	2	2		57749	ENSMUSP00000102009 pep:known chromosome:GRCm38:3:126597343:126843794:1 gene:ENSMUSG00000053819 transcript:ENSMUST00000106401 gene_biotype:protein_coding transcript_biotype:protein_coding
773	57391	BKGD-156055	86.95	6	2	2		55293	ENSMUSP00000066996 pep:novel chromosome:GRCm38:3:126597440:126842761:1 gene:ENSMUSG00000053819 transcript:ENSMUST00000066452 gene_biotype:protein_coding transcript_biotype:protein_coding
773	57403	BKGD-156056	86.95	6	2	2		60005	ENSMUSP00000129999 pep:novel chromosome:GRCm38:3:126597440:126842761:1 gene:ENSMUSG00000053819 transcript:ENSMUST00000171289 gene_biotype:protein_coding transcript_biotype:protein_coding
773	57392	BKGD-156057	86.95	6	2	2		55364	ENSMUSP00000102007 pep:novel chromosome:GRCm38:3:126597440:126842865:1 gene:ENSMUSG00000053819 transcript:ENSMUST00000106399 gene_biotype:protein_coding transcript_biotype:protein_coding
114	57037	BKGD-156440	72.86	3	3	2	Carbamidomethylation	74934	ENSMUSP00000023629 pep:known chromosome:GRCm38:16:62854307:62929346:1 gene:ENSMUSG00000022912 transcript:ENSMUST00000023629 gene_biotype:protein_coding transcript_biotype:protein_coding
671	57465	BKGD-156453	43.53	12	2	2		20697	ENSMUSP00000079905 pep:known chromosome:GRCm38:11:59211414:59228270:-1 gene:ENSMUSG00000048076 transcript:ENSMUST00000061242 gene_biotype:protein_coding transcript_biotype:protein_coding
671	57472	BKGD-156454	43.53	12	2	2		20697	ENSMUSP00000126120 pep:known chromosome:GRCm38:11:59211412:59228162:-1 gene:ENSMUSG00000048076 transcript:ENSMUST00000163300 gene_biotype:protein_coding transcript_biotype:protein_coding
377	57841	BKGD-159557	66.84	9	2	2		10984	ENSMUSP00000134059 pep:novel chromosome:GRCm38:3:137864573:137866818:1 gene:ENSMUSG00000037894 transcript:ENSMUST00000174561 gene_biotype:protein_coding transcript_biotype:protein_coding
377	57842	BKGD-159560	66.84	7	2	2		13553	ENSMUSP00000036907 pep:known chromosome:GRCm38:3:137864487:137866922:1 gene:ENSMUSG00000037894 transcript:ENSMUST00000041045 gene_biotype:protein_coding transcript_biotype:protein_coding
2	57837	BKGD-160794	84.25	3	3	3		42150	ENSMUSP00000108326 pep:known chromosome:GRCm38:1:107590006:107608909:1 gene:ENSMUSG00000026315 transcript:ENSMUST00000112706 gene_biotype:protein_coding transcript_biotype:protein_coding
2	57836	BKGD-160795	84.25	3	3	3		42150	ENSMUSP00000000514 pep:known chromosome:GRCm38:1:107590006:107608909:1 gene:ENSMUSG00000026315 transcript:ENSMUST00000000514 gene_biotype:protein_coding transcript_biotype:protein_coding
291	57267	BKGD-161127	55.14	3	2	2		57059	ENSMUSP00000026122 pep:known chromosome:GRCm38:11:120560298:120573253:-1 gene:ENSMUSG00000025130 transcript:ENSMUST00000026122 gene_biotype:protein_coding transcript_biotype:protein_coding
773	57387	BKGD-161304	86.95	6	2	2		54115	ENSMUSP00000099952 pep:known chromosome:GRCm38:18:60925618:60988152:1 gene:ENSMUSG00000024617 transcript:ENSMUST00000102888 gene_biotype:protein_coding transcript_biotype:protein_coding
773	57393	BKGD-161305	86.95	6	2	2		55347	ENSMUSP00000025519 pep:novel chromosome:GRCm38:18:60925632:60986407:1 gene:ENSMUSG00000024617 transcript:ENSMUST00000025519 gene_biotype:protein_coding transcript_biotype:protein_coding
93	56978	BKGD-161601	87.25	21	3	3		13936	ENSMUSP00000100738 pep:known chromosome:GRCm38:13:23573736:23574196:-1 gene:ENSMUSG00000069268 transcript:ENSMUST00000105106 gene_biotype:protein_coding transcript_biotype:protein_coding
93	56968	BKGD-161631	87.25	21	3	3		13906	ENSMUSP00000089296 pep:known chromosome:GRCm38:13:23583742:23621094:-1 gene:ENSMUSG00000047246 transcript:ENSMUST00000091704 gene_biotype:protein_coding transcript_biotype:protein_coding
93	56966	BKGD-161632	87.25	21	3	3		13906	ENSMUSP00000061247 pep:known chromosome:GRCm38:13:23583743:23621124:-1 gene:ENSMUSG00000047246 transcript:ENSMUST00000051091 gene_biotype:protein_coding transcript_biotype:protein_coding
93	56980	BKGD-161716	87.25	21	3	3		13906	ENSMUSP00000018246 pep:known chromosome:GRCm38:13:23684199:23692488:1 gene:ENSMUSG00000018102 transcript:ENSMUST00000018246 gene_biotype:protein_coding transcript_biotype:protein_coding
671	57471	BKGD-161874	43.53	12	2	2		20601	ENSMUSP00000050689 pep:known chromosome:GRCm38:15:98737621:98763211:-1 gene:ENSMUSG00000051853 transcript:ENSMUST00000053183 gene_biotype:protein_coding transcript_biotype:protein_coding
232	57422	BKGD-161982	106.27	32	2	2		10961	ENSMUSP00000114742 pep:known chromosome:GRCm38:2:13573927:13574738:1 gene:ENSMUSG00000026728 transcript:ENSMUST00000141365 gene_biotype:protein_coding transcript_biotype:protein_coding
232	56053	BKGD-161983	174.06	26	11	5		53688	ENSMUSP00000028062 pep:known chromosome:GRCm38:2:13573952:13582826:1 gene:ENSMUSG00000026728 transcript:ENSMUST00000028062 gene_biotype:protein_coding transcript_biotype:protein_coding
93	56970	BKGD-161993	87.25	21	3	3		13952	ENSMUSP00000097294 pep:known chromosome:GRCm38:13:23746734:23747202:1 gene:ENSMUSG00000075031 transcript:ENSMUST00000099703 gene_biotype:protein_coding transcript_biotype:protein_coding
205	56311	BKGD-162318	129.63	18	9	4	Carbamidomethylation; Oxidation (M)	47141	ENSMUSP00000075513 pep:known chromosome:GRCm38:18:48045335:48048378:1 gene:ENSMUSG00000059040 transcript:ENSMUST00000076155 gene_biotype:protein_coding transcript_biotype:protein_coding
36	55748	BKGD-162611	299.93	19	58	55	Carbamidomethylation; Oxidation (M)	332913	ENSMUSP00000115062 pep:novel chromosome:GRCm38:13:38151348:38198577:1 gene:ENSMUSG00000054889 transcript:ENSMUST00000124830 gene_biotype:protein_coding transcript_biotype:protein_coding
36	55762	BKGD-162612	279.99	18	44	41	Carbamidomethylation; Oxidation (M)	261418	ENSMUSP00000117252 pep:novel chromosome:GRCm38:13:38151328:38198577:1 gene:ENSMUSG00000054889 transcript:ENSMUST00000127906 gene_biotype:protein_coding transcript_biotype:protein_coding
75	55797	BKGD-164244	268.96	58	20	2	Carbamidomethylation; Oxidation (M)	41793	ENSMUSP00000071486 pep:known chromosome:GRCm38:11:120345690:120348542:-1 gene:ENSMUSG00000062825 transcript:ENSMUST00000071555 gene_biotype:protein_coding transcript_biotype:protein_coding
75	55794	BKGD-164249	268.96	58	20	2	Carbamidomethylation; Oxidation (M)	41793	ENSMUSP00000101822 pep:known chromosome:GRCm38:11:120345691:120348091:-1 gene:ENSMUSG00000062825 transcript:ENSMUST00000106215 gene_biotype:protein_coding transcript_biotype:protein_coding
669	57329	BKGD-164403	41.57	1	2	2	Carbamidomethylation	272536	ENSMUSP00000054499 pep:known chromosome:GRCm38:1:71585523:71653171:-1 gene:ENSMUSG00000026193 transcript:ENSMUST00000055226 gene_biotype:protein_coding transcript_biotype:protein_coding
75	55919	BKGD-165123	232.03	56	13	2	Carbamidomethylation; Oxidation (M)	32564	ENSMUSP00000127663 pep:novel chromosome:GRCm38:5:142903501:142906702:-1 gene:ENSMUSG00000029580 transcript:ENSMUST00000167721 gene_biotype:protein_coding transcript_biotype:protein_coding
75	55792	BKGD-165124	268.96	58	20	2	Carbamidomethylation; Oxidation (M)	41737	ENSMUSP00000098066 pep:known chromosome:GRCm38:5:142903115:142906754:-1 gene:ENSMUSG00000029580 transcript:ENSMUST00000100497 gene_biotype:protein_coding transcript_biotype:protein_coding
93	57248	BKGD-165139	78.14	16	2	2		13994	ENSMUSP00000076397 pep:known chromosome:GRCm38:11:58948911:58949532:1 gene:ENSMUSG00000056895 transcript:ENSMUST00000078267 gene_biotype:protein_coding transcript_biotype:protein_coding
377	57531	BKGD-165188	78.05	12	3	3		14121	ENSMUSP00000104445 pep:known chromosome:GRCm38:11:58954685:58956674:1 gene:ENSMUSG00000078851 transcript:ENSMUST00000108817 gene_biotype:protein_coding transcript_biotype:protein_coding
759	57181	BKGD-166077	53.33	1	2	2		138033	ENSMUSP00000001547 pep:known chromosome:GRCm38:11:94936224:94953042:1 gene:ENSMUSG00000001506 transcript:ENSMUST00000001547 gene_biotype:protein_coding transcript_biotype:protein_coding
522	57122	BKGD-166573	78.84	16	2	2		16838	ENSMUSP00000105709 pep:known chromosome:GRCm38:12:100199435:100209806:1 gene:ENSMUSG00000001175 transcript:ENSMUST00000110082 gene_biotype:protein_coding transcript_biotype:protein_coding
522	57107	BKGD-166574	78.84	12	2	2		21560	ENSMUSP00000001204 pep:putative chromosome:GRCm38:12:100200144:100209806:1 gene:ENSMUSG00000001175 transcript:ENSMUST00000001204 gene_biotype:protein_coding transcript_biotype:protein_coding
389	56778	BKGD-167136	97.97	11	3	3	Carbamidomethylation	29144	ENSMUSP00000126921 pep:known chromosome:GRCm38:3:92868359:92870205:-1 gene:ENSMUSG00000090314 transcript:ENSMUST00000163439 gene_biotype:protein_coding transcript_biotype:protein_coding
793	57281	BKGD-168101	50.8	5	2	2		50923	ENSMUSP00000103132 pep:known chromosome:GRCm38:11:98626360:98638226:1 gene:ENSMUSG00000064224 transcript:ENSMUST00000107508 gene_biotype:protein_coding transcript_biotype:protein_coding
793	57282	BKGD-168102	50.8	5	2	2		52020	ENSMUSP00000073022 pep:known chromosome:GRCm38:11:98626360:98638089:1 gene:ENSMUSG00000064224 transcript:ENSMUST00000073295 gene_biotype:protein_coding transcript_biotype:protein_coding
793	57280	BKGD-168272	50.8	5	2	2		49844	ENSMUSP00000091470 pep:known chromosome:GRCm38:11:98646759:98657964:1 gene:ENSMUSG00000017211 transcript:ENSMUST00000093938 gene_biotype:protein_coding transcript_biotype:protein_coding
643	57456	BKGD-168515	63.21	9	2	2		24489	ENSMUSP00000110021 pep:known chromosome:GRCm38:17:33742484:33760530:-1 gene:ENSMUSG00000077450 transcript:ENSMUST00000057373 gene_biotype:protein_coding transcript_biotype:protein_coding
643	57439	BKGD-168518	63.21	13	2	2		16924	ENSMUSP00000133921 pep:known chromosome:GRCm38:17:33747414:33760280:-1 gene:ENSMUSG00000077450 transcript:ENSMUST00000173987 gene_biotype:protein_coding transcript_biotype:nonsense_mediated_decay
793	57221	BKGD-168660	50.8	5	2	2		49593	ENSMUSP00000017348 pep:known chromosome:GRCm38:11:98664351:98677708:1 gene:ENSMUSG00000017204 transcript:ENSMUST00000017348 gene_biotype:protein_coding transcript_biotype:protein_coding
522	57114	BKGD-170033	78.84	16	2	2		16838	ENSMUSP00000048857 pep:known chromosome:GRCm38:17:87433412:87446935:-1 gene:ENSMUSG00000036438 transcript:ENSMUST00000040440 gene_biotype:protein_coding transcript_biotype:protein_coding
625	57575	BKGD-173335	49.98	3	2	2		48995	ENSMUSP00000060346 pep:known chromosome:GRCm38:12:85110833:85134091:1 gene:ENSMUSG00000004789 transcript:ENSMUST00000053811 gene_biotype:protein_coding transcript_biotype:protein_coding
448	57297	BKGD-174122	76.29	13	2	2		15748	ENSMUSP00000095794 pep:known chromosome:GRCm38:7:103812524:103813996:-1 gene:ENSMUSG00000073940 transcript:ENSMUST00000098192 gene_biotype:protein_coding transcript_biotype:protein_coding
448	57294	BKGD-174172	76.29	13	2	2		15748	ENSMUSP00000023934 pep:novel chromosome:GRCm38:7:103826534:103828078:-1 gene:ENSMUSG00000052305 transcript:ENSMUST00000023934 gene_biotype:protein_coding transcript_biotype:protein_coding
46	57958	BKGD-175082	41.12	4	2	2		26503	ENSMUSP00000075935 pep:known chromosome:GRCm38:6:40964772:40968427:1 gene:ENSMUSG00000094808 transcript:ENSMUST00000076638 gene_biotype:protein_coding transcript_biotype:protein_coding
46	57959	BKGD-175115	41.12	4	2	2		26576	ENSMUSP00000130465 pep:known chromosome:GRCm38:6:40995822:40999479:-1 gene:ENSMUSG00000096525 transcript:ENSMUST00000166306 gene_biotype:protein_coding transcript_biotype:protein_coding
130	56364	BKGD-177796	137.9	24	6	2		28212	ENSMUSP00000019109 pep:known chromosome:GRCm38:5:33018816:33027966:1 gene:ENSMUSG00000018965 transcript:ENSMUST00000019109 gene_biotype:protein_coding transcript_biotype:protein_coding
326	56671	BKGD-178353	97.14	21	4	4	Oxidation (M)	19483	ENSMUSP00000030454 pep:known chromosome:GRCm38:4:116687312:116699186:1 gene:ENSMUSG00000028691 transcript:ENSMUST00000030454 gene_biotype:protein_coding transcript_biotype:protein_coding
326	56673	BKGD-178354	97.14	19	4	4	Oxidation (M)	22176	ENSMUSP00000102078 pep:known chromosome:GRCm38:4:116685887:116699272:1 gene:ENSMUSG00000028691 transcript:ENSMUST00000106470 gene_biotype:protein_coding transcript_biotype:protein_coding
326	57245	BKGD-178355	71.39	17	2	2	Oxidation (M)	13632	ENSMUSP00000117007 pep:known chromosome:GRCm38:4:116685861:116692992:1 gene:ENSMUSG00000028691 transcript:ENSMUST00000129315 gene_biotype:protein_coding transcript_biotype:protein_coding
326	56670	BKGD-178356	97.14	22	4	4	Oxidation (M)	18927	ENSMUSP00000119794 pep:known chromosome:GRCm38:4:116685599:116693842:1 gene:ENSMUSG00000028691 transcript:ENSMUST00000151129 gene_biotype:protein_coding transcript_biotype:protein_coding
326	56672	BKGD-178357	97.14	19	4	4	Oxidation (M)	22176	ENSMUSP00000114159 pep:known chromosome:GRCm38:4:116685544:116700822:1 gene:ENSMUSG00000028691 transcript:ENSMUST00000135573 gene_biotype:protein_coding transcript_biotype:protein_coding
643	57453	BKGD-179453	63.21	9	2	2		24394	ENSMUSP00000129163 pep:known chromosome:GRCm38:9:64715299:64737758:-1 gene:ENSMUSG00000004771 transcript:ENSMUST00000172298 gene_biotype:protein_coding transcript_biotype:protein_coding
643	57440	BKGD-179457	63.21	12	2	2		17375	ENSMUSP00000129729 pep:putative chromosome:GRCm38:9:64716943:64737623:-1 gene:ENSMUSG00000004771 transcript:ENSMUST00000169058 gene_biotype:protein_coding transcript_biotype:protein_coding
643	57441	BKGD-179458	63.21	12	2	2		17668	ENSMUSP00000004892 pep:novel chromosome:GRCm38:9:64716953:64737752:-1 gene:ENSMUSG00000004771 transcript:ENSMUST00000004892 gene_biotype:protein_coding transcript_biotype:protein_coding
583	57095	BKGD-181118	58.78	3	3	3		82550	ENSMUSP00000115578 pep:known chromosome:GRCm38:5:125385977:125390202:-1 gene:ENSMUSG00000008348 transcript:ENSMUST00000156249 gene_biotype:protein_coding transcript_biotype:protein_coding
583	57087	BKGD-181119	58.78	11	3	3		22592	ENSMUSP00000104347 pep:known chromosome:GRCm38:5:125387659:125389186:-1 gene:ENSMUSG00000008348 transcript:ENSMUST00000108707 gene_biotype:protein_coding transcript_biotype:protein_coding
377	57847	BKGD-183292	66.84	7	2	2		13509	ENSMUSP00000105359 pep:known chromosome:GRCm38:11:6427229:6444443:-1 gene:ENSMUSG00000041126 transcript:ENSMUST00000109737 gene_biotype:protein_coding transcript_biotype:protein_coding
151	56993	BKGD-183900	111.66	17	3	2	Carbamidomethylation	16689	ENSMUSP00000089801 pep:known chromosome:GRCm38:10:117277334:117282274:-1 gene:ENSMUSG00000069516 transcript:ENSMUST00000092163 gene_biotype:protein_coding transcript_biotype:protein_coding
151	56956	BKGD-183945	111.66	17	3	2	Carbamidomethylation	16794	ENSMUSP00000089800 pep:known chromosome:GRCm38:10:117287796:117292868:-1 gene:ENSMUSG00000069515 transcript:ENSMUST00000092162 gene_biotype:protein_coding transcript_biotype:protein_coding
199	57014	BKGD-184423	81.34	5	3	3	Oxidation (M)	54357	ENSMUSP00000027810 pep:known chromosome:GRCm38:1:175600374:175625635:-1 gene:ENSMUSG00000026526 transcript:ENSMUST00000027810 gene_biotype:protein_coding transcript_biotype:protein_coding
708	56857	BKGD-184464	102.4	29	3	3	Carbamidomethylation	16961	ENSMUSP00000128803 pep:known chromosome:GRCm38:10:128490860:128493875:-1 gene:ENSMUSG00000090841 transcript:ENSMUST00000164181 gene_biotype:protein_coding transcript_biotype:protein_coding
671	57460	BKGD-185581	43.53	12	2	2		20530	ENSMUSP00000020717 pep:known chromosome:GRCm38:6:28423560:28426602:1 gene:ENSMUSG00000020440 transcript:ENSMUST00000020717 gene_biotype:protein_coding transcript_biotype:protein_coding
671	57461	BKGD-185582	43.53	12	2	2		20530	ENSMUSP00000127281 pep:known chromosome:GRCm38:6:28423590:28426346:1 gene:ENSMUSG00000020440 transcript:ENSMUST00000169841 gene_biotype:protein_coding transcript_biotype:protein_coding
234	56360	BKGD-186367	138.67	12	6	6		56301	ENSMUSP00000026459 pep:known chromosome:GRCm38:10:128083273:128090391:1 gene:ENSMUSG00000025393 transcript:ENSMUST00000026459 gene_biotype:protein_coding transcript_biotype:protein_coding
98	55751	BKGD-187079	257.4	38	25	14	Carbamidomethylation; Oxidation (M)	81801	ENSMUSP00000001592 pep:known chromosome:GRCm38:11:100370619:100397749:-1 gene:ENSMUSG00000001552 transcript:ENSMUST00000001592 gene_biotype:protein_coding transcript_biotype:protein_coding
98	55752	BKGD-187080	257.4	38	25	14	Carbamidomethylation; Oxidation (M)	81801	ENSMUSP00000103026 pep:known chromosome:GRCm38:11:100372296:100397749:-1 gene:ENSMUSG00000001552 transcript:ENSMUST00000107403 gene_biotype:protein_coding transcript_biotype:protein_coding
583	57090	BKGD-191418	58.78	7	3	3		34369	ENSMUSP00000019649 pep:known chromosome:GRCm38:11:62551171:62553213:1 gene:ENSMUSG00000019505 transcript:ENSMUST00000019649 gene_biotype:protein_coding transcript_biotype:protein_coding
583	57089	BKGD-191419	58.78	9	3	3		26620	ENSMUSP00000117361 pep:known chromosome:GRCm38:11:62551676:62552853:1 gene:ENSMUSG00000019505 transcript:ENSMUST00000136938 gene_biotype:protein_coding transcript_biotype:protein_coding
377	57522	BKGD-191572	78.05	12	3	3		14045	ENSMUSP00000074142 pep:known chromosome:GRCm38:6:136808248:136810074:1 gene:ENSMUSG00000060032 transcript:ENSMUST00000074556 gene_biotype:protein_coding transcript_biotype:protein_coding
272	57619	BKGD-192745	48.02	2	2	2		92772	ENSMUSP00000042303 pep:known chromosome:GRCm38:18:20084703:20114773:-1 gene:ENSMUSG00000044322 transcript:ENSMUST00000038710 gene_biotype:protein_coding transcript_biotype:protein_coding
154	56850	BKGD-192933	85.58	3	3	3	Oxidation (M)	100516	ENSMUSP00000054799 pep:known chromosome:GRCm38:18:20247340:20285031:1 gene:ENSMUSG00000034774 transcript:ENSMUST00000054128 gene_biotype:protein_coding transcript_biotype:protein_coding
154	56674	BKGD-193028	112.49	4	4	4	Oxidation (M)	114597	ENSMUSP00000076393 pep:known chromosome:GRCm38:18:20310811:20343350:1 gene:ENSMUSG00000069441 transcript:ENSMUST00000077146 gene_biotype:protein_coding transcript_biotype:protein_coding
154	56675	BKGD-193225	112.49	4	4	4	Oxidation (M)	114454	ENSMUSP00000076026 pep:known chromosome:GRCm38:18:20376729:20410196:1 gene:ENSMUSG00000061928 transcript:ENSMUST00000076737 gene_biotype:protein_coding transcript_biotype:protein_coding
637	57607	BKGD-194287	61.04	6	2	2	Carbamidomethylation	28398	ENSMUSP00000077873 pep:known chromosome:GRCm38:1:171018920:171029761:1 gene:ENSMUSG00000059089 transcript:ENSMUST00000078825 gene_biotype:protein_coding transcript_biotype:protein_coding
377	56935	BKGD-196889	87.45	18	4	4		14013	ENSMUSP00000072858 pep:known chromosome:GRCm38:3:96219865:96220308:1 gene:ENSMUSG00000063689 transcript:ENSMUST00000073115 gene_biotype:protein_coding transcript_biotype:protein_coding
597	57073	BKGD-196896	61.16	4	3	2		80896	ENSMUSP00000027667 pep:known chromosome:GRCm38:1:135871395:135919207:-1 gene:ENSMUSG00000026413 transcript:ENSMUST00000027667 gene_biotype:protein_coding transcript_biotype:protein_coding
597	57074	BKGD-196897	61.16	4	3	2		80896	ENSMUSP00000128418 pep:known chromosome:GRCm38:1:135872950:135919120:-1 gene:ENSMUSG00000026413 transcript:ENSMUST00000163260 gene_biotype:protein_coding transcript_biotype:protein_coding
377	57523	BKGD-196907	78.05	12	3	3		13988	ENSMUSP00000088288 pep:known chromosome:GRCm38:3:96220361:96220880:-1 gene:ENSMUSG00000068855 transcript:ENSMUST00000090782 gene_biotype:protein_coding transcript_biotype:protein_coding
93	57423	BKGD-196915	78.14	16	2	2		13993	ENSMUSP00000088287 pep:known chromosome:GRCm38:3:96221121:96223738:1 gene:ENSMUSG00000068854 transcript:ENSMUST00000090781 gene_biotype:protein_coding transcript_biotype:protein_coding
773	57194	BKGD-196938	86.95	6	2	2		60461	ENSMUSP00000105438 pep:known chromosome:GRCm38:11:5969644:6065748:-1 gene:ENSMUSG00000057897 transcript:ENSMUST00000109813 gene_biotype:protein_coding transcript_biotype:protein_coding
773	57402	BKGD-196939	86.95	6	2	2		59292	ENSMUSP00000105437 pep:known chromosome:GRCm38:11:5971568:6065563:-1 gene:ENSMUSG00000057897 transcript:ENSMUST00000109812 gene_biotype:protein_coding transcript_biotype:protein_coding
773	57407	BKGD-196940	86.95	5	2	2		65035	ENSMUSP00000091046 pep:known chromosome:GRCm38:11:5971669:6065582:-1 gene:ENSMUSG00000057897 transcript:ENSMUST00000093355 gene_biotype:protein_coding transcript_biotype:protein_coding
773	57390	BKGD-196941	86.95	6	2	2		54104	ENSMUSP00000065101 pep:known chromosome:GRCm38:11:5971672:6065545:-1 gene:ENSMUSG00000057897 transcript:ENSMUST00000066431 gene_biotype:protein_coding transcript_biotype:protein_coding
773	57395	BKGD-196942	86.95	6	2	2		56453	ENSMUSP00000002817 pep:known chromosome:GRCm38:11:5971672:6065742:-1 gene:ENSMUSG00000057897 transcript:ENSMUST00000002817 gene_biotype:protein_coding transcript_biotype:protein_coding
773	57195	BKGD-196943	86.95	5	2	2		72903	ENSMUSP00000019133 pep:known chromosome:GRCm38:11:5971680:6065612:-1 gene:ENSMUSG00000057897 transcript:ENSMUST00000019133 gene_biotype:protein_coding transcript_biotype:protein_coding
773	57192	BKGD-196944	86.95	6	2	2		58111	ENSMUSP00000099119 pep:known chromosome:GRCm38:11:5971735:6065538:-1 gene:ENSMUSG00000057897 transcript:ENSMUST00000101585 gene_biotype:protein_coding transcript_biotype:protein_coding
773	57399	BKGD-196945	86.95	6	2	2		58083	ENSMUSP00000099120 pep:known chromosome:GRCm38:11:5972217:6065570:-1 gene:ENSMUSG00000057897 transcript:ENSMUST00000101586 gene_biotype:protein_coding transcript_biotype:protein_coding
773	57406	BKGD-196946	86.95	6	2	2		60676	ENSMUSP00000087925 pep:known chromosome:GRCm38:11:5969672:6065748:-1 gene:ENSMUSG00000057897 transcript:ENSMUST00000090443 gene_biotype:protein_coding transcript_biotype:protein_coding
773	57193	BKGD-196947	86.95	6	2	2		60461	ENSMUSP00000105440 pep:known chromosome:GRCm38:11:5969672:6065563:-1 gene:ENSMUSG00000057897 transcript:ENSMUST00000109815 gene_biotype:protein_coding transcript_biotype:protein_coding
377	57525	BKGD-197092	78.05	12	3	3		14095	ENSMUSP00000077814 pep:known chromosome:GRCm38:3:96239785:96240323:-1 gene:ENSMUSG00000064220 transcript:ENSMUST00000078756 gene_biotype:protein_coding transcript_biotype:protein_coding
377	57536	BKGD-197108	78.05	12	3	3		14095	ENSMUSP00000100581 pep:known chromosome:GRCm38:3:96245538:96246115:1 gene:ENSMUSG00000063954 transcript:ENSMUST00000074976 gene_biotype:protein_coding transcript_biotype:protein_coding
93	56976	BKGD-197292	87.25	21	3	3		13920	ENSMUSP00000135427 pep:known chromosome:GRCm38:3:96269752:96270132:1 gene:ENSMUSG00000050936 transcript:ENSMUST00000177113 gene_biotype:protein_coding transcript_biotype:protein_coding
377	57520	BKGD-198495	78.05	13	3	3		13607	ENSMUSP00000089300 pep:known chromosome:GRCm38:13:51202688:51203065:-1 gene:ENSMUSG00000091383 transcript:ENSMUST00000091708 gene_biotype:protein_coding transcript_biotype:protein_coding
604	57322	BKGD-201139	68.06	3	2	2		81182	ENSMUSP00000020779 pep:known chromosome:GRCm38:11:87793581:87804413:1 gene:ENSMUSG00000009350 transcript:ENSMUST00000020779 gene_biotype:protein_coding transcript_biotype:protein_coding
604	57321	BKGD-201141	68.06	3	2	2		81182	ENSMUSP00000112837 pep:known chromosome:GRCm38:11:87794209:87804413:1 gene:ENSMUSG00000009350 transcript:ENSMUST00000121303 gene_biotype:protein_coding transcript_biotype:protein_coding
522	57124	BKGD-201980	78.84	16	2	2		16838	ENSMUSP00000019514 pep:known chromosome:GRCm38:7:16915379:16924114:-1 gene:ENSMUSG00000019370 transcript:ENSMUST00000019514 gene_biotype:protein_coding transcript_biotype:protein_coding
671	57463	BKGD-202824	43.53	12	2	2		20697	ENSOCUP00000021860 pep:known_by_projection scaffold:OryCun2.0:GL019112:79657:80606:-1 gene:ENSOCUG00000023645 transcript:ENSOCUT00000026158 gene_biotype:protein_coding transcript_biotype:protein_coding
75	55856	BKGD-203073	259.92	60	18	2	Carbamidomethylation; Oxidation (M)	36272	ENSOCUP00000005083 pep:known_by_projection scaffold:OryCun2.0:GL018878:124869:127236:-1 gene:ENSOCUG00000005867 transcript:ENSOCUT00000005867 gene_biotype:protein_coding transcript_biotype:protein_coding
492	57133	BKGD-203832	59.46	3	2	2		64554	ENSOCUP00000005301 pep:known chromosome:OryCun2.0:17:296698:318397:1 gene:ENSOCUG00000006119 transcript:ENSOCUT00000006118 gene_biotype:protein_coding transcript_biotype:protein_coding
98	56723	BKGD-203900	119.13	5	4	2	Carbamidomethylation; Oxidation (M)	85511	ENSOCUP00000001263 pep:known_by_projection chromosome:OryCun2.0:9:2775861:2788164:-1 gene:ENSOCUG00000001468 transcript:ENSOCUT00000001468 gene_biotype:protein_coding transcript_biotype:protein_coding
93	56973	BKGD-204537	87.25	21	3	3		13892	ENSOCUP00000018894 pep:novel scaffold:OryCun2.0:GL018747:375827:376207:-1 gene:ENSOCUG00000025064 transcript:ENSOCUT00000023473 gene_biotype:protein_coding transcript_biotype:protein_coding
377	57524	BKGD-204552	78.05	12	3	3		14091	ENSOCUP00000015545 pep:novel scaffold:OryCun2.0:GL018747:376598:376990:1 gene:ENSOCUG00000027038 transcript:ENSOCUT00000030778 gene_biotype:protein_coding transcript_biotype:protein_coding
93	56971	BKGD-204563	87.25	21	3	3		13892	ENSOCUP00000023088 pep:novel scaffold:OryCun2.0:GL018747:385908:386288:-1 gene:ENSOCUG00000024006 transcript:ENSOCUT00000030992 gene_biotype:protein_coding transcript_biotype:protein_coding
377	57533	BKGD-204573	78.05	12	3	3		14119	ENSOCUP00000016242 pep:known_by_projection scaffold:OryCun2.0:GL018747:386598:387547:1 gene:ENSOCUG00000026011 transcript:ENSOCUT00000028790 gene_biotype:protein_coding transcript_biotype:protein_coding
93	56969	BKGD-204642	87.25	21	3	3		13906	ENSOCUP00000023586 pep:known_by_projection scaffold:OryCun2.0:GL018747:658193:658573:-1 gene:ENSOCUG00000021035 transcript:ENSOCUT00000023175 gene_biotype:protein_coding transcript_biotype:protein_coding
377	57539	BKGD-204651	78.05	12	3	3		14091	ENSOCUP00000019955 pep:known_by_projection scaffold:OryCun2.0:GL018747:658964:659356:1 gene:ENSOCUG00000022197 transcript:ENSOCUT00000027799 gene_biotype:protein_coding transcript_biotype:protein_coding
93	56974	BKGD-204689	87.25	21	3	3		13906	ENSOCUP00000016549 pep:novel scaffold:OryCun2.0:GL018747:691350:691730:-1 gene:ENSOCUG00000026810 transcript:ENSOCUT00000021931 gene_biotype:protein_coding transcript_biotype:protein_coding
377	57529	BKGD-204703	78.05	12	3	3		14091	ENSOCUP00000020724 pep:known_by_projection scaffold:OryCun2.0:GL018747:692121:692513:1 gene:ENSOCUG00000025297 transcript:ENSOCUT00000029726 gene_biotype:protein_coding transcript_biotype:protein_coding
377	57540	BKGD-204705	78.05	12	3	3		14248	ENSOCUP00000006397 pep:novel scaffold:OryCun2.0:GL018747:705742:706410:1 gene:ENSOCUG00000026955 transcript:ENSOCUT00000007401 gene_biotype:protein_coding transcript_biotype:protein_coding
377	57530	BKGD-204733	78.05	12	3	3		14091	ENSOCUP00000016083 pep:known_by_projection scaffold:OryCun2.0:GL018747:710894:711286:-1 gene:ENSOCUG00000026771 transcript:ENSOCUT00000021046 gene_biotype:protein_coding transcript_biotype:protein_coding
93	56963	BKGD-204740	87.25	21	3	3		13906	ENSOCUP00000017391 pep:novel scaffold:OryCun2.0:GL018747:711677:712057:1 gene:ENSOCUG00000022565 transcript:ENSOCUT00000014458 gene_biotype:protein_coding transcript_biotype:protein_coding
643	57452	BKGD-204828	63.21	9	2	2		24394	ENSOCUP00000012687 pep:known chromosome:OryCun2.0:17:6400687:6425909:-1 gene:ENSOCUG00000014755 transcript:ENSOCUT00000014754 gene_biotype:protein_coding transcript_biotype:protein_coding
583	57085	BKGD-204829	58.78	14	3	3		17965	ENSOCUP00000003131 pep:known_by_projection scaffold:OryCun2.0:AAGW02082242:8626:11919:1 gene:ENSOCUG00000003613 transcript:ENSOCUT00000003610 gene_biotype:protein_coding transcript_biotype:protein_coding
130	56366	BKGD-205095	137.9	24	6	2		28198	ENSOCUP00000006128 pep:known chromosome:OryCun2.0:21:4316027:4325994:1 gene:ENSOCUG00000007090 transcript:ENSOCUT00000007087 gene_biotype:protein_coding transcript_biotype:protein_coding
522	57111	BKGD-206162	78.84	16	2	2		16706	ENSOCUP00000010025 pep:known_by_projection chromosome:OryCun2.0:20:15181516:15185184:-1 gene:ENSOCUG00000011659 transcript:ENSOCUT00000011656 gene_biotype:protein_coding transcript_biotype:protein_coding
133	55981	BKGD-206442	189.52	33	12	9	Carbamidomethylation; Oxidation (M)	51970	ENSOCUP00000016558 pep:known scaffold:OryCun2.0:GL019133:19254:172606:-1 gene:ENSOCUG00000026651 transcript:ENSOCUT00000024303 gene_biotype:protein_coding transcript_biotype:protein_coding
583	57088	BKGD-206602	58.78	10	3	3		25762	ENSOCUP00000001111 pep:known_by_projection chromosome:OryCun2.0:19:4088011:4088856:1 gene:ENSOCUG00000001288 transcript:ENSOCUT00000001288 gene_biotype:protein_coding transcript_biotype:protein_coding
319	56184	BKGD-206629	161.3	25	8	2	Carbamidomethylation	39263	ENSOCUP00000003586 pep:known_by_projection chromosome:OryCun2.0:17:11980984:12028244:1 gene:ENSOCUG00000004146 transcript:ENSOCUT00000004146 gene_biotype:protein_coding transcript_biotype:protein_coding
93	57247	BKGD-206698	78.14	16	2	2		13976	ENSOCUP00000005318 pep:known_by_projection scaffold:OryCun2.0:GL019066:31072:31452:1 gene:ENSOCUG00000006138 transcript:ENSOCUT00000006136 gene_biotype:protein_coding transcript_biotype:protein_coding
199	57568	BKGD-207132	70.42	4	2	2	Oxidation (M)	54470	ENSOCUP00000021067 pep:novel chromosome:OryCun2.0:18:4025890:4027416:1 gene:ENSOCUG00000025363 transcript:ENSOCUT00000021233 gene_biotype:protein_coding transcript_biotype:protein_coding
625	57573	BKGD-207553	49.98	3	2	2		48580	ENSOCUP00000013408 pep:known_by_projection chromosome:OryCun2.0:20:30218146:30240140:-1 gene:ENSOCUG00000015606 transcript:ENSOCUT00000015606 gene_biotype:protein_coding transcript_biotype:protein_coding
643	57458	BKGD-207661	63.21	8	2	2		27384	ENSOCUP00000016291 pep:known_by_projection scaffold:OryCun2.0:GL018767:325059:327321:-1 gene:ENSOCUG00000028208 transcript:ENSOCUT00000023016 gene_biotype:protein_coding transcript_biotype:protein_coding
220	57358	BKGD-207821	93.97	3	2	2	Carbamidomethylation	77484	ENSOCUP00000015815 pep:known_by_projection chromosome:OryCun2.0:9:14591673:14613032:-1 gene:ENSOCUG00000023796 transcript:ENSOCUT00000029304 gene_biotype:protein_coding transcript_biotype:protein_coding
513	57415	BKGD-207825	71.92	17	2	2	Carbamidomethylation	11761	ENSOCUP00000003102 pep:known scaffold:OryCun2.0:GL018700:704660:704977:-1 gene:ENSOCUG00000003584 transcript:ENSOCUT00000003581 gene_biotype:protein_coding transcript_biotype:protein_coding
671	57462	BKGD-208136	43.53	12	2	2		20530	ENSOCUP00000024327 pep:known_by_projection chromosome:OryCun2.0:7:16706555:16708934:-1 gene:ENSOCUG00000024365 transcript:ENSOCUT00000021846 gene_biotype:protein_coding transcript_biotype:protein_coding
671	57468	BKGD-208314	43.53	12	2	2		20730	ENSOCUP00000023735 pep:novel chromosome:OryCun2.0:8:19022669:19023214:1 gene:ENSOCUG00000012000 transcript:ENSOCUT00000011998 gene_biotype:protein_coding transcript_biotype:protein_coding
377	57521	BKGD-208738	78.05	12	3	3		13989	ENSOCUP00000023559 pep:known_by_projection chromosome:OryCun2.0:8:24832580:24832969:-1 gene:ENSOCUG00000027663 transcript:ENSOCUT00000027403 gene_biotype:protein_coding transcript_biotype:protein_coding
516	56430	BKGD-209377	134.51	8	6	4	Carbamidomethylation	76685	ENSOCUP00000006587 pep:known chromosome:OryCun2.0:14:27729568:27759195:1 gene:ENSOCUG00000007617 transcript:ENSOCUT00000007617 gene_biotype:protein_coding transcript_biotype:protein_coding
199	57566	BKGD-211223	70.42	4	2	2	Oxidation (M)	50213	ENSOCUP00000020665 pep:novel chromosome:OryCun2.0:16:31438121:31457338:-1 gene:ENSOCUG00000021494 transcript:ENSOCUT00000024188 gene_biotype:protein_coding transcript_biotype:protein_coding
671	57551	BKGD-211732	43.53	6	2	2		40200	ENSOCUP00000021782 pep:novel chromosome:OryCun2.0:4:33218566:33238380:-1 gene:ENSOCUG00000009574 transcript:ENSOCUT00000022941 gene_biotype:protein_coding transcript_biotype:protein_coding
773	57405	BKGD-212129	86.95	6	2	2		59943	ENSOCUP00000015346 pep:known_by_projection chromosome:OryCun2.0:3:31984926:32046605:-1 gene:ENSOCUG00000017865 transcript:ENSOCUT00000017865 gene_biotype:protein_coding transcript_biotype:protein_coding
199	57283	BKGD-212153	70.42	4	2	2	Oxidation (M)	52591	ENSOCUP00000008461 pep:novel scaffold:OryCun2.0:GL018771:821418:823126:1 gene:ENSOCUG00000027746 transcript:ENSOCUT00000009820 gene_biotype:protein_coding transcript_biotype:protein_coding
232	56125	BKGD-212356	129.44	22	10	4		53655	ENSOCUP00000007960 pep:known_by_projection chromosome:OryCun2.0:16:44091204:44099386:-1 gene:ENSOCUG00000009222 transcript:ENSOCUT00000009221 gene_biotype:protein_coding transcript_biotype:protein_coding
773	57404	BKGD-214353	86.95	6	2	2		60142	ENSOCUP00000021029 pep:known_by_projection chromosome:OryCun2.0:15:35624127:35941271:1 gene:ENSOCUG00000023650 transcript:ENSOCUT00000029366 gene_biotype:protein_coding transcript_biotype:protein_coding
272	57008	BKGD-214678	83.78	3	3	3		100222	ENSOCUP00000010795 pep:known_by_projection chromosome:OryCun2.0:9:72385986:72415470:-1 gene:ENSOCUG00000012534 transcript:ENSOCUT00000012537 gene_biotype:protein_coding transcript_biotype:protein_coding
154	56417	BKGD-214706	143.49	5	5	5	Carbamidomethylation; Oxidation (M)	116860	ENSOCUP00000005620 pep:known_by_projection chromosome:OryCun2.0:9:72568461:72610442:1 gene:ENSOCUG00000006498 transcript:ENSOCUT00000006500 gene_biotype:protein_coding transcript_biotype:protein_coding
234	56712	BKGD-214937	115.41	8	4	4		54976	ENSOCUP00000024969 pep:novel chromosome:OryCun2.0:2:73477039:73478609:1 gene:ENSOCUG00000022012 transcript:ENSOCUT00000027608 gene_biotype:protein_coding transcript_biotype:protein_coding
377	58239	BKGD-215001	66.84	7	2	2		13525	ENSOCUP00000001623 pep:known_by_projection chromosome:OryCun2.0:15:49913456:49914739:1 gene:ENSOCUG00000001888 transcript:ENSOCUT00000001883 gene_biotype:protein_coding transcript_biotype:protein_coding
36	55852	BKGD-215136	237.35	19	43	40	Carbamidomethylation; Oxidation (M)	224594	ENSOCUP00000011336 pep:known_by_projection chromosome:OryCun2.0:12:1278854:1313511:1 gene:ENSOCUG00000013150 transcript:ENSOCUT00000013165 gene_biotype:protein_coding transcript_biotype:protein_coding
597	57033	BKGD-215311	67	4	4	3		83737	ENSOCUP00000026434 pep:known_by_projection chromosome:OryCun2.0:16:70169004:70208111:-1 gene:ENSOCUG00000021242 transcript:ENSOCUT00000033386 gene_biotype:protein_coding transcript_biotype:protein_coding
597	57032	BKGD-215312	67	4	4	3		82823	ENSOCUP00000018025 pep:known_by_projection chromosome:OryCun2.0:16:70170509:70207607:-1 gene:ENSOCUG00000021242 transcript:ENSOCUT00000022371 gene_biotype:protein_coding transcript_biotype:protein_coding
93	56965	BKGD-215599	87.25	21	3	3		13906	ENSOCUP00000024508 pep:novel chromosome:OryCun2.0:12:10794454:10794834:-1 gene:ENSOCUG00000028089 transcript:ENSOCUT00000030987 gene_biotype:protein_coding transcript_biotype:protein_coding
377	57528	BKGD-215604	78.05	12	3	3		14119	ENSOCUP00000021838 pep:novel chromosome:OryCun2.0:12:10795225:10795617:1 gene:ENSOCUG00000023129 transcript:ENSOCUT00000027141 gene_biotype:protein_coding transcript_biotype:protein_coding
93	56977	BKGD-215614	87.25	21	3	3		13906	ENSOCUP00000017892 pep:known_by_projection chromosome:OryCun2.0:12:10804469:10804849:-1 gene:ENSOCUG00000027953 transcript:ENSOCUT00000027978 gene_biotype:protein_coding transcript_biotype:protein_coding
377	57527	BKGD-215644	78.05	12	3	3		14119	ENSOCUP00000018607 pep:novel chromosome:OryCun2.0:12:10838765:10839157:-1 gene:ENSOCUG00000026226 transcript:ENSOCUT00000022246 gene_biotype:protein_coding transcript_biotype:protein_coding
93	56961	BKGD-215648	87.25	21	3	3		13906	ENSOCUP00000016055 pep:known_by_projection chromosome:OryCun2.0:12:10839456:10839836:1 gene:ENSOCUG00000024702 transcript:ENSOCUT00000023710 gene_biotype:protein_coding transcript_biotype:protein_coding
93	56962	BKGD-215652	87.25	21	3	3		13906	ENSOCUP00000018815 pep:known_by_projection chromosome:OryCun2.0:12:10849089:10849469:-1 gene:ENSOCUG00000023928 transcript:ENSOCUT00000022483 gene_biotype:protein_coding transcript_biotype:protein_coding
377	57532	BKGD-215671	78.05	12	3	3		14135	ENSOCUP00000018241 pep:novel chromosome:OryCun2.0:12:10849810:10850202:1 gene:ENSOCUG00000024086 transcript:ENSOCUT00000025950 gene_biotype:protein_coding transcript_biotype:protein_coding
377	57526	BKGD-215699	78.05	12	3	3		14119	ENSOCUP00000012428 pep:novel chromosome:OryCun2.0:12:10866849:10867241:-1 gene:ENSOCUG00000014458 transcript:ENSOCUT00000014454 gene_biotype:protein_coding transcript_biotype:protein_coding
93	56964	BKGD-215706	87.25	21	3	3		13892	ENSOCUP00000012424 pep:novel chromosome:OryCun2.0:12:10895201:10895581:-1 gene:ENSOCUG00000014451 transcript:ENSOCUT00000014448 gene_biotype:protein_coding transcript_biotype:protein_coding
93	56975	BKGD-215718	87.25	21	3	3		13934	ENSOCUP00000012421 pep:novel chromosome:OryCun2.0:12:10913957:10914337:-1 gene:ENSOCUG00000014447 transcript:ENSOCUT00000014445 gene_biotype:protein_coding transcript_biotype:protein_coding
377	57538	BKGD-215735	78.05	12	3	3		14105	ENSOCUP00000007513 pep:known_by_projection chromosome:OryCun2.0:12:10943921:10944313:-1 gene:ENSOCUG00000024878 transcript:ENSOCUT00000008699 gene_biotype:protein_coding transcript_biotype:protein_coding
93	56960	BKGD-215748	87.25	21	3	3		13906	ENSOCUP00000024966 pep:novel chromosome:OryCun2.0:12:10944653:10945033:1 gene:ENSOCUG00000027003 transcript:ENSOCUT00000031563 gene_biotype:protein_coding transcript_biotype:protein_coding
377	57534	BKGD-215792	78.05	12	3	3		14135	ENSOCUP00000024204 pep:novel chromosome:OryCun2.0:12:11012382:11012774:-1 gene:ENSOCUG00000021306 transcript:ENSOCUT00000027515 gene_biotype:protein_coding transcript_biotype:protein_coding
93	56979	BKGD-215802	87.25	21	3	3		13950	ENSOCUP00000006407 pep:known_by_projection chromosome:OryCun2.0:12:11013103:11013483:1 gene:ENSOCUG00000027227 transcript:ENSOCUT00000007411 gene_biotype:protein_coding transcript_biotype:protein_coding
377	57537	BKGD-215810	78.05	12	3	3		14119	ENSOCUP00000023656 pep:novel chromosome:OryCun2.0:12:11020427:11020819:1 gene:ENSOCUG00000025069 transcript:ENSOCUT00000028358 gene_biotype:protein_coding transcript_biotype:protein_coding
93	56983	BKGD-215931	87.25	21	3	3		14177	ENSOCUP00000012941 pep:known_by_projection chromosome:OryCun2.0:12:11283119:11283502:1 gene:ENSOCUG00000027410 transcript:ENSOCUT00000015059 gene_biotype:protein_coding transcript_biotype:protein_coding
377	57541	BKGD-215941	78.05	12	3	3		14221	ENSOCUP00000009699 pep:known_by_projection chromosome:OryCun2.0:12:11289233:11289628:1 gene:ENSOCUG00000011271 transcript:ENSOCUT00000011268 gene_biotype:protein_coding transcript_biotype:protein_coding
347	57494	BKGD-215954	59.82	16	2	2		12654	ENSOCUP00000008978 pep:known_by_projection chromosome:OryCun2.0:3:96996074:97001169:1 gene:ENSOCUG00000010425 transcript:ENSOCUT00000010423 gene_biotype:protein_coding transcript_biotype:protein_coding
708	57514	BKGD-216046	54.52	11	2	2		16930	ENSOCUP00000017498 pep:known_by_projection chromosome:OryCun2.0:4:39724453:39727814:1 gene:ENSOCUG00000017371 transcript:ENSOCUT00000030080 gene_biotype:protein_coding transcript_biotype:protein_coding
708	56856	BKGD-216047	102.4	29	3	3	Carbamidomethylation	16961	ENSOCUP00000014926 pep:known_by_projection chromosome:OryCun2.0:4:39724453:39727814:1 gene:ENSOCUG00000017371 transcript:ENSOCUT00000017368 gene_biotype:protein_coding transcript_biotype:protein_coding
114	57173	BKGD-216483	81.27	2	2	2	Carbamidomethylation	75021	ENSOCUP00000018723 pep:known_by_projection chromosome:OryCun2.0:14:126708859:126792243:1 gene:ENSOCUG00000025358 transcript:ENSOCUT00000021423 gene_biotype:protein_coding transcript_biotype:protein_coding
234	56370	BKGD-216626	138.67	12	6	6		60533	ENSOCUP00000005273 pep:known chromosome:OryCun2.0:4:40143111:40148069:-1 gene:ENSOCUG00000006090 transcript:ENSOCUT00000006090 gene_biotype:protein_coding transcript_biotype:protein_coding
31	55731	BKGD-216746	357.89	73	49	36	Carbamidomethylation; Oxidation (M)	68965	ENSOCUP00000014006 pep:known chromosome:OryCun2.0:15:76682887:76705915:-1 gene:ENSOCUG00000016287 transcript:ENSOCUT00000016292 gene_biotype:protein_coding transcript_biotype:protein_coding
280	57080	BKGD-216918	100.34	2	3	3		192804	ENSOCUP00000006093 pep:known chromosome:OryCun2.0:12:20819987:20833578:1 gene:ENSOCUG00000007039 transcript:ENSOCUT00000007046 gene_biotype:protein_coding transcript_biotype:protein_coding
669	57328	BKGD-217205	41.57	1	2	2	Carbamidomethylation	267278	ENSOCUP00000008718 pep:known chromosome:OryCun2.0:7:156703390:156770766:-1 gene:ENSOCUG00000010104 transcript:ENSOCUT00000010116 gene_biotype:protein_coding transcript_biotype:protein_coding
604	57068	BKGD-217310	88.52	4	3	3	Carbamidomethylation	78405	ENSOCUP00000005640 pep:known_by_projection chromosome:OryCun2.0:19:29981076:29988618:1 gene:ENSOCUG00000006526 transcript:ENSOCUT00000006526 gene_biotype:protein_coding transcript_biotype:protein_coding
151	57486	BKGD-217314	102.22	13	2	2	Carbamidomethylation	16467	ENSOCUP00000009926 pep:novel chromosome:OryCun2.0:4:48335540:48341218:1 gene:ENSOCUG00000011546 transcript:ENSOCUT00000011542 gene_biotype:protein_coding transcript_biotype:protein_coding
151	56992	BKGD-217330	111.66	17	3	2	Carbamidomethylation	16525	ENSOCUP00000011947 pep:known chromosome:OryCun2.0:4:48376630:48382989:1 gene:ENSOCUG00000013891 transcript:ENSOCUT00000013890 gene_biotype:protein_coding transcript_biotype:protein_coding
759	57184	BKGD-217894	53.33	2	2	2		109801	ENSOCUP00000011096 pep:novel chromosome:OryCun2.0:19:37474894:37582234:1 gene:ENSOCUG00000012881 transcript:ENSOCUT00000012892 gene_biotype:protein_coding transcript_biotype:protein_coding
6	55828	BKGD-218501	275.8	31	30	4	Oxidation (M)	58124	ENSOCUP00000010085 pep:known_by_projection chromosome:OryCun2.0:19:41885189:41888685:-1 gene:ENSOCUG00000011731 transcript:ENSOCUT00000011730 gene_biotype:protein_coding transcript_biotype:protein_coding
522	57116	BKGD-218634	78.84	16	2	2		16838	ENSOCUP00000001814 pep:known chromosome:OryCun2.0:2:139151393:139167390:1 gene:ENSOCUG00000002107 transcript:ENSOCUT00000002104 gene_biotype:protein_coding transcript_biotype:protein_coding
98	55757	BKGD-218678	257.4	38	25	14	Carbamidomethylation; Oxidation (M)	81792	ENSOCUP00000010375 pep:known_by_projection chromosome:OryCun2.0:19:42674772:42688146:-1 gene:ENSOCUG00000012063 transcript:ENSOCUT00000012059 gene_biotype:protein_coding transcript_biotype:protein_coding
773	57386	BKGD-219866	86.95	6	2	2		53616	ENSOCUP00000018764 pep:known_by_projection chromosome:OryCun2.0:10:44759637:44799768:-1 gene:ENSOCUG00000021803 transcript:ENSOCUT00000028174 gene_biotype:protein_coding transcript_biotype:protein_coding
377	58241	BKGD-219904	66.84	7	2	2		13637	ENSOCUP00000007030 pep:known chromosome:OryCun2.0:10:45153371:45160938:-1 gene:ENSOCUG00000008133 transcript:ENSOCUT00000008132 gene_biotype:protein_coding transcript_biotype:protein_coding
277	56782	BKGD-219959	105.22	12	3	3	Carbamidomethylation	32343	ENSOCUP00000026710 pep:novel chromosome:OryCun2.0:12:121799079:121818055:1 gene:ENSOCUG00000001813 transcript:ENSOCUT00000033663 gene_biotype:protein_coding transcript_biotype:protein_coding
277	56426	BKGD-219960	139.38	18	5	5	Carbamidomethylation	36190	ENSOCUP00000001559 pep:known chromosome:OryCun2.0:12:121799290:121811748:1 gene:ENSOCUG00000001813 transcript:ENSOCUT00000001813 gene_biotype:protein_coding transcript_biotype:protein_coding
448	57293	BKGD-221286	76.29	13	2	2		16142	ENSOCUP00000000491 pep:known chromosome:OryCun2.0:1:146236498:146238305:-1 gene:ENSOCUG00000000568 transcript:ENSOCUT00000000567 gene_biotype:protein_coding transcript_biotype:protein_coding
389	56837	BKGD-222356	97.74	11	3	3	Carbamidomethylation	26585	ENSOCUP00000013058 pep:known_by_projection chromosome:OryCun2.0:13:39652821:39653672:-1 gene:ENSOCUG00000015200 transcript:ENSOCUT00000015193 gene_biotype:protein_coding transcript_biotype:protein_coding
93	56967	BKGD-222436	87.25	21	3	3		13920	ENSOCUP00000003002 pep:known_by_projection chromosome:OryCun2.0:13:42144544:42144924:1 gene:ENSOCUG00000023535 transcript:ENSOCUT00000003462 gene_biotype:protein_coding transcript_biotype:protein_coding
377	57535	BKGD-222437	78.05	12	3	3		14095	ENSOCUP00000015179 pep:novel chromosome:OryCun2.0:13:42158889:42159281:-1 gene:ENSOCUG00000025918 transcript:ENSOCUT00000017674 gene_biotype:protein_coding transcript_biotype:protein_coding
93	56972	BKGD-222440	87.25	21	3	3		13920	ENSOCUP00000017048 pep:known_by_projection chromosome:OryCun2.0:13:42189836:42190216:1 gene:ENSOCUG00000024543 transcript:ENSOCUT00000021217 gene_biotype:protein_coding transcript_biotype:protein_coding
583	57624	BKGD-222761	51.71	10	2	2		18150	ENSOCUP00000022533 pep:novel chromosome:OryCun2.0:13:88038878:88039348:1 gene:ENSOCUG00000015239 transcript:ENSOCUT00000015233 gene_biotype:protein_coding transcript_biotype:protein_coding
326	56256	BKGD-222969	131.41	32	7	5	Oxidation (M)	22152	ENSOCUP00000005148 pep:known_by_projection chromosome:OryCun2.0:13:121126613:121135638:1 gene:ENSOCUG00000005951 transcript:ENSOCUT00000005947 gene_biotype:protein_coding transcript_biotype:protein_coding
205	56405	BKGD-223290	124.76	16	8	3	Carbamidomethylation; Oxidation (M)	47925	ENSOCUP00000026694 pep:known_by_projection chromosome:OryCun2.0:13:141106884:141121257:1 gene:ENSOCUG00000010086 transcript:ENSOCUT00000033647 gene_biotype:protein_coding transcript_biotype:protein_coding
205	56310	BKGD-223291	129.63	18	9	4	Carbamidomethylation; Oxidation (M)	47273	ENSOCUP00000008689 pep:known_by_projection chromosome:OryCun2.0:13:141110352:141121233:1 gene:ENSOCUG00000010086 transcript:ENSOCUT00000010086 gene_biotype:protein_coding transcript_biotype:protein_coding

## Sheet: OVPOS-HUM-PEPTIDES
OVOL Peptides (Raw PEAKS output summary)
Protein Group	Protein ID	Protein Accession	Protein Description	Peptide	PepSequence	Unique	PEAKS Score (-10lgP)	Mass	ppm	m/z	z	Retention Time	Scan #	# Detected Spectra	Start Position (aa)	End Position (aa)	Post-translational Modifications	OVOL PEPTIDE SHARED W BKGD PROTEIN
641	57435	3	OVOC100 OVP13020 WBGene00236909 status:Predicted	K.EDVTVVDPK.T	EDVTVVDPK	Y	59.49	1000.51	-10.6	501.256	2	174.8	107269	3	113	121	N	-
641	57435	3	OVOC100 OVP13020 WBGene00236909 status:Predicted	K.SLDAIVEESISM(+15.99)VK.L	SLDAIVEESISM(+15.99)VK	Y	36.59	1535.78	-10	768.887	2	534.27	313129	1	125	138	Y	-
354	56131	7	OVOC10002 OVP04557 WBGene00246811 status:Predicted	K.IGILGGTGLEDPK.I	IGILGGTGLEDPK	Y	64.8	1268.7	-9.4	635.35	2	383.4	226757	3	5	17	N	-
354	56131	7	OVOC10002 OVP04557 WBGene00246811 status:Predicted	K.VGDNTC(+57.02)ILLAR.H	VGDNTC(+57.02)ILLAR	Y	53.76	1230.64	-6.4	616.323	2	309.49	184441	1	43	53	Y	-
354	56131	7	OVOC10002 OVP04557 WBGene00246811 status:Predicted	K.VSVDLVAQR.M	VSVDLVAQR	Y	50.91	985.556	0.1	493.785	2	257.48	154638	2	223	231	N	-
354	56131	7	OVOC10002 OVP04557 WBGene00246811 status:Predicted	R.VNTPFGLPSDALIEGK.V	VNTPFGLPSDALIEGK	Y	48.05	1656.87	-6.9	829.438	2	510.97	299788	1	27	42	N	-
354	56131	7	OVOC10002 OVP04557 WBGene00246811 status:Predicted	R.QVLITSAEELK.Y	QVLITSAEELK	Y	40.37	1229.69	-7.6	615.846	2	331.36	196962	2	143	153	N	-
354	56131	7	OVOC10002 OVP04557 WBGene00246811 status:Predicted	K.TGTAIC(+57.02)IEGPR.Y	TGTAIC(+57.02)IEGPR	Y	40.09	1173.58	-21	587.785	2	248.17	149287	2	159	169	Y	-
354	56131	7	OVOC10002 OVP04557 WBGene00246811 status:Predicted	K.TLFVTAIK.K	TLFVTAIK	Y	39.08	891.543	-8.2	446.775	2	349.42	207358	2	241	248	N	-
354	56131	7	OVOC10002 OVP04557 WBGene00246811 status:Predicted	R.AESELYR.S	AESELYR	Y	27.52	866.413	-12.9	434.208	2	108.25	69093	1	174	180	N	-
84	55827	31	OVOC10026 OVP02420 WBGene00246835 status:Predicted	R.GNPTVEVDLTTEK.G	GNPTVEVDLTTEK	N	83.39	1401.7	-8.6	701.851	2	288.17	172212	8	16	28	N	-
84	55827	31	OVOC10026 OVP02420 WBGene00246835 status:Predicted	K.VSIAMDC(+57.02)AASEYYK.E	VSIAMDC(+57.02)AASEYYK	N	81.4	1606.7	-7.7	804.351	2	356.41	211315	10	240	253	Y	-
84	55827	31	OVOC10026 OVP02420 WBGene00246835 status:Predicted	K.VSIAM(+15.99)DC(+57.02)AASEYYK.E	VSIAM(+15.99)DC(+57.02)AASEYYK	N	78.03	1622.7	-7.4	812.349	2	290.33	173434	4	240	253	Y	-
84	55827	31	OVOC10026 OVP02420 WBGene00246835 status:Predicted	R.AAVPSGASTGVHEALELR.D	AAVPSGASTGVHEALELR	Y	71.48	1763.92	-10.1	588.973	3	347.71	206349	1	33	50	N	-
84	55827	31	OVOC10026 OVP02420 WBGene00246835 status:Predicted	R.KNGWGVMVSHR.S	KNGWGVMVSHR	N	67.12	1269.64	-7.9	424.217	3	184.68	112925	4	365	375	N	-
84	55827	31	OVOC10026 OVP02420 WBGene00246835 status:Predicted	K.VNQIGTVTESIEAANLAR.K	VNQIGTVTESIEAANLAR	Y	65.54	1884.99	-15.9	629.327	3	463.33	272524	1	347	364	N	-
84	55827	31	OVOC10026 OVP02420 WBGene00246835 status:Predicted	K.NGWGVMVSHR.S	NGWGVMVSHR	N	64.48	1141.55	-6.1	381.52	3	242.46	146052	4	366	375	N	Y
84	55827	31	OVOC10026 OVP02420 WBGene00246835 status:Predicted	K.NINEQIAPALIAK.K	NINEQIAPALIAK	Y	63.82	1393.79	-8.2	697.898	2	374.03	221408	1	68	80	N	-
84	55827	31	OVOC10026 OVP02420 WBGene00246835 status:Predicted	R.YGLDATAVGDEGGFAPN.I	YGLDATAVGDEGGFAPN	N	62.7	1652.73	-11.9	827.363	2	422.93	249387	4	200	216	N	-
84	55827	31	OVOC10026 OVP02420 WBGene00246835 status:Predicted	R.IEEELGTSAVYAGK.K	IEEELGTSAVYAGK	Y	54.53	1465.73	-6.5	733.867	2	292.27	174542	1	416	429	N	-
84	55827	31	OVOC10026 OVP02420 WBGene00246835 status:Predicted	K.AC(+57.02)NC(+57.02)LLLK.V	AC(+57.02)NC(+57.02)LLLK	N	51.84	990.499	-6.9	496.253	2	236.87	142824	6	339	346	Y	-
84	55827	31	OVOC10026 OVP02420 WBGene00246835 status:Predicted	A.MDC(+57.02)AASEYYK.E	MDC(+57.02)AASEYYK	N	50.7	1236.48	-8.4	619.242	2	198.5	120814	2	244	253	Y	-
84	55827	31	OVOC10026 OVP02420 WBGene00246835 status:Predicted	K.YIAELADIK.E	YIAELADIK	Y	45.75	1034.56	-8.2	518.285	2	351.55	208572	2	133	141	N	-
84	55827	31	OVOC10026 OVP02420 WBGene00246835 status:Predicted	R.MGSEVYHYLK.A	MGSEVYHYLK	Y	41.87	1225.58	-7.5	409.531	3	270.09	161905	1	184	193	N	-
84	55827	31	OVOC10026 OVP02420 WBGene00246835 status:Predicted	K.YNQILR.I	YNQILR	N	41.79	805.445	-10.3	403.725	2	158.06	97672	8	410	415	N	Y
84	55827	31	OVOC10026 OVP02420 WBGene00246835 status:Predicted	K.ILLELDGTENK.S	ILLELDGTENK	Y	40.97	1243.67	-14.4	622.831	2	350.01	207667	1	93	103	N	-
84	55827	31	OVOC10026 OVP02420 WBGene00246835 status:Predicted	K.NGWGVM(+15.99)VSHR.S	NGWGVM(+15.99)VSHR	N	38.94	1157.54	-5.2	386.852	3	190.09	116051	2	366	375	Y	Y
84	55827	31	OVOC10026 OVP02420 WBGene00246835 status:Predicted	K.KAC(+57.02)NC(+57.02)LLLK.V	KAC(+57.02)NC(+57.02)LLLK	N	36.85	1118.59	-5.1	373.87	3	177.97	109083	2	338	346	Y	-
84	55827	31	OVOC10026 OVP02420 WBGene00246835 status:Predicted	N.AILGVSLAVC(+57.02)K.A	AILGVSLAVC(+57.02)K	N	36.73	1129.65	-13.5	565.826	2	419.5	247459	2	110	120	Y	Y
84	55827	31	OVOC10026 OVP02420 WBGene00246835 status:Predicted	Q.IVGDDLTVTNPK.R	IVGDDLTVTNPK	N	34.76	1270.68	-4.1	636.343	2	264.58	158682	1	318	329	N	-
84	55827	31	OVOC10026 OVP02420 WBGene00246835 status:Predicted	K.FRNPQA	FRNPQA	N	25.28	731.371	-9	366.69	2	81.78	53936	7	431	436	N	-
84	55827	31	OVOC10026 OVP02420 WBGene00246835 status:Predicted	L.GVSLAVC(+57.02)K.A	GVSLAVC(+57.02)K	N	22.99	832.448	-11.6	417.226	2	191.68	116960	2	113	120	Y	Y
84	55827	31	OVOC10026 OVP02420 WBGene00246835 status:Predicted	K.SIPLYK.Y	SIPLYK	Y	21.11	719.422	-13.7	360.713	2	208.77	126757	2	127	132	N	-
84	55827	31	OVOC10026 OVP02420 WBGene00246835 status:Predicted	K.LAMQEF.M	LAMQEF	N	21.08	737.342	-10.1	369.675	2	337.75	200689	3	163	168	N	Y
466	56304	73	OVOC10067 OVP13228 WBGene00246876 status:Partially_confirmed	K.NAQALDQGAYTC(+57.02)EAINVK.G	NAQALDQGAYTC(+57.02)EAINVK	Y	86.44	1964.93	-4.4	655.98	3	336.65	199999	1	339	356	Y	-
466	56304	73	OVOC10067 OVP13228 WBGene00246876 status:Partially_confirmed	R.C(+57.02)TQLSEGGLGTLTVK.N	C(+57.02)TQLSEGGLGTLTVK	Y	49.75	1562.8	-9.2	782.399	2	361.35	214139	1	324	338	Y	-
466	56304	73	OVOC10067 OVP13228 WBGene00246876 status:Partially_confirmed	R.VLATPDC(+57.02)IVR.I	VLATPDC(+57.02)IVR	Y	43.77	1142.61	-8.8	572.308	2	290.39	173523	1	359	368	Y	-
466	56304	73	OVOC10067 OVP13228 WBGene00246876 status:Partially_confirmed	R.IVLTAGEPLEVK.C	IVLTAGEPLEVK	Y	43.57	1267.74	-10.1	634.87	2	376.29	222714	1	2083	2094	N	-
466	56304	73	OVOC10067 OVP13228 WBGene00246876 status:Partially_confirmed	K.AVAVPEPYINWR.L	AVAVPEPYINWR	Y	40.7	1413.74	-16.7	707.866	2	452.36	266255	2	301	312	N	-
466	56304	73	OVOC10067 OVP13228 WBGene00246876 status:Partially_confirmed	R.SC(+57.02)EPNEFK.C	SC(+57.02)EPNEFK	Y	39.13	1009.42	-5.8	505.713	2	115.71	73337	1	195	202	Y	-
670	57053	110	OVOC10103 OVP13639 WBGene00246912 locus:Ovo-nep-11 status:Predicted	R.VLLETNVAPK.S	VLLETNVAPK	Y	36.3	1082.63	0.5	542.324	2	266.16	159591	1	201	210	N	-
670	57053	110	OVOC10103 OVP13639 WBGene00246912 locus:Ovo-nep-11 status:Predicted	K.FAETVVPEDDRR.N	FAETVVPEDDRR	Y	35.42	1432.69	-5.4	478.57	3	218.69	132418	1	365	376	N	-
670	57053	110	OVOC10103 OVP13639 WBGene00246912 locus:Ovo-nep-11 status:Predicted	R.MIVNLQEAFK.E	MIVNLQEAFK	Y	23.47	1191.63	-14	596.815	2	452.31	266248	1	520	529	N	-
375	56667	150	OVOC10141 OVP03651 WBGene00246950 status:Confirmed	R.TEITAC(+57.02)LAPGGFR.L	TEITAC(+57.02)LAPGGFR	Y	74.59	1391.69	-9.4	696.844	2	378.27	223829	3	52	64	Y	-
375	56667	150	OVOC10141 OVP03651 WBGene00246950 status:Confirmed	R.KPGGVVEFAYR.S	KPGGVVEFAYR	Y	57.43	1221.65	-3.2	408.223	3	260.95	156654	2	83	93	N	-
375	56667	150	OVOC10141 OVP03651 WBGene00246950 status:Confirmed	K.VYGNGDTWIHK.N	VYGNGDTWIHK	Y	51.57	1288.62	-5.9	430.545	3	227.16	137266	1	26	36	N	-
375	56667	150	OVOC10141 OVP03651 WBGene00246950 status:Confirmed	P.GGVVEFAYR.S	GGVVEFAYR	Y	40.44	996.503	-7.6	499.255	2	301.64	179985	2	85	93	N	-
375	56667	150	OVOC10141 OVP03651 WBGene00246950 status:Confirmed	K.NFVFM(+15.99)C(+57.02)EK.Y	NFVFM(+15.99)C(+57.02)EK	Y	29.3	1089.46	-5.6	545.735	2	270.54	162113	5	37	44	Y	-
399	56690	227	OVOC10221 OVP06631 WBGene00247030 status:Predicted	K.IPC(+57.02)C(+57.02)EPFIFK.I	IPC(+57.02)C(+57.02)EPFIFK	Y	61.62	1309.62	-8.4	655.812	2	428.53	252620	3	84	93	Y	-
399	56690	227	OVOC10221 OVP06631 WBGene00247030 status:Predicted	R.NTSDTEILER.S	NTSDTEILER	Y	44.72	1176.56	-3.5	589.286	2	200.63	122019	2	184	193	N	-
399	56690	227	OVOC10221 OVP06631 WBGene00247030 status:Predicted	K.EVEFPNDK.I	EVEFPNDK	Y	42.63	976.45	-17.4	489.224	2	180.14	110302	3	129	136	N	-
399	56690	227	OVOC10221 OVP06631 WBGene00247030 status:Predicted	K.C(+57.02)LLMEK.I	C(+57.02)LLMEK	Y	35.36	792.387	-10.9	397.197	2	192.4	117365	3	97	102	Y	-
90	56016	257	OVOC1025 OVP00494 WBGene00237834 status:Predicted	R.TTKKDPQEELDIITEK.L	TTKKDPQEELDIITEK	Y	88.96	1886.98	-5.4	629.998	3	298.25	177972	3	92	107	N	-
90	56016	257	OVOC1025 OVP00494 WBGene00237834 status:Predicted	K.KDPQEELDIITEK.L	KDPQEELDIITEK	Y	81.71	1556.79	-7	519.935	3	340.58	202306	6	95	107	N	-
90	56016	257	OVOC1025 OVP00494 WBGene00237834 status:Predicted	K.ANFNETKDVLVAVAEDR.A	ANFNETKDVLVAVAEDR	Y	79.82	1889.95	-8.7	630.985	3	454.82	267672	3	73	89	N	-
90	56016	257	OVOC1025 OVP00494 WBGene00237834 status:Predicted	K.DPQEELDIITEK.L	DPQEELDIITEK	Y	78.44	1428.7	-15.3	715.346	2	403.89	238467	3	96	107	N	-
90	56016	257	OVOC1025 OVP00494 WBGene00237834 status:Predicted	K.FGNASAVEMTGK.N	FGNASAVEMTGK	Y	77.94	1210.57	-7.9	606.285	2	220.74	133532	4	26	37	N	-
90	56016	257	OVOC1025 OVP00494 WBGene00237834 status:Predicted	K.LGREDIVEQTGYVAAYK.N	LGREDIVEQTGYVAAYK	Y	75.64	1910.97	-6.1	637.995	3	352.85	209286	3	155	171	N	-
90	56016	257	OVOC1025 OVP00494 WBGene00237834 status:Predicted	K.NITTTMTGIAFSK.I	NITTTMTGIAFSK	Y	70.65	1383.71	-12.2	692.852	2	418.99	247156	3	53	65	N	-
90	56016	257	OVOC1025 OVP00494 WBGene00237834 status:Predicted	K.DVLVAVAEDR.A	DVLVAVAEDR	Y	65.34	1085.57	-6.8	543.789	2	311.05	185346	5	80	89	N	-
90	56016	257	OVOC1025 OVP00494 WBGene00237834 status:Predicted	K.ASADGVYNR.L	ASADGVYNR	Y	63.69	951.441	-6.4	476.725	2	82.54	54343	3	122	130	N	-
90	56016	257	OVOC1025 OVP00494 WBGene00237834 status:Predicted	K.FGNASAVEM(+15.99)TGK.N	FGNASAVEM(+15.99)TGK	Y	62.18	1226.56	-5.1	614.284	2	156.05	96463	2	26	37	Y	-
90	56016	257	OVOC1025 OVP00494 WBGene00237834 status:Predicted	R.EDIVEQTGYVAAYK.N	EDIVEQTGYVAAYK	Y	56.91	1584.77	-7.3	793.385	2	347.6	206255	1	158	171	N	-
90	56016	257	OVOC1025 OVP00494 WBGene00237834 status:Predicted	K.NITTTM(+15.99)TGIAFSK.I	NITTTM(+15.99)TGIAFSK	Y	55.29	1399.7	-6.4	700.854	2	302.65	180500	3	53	65	Y	-
90	56016	257	OVOC1025 OVP00494 WBGene00237834 status:Predicted	K.ANFNETK.D	ANFNETK	Y	49.7	822.387	-6.3	412.198	2	37.37	28385	6	73	79	N	-
90	56016	257	OVOC1025 OVP00494 WBGene00237834 status:Predicted	K.DGGVIDNK.N	DGGVIDNK	Y	48.28	816.398	-9.7	409.202	2	42.23	31215	7	45	52	N	-
90	56016	257	OVOC1025 OVP00494 WBGene00237834 status:Predicted	K.LGREDIVEQTGY.V	LGREDIVEQTGY	Y	44.28	1378.67	-7.7	690.338	2	299.28	178582	1	155	166	N	-
90	56016	257	OVOC1025 OVP00494 WBGene00237834 status:Predicted	R.WEGFVK.F	WEGFVK	Y	38.64	764.386	-7.7	383.197	2	261.13	156756	4	20	25	N	-
90	56016	257	OVOC1025 OVP00494 WBGene00237834 status:Predicted	K.LEAPSLK.G	LEAPSLK	Y	38.12	756.438	-9.5	379.223	2	209.85	127364	5	111	117	N	-
90	56016	257	OVOC1025 OVP00494 WBGene00237834 status:Predicted	K.LEAPSLKG.V	LEAPSLKG	Y	30.92	813.46	-6.3	407.735	2	220.8	133626	3	111	118	N	-
90	56016	257	OVOC1025 OVP00494 WBGene00237834 status:Predicted	K.LGREDIVEQTG.Y	LGREDIVEQTG	Y	30.47	1215.61	-6.1	608.808	2	210.15	127479	2	155	165	N	-
90	56016	257	OVOC1025 OVP00494 WBGene00237834 status:Predicted	K.NITTTMTGIAF.S	NITTTMTGIAF	Y	29.45	1168.58	-16.8	585.287	2	512.64	300787	2	53	63	N	-
90	56016	257	OVOC1025 OVP00494 WBGene00237834 status:Predicted	K.FKWDGK.E	FKWDGK	Y	26.69	779.397	-5.8	390.703	2	151.7	94033	1	9	14	N	-
642	57437	271	OVOC10263 OVP06163 WBGene00247072 status:Predicted	K.SGALYTNSK.L	SGALYTNSK	Y	52.66	939.466	-9	470.736	2	72.32	48486	2	42	50	N	-
642	57437	271	OVOC10263 OVP06163 WBGene00247072 status:Predicted	K.NTVALSALK.N	NTVALSALK	Y	35.88	915.539	-9.5	458.772	2	250.97	150902	2	100	108	N	-
210	55948	272	OVOC10264 OVP06764 WBGene00247073 locus:Ovo-lec-2 status:Confirmed	K.YYPVPYESGLSGEGLVPGK.S	YYPVPYESGLSGEGLVPGK	Y	79.77	2010.99	-10.6	671.331	3	471.07	276962	3	147	165	N	-
210	55948	272	OVOC10264 OVP06764 WBGene00247073 locus:Ovo-lec-2 status:Confirmed	R.FTINLHNTSADFSGNDVPLHISVR.F	FTINLHNTSADFSGNDVPLHISVR	Y	68.7	2653.32	-13.7	664.329	4	510.06	299286	2	40	63	N	-
210	55948	272	OVOC10264 OVP06764 WBGene00247073 locus:Ovo-lec-2 status:Confirmed	R.NSLIAGEWGNEER.E	NSLIAGEWGNEER	Y	67.65	1473.68	-9.6	492.231	3	333.35	198165	4	207	219	N	-
210	55948	272	OVOC10264 OVP06764 WBGene00247073 locus:Ovo-lec-2 status:Confirmed	K.SLLIFATPEKK.G	SLLIFATPEKK	Y	65.81	1245.73	-9	416.248	3	367.19	217556	3	166	176	N	-
210	55948	272	OVOC10264 OVP06764 WBGene00247073 locus:Ovo-lec-2 status:Confirmed	R.NSLIAGEWGNEEREGK.M	NSLIAGEWGNEEREGK	Y	59.99	1787.84	2.3	596.957	3	295.22	176257	1	207	222	N	-
210	55948	272	OVOC10264 OVP06764 WBGene00247073 locus:Ovo-lec-2 status:Confirmed	K.YTIYVDQK.E	YTIYVDQK	Y	59.41	1028.52	-8.9	515.262	2	228.41	137979	2	106	113	N	-
210	55948	272	OVOC10264 OVP06764 WBGene00247073 locus:Ovo-lec-2 status:Confirmed	R.SKLTESFEPGQTLLVK.G	SKLTESFEPGQTLLVK	Y	50.28	1775.97	-13.1	592.989	3	398.91	235648	1	15	30	N	-
210	55948	272	OVOC10264 OVP06764 WBGene00247073 locus:Ovo-lec-2 status:Confirmed	K.IVFNTFSK.G	IVFNTFSK	Y	44.5	954.518	-8	478.262	2	309.27	184334	4	69	76	N	-
210	55948	272	OVOC10264 OVP06764 WBGene00247073 locus:Ovo-lec-2 status:Confirmed	K.SLLIFATPEK.K	SLLIFATPEK	Y	44.09	1117.64	-16.5	559.817	2	439.82	259080	3	166	175	N	-
210	55948	272	OVOC10264 OVP06764 WBGene00247073 locus:Ovo-lec-2 status:Confirmed	K.GDDIDIR.I	GDDIDIR	Y	38.55	802.382	-6.6	402.196	2	152.25	94337	2	92	98	N	-
210	55948	272	OVOC10264 OVP06764 WBGene00247073 locus:Ovo-lec-2 status:Confirmed	R.FHINLLK.K	FHINLLK	Y	38.28	883.528	-8	442.768	2	330.7	196649	1	180	186	N	-
210	55948	272	OVOC10264 OVP06764 WBGene00247073 locus:Ovo-lec-2 status:Confirmed	R.YATYAHR.L	YATYAHR	Y	32.67	880.419	-9.9	441.212	2	53.48	37678	1	251	257	N	-
210	55948	272	OVOC10264 OVP06764 WBGene00247073 locus:Ovo-lec-2 status:Confirmed	K.KGDDIDIR.I	KGDDIDIR	Y	32	930.477	-7	466.243	2	110.22	70209	2	91	98	N	-
210	55948	272	OVOC10264 OVP06764 WBGene00247073 locus:Ovo-lec-2 status:Confirmed	K.GEWGKEER.K	GEWGKEER	N	31.02	989.457	-5.3	495.733	2	58.65	40610	1	77	84	N	-
474	56756	305	OVOC10296 OVP06890 WBGene00247105 locus:Ovo-casy-1 status:Partially_confirmed	R.EDGTIVDVNPK.L	EDGTIVDVNPK	Y	50.98	1185.59	-1.4	593.8	2	224.17	135551	1	55	65	N	-
474	56756	305	OVOC10296 OVP06890 WBGene00247105 locus:Ovo-casy-1 status:Partially_confirmed	K.VDGVIPLK.F	VDGVIPLK	Y	42.22	839.512	-4.8	420.761	2	271.71	162817	3	365	372	N	-
474	56756	305	OVOC10296 OVP06890 WBGene00247105 locus:Ovo-casy-1 status:Partially_confirmed	K.TGAPMLPDIK.I	TGAPMLPDIK	Y	40.24	1041.55	-19.4	521.774	2	336.56	199988	1	649	658	N	-
680	56914	357	OVOC10346 OVP13554 WBGene00247155 status:Predicted	K.MRPDGTVMLGR.D	MRPDGTVMLGR	Y	33.12	1231.62	-8.5	411.543	3	227.28	137363	1	65	75	N	-
680	56914	357	OVOC10346 OVP13554 WBGene00247155 status:Predicted	K.VFLSSLDIK.Q	VFLSSLDIK	Y	32.07	1020.59	-12.6	511.294	2	421.05	248367	1	96	104	N	-
680	56914	357	OVOC10346 OVP13554 WBGene00247155 status:Predicted	R.INTGNIQR.H	INTGNIQR	Y	29.18	914.493	-13.2	458.248	2	114.72	72824	1	24	31	N	-
665	57069	391	OVOC10382 OVP10894 WBGene00247191 locus:Ovo-ostb-1 status:Predicted	K.AADDQTLTLTK.Y	AADDQTLTLTK	Y	57.82	1175.6	-4.1	588.807	2	206.6	125452	1	60	70	N	-
665	57069	391	OVOC10382 OVP10894 WBGene00247191 locus:Ovo-ostb-1 status:Predicted	K.ISQANPILFR.G	ISQANPILFR	Y	37.93	1157.66	-4.7	579.832	2	342.6	203430	1	173	182	N	-
665	57069	391	OVOC10382 OVP10894 WBGene00247191 locus:Ovo-ostb-1 status:Predicted	H.IVSIINAGK.I	IVSIINAGK	Y	22.67	913.56	-6.2	457.784	2	290	173319	1	20	28	N	-
713	57418	457	OVOC10447 OVP08126 WBGene00247256 status:Predicted	R.NPFEGHVFAK.G	NPFEGHVFAK	Y	51.53	1144.57	-2.5	382.529	3	257.95	154936	2	48	57	N	-
713	57418	457	OVOC10447 OVP08126 WBGene00247256 status:Predicted	K.GSYNNQDC(+57.02)R.S	GSYNNQDC(+57.02)R	Y	43.13	1112.43	-8	557.218	2	0.69	6881	1	58	66	Y	-
422	56986	543	OVOC10529 OVP04737 WBGene00247338 status:Predicted	K.VFQNLLQNK.L	VFQNLLQNK	Y	56.47	1102.61	-7.4	552.31	2	314.58	187368	4	77	85	N	-
422	56986	543	OVOC10529 OVP04737 WBGene00247338 status:Predicted	R.SAVHVM(+15.99)NMK.V	SAVHVM(+15.99)NMK	Y	48.23	1031.49	-8	516.748	2	81.91	53940	2	68	76	Y	-
422	56986	543	OVOC10529 OVP04737 WBGene00247338 status:Predicted	K.YLDYNKK.G	YLDYNKK	Y	27.7	942.481	-5.9	472.245	2	92.11	59800	2	90	96	N	-
422	56986	543	OVOC10529 OVP04737 WBGene00247338 status:Predicted	K.YLDYNK.K	YLDYNK	Y	26.36	814.386	0	408.2	2	130.23	81712	2	90	95	N	-
484	56519	603	OVOC10592 OVP03564 WBGene00247401 status:Predicted	R.QAC(+57.02)TVTHGTSGISIVNK.L	QAC(+57.02)TVTHGTSGISIVNK	Y	61.15	1771.89	-4.4	591.634	3	227.77	137578	1	40	56	Y	-
484	56519	603	OVOC10592 OVP03564 WBGene00247401 status:Predicted	R.TAYSSQSGNMEK.F	TAYSSQSGNMEK	Y	54.92	1301.56	-8.1	651.78	2	92.83	60208	1	129	140	N	-
484	56519	603	OVOC10592 OVP03564 WBGene00247401 status:Predicted	K.FQPGQNFR.H	FQPGQNFR	Y	36.65	992.483	-9.7	497.244	2	196.02	119390	2	141	148	N	-
484	56519	603	OVOC10592 OVP03564 WBGene00247401 status:Predicted	K.TFNYYK.S	TFNYYK	Y	31.72	834.391	-10.4	418.199	2	184.66	112924	2	215	220	N	-
484	56519	603	OVOC10592 OVP03564 WBGene00247401 status:Predicted	K.SYSISPK.V	SYSISPK	Y	30.29	780.402	-5.8	391.206	2	129.16	81107	1	30	36	N	-
265	56556	608	OVOC10597 OVP06927 WBGene00247406 locus:Ovo-ifb-1 status:Partially_confirmed	K.GNITIAEC(+57.02)DPNGK.F	GNITIAEC(+57.02)DPNGK	Y	75.34	1387.64	-8.1	694.822	2	207.69	126060	3	513	525	Y	-
265	56556	608	OVOC10597 OVP06927 WBGene00247406 locus:Ovo-ifb-1 status:Partially_confirmed	R.EIVYTIPPNTILK.A	EIVYTIPPNTILK	Y	57.27	1499.86	-10.6	750.929	2	466.34	274233	10	554	566	N	-
265	56556	608	OVOC10597 OVP06927 WBGene00247406 locus:Ovo-ifb-1 status:Partially_confirmed	K.FIMLENSHR.S	FIMLENSHR	Y	55.03	1145.57	-6.2	382.86	3	241.19	145342	5	526	534	N	-
265	56556	608	OVOC10597 OVP06927 WBGene00247406 locus:Ovo-ifb-1 status:Partially_confirmed	K.FIM(+15.99)LENSHR.S	FIM(+15.99)LENSHR	Y	37.96	1161.56	-7.3	388.191	3	203.14	123526	2	526	534	Y	-
265	56556	608	OVOC10597 OVP06927 WBGene00247406 locus:Ovo-ifb-1 status:Partially_confirmed	R.DQGGLHSPPES.L	DQGGLHSPPES	Y	35.15	1122.49	-7.1	562.25	2	124.14	78182	1	577	587	N	-
65	56185	615	OVOC10602 OVP07104 WBGene00247411 status:Confirmed	K.VYHDC(+57.02)DDGIKPGKR.K	VYHDC(+57.02)DDGIKPGKR	Y	92.76	1658.78	-2.1	415.702	4	85.34	55960	16	81	94	Y	-
65	56185	615	OVOC10602 OVP07104 WBGene00247411 status:Confirmed	K.IFDLGTLNLETIFNDEER.E	IFDLGTLNLETIFNDEER	Y	88.77	2138.05	-10.5	713.684	3	713.02	704578	3	114	131	N	-
65	56185	615	OVOC10602 OVP07104 WBGene00247411 status:Confirmed	K.KIFDLGTLNLETIFNDEER.E	KIFDLGTLNLETIFNDEER	Y	83.77	2266.15	-14.6	756.379	3	655.05	382188	5	113	131	N	-
65	56185	615	OVOC10602 OVP07104 WBGene00247411 status:Confirmed	K.VYHDC(+57.02)DDGIKPGK.R	VYHDC(+57.02)DDGIKPGK	Y	78.63	1502.68	-3.6	376.676	4	101.16	65048	12	81	93	Y	-
65	56185	615	OVOC10602 OVP07104 WBGene00247411 status:Confirmed	K.GDTVELTPIDPVFK.V	GDTVELTPIDPVFK	Y	76.96	1529.8	-11.3	765.898	2	478.16	280997	9	67	80	N	-
65	56185	615	OVOC10602 OVP07104 WBGene00247411 status:Confirmed	R.LMC(+57.02)GSKPASNER.I	LMC(+57.02)GSKPASNER	Y	65.26	1348.62	-2.9	450.547	3	74.03	49494	6	29	40	Y	-
65	56185	615	OVOC10602 OVP07104 WBGene00247411 status:Confirmed	R.LM(+15.99)C(+57.02)GSKPASNER.I	LM(+15.99)C(+57.02)GSKPASNER	Y	63.13	1364.62	-2.7	455.879	3	38.75	29194	8	29	40	Y	-
65	56185	615	OVOC10602 OVP07104 WBGene00247411 status:Confirmed	Y.HDC(+57.02)DDGIKPGK.R	HDC(+57.02)DDGIKPGK	Y	56.27	1240.55	-4.4	414.522	3	24.1	20810	4	83	93	Y	-
65	56185	615	OVOC10602 OVP07104 WBGene00247411 status:Confirmed	K.VYHDC(+57.02)DDGIK.P	VYHDC(+57.02)DDGIK	Y	53.18	1220.51	-6.3	407.842	3	91.51	59496	1	81	90	Y	-
65	56185	615	OVOC10602 OVP07104 WBGene00247411 status:Confirmed	K.SYITEGK.T	SYITEGK	Y	46.74	796.397	-7.7	399.202	2	98.02	63229	10	103	109	N	-
65	56185	615	OVOC10602 OVP07104 WBGene00247411 status:Confirmed	L.NLETIFNDEER.E	NLETIFNDEER	Y	45.27	1378.64	-7.1	690.321	2	388.86	229891	2	121	131	N	-
65	56185	615	OVOC10602 OVP07104 WBGene00247411 status:Confirmed	Y.HDC(+57.02)DDGIKPGKR.K	HDC(+57.02)DDGIKPGKR	Y	44.92	1396.65	-4.5	350.169	4	2.51	7981	1	83	94	Y	-
65	56185	615	OVOC10602 OVP07104 WBGene00247411 status:Confirmed	K.GDTVELTPID.P	GDTVELTPID	Y	43.43	1058.51	-5.2	530.261	2	351.73	208673	3	67	76	N	-
65	56185	615	OVOC10602 OVP07104 WBGene00247411 status:Confirmed	V.ELTPIDPVFK.V	ELTPIDPVFK	Y	41.76	1157.63	-13.8	579.816	2	412.3	243328	1	71	80	N	-
65	56185	615	OVOC10602 OVP07104 WBGene00247411 status:Confirmed	L.KGDTVELTPIDPVFK.V	KGDTVELTPIDPVFK	Y	40.42	1657.89	-11.3	553.632	3	424.44	250287	1	66	80	N	-
65	56185	615	OVOC10602 OVP07104 WBGene00247411 status:Confirmed	R.TQSIGIR.G	TQSIGIR	Y	36.03	773.439	-8.3	387.724	2	128.11	80500	8	20	26	N	-
65	56185	615	OVOC10602 OVP07104 WBGene00247411 status:Confirmed	K.KIFDLGTLNL.E	KIFDLGTLNL	Y	34.19	1132.65	-16.1	567.323	2	553.6	324220	4	113	122	N	-
65	56185	615	OVOC10602 OVP07104 WBGene00247411 status:Confirmed	L.LKGDTVELTPIDPVFK.V	LKGDTVELTPIDPVFK	Y	29.16	1770.98	-21.1	591.32	3	446.02	262617	1	65	80	N	-
65	56185	615	OVOC10602 OVP07104 WBGene00247411 status:Confirmed	S.FRTQSIGIR.G	FRTQSIGIR	Y	29.1	1076.61	-8.6	359.874	3	207.19	125848	3	18	26	N	-
65	56185	615	OVOC10602 OVP07104 WBGene00247411 status:Confirmed	K.KIFDLGTL.N	KIFDLGTL	Y	27.88	905.522	-13.7	453.762	2	462.32	271995	4	113	120	N	-
65	56185	615	OVOC10602 OVP07104 WBGene00247411 status:Confirmed	K.IFDLGTLNL.E	IFDLGTLNL	Y	26.3	1004.55	-23.6	503.272	2	627.02	366228	4	114	122	N	-
65	56185	615	OVOC10602 OVP07104 WBGene00247411 status:Confirmed	K.GDTVELTPIDPV.F	GDTVELTPIDPV	Y	25.29	1254.63	-13.3	628.316	2	458.53	269784	1	67	78	N	-
182	55901	620	OVOC10608 OVP14410 WBGene00247417 locus:Ovo-hsp-1 status:Partially_confirmed	K.STAGDTHLGGEDFDNR.M	STAGDTHLGGEDFDNR	N	75.71	1690.72	-6	564.577	3	206.08	125145	3	246	261	N	-
182	55901	620	OVOC10608 OVP14410 WBGene00247417 locus:Ovo-hsp-1 status:Partially_confirmed	R.IINEPTAAAIAYGLDKK.G	IINEPTAAAIAYGLDKK	N	61.95	1786.98	-10.3	596.662	3	413.52	244022	1	197	213	N	-
182	55901	620	OVOC10608 OVP14410 WBGene00247417 locus:Ovo-hsp-1 status:Partially_confirmed	R.TTPSYVAFTDTER.L	TTPSYVAFTDTER	N	61.41	1486.69	-12.3	744.345	2	322.93	192117	2	61	73	N	-
182	55901	620	OVOC10608 OVP14410 WBGene00247417 locus:Ovo-hsp-1 status:Partially_confirmed	R.IINEPTAAAIAYGLDK.K	IINEPTAAAIAYGLDK	N	55.73	1658.89	-13.9	830.44	2	454.69	267568	2	197	212	N	-
182	55901	620	OVOC10608 OVP14410 WBGene00247417 locus:Ovo-hsp-1 status:Partially_confirmed	K.NALESYAFNMK.Q	NALESYAFNMK	N	55.21	1286.6	-8.4	644.3	2	392.56	232016	3	565	575	N	-
182	55901	620	OVOC10608 OVP14410 WBGene00247417 locus:Ovo-hsp-1 status:Partially_confirmed	K.VEIIANDQGNR.T	VEIIANDQGNR	N	47.93	1227.62	-12	614.81	2	174.72	107169	1	50	60	N	-
182	55901	620	OVOC10608 OVP14410 WBGene00247417 locus:Ovo-hsp-1 status:Partially_confirmed	K.NQVAM(+15.99)NPHNTVFDAK.R	NQVAM(+15.99)NPHNTVFDAK	N	46.24	1700.79	-7.1	567.935	3	191.25	116664	1	81	95	Y	-
182	55901	620	OVOC10608 OVP14410 WBGene00247417 locus:Ovo-hsp-1 status:Partially_confirmed	K.VQVEYKGETK.T	VQVEYKGETK	N	45.17	1179.61	-7.5	394.209	3	109.27	69693	2	128	137	N	-
182	55901	620	OVOC10608 OVP14410 WBGene00247417 locus:Ovo-hsp-1 status:Partially_confirmed	R.FEELC(+57.02)ADLFR.S	FEELC(+57.02)ADLFR	N	42.49	1298.6	-15	650.296	2	469.31	275951	2	327	336	Y	-
182	55901	620	OVOC10608 OVP14410 WBGene00247417 locus:Ovo-hsp-1 status:Partially_confirmed	R.DNNLLGK.F	DNNLLGK	N	34.06	772.408	-6.4	387.209	2	125.99	79288	3	477	483	N	-
182	55901	620	OVOC10608 OVP14410 WBGene00247417 locus:Ovo-hsp-1 status:Partially_confirmed	R.STMDPVEK.A	STMDPVEK	N	33.13	905.416	-9.6	453.711	2	113.69	72219	2	337	344	N	-
182	55901	620	OVOC10608 OVP14410 WBGene00247417 locus:Ovo-hsp-1 status:Partially_confirmed	K.LLSDFFSGK.E	LLSDFFSGK	N	31.83	1012.52	-13	507.262	2	432	254632	1	374	382	N	-
182	55901	620	OVOC10608 OVP14410 WBGene00247417 locus:Ovo-hsp-1 status:Partially_confirmed	K.C(+57.02)NEVIR.W	C(+57.02)NEVIR	Y	31.08	789.38	-9	395.694	2	65.63	44647	1	599	604	Y	-
182	55901	620	OVOC10608 OVP14410 WBGene00247417 locus:Ovo-hsp-1 status:Partially_confirmed	R.NTTIPTK.T	NTTIPTK	N	29.76	773.428	-6.5	387.719	2	73.86	49391	2	442	448	N	-
182	55901	620	OVOC10608 OVP14410 WBGene00247417 locus:Ovo-hsp-1 status:Partially_confirmed	K.ITITNDK.G	ITITNDK	N	29.69	803.439	-6.5	402.724	2	99.77	64240	3	526	532	N	-
182	55901	620	OVOC10608 OVP14410 WBGene00247417 locus:Ovo-hsp-1 status:Partially_confirmed	K.DLTTNPR.A	DLTTNPR	Y	29.56	815.414	-4.7	408.712	2	81.32	53636	3	277	283	N	-
182	55901	620	OVOC10608 OVP14410 WBGene00247417 locus:Ovo-hsp-1 status:Partially_confirmed	K.VQVEYK.G	VQVEYK	N	29.13	764.407	-9.5	383.207	2	110.15	70202	1	128	133	N	-
182	55901	620	OVOC10608 OVP14410 WBGene00247417 locus:Ovo-hsp-1 status:Partially_confirmed	R.LSKDEIER.M	LSKDEIER	N	27.27	988.519	-2.7	495.265	2	100.88	64848	1	535	542	N	-
182	55901	620	OVOC10608 OVP14410 WBGene00247417 locus:Ovo-hsp-1 status:Partially_confirmed	R.MVAEAEK.Y	MVAEAEK	Y	21.22	776.374	-15.8	389.188	2	35.16	27172	1	543	549	N	-
244	56109	630	OVOC10617 OVP14101 WBGene00247426 locus:Ovo-ldh-1 status:Partially_confirmed	R.VFGSGTNLDSAR.F	VFGSGTNLDSAR	Y	68	1222.59	-6.1	612.301	2	229	138276	3	162	173	N	-
244	56109	630	OVOC10617 OVP14101 WBGene00247426 locus:Ovo-ldh-1 status:Partially_confirmed	K.NIASELC(+57.02)LVDVVADK.L	NIASELC(+57.02)LVDVVADK	Y	67.76	1644.84	-7.5	823.421	2	545.74	319690	2	47	61	Y	-
244	56109	630	OVOC10617 OVP14101 WBGene00247426 locus:Ovo-ldh-1 status:Partially_confirmed	K.NIASELC(+57.02)LVDVVADKLK.G	NIASELC(+57.02)LVDVVADKLK	Y	61.98	1886.02	-17.5	629.669	3	621.2	362896	2	47	63	Y	-
244	56109	630	OVOC10617 OVP14101 WBGene00247426 locus:Ovo-ldh-1 status:Partially_confirmed	R.ASVDYEITK.G	ASVDYEITK	Y	58.04	1024.51	-7.4	513.257	2	203.74	123833	3	83	91	N	-
244	56109	630	OVOC10617 OVP14101 WBGene00247426 locus:Ovo-ldh-1 status:Partially_confirmed	R.SVC(+57.02)ALSVNVK.G	SVC(+57.02)ALSVNVK	Y	54.39	1075.57	-7.9	538.788	2	259.24	155647	2	274	283	Y	-
244	56109	630	OVOC10617 OVP14101 WBGene00247426 locus:Ovo-ldh-1 status:Partially_confirmed	K.LC(+57.02)VVTAGVR.Q	LC(+57.02)VVTAGVR	Y	45.6	973.538	-8.6	487.772	2	237.71	143326	5	95	103	Y	-
244	56109	630	OVOC10617 OVP14101 WBGene00247426 locus:Ovo-ldh-1 status:Partially_confirmed	K.SAVSDKWQEEIHK.G	SAVSDKWQEEIHK	Y	40.79	1555.76	1.2	519.596	3	237.58	143225	1	225	237	N	-
244	56109	630	OVOC10617 OVP14101 WBGene00247426 locus:Ovo-ldh-1 status:Partially_confirmed	R.LSLVQR.N	LSLVQR	Y	29.1	714.439	-11.6	358.223	2	180.04	110294	3	111	116	N	-
244	56109	630	OVOC10617 OVP14101 WBGene00247426 locus:Ovo-ldh-1 status:Partially_confirmed	K.EIVPAQR.T	EIVPAQR	Y	28.02	811.455	-9.7	406.731	2	113.31	72016	3	15	21	N	-
244	56109	630	OVOC10617 OVP14101 WBGene00247426 locus:Ovo-ldh-1 status:Partially_confirmed	R.FLLSEK.L	FLLSEK	N	25.53	735.417	-9	368.712	2	233.27	140796	2	176	181	N	-
615	57172	653	OVOC10638 OVP09813 WBGene00247447 status:Predicted	R.C(+57.02)QFNPSTAFSIR.E	C(+57.02)QFNPSTAFSIR	Y	42.47	1426.67	-7.3	714.335	2	416.23	245553	2	300	311	Y	-
615	57172	653	OVOC10638 OVP09813 WBGene00247447 status:Predicted	R.NNVQTNTPLR.I	NNVQTNTPLR	Y	37.28	1155.6	-6.1	578.803	2	138.46	86371	2	325	334	N	-
142	55818	671	OVOC10654 OVP14300 WBGene00247463 status:Predicted	K.RPAESSTGVQVTITAQTAEVC(+57.02)AGR.C	RPAESSTGVQVTITAQTAEVC(+57.02)AGR	Y	82.9	2488.23	-4	830.415	3	336.66	200001	1	770	793	Y	-
142	55818	671	OVOC10654 OVP14300 WBGene00247463 status:Predicted	K.HYLQGC(+57.02)IVTFQAEPYSK.R	HYLQGC(+57.02)IVTFQAEPYSK	Y	77.65	2039.98	-7.7	680.995	3	390.42	230794	2	753	769	Y	-
142	55818	671	OVOC10654 OVP14300 WBGene00247463 status:Predicted	K.TNKPVYLQC(+57.02)FR.C	TNKPVYLQC(+57.02)FR	Y	75.08	1424.72	-5	475.913	3	286.31	171198	2	437	447	Y	-
142	55818	671	OVOC10654 OVP14300 WBGene00247463 status:Predicted	K.RADHC(+57.02)AYLC(+57.02)FR.D	RADHC(+57.02)AYLC(+57.02)FR	Y	66.69	1467.65	8.3	490.228	3	235.27	141917	1	385	395	Y	-
142	55818	671	OVOC10654 OVP14300 WBGene00247463 status:Predicted	K.IHKPGDEGINIMIQSSK.T	IHKPGDEGINIMIQSSK	Y	66.56	1865.97	-7.4	467.495	4	297.42	177563	2	845	861	N	-
142	55818	671	OVOC10654 OVP14300 WBGene00247463 status:Predicted	R.DAC(+57.02)TAAVFTPPTAPGNK.G	DAC(+57.02)TAAVFTPPTAPGNK	Y	64.6	1716.81	10.2	573.284	3	329.36	195845	3	396	412	Y	-
142	55818	671	OVOC10654 OVP14300 WBGene00247463 status:Predicted	R.ADHC(+57.02)AYLC(+57.02)FR.D	ADHC(+57.02)AYLC(+57.02)FR	Y	64.42	1311.55	-4.4	438.188	3	271.89	162918	3	386	395	Y	-
142	55818	671	OVOC10654 OVP14300 WBGene00247463 status:Predicted	R.TSANSLLEC(+57.02)TQK.C	TSANSLLEC(+57.02)TQK	Y	63.42	1350.64	-7.6	676.325	2	237.28	143034	3	54	65	Y	-
142	55818	671	OVOC10654 OVP14300 WBGene00247463 status:Predicted	K.YDIHTLITIDC(+57.02)IK.C	YDIHTLITIDC(+57.02)IK	Y	57.06	1603.83	-11	535.611	3	491.63	288765	2	108	120	Y	-
142	55818	671	OVOC10654 OVP14300 WBGene00247463 status:Predicted	K.TDVSPLIISC(+57.02)LK.C	TDVSPLIISC(+57.02)LK	Y	55.93	1344.73	-14.1	673.364	2	462.97	272313	1	1631	1642	Y	-
142	55818	671	OVOC10654 OVP14300 WBGene00247463 status:Predicted	K.EC(+57.02)VLGFGGK.H	EC(+57.02)VLGFGGK	Y	55.71	965.464	-7.8	483.736	2	281.46	168378	4	810	818	Y	-
142	55818	671	OVOC10654 OVP14300 WBGene00247463 status:Predicted	K.ITC(+57.02)VTC(+57.02)GSPLR.S	ITC(+57.02)VTC(+57.02)GSPLR	Y	54.97	1262.61	-6.4	632.309	2	239.73	144440	1	268	278	Y	-
142	55818	671	OVOC10654 OVP14300 WBGene00247463 status:Predicted	R.C(+57.02)YQDGC(+57.02)TGAK.Y	C(+57.02)YQDGC(+57.02)TGAK	Y	53.29	1158.44	-9.4	580.223	2	40.37	30105	3	794	803	Y	-
142	55818	671	OVOC10654 OVP14300 WBGene00247463 status:Predicted	K.SNLC(+57.02)SLTSVK.G	SNLC(+57.02)SLTSVK	Y	49.24	1107.56	-6.1	554.784	2	255.24	153332	1	1692	1701	Y	-
142	55818	671	OVOC10654 OVP14300 WBGene00247463 status:Predicted	K.ESVFQLPR.L	ESVFQLPR	Y	47.55	974.519	-11.7	488.261	2	353	209381	3	343	350	N	-
142	55818	671	OVOC10654 OVP14300 WBGene00247463 status:Predicted	R.RFDTSEK.C	RFDTSEK	Y	35.18	881.424	-10.6	441.715	2	12.48	13639	4	418	424	N	-
142	55818	671	OVOC10654 OVP14300 WBGene00247463 status:Predicted	K.C(+57.02)FDNC(+57.02)C(+57.02)K.M	C(+57.02)FDNC(+57.02)C(+57.02)K	Y	34.74	1002.34	-6.9	502.172	2	60.76	41821	2	216	222	Y	-
142	55818	671	OVOC10654 OVP14300 WBGene00247463 status:Predicted	R.DYYYK.T	DYYYK	Y	31.76	750.322	-19.3	376.161	2	130.05	81612	1	432	436	N	-
142	55818	671	OVOC10654 OVP14300 WBGene00247463 status:Predicted	K.NFVDTEK.S	NFVDTEK	Y	31.26	851.403	-10.1	426.704	2	113.15	71916	1	290	296	N	-
142	55818	671	OVOC10654 OVP14300 WBGene00247463 status:Predicted	K.HYLQGC(+57.02)IVTF.Q	HYLQGC(+57.02)IVTF	Y	31.07	1236.6	-13.7	619.297	2	423.2	249582	1	753	762	Y	-
142	55818	671	OVOC10654 OVP14300 WBGene00247463 status:Predicted	K.TNKPVYLQ.C	TNKPVYLQ	Y	27.79	961.523	-8.1	481.765	2	164.46	101315	1	437	444	N	-
809	57196	903	OVOC10873 OVP01472 WBGene00247682 status:Predicted	R.YELLDGGPTGEPVQFAVVGQAIYHK.W	YELLDGGPTGEPVQFAVVGQAIYHK	Y	70.92	2687.36	1.6	896.795	3	565.86	331204	1	156	180	N	-
809	57196	903	OVOC10873 OVP01472 WBGene00247682 status:Predicted	K.GLFDQQNC(+57.02)R.S	GLFDQQNC(+57.02)R	Y	45.74	1136.5	-14.8	569.25	2	210.33	127579	1	57	65	Y	-
527	56753	919	OVOC10889 OVP01396 WBGene00247698 status:Predicted	R.AAGNDADLISFPDR.S	AAGNDADLISFPDR	Y	78.58	1460.69	-7.5	731.347	2	381.11	225445	2	33	46	N	-
527	56753	919	OVOC10889 OVP01396 WBGene00247698 status:Predicted	K.EAHLVFAANR.Q	EAHLVFAANR	Y	51.4	1126.59	-8.2	376.534	3	212.5	128879	1	68	77	N	-
527	56753	919	OVOC10889 OVP01396 WBGene00247698 status:Predicted	K.IVAPVLDNVSR.K	IVAPVLDNVSR	Y	42.41	1181.68	-9.7	591.84	2	330.24	196353	2	197	207	N	-
368	56381	944	OVOC10910 OVP04228 WBGene00247719 status:Predicted	R.IEIGLFGNDVPK.T	IEIGLFGNDVPK	Y	60.3	1300.7	-11.8	651.351	2	471.06	276961	4	44	55	N	-
368	56381	944	OVOC10910 OVP04228 WBGene00247719 status:Predicted	K.VYMDIAIGGNK.I	VYMDIAIGGNK	Y	51.62	1179.6	-9.5	590.8	2	341.54	202821	2	30	40	N	-
368	56381	944	OVOC10910 OVP04228 WBGene00247719 status:Predicted	K.DTNGSQFFITTVK.T	DTNGSQFFITTVK	Y	51.03	1456.72	-8.4	729.361	2	402.64	237772	1	130	142	N	-
368	56381	944	OVOC10910 OVP04228 WBGene00247719 status:Predicted	K.HYGAGWLSMANAGK.D	HYGAGWLSMANAGK	Y	48.26	1461.68	-4.5	488.233	3	340.4	202205	1	116	129	N	-
368	56381	944	OVOC10910 OVP04228 WBGene00247719 status:Predicted	K.SIYGDRFDDENFGLK.H	SIYGDRFDDENFGLK	Y	30.26	1774.82	-9.9	592.607	3	401	236858	3	101	115	N	-
368	56381	944	OVOC10910 OVP04228 WBGene00247719 status:Predicted	K.DFMIQGGDFTK.G	DFMIQGGDFTK	Y	23.17	1257.57	-8.2	629.787	2	389.73	230397	2	83	93	N	-
312	55878	963	OVOC1093 OVP09161 WBGene00237902 locus:Ovo-ced-1 status:Predicted	R.TGTC(+57.02)LQC(+57.02)PPGR.S	TGTC(+57.02)LQC(+57.02)PPGR	Y	76.98	1245.56	0.2	623.787	2	150.94	93539	1	616	626	Y	-
312	55878	963	OVOC1093 OVP09161 WBGene00237902 locus:Ovo-ced-1 status:Predicted	K.DGSC(+57.02)LC(+57.02)SAGFSGR.F	DGSC(+57.02)LC(+57.02)SAGFSGR	Y	73.91	1372.55	-6.9	687.278	2	236.22	142425	3	247	259	Y	-
312	55878	963	OVOC1093 OVP09161 WBGene00237902 locus:Ovo-ced-1 status:Predicted	K.DC(+57.02)LGSC(+57.02)PC(+57.02)VHGVC(+57.02)VGGFEK.C	DC(+57.02)LGSC(+57.02)PC(+57.02)VHGVC(+57.02)VGGFEK	Y	63.98	2136.89	-5.9	713.298	3	360.28	213529	1	559	577	Y	-
312	55878	963	OVOC1093 OVP09161 WBGene00237902 locus:Ovo-ced-1 status:Predicted	R.SGVLC(+57.02)EQSC(+57.02)PFK.M	SGVLC(+57.02)EQSC(+57.02)PFK	Y	63.59	1410.63	-3.7	706.318	2	286.42	171207	2	627	638	Y	-
312	55878	963	OVOC1093 OVP09161 WBGene00237902 locus:Ovo-ced-1 status:Predicted	R.GPQC(+57.02)NLPC(+57.02)WAGHGNANC(+57.02)K.A	GPQC(+57.02)NLPC(+57.02)WAGHGNANC(+57.02)K	Y	62.24	2039.85	3.8	680.96	3	257.74	154745	1	460	477	Y	-
312	55878	963	OVOC1093 OVP09161 WBGene00237902 locus:Ovo-ced-1 status:Predicted	K.GFYGINC(+57.02)ASK.C	GFYGINC(+57.02)ASK	Y	60.89	1115.51	-7	558.757	2	252.25	151615	1	268	277	Y	-
312	55878	963	OVOC1093 OVP09161 WBGene00237902 locus:Ovo-ced-1 status:Predicted	K.C(+57.02)FC(+57.02)NNDNEC(+57.02)DPVTGNC(+57.02)HC(+57.02)IGFTGK.H	C(+57.02)FC(+57.02)NNDNEC(+57.02)DPVTGNC(+57.02)HC(+57.02)IGFTGK	Y	55.51	2875.09	-6.2	959.364	3	328.74	195452	1	278	301	Y	-
312	55878	963	OVOC1093 OVP09161 WBGene00237902 locus:Ovo-ced-1 status:Predicted	K.C(+57.02)DPVDGEC(+57.02)R.C	C(+57.02)DPVDGEC(+57.02)R	Y	52.47	1106.41	-7.2	554.209	2	88.94	57987	1	700	708	Y	-
312	55878	963	OVOC1093 OVP09161 WBGene00237902 locus:Ovo-ced-1 status:Predicted	K.C(+57.02)TC(+57.02)IHGC(+57.02)DPR.T	C(+57.02)TC(+57.02)IHGC(+57.02)DPR	Y	49.91	1274.5	-8.5	425.836	3	85.37	55962	2	606	615	Y	-
312	55878	963	OVOC1093 OVP09161 WBGene00237902 locus:Ovo-ced-1 status:Predicted	R.FGPNC(+57.02)ENEC(+57.02)AC(+57.02)NRK.N	FGPNC(+57.02)ENEC(+57.02)AC(+57.02)NRK	Y	44.4	1754.69	-13.7	585.897	3	129.1	81020	1	339	352	Y	-
312	55878	963	OVOC1093 OVP09161 WBGene00237902 locus:Ovo-ced-1 status:Predicted	K.SC(+57.02)EVPC(+57.02)SK.N	SC(+57.02)EVPC(+57.02)SK	Y	44.38	965.395	-9.4	483.7	2	64.8	44142	1	504	511	Y	-
312	55878	963	OVOC1093 OVP09161 WBGene00237902 locus:Ovo-ced-1 status:Predicted	R.TTVWC(+57.02)PDISK.G	TTVWC(+57.02)PDISK	Y	36.77	1205.58	-11.7	603.788	2	309.82	184641	1	52	61	Y	-
312	55878	963	OVOC1093 OVP09161 WBGene00237902 locus:Ovo-ced-1 status:Predicted	K.IVTVYVK.Q	IVTVYVK	Y	29.4	820.506	-9.6	411.256	2	218.31	132213	1	82	88	N	-
634	56833	996	OVOC1096 OVP00677 WBGene00237905 status:Partially_confirmed	K.HHAAYVNALNQAEEK.V	HHAAYVNALNQAEEK	Y	70	1693.82	-18.5	565.602	3	192.83	117575	1	63	77	N	-
634	56833	996	OVOC1096 OVP00677 WBGene00237905 status:Partially_confirmed	K.GDTQAAVAGTK.L	GDTQAAVAGTK	Y	59.22	1017.51	-5.7	509.759	2	48.08	34547	1	85	95	N	-
634	56833	996	OVOC1096 OVP00677 WBGene00237905 status:Partially_confirmed	K.DFGSLETMIDK.L	DFGSLETMIDK	Y	36.79	1254.58	-8.1	628.292	2	469.66	276154	2	134	144	N	-
115	55904	997	OVOC10960 OVP09500 WBGene00247769 status:Confirmed	K.GLDPEEAAASIHPPK.V	GLDPEEAAASIHPPK	Y	72.32	1530.77	-9.6	511.258	3	346.95	205942	9	283	297	N	-
115	55904	997	OVOC10960 OVP09500 WBGene00247769 status:Confirmed	R.GGNVADLLPNDLKEK.I	GGNVADLLPNDLKEK	Y	69.88	1581.84	-6.1	528.283	3	379.46	224531	4	221	235	N	-
115	55904	997	OVOC10960 OVP09500 WBGene00247769 status:Confirmed	R.DLYEHPVVK.K	DLYEHPVVK	Y	61.31	1098.57	-7	367.195	3	199.8	121607	4	318	326	N	-
115	55904	997	OVOC10960 OVP09500 WBGene00247769 status:Confirmed	R.GGNVADLLPNDLK.E	GGNVADLLPNDLK	Y	60.8	1324.7	-4.5	663.354	2	429.56	253217	3	221	233	N	-
115	55904	997	OVOC10960 OVP09500 WBGene00247769 status:Confirmed	R.RGGNVADLLPNDLK.E	RGGNVADLLPNDLK	Y	60.48	1480.8	-6.5	494.604	3	380.9	225346	3	220	233	N	-
115	55904	997	OVOC10960 OVP09500 WBGene00247769 status:Confirmed	K.QAYMEAIQR.R	QAYMEAIQR	Y	52.92	1108.53	-12.9	555.267	2	230.38	139084	2	211	219	N	-
115	55904	997	OVOC10960 OVP09500 WBGene00247769 status:Confirmed	R.RGGNVADLLPNDLKEK.I	RGGNVADLLPNDLKEK	Y	50.37	1737.94	-7	435.489	4	337.42	200490	1	220	235	N	-
115	55904	997	OVOC10960 OVP09500 WBGene00247769 status:Confirmed	K.ADGDAAKPPIQPIPL.N	ADGDAAKPPIQPIPL	Y	49.5	1501.81	-11.1	751.906	2	420.62	248080	3	368	382	N	-
115	55904	997	OVOC10960 OVP09500 WBGene00247769 status:Confirmed	R.ENISEEAK.Q	ENISEEAK	Y	44.87	918.429	-9.9	460.217	2	61.64	42325	3	199	206	N	-
115	55904	997	OVOC10960 OVP09500 WBGene00247769 status:Confirmed	R.ENEELEQIR.K	ENEELEQIR	Y	43.24	1158.55	-5.9	580.28	2	210.14	127478	2	346	354	N	-
115	55904	997	OVOC10960 OVP09500 WBGene00247769 status:Confirmed	K.LEGEKYDLEK.R	LEGEKYDLEK	Y	40.59	1222.61	-9.3	408.539	3	173.39	106459	2	246	255	N	-
115	55904	997	OVOC10960 OVP09500 WBGene00247769 status:Confirmed	R.ENEELEQIRK.N	ENEELEQIRK	Y	39.1	1286.65	-7.7	429.886	3	167.38	103025	2	346	355	N	-
115	55904	997	OVOC10960 OVP09500 WBGene00247769 status:Confirmed	K.IAHGTARPPPEWGR.R	IAHGTARPPPEWGR	Y	35.11	1543.8	-6.4	515.604	3	175.74	107782	2	331	344	N	-
115	55904	997	OVOC10960 OVP09500 WBGene00247769 status:Confirmed	S.FAAGTAAGGK.N	FAAGTAAGGK	Y	34.33	849.434	-4.6	425.723	2	69.89	47072	4	169	178	N	-
115	55904	997	OVOC10960 OVP09500 WBGene00247769 status:Confirmed	K.RENISEEAK.Q	RENISEEAK	Y	31.41	1074.53	-4.1	538.27	2	32.79	25764	2	198	206	N	-
115	55904	997	OVOC10960 OVP09500 WBGene00247769 status:Confirmed	K.NFVIQK.S	NFVIQK	Y	31.39	747.428	-12.9	374.716	2	175.66	107772	1	179	184	N	-
115	55904	997	OVOC10960 OVP09500 WBGene00247769 status:Confirmed	R.QEYDLK.E	QEYDLK	Y	27.5	794.381	-13	398.193	2	110.83	70602	4	260	265	N	-
115	55904	997	OVOC10960 OVP09500 WBGene00247769 status:Confirmed	K.IEEELR.A	IEEELR	N	24.74	787.408	-9.8	394.707	2	122.85	77471	2	100	105	N	-
115	55904	997	OVOC10960 OVP09500 WBGene00247769 status:Confirmed	K.YVEQVK.A	YVEQVK	Y	24.4	764.407	-15	383.205	2	66.31	45048	2	362	367	N	-
453	56357	1021	OVOC10982 OVP09601 WBGene00247791 locus:Ovo-dct-5 status:Predicted	K.C(+57.02)RDPC(+57.02)TAC(+57.02)EQC(+57.02)NYALEQFSK.I	C(+57.02)RDPC(+57.02)TAC(+57.02)EQC(+57.02)NYALEQFSK	Y	81.68	2536.02	2.1	846.35	3	333.85	198384	2	76	95	Y	-
453	56357	1021	OVOC10982 OVP09601 WBGene00247791 locus:Ovo-dct-5 status:Predicted	R.C(+57.02)NPHC(+57.02)FDDEC(+57.02)SYC(+57.02)TYLAR.R	C(+57.02)NPHC(+57.02)FDDEC(+57.02)SYC(+57.02)TYLAR	Y	75.73	2366.88	-3.2	789.965	3	348.11	206558	1	132	149	Y	-
453	56357	1021	OVOC10982 OVP09601 WBGene00247791 locus:Ovo-dct-5 status:Predicted	K.C(+57.02)IDLVNNVLK.E	C(+57.02)IDLVNNVLK	Y	55.5	1186.64	-5.3	594.323	2	412.98	243720	2	173	182	Y	-
453	56357	1021	OVOC10982 OVP09601 WBGene00247791 locus:Ovo-dct-5 status:Predicted	K.C(+57.02)LHENGFQFGAC(+57.02)AR.E	C(+57.02)LHENGFQFGAC(+57.02)AR	Y	54.35	1665.71	-0.9	556.245	3	281.65	168482	1	116	129	Y	-
453	56357	1021	OVOC10982 OVP09601 WBGene00247791 locus:Ovo-dct-5 status:Predicted	K.METC(+57.02)LLK.C	METC(+57.02)LLK	Y	34.49	893.435	-4.5	447.723	2	219.95	133124	1	109	115	Y	-
453	56357	1021	OVOC10982 OVP09601 WBGene00247791 locus:Ovo-dct-5 status:Predicted	K.C(+57.02)FSTAK.T	C(+57.02)FSTAK	Y	29.92	712.321	1.4	357.168	2	22.52	19900	1	41	46	Y	-
490	57039	1035	OVOC10995 OVP00720 WBGene00247804 status:Partially_confirmed	K.AIELVENMMER.R	AIELVENMMER	Y	64.24	1333.64	-9.1	667.82	2	440.15	259280	3	117	127	N	-
490	57039	1035	OVOC10995 OVP00720 WBGene00247804 status:Partially_confirmed	R.VSDLAQNLGNLSNQK.R	VSDLAQNLGNLSNQK	Y	50.41	1599.82	-10.7	534.275	3	342.73	203521	1	51	65	N	-
490	57039	1035	OVOC10995 OVP00720 WBGene00247804 status:Partially_confirmed	K.LQQIAR.E	LQQIAR	N	24.61	727.434	-9	364.721	2	84.45	55452	3	92	97	N	-
221	56136	1039	OVOC10999 OVP14566 WBGene00247808 locus:Ovo-heh-1 status:Confirmed	K.KGETYVYQQGVPILK.E	KGETYVYQQGVPILK	Y	79.21	1721.94	-8.6	574.981	3	354.41	210191	2	111	125	N	-
221	56136	1039	OVOC10999 OVP14566 WBGene00247808 locus:Ovo-heh-1 status:Confirmed	K.VDNVQINWLINDK.T	VDNVQINWLINDK	Y	72.9	1569.82	-9	785.908	2	484.35	284546	3	130	142	N	-
221	56136	1039	OVOC10999 OVP14566 WBGene00247808 locus:Ovo-heh-1 status:Confirmed	K.GETYVYQQGVPILK.E	GETYVYQQGVPILK	Y	69.46	1593.84	-7.6	797.921	2	400.35	236462	2	112	125	N	-
221	56136	1039	OVOC10999 OVP14566 WBGene00247808 locus:Ovo-heh-1 status:Confirmed	K.VDNVQINWLINDKTNDETPNDTNKR.E	VDNVQINWLINDKTNDETPNDTNKR	Y	67.74	2955.43	-5	739.862	4	406.67	240093	2	130	154	N	-
221	56136	1039	OVOC10999 OVP14566 WBGene00247808 locus:Ovo-heh-1 status:Confirmed	R.IEFVPTVTTK.T	IEFVPTVTTK	Y	55.88	1133.63	-15.3	567.815	2	349.61	207459	2	65	74	N	-
221	56136	1039	OVOC10999 OVP14566 WBGene00247808 locus:Ovo-heh-1 status:Confirmed	K.NVEVDGC(+57.02)VDLSANR.C	NVEVDGC(+57.02)VDLSANR	Y	52.49	1546.7	-7.4	774.354	2	291.9	174340	3	39	52	Y	-
221	56136	1039	OVOC10999 OVP14566 WBGene00247808 locus:Ovo-heh-1 status:Confirmed	R.EIC(+57.02)VIFLTK.I	EIC(+57.02)VIFLTK	Y	51.55	1121.62	-12.6	561.808	2	467.13	274731	5	155	163	Y	-
221	56136	1039	OVOC10999 OVP14566 WBGene00247808 locus:Ovo-heh-1 status:Confirmed	R.DTTPYLR.I	DTTPYLR	Y	40.59	864.434	-9.1	433.22	2	174.1	106861	3	58	64	N	-
221	56136	1039	OVOC10999 OVP14566 WBGene00247808 locus:Ovo-heh-1 status:Confirmed	K.TLETTVR.A	TLETTVR	Y	37.86	818.45	-9	410.228	2	112.08	71310	6	75	81	N	-
221	56136	1039	OVOC10999 OVP14566 WBGene00247808 locus:Ovo-heh-1 status:Confirmed	K.SVFDIK.N	SVFDIK	Y	32.63	707.385	-9.9	354.697	2	266.22	159683	3	33	38	N	-
359	56116	1167	OVOC11117 OVP13814 WBGene00247926 status:Confirmed	R.ALLDYAVNESLNYLK.E	ALLDYAVNESLNYLK	Y	61.7	1724.9	-12.3	863.446	2	607.52	355026	1	87	101	N	-
359	56116	1167	OVOC11117 OVP13814 WBGene00247926 status:Confirmed	K.AKLEEDDM(+15.99)DD	AKLEEDDM(+15.99)DD	Y	59.55	1195.46	-5.5	598.731	2	72.56	48589	1	241	250	Y	-
359	56116	1167	OVOC11117 OVP13814 WBGene00247926 status:Confirmed	K.LYVENANPR.M	LYVENANPR	Y	58.16	1074.55	-8.7	538.275	2	167.27	102930	2	58	66	N	-
359	56116	1167	OVOC11117 OVP13814 WBGene00247926 status:Confirmed	K.LANQLAEYVHVYTLGISR.P	LANQLAEYVHVYTLGISR	Y	54.54	2046.09	-6.1	683.033	3	550.61	322504	1	112	129	N	-
359	56116	1167	OVOC11117 OVP13814 WBGene00247926 status:Confirmed	K.AVDNGGTMIAIR.G	AVDNGGTMIAIR	Y	50.21	1216.62	-16.1	609.309	2	281.83	168584	2	30	41	N	-
359	56116	1167	OVOC11117 OVP13814 WBGene00247926 status:Confirmed	R.IFQVEYAQK.A	IFQVEYAQK	Y	45.42	1124.59	-8.9	563.295	2	276.21	165351	3	21	29	N	-
359	56116	1167	OVOC11117 OVP13814 WBGene00247926 status:Confirmed	R.QLVNEAAR.I	QLVNEAAR	Y	39.85	899.482	-8.4	450.745	2	108.96	69494	1	188	195	N	-
359	56116	1167	OVOC11117 OVP13814 WBGene00247926 status:Confirmed	K.DGIVTAADK.L	DGIVTAADK	Y	29.11	888.455	-6.3	445.232	2	123.43	77777	1	44	52	N	-
638	57336	1192	OVOC11140 OVP02860 WBGene00247949 locus:Ovo-cey-1 status:Predicted	R.SLGDGEKVEFDVVEGQK.G	SLGDGEKVEFDVVEGQK	Y	83.05	1834.89	-8.5	612.634	3	352.63	209178	2	91	107	N	-
638	57336	1192	OVOC11140 OVP02860 WBGene00247949 locus:Ovo-cey-1 status:Predicted	R.ADTGDDIFVHQTAVTK.N	ADTGDDIFVHQTAVTK	Y	59.61	1716.83	-3.9	573.282	3	281.66	168483	2	67	82	N	-
584	57102	1243	OVOC11192 OVP02799 WBGene00248001 status:Confirmed	R.YEILEGGPTGTPIR.Y	YEILEGGPTGTPIR	Y	67.01	1501.78	-9.4	751.889	2	374.74	221811	3	160	173	N	-
584	57102	1243	OVOC11192 OVP02799 WBGene00248001 status:Confirmed	R.NTFEGHVYVK.G	NTFEGHVYVK	Y	50.01	1192.59	-4.7	398.535	3	191.86	117062	1	51	60	N	-
495	57420	1260	OVOC11208 OVP13069 WBGene00248017 status:Partially_confirmed	K.SDADGIPLK.T	SDADGIPLK	Y	60.8	914.471	-8.4	458.239	2	199.85	121611	4	311	319	N	-
495	57420	1260	OVOC11208 OVP13069 WBGene00248017 status:Partially_confirmed	R.RIFHIENR.T	RIFHIENR	Y	44.86	1083.59	-8.5	362.202	3	139.54	87064	3	43	50	N	-
489	56789	1265	OVOC11213 OVP12978 WBGene00248022 locus:Ovo-snr-3 status:Predicted	R.YIILPDTIPLDTLLVDDEPR.K	YIILPDTIPLDTLLVDDEPR	Y	74.08	2310.24	-15.3	771.074	3	712.06	692357	2	67	86	N	-
489	56789	1265	OVOC11213 OVP12978 WBGene00248022 locus:Ovo-snr-3 status:Predicted	K.NREPVSLDSLSIR.G	NREPVSLDSLSIR	Y	67.39	1484.79	-5.2	495.936	3	355.38	210789	4	49	61	N	-
489	56789	1265	OVOC11213 OVP12978 WBGene00248022 locus:Ovo-snr-3 status:Predicted	K.LAHESVTIELK.N	LAHESVTIELK	Y	61.72	1238.69	-8.8	413.899	3	267.28	160290	1	10	20	N	-
197	56248	1269	OVOC11218 OVP01432 WBGene00248027 status:Partially_confirmed	K.AYGNYAVSFR.L	AYGNYAVSFR	Y	72.52	1146.55	-7.5	574.276	2	309.33	184340	5	199	208	N	-
197	56248	1269	OVOC11218 OVP01432 WBGene00248027 status:Partially_confirmed	K.LC(+57.02)KPDAIYDRDK.M	LC(+57.02)KPDAIYDRDK	Y	63.58	1492.73	-7.2	374.188	4	174.96	107369	4	169	180	Y	-
197	56248	1269	OVOC11218 OVP01432 WBGene00248027 status:Partially_confirmed	K.LC(+57.02)KPDAIYDR.D	LC(+57.02)KPDAIYDR	Y	63	1249.61	-5	417.543	3	197.71	120397	3	169	178	Y	-
197	56248	1269	OVOC11218 OVP01432 WBGene00248027 status:Partially_confirmed	R.C(+57.02)LENKEQLEK.C	C(+57.02)LENKEQLEK	Y	55.75	1289.63	-4.3	430.882	3	110.37	70304	2	43	52	Y	-
197	56248	1269	OVOC11218 OVP01432 WBGene00248027 status:Partially_confirmed	R.TVVNIAWK.N	TVVNIAWK	Y	52.08	929.533	-7.6	465.77	2	330	196246	5	57	64	N	-
197	56248	1269	OVOC11218 OVP01432 WBGene00248027 status:Partially_confirmed	K.TC(+57.02)KDNLDKLSK.E	TC(+57.02)KDNLDKLSK	Y	50.09	1320.67	-0.4	441.231	3	101.9	65454	1	184	194	Y	-
197	56248	1269	OVOC11218 OVP01432 WBGene00248027 status:Partially_confirmed	K.C(+57.02)NDITTQR.A	C(+57.02)NDITTQR	Y	49.18	1006.45	-8	504.228	2	63.78	43538	4	23	30	Y	-
197	56248	1269	OVOC11218 OVP01432 WBGene00248027 status:Partially_confirmed	R.YDC(+57.02)LR.D	YDC(+57.02)LR	Y	29.39	725.317	-7.7	363.663	2	81.42	53734	8	149	153	Y	-
609	57093	1271	OVOC1122 OVP05725 WBGene00237931 locus:Ovo-ahcy-1 status:Partially_confirmed	K.VAVVAGYGDVGK.G	VAVVAGYGDVGK	Y	51.09	1133.61	1.3	567.812	2	254.87	153132	1	216	227	N	-
609	57093	1271	OVOC1122 OVP05725 WBGene00237931 locus:Ovo-ahcy-1 status:Partially_confirmed	K.IADISLAEFGR.K	IADISLAEFGR	Y	42.67	1190.63	-9.8	596.316	2	439.83	259081	1	9	19	N	-
808	57180	1288	OVOC11235 OVP01114 WBGene00248044 locus:Ovo-cutl-16 status:Predicted	R.FEHC(+57.02)NVNR.K	FEHC(+57.02)NVNR	Y	49.39	1074.47	-6.1	359.161	3	63.45	43432	1	79	86	Y	-
808	57180	1288	OVOC11235 OVP01114 WBGene00248044 locus:Ovo-cutl-16 status:Predicted	R.C(+57.02)NEEIIVTR.N	C(+57.02)NEEIIVTR	Y	38.32	1132.55	-7.6	567.28	2	209.96	127374	1	270	278	Y	-
218	56342	1462	OVOC11411 OVP06691 WBGene00248220 locus:Ovo-ttr-38 status:Predicted	K.IYHDC(+57.02)DDGIKPC(+57.02)QR.K	IYHDC(+57.02)DDGIKPC(+57.02)QR	Y	83.54	1775.77	-3.3	444.949	4	142.76	88887	3	90	103	Y	-
218	56342	1462	OVOC11411 OVP06691 WBGene00248220 locus:Ovo-ttr-38 status:Predicted	K.IGTDDQLAAMK.T	IGTDDQLAAMK	Y	79.41	1161.57	-5.5	581.789	2	247.3	148788	3	55	65	N	-
218	56342	1462	OVOC11411 OVP06691 WBGene00248220 locus:Ovo-ttr-38 status:Predicted	R.KVVLGIPSDYVTR.S	KVVLGIPSDYVTR	Y	71.75	1445.82	-6.2	482.946	3	366.17	216954	2	104	116	N	-
218	56342	1462	OVOC11411 OVP06691 WBGene00248220 locus:Ovo-ttr-38 status:Predicted	K.VVLGIPSDYVTR.S	VVLGIPSDYVTR	Y	70.53	1317.73	-12.2	659.864	2	414.41	244535	3	105	116	N	-
218	56342	1462	OVOC11411 OVP06691 WBGene00248220 locus:Ovo-ttr-38 status:Predicted	K.IGTDDQLAAM(+15.99)K.T	IGTDDQLAAM(+15.99)K	Y	70.02	1177.56	-7.3	589.785	2	162.57	100205	4	55	65	Y	-
218	56342	1462	OVOC11411 OVP06691 WBGene00248220 locus:Ovo-ttr-38 status:Predicted	K.QWFDAGVLNMQFK.F	QWFDAGVLNMQFK	Y	56.69	1582.76	-17	528.585	3	575.81	336945	5	122	134	N	-
218	56342	1462	OVOC11411 OVP06691 WBGene00248220 locus:Ovo-ttr-38 status:Predicted	K.IYHDC(+57.02)DDGIKPC(+57.02).Q	IYHDC(+57.02)DDGIKPC(+57.02)	Y	52.73	1491.61	-10	498.206	3	170.98	105051	1	90	101	Y	-
218	56342	1462	OVOC11411 OVP06691 WBGene00248220 locus:Ovo-ttr-38 status:Predicted	K.FPDEER.S	FPDEER	N	35.7	791.345	-10.1	396.676	2	107.12	68480	6	135	140	N	-
218	56342	1462	OVOC11411 OVP06691 WBGene00248220 locus:Ovo-ttr-38 status:Predicted	R.QQSVGVR.G	QQSVGVR	Y	28.76	772.419	-7.1	387.214	2	33.61	26264	4	26	32	N	-
250	56171	1538	OVOC11487 OVP03610 WBGene00248296 status:Partially_confirmed	R.ETQQVIDDLPDEVR.A	ETQQVIDDLPDEVR	Y	74.66	1655.8	-7.4	552.937	3	378	223720	3	74	87	N	-
250	56171	1538	OVOC11487 OVP03610 WBGene00248296 status:Partially_confirmed	R.LPSFLNGASTDVK.K	LPSFLNGASTDVK	Y	74.27	1347.7	-9.1	674.853	2	394.84	233321	2	94	106	N	-
250	56171	1538	OVOC11487 OVP03610 WBGene00248296 status:Partially_confirmed	R.LPSFLNGASTDVKK.M	LPSFLNGASTDVKK	Y	57.76	1475.8	-11.2	492.935	3	337.95	200792	1	94	107	N	-
250	56171	1538	OVOC11487 OVP03610 WBGene00248296 status:Partially_confirmed	K.VNNLSPAAK.E	VNNLSPAAK	Y	55.09	912.503	-9.9	457.254	2	85.59	56064	2	161	169	N	-
250	56171	1538	OVOC11487 OVP03610 WBGene00248296 status:Partially_confirmed	K.IMEEMTDDVRK.E	IMEEMTDDVRK	Y	54	1365.63	-3.4	456.215	3	218.15	132113	1	185	195	N	-
250	56171	1538	OVOC11487 OVP03610 WBGene00248296 status:Partially_confirmed	K.IM(+15.99)EEMTDDVRK.E	IM(+15.99)EEMTDDVRK	Y	45.38	1381.62	-5.2	461.545	3	161.23	99493	2	185	195	Y	-
250	56171	1538	OVOC11487 OVP03610 WBGene00248296 status:Partially_confirmed	K.LAEEILSK.K	LAEEILSK	Y	45.23	901.512	-11.3	451.758	2	235.07	141811	4	130	137	N	-
250	56171	1538	OVOC11487 OVP03610 WBGene00248296 status:Partially_confirmed	R.TLNYDLK.K	TLNYDLK	Y	44.87	865.455	-9.5	433.73	2	214.79	130193	3	117	123	N	-
250	56171	1538	OVOC11487 OVP03610 WBGene00248296 status:Partially_confirmed	K.EVLSIWK.D	EVLSIWK	Y	29.3	873.496	-8	437.752	2	368.63	218367	2	54	60	N	-
250	56171	1538	OVOC11487 OVP03610 WBGene00248296 status:Partially_confirmed	R.YMEER.E	YMEER	Y	21.31	726.301	-11	364.154	2	40.23	30100	3	146	150	N	-
30	55835	1539	OVOC11488 OVP07528 WBGene00248297 status:Partially_confirmed	K.ANNHIISNASC(+57.02)TTNC(+57.02)LAPLAK.V	ANNHIISNASC(+57.02)TTNC(+57.02)LAPLAK	N	102.32	2269.09	-4.1	757.369	3	326.78	194331	4	148	168	Y	-
30	55835	1539	OVOC11488 OVP07528 WBGene00248297 status:Partially_confirmed	R.VPTPDVSVVDLTC(+57.02)R.L	VPTPDVSVVDLTC(+57.02)R	N	96.59	1556.79	-9.5	779.393	2	423.08	249486	7	243	256	Y	-
30	55835	1539	OVOC11488 OVP07528 WBGene00248297 status:Partially_confirmed	K.KVIISAPSADAPMFVMGVNNDKYDK.A	KVIISAPSADAPMFVMGVNNDKYDK	N	94.49	2709.35	-6.7	678.34	4	457.12	268978	5	123	147	N	-
30	55835	1539	OVOC11488 OVP07528 WBGene00248297 status:Partially_confirmed	K.VIISAPSADAPMFVMGVNNDK.Y	VIISAPSADAPMFVMGVNNDK	N	90.66	2175.07	-9.3	726.024	3	525.08	307871	4	124	144	N	-
30	55835	1539	OVOC11488 OVP07528 WBGene00248297 status:Partially_confirmed	K.KVIISAPSADAPM(+15.99)FVMGVNNDKYDK.A	KVIISAPSADAPM(+15.99)FVMGVNNDKYDK	N	85.74	2725.35	-3.2	682.341	4	415.14	244946	5	123	147	Y	-
30	55835	1539	OVOC11488 OVP07528 WBGene00248297 status:Partially_confirmed	K.FGIIEGLMTTVHATTATQK.T	FGIIEGLMTTVHATTATQK	N	84.8	2018.05	-14.3	505.513	4	561.52	328762	14	174	192	N	-
30	55835	1539	OVOC11488 OVP07528 WBGene00248297 status:Partially_confirmed	K.VIISAPSADAPM(+15.99)FVMGVNNDKYDK.A	VIISAPSADAPM(+15.99)FVMGVNNDKYDK	N	79.38	2597.25	1	650.321	4	452.89	266557	5	124	147	Y	-
30	55835	1539	OVOC11488 OVP07528 WBGene00248297 status:Partially_confirmed	K.VIISAPSADAPMFVMGVNNDKYDK.A	VIISAPSADAPMFVMGVNNDKYDK	N	77.64	2581.26	-7.1	861.42	3	499.53	293224	6	124	147	N	-
30	55835	1539	OVOC11488 OVP07528 WBGene00248297 status:Partially_confirmed	R.VVDLISYIASK	VVDLISYIASK	N	77.07	1206.69	-14.1	604.342	2	518.62	304216	7	332	342	N	-
30	55835	1539	OVOC11488 OVP07528 WBGene00248297 status:Partially_confirmed	R.GAGQNIIPASTGAAK.A	GAGQNIIPASTGAAK	N	73.72	1354.72	-6.3	678.363	2	221.97	134237	6	207	221	N	-
30	55835	1539	OVOC11488 OVP07528 WBGene00248297 status:Partially_confirmed	K.VIISAPSADAPMFVM(+15.99)GVNNDKYDK.A	VIISAPSADAPMFVM(+15.99)GVNNDKYDK	N	71.4	2597.25	-8.1	866.75	3	449.57	264633	3	124	147	Y	-
30	55835	1539	OVOC11488 OVP07528 WBGene00248297 status:Partially_confirmed	K.FGIIEGLM(+15.99)TTVHATTATQK.T	FGIIEGLM(+15.99)TTVHATTATQK	N	70.78	2034.05	-7.7	679.017	3	466.18	274133	9	174	192	Y	-
30	55835	1539	OVOC11488 OVP07528 WBGene00248297 status:Partially_confirmed	P.TPDVSVVDLTC(+57.02)R.L	TPDVSVVDLTC(+57.02)R	N	69.51	1360.67	-9.3	681.334	2	361.7	214338	3	245	256	Y	-
30	55835	1539	OVOC11488 OVP07528 WBGene00248297 status:Partially_confirmed	K.GILDYTEDQVVSTDFTGDSHSSVFDAK.A	GILDYTEDQVVSTDFTGDSHSSVFDAK	Y	65.67	2932.32	-7.9	978.441	3	543.8	318579	1	280	306	N	-
30	55835	1539	OVOC11488 OVP07528 WBGene00248297 status:Partially_confirmed	K.VIISAPSADAPMFVM(+15.99)GVNNDK.Y	VIISAPSADAPMFVM(+15.99)GVNNDK	N	63.98	2191.07	-8	731.356	3	468.45	275445	3	124	144	Y	-
30	55835	1539	OVOC11488 OVP07528 WBGene00248297 status:Partially_confirmed	K.VIISAPSADAPM(+15.99)FVMGVNNDK.Y	VIISAPSADAPM(+15.99)FVMGVNNDK	N	62.93	2191.07	-8.8	731.356	3	472.35	277664	3	124	144	Y	-
30	55835	1539	OVOC11488 OVP07528 WBGene00248297 status:Partially_confirmed	K.KVIISAPSADAPMFVMGVNNDK.Y	KVIISAPSADAPMFVMGVNNDK	N	62.38	2303.17	-5.3	768.725	3	476.42	279992	1	123	144	N	-
30	55835	1539	OVOC11488 OVP07528 WBGene00248297 status:Partially_confirmed	K.KVIISAPSADAPMFVM(+15.99)GVNNDKYDK.A	KVIISAPSADAPMFVM(+15.99)GVNNDKYDK	N	62.07	2725.35	-11.7	682.336	4	410	242011	1	123	147	Y	-
30	55835	1539	OVOC11488 OVP07528 WBGene00248297 status:Partially_confirmed	K.VIISAPSADAPM(+15.99)FVM(+15.99)GVNNDKYDK.A	VIISAPSADAPM(+15.99)FVM(+15.99)GVNNDKYDK	N	61.46	2613.25	-7.9	872.082	3	410.76	242422	2	124	147	Y	-
30	55835	1539	OVOC11488 OVP07528 WBGene00248297 status:Partially_confirmed	L.MTTVHATTATQK.T	MTTVHATTATQK	N	61.03	1288.64	-6.5	430.553	3	79.76	52730	2	181	192	N	-
30	55835	1539	OVOC11488 OVP07528 WBGene00248297 status:Partially_confirmed	K.LISWYDNEFGYSC(+57.02)R.V	LISWYDNEFGYSC(+57.02)R	Y	59.7	1808.78	-4.6	905.394	2	478.35	281099	1	318	331	Y	-
30	55835	1539	OVOC11488 OVP07528 WBGene00248297 status:Partially_confirmed	K.AC(+57.02)ISLNANFVK.L	AC(+57.02)ISLNANFVK	Y	57.44	1235.63	-9.6	618.818	2	371.18	219793	2	307	317	Y	-
30	55835	1539	OVOC11488 OVP07528 WBGene00248297 status:Partially_confirmed	V.RVPTPDVSVVDLTC(+57.02)R.L	RVPTPDVSVVDLTC(+57.02)R	N	51.83	1712.89	-7.2	571.966	3	388.81	229886	3	242	256	Y	-
30	55835	1539	OVOC11488 OVP07528 WBGene00248297 status:Partially_confirmed	K.KVIISAPSADAPMFVM.G	KVIISAPSADAPMFVM	N	51.34	1675.87	-11	838.932	2	528.97	310093	1	123	138	N	-
30	55835	1539	OVOC11488 OVP07528 WBGene00248297 status:Partially_confirmed	E.YVVESTGVFTTTEK.A	YVVESTGVFTTTEK	N	48.91	1559.77	-7.1	780.888	2	330.68	196560	2	99	112	N	-
30	55835	1539	OVOC11488 OVP07528 WBGene00248297 status:Partially_confirmed	K.ANNHIISNASC(+57.02)TTN.C	ANNHIISNASC(+57.02)TTN	N	48.06	1515.67	-8.2	758.838	2	136.34	85157	2	148	161	Y	-
30	55835	1539	OVOC11488 OVP07528 WBGene00248297 status:Partially_confirmed	H.IISNASC(+57.02)TTNC(+57.02)LAPLAK.V	IISNASC(+57.02)TTNC(+57.02)LAPLAK	N	48.01	1832.91	-8.9	611.973	3	331.52	197060	3	152	168	Y	Y
30	55835	1539	OVOC11488 OVP07528 WBGene00248297 status:Partially_confirmed	Y.VVESTGVFTTTEK.A	VVESTGVFTTTEK	N	46.76	1396.71	-7.2	699.356	2	252.64	151817	3	100	112	N	-
30	55835	1539	OVOC11488 OVP07528 WBGene00248297 status:Partially_confirmed	K.VIISAPSADAPMFVM.G	VIISAPSADAPMFVM	N	45.2	1547.77	-13.9	774.883	2	596.93	348962	3	124	138	N	Y
30	55835	1539	OVOC11488 OVP07528 WBGene00248297 status:Partially_confirmed	K.LTGMAFR.V	LTGMAFR	N	42.6	794.411	-8.4	398.209	2	233.63	140998	6	234	240	N	Y
30	55835	1539	OVOC11488 OVP07528 WBGene00248297 status:Partially_confirmed	K.FGIIEGLMTTVH.A	FGIIEGLMTTVH	N	41.89	1316.68	-8.5	659.342	2	562.4	329267	3	174	185	N	-
30	55835	1539	OVOC11488 OVP07528 WBGene00248297 status:Partially_confirmed	K.EAAAGPMK.G	EAAAGPMK	N	40.78	773.374	-8.5	387.691	2	31.45	25050	6	272	279	N	-
30	55835	1539	OVOC11488 OVP07528 WBGene00248297 status:Partially_confirmed	K.VIISAPSADAPM(+15.99)FVM(+15.99)GVNNDK.Y	VIISAPSADAPM(+15.99)FVM(+15.99)GVNNDK	N	40.24	2207.06	4.3	736.697	3	424.3	250192	1	124	144	Y	-
30	55835	1539	OVOC11488 OVP07528 WBGene00248297 status:Partially_confirmed	K.GASMDEIK.A	GASMDEIK	N	40.17	849.39	-8.1	425.699	2	123.22	77676	5	260	267	N	-
30	55835	1539	OVOC11488 OVP07528 WBGene00248297 status:Partially_confirmed	K.LIVSLDGK.S	LIVSLDGK	Y	38.94	843.506	-5.7	422.758	2	295.66	176553	4	67	74	N	-
30	55835	1539	OVOC11488 OVP07528 WBGene00248297 status:Partially_confirmed	K.KVIISAPSA.D	KVIISAPSA	N	38.26	884.533	-8.1	443.27	2	226.75	137060	2	123	131	N	-
30	55835	1539	OVOC11488 OVP07528 WBGene00248297 status:Partially_confirmed	K.GASM(+15.99)DEIK.A	GASM(+15.99)DEIK	N	35.78	865.385	-7.7	433.697	2	30.11	24244	9	260	267	Y	-
30	55835	1539	OVOC11488 OVP07528 WBGene00248297 status:Partially_confirmed	K.KVIISAPSADAPM.F	KVIISAPSADAPM	N	34.68	1298.69	-11.6	650.345	2	330.65	196558	2	123	135	N	-
30	55835	1539	OVOC11488 OVP07528 WBGene00248297 status:Partially_confirmed	K.VIPDLNGK.L	VIPDLNGK	N	34.41	854.486	-6.9	428.247	2	205.84	125044	5	226	233	N	-
30	55835	1539	OVOC11488 OVP07528 WBGene00248297 status:Partially_confirmed	E.STGVFTTTEK.A	STGVFTTTEK	N	34.37	1069.53	-15.4	535.764	2	158.5	97874	1	103	112	N	-
30	55835	1539	OVOC11488 OVP07528 WBGene00248297 status:Partially_confirmed	K.LTGM(+15.99)AFR.V	LTGM(+15.99)AFR	N	32.47	810.406	-9.2	406.207	2	136.38	85247	6	234	240	Y	Y
30	55835	1539	OVOC11488 OVP07528 WBGene00248297 status:Partially_confirmed	N.C(+57.02)LAPLAK.V	C(+57.02)LAPLAK	N	30.2	771.431	-11.9	386.718	2	168.98	103934	1	162	168	Y	Y
30	55835	1539	OVOC11488 OVP07528 WBGene00248297 status:Partially_confirmed	K.ANNHIISNA.S	ANNHIISNA	N	29.43	952.473	-9.4	477.239	2	108.27	69094	3	148	156	N	-
30	55835	1539	OVOC11488 OVP07528 WBGene00248297 status:Partially_confirmed	N.IIPASTGAAK.A	IIPASTGAAK	N	26.9	927.539	-8.4	464.773	2	118.51	74949	3	212	221	N	Y
30	55835	1539	OVOC11488 OVP07528 WBGene00248297 status:Partially_confirmed	R.VPTPDVSVVDL.T	VPTPDVSVVDL	N	26.28	1139.61	-9.3	570.806	2	481.95	283213	1	243	253	N	-
30	55835	1539	OVOC11488 OVP07528 WBGene00248297 status:Partially_confirmed	R.VVDLISY.I	VVDLISY	N	25.09	807.438	-14.1	404.721	2	411.32	242807	2	332	338	N	-
30	55835	1539	OVOC11488 OVP07528 WBGene00248297 status:Partially_confirmed	K.ANNHIISNAS.C	ANNHIISNAS	N	23.33	1039.5	-1.2	520.759	2	92.46	60002	1	148	157	N	-
30	55835	1539	OVOC11488 OVP07528 WBGene00248297 status:Partially_confirmed	K.VIISAPSADAPM(+15.99).F	VIISAPSADAPM(+15.99)	N	22.91	1186.59	-3.9	594.3	2	301.5	179889	1	124	135	Y	Y
30	55835	1539	OVOC11488 OVP07528 WBGene00248297 status:Partially_confirmed	T.GVFTTTEK.A	GVFTTTEK	N	21.47	881.449	-8.7	441.728	2	137.18	85659	2	105	112	N	-
20	55774	1540	OVOC11489 OVP13591 WBGene00248298 status:Confirmed	K.TTHQIAVHNSKDPAEIPWGVEGAEYVVESTGVFTTTEK.A	TTHQIAVHNSKDPAEIPWGVEGAEYVVESTGVFTTTEK	Y	108.28	4127.01	-4.9	826.406	5	595.15	347963	6	74	111	N	-
20	55774	1540	OVOC11489 OVP13591 WBGene00248298 status:Confirmed	K.ANNHIISNASC(+57.02)TTNC(+57.02)LAPLAK.V	ANNHIISNASC(+57.02)TTNC(+57.02)LAPLAK	N	102.32	2269.09	-4.1	757.369	3	326.78	194331	4	147	167	Y	-
20	55774	1540	OVOC11489 OVP13591 WBGene00248298 status:Confirmed	R.VPTPDVSVVDLTC(+57.02)R.L	VPTPDVSVVDLTC(+57.02)R	N	96.59	1556.79	-9.5	779.393	2	423.08	249486	7	240	253	Y	-
20	55774	1540	OVOC11489 OVP13591 WBGene00248298 status:Confirmed	K.KVIISAPSADAPMFVMGVNNDKYDK.A	KVIISAPSADAPMFVMGVNNDKYDK	N	94.49	2709.35	-6.7	678.34	4	457.12	268978	5	122	146	N	-
20	55774	1540	OVOC11489 OVP13591 WBGene00248298 status:Confirmed	K.VIISAPSADAPMFVMGVNNDK.Y	VIISAPSADAPMFVMGVNNDK	N	90.66	2175.07	-9.3	726.024	3	525.08	307871	4	123	143	N	-
20	55774	1540	OVOC11489 OVP13591 WBGene00248298 status:Confirmed	K.KVIISAPSADAPM(+15.99)FVMGVNNDKYDK.A	KVIISAPSADAPM(+15.99)FVMGVNNDKYDK	N	85.74	2725.35	-3.2	682.341	4	415.14	244946	5	122	146	Y	-
20	55774	1540	OVOC11489 OVP13591 WBGene00248298 status:Confirmed	K.FGIIEGLMTTVHATTATQK.T	FGIIEGLMTTVHATTATQK	N	84.8	2018.05	-14.3	505.513	4	561.52	328762	14	173	191	N	-
20	55774	1540	OVOC11489 OVP13591 WBGene00248298 status:Confirmed	K.LIAWYDNEYGYSNR.V	LIAWYDNEYGYSNR	Y	81.6	1762.8	-10.4	882.396	2	416.58	245759	4	315	328	N	-
20	55774	1540	OVOC11489 OVP13591 WBGene00248298 status:Confirmed	K.VIISAPSADAPM(+15.99)FVMGVNNDKYDK.A	VIISAPSADAPM(+15.99)FVMGVNNDKYDK	N	79.38	2597.25	1	650.321	4	452.89	266557	5	123	146	Y	-
20	55774	1540	OVOC11489 OVP13591 WBGene00248298 status:Confirmed	K.VIISAPSADAPMFVMGVNNDKYDK.A	VIISAPSADAPMFVMGVNNDKYDK	N	77.64	2581.26	-7.1	861.42	3	499.53	293224	6	123	146	N	-
20	55774	1540	OVOC11489 OVP13591 WBGene00248298 status:Confirmed	R.VVDLISYIASK	VVDLISYIASK	N	77.07	1206.69	-14.1	604.342	2	518.62	304216	7	329	339	N	-
20	55774	1540	OVOC11489 OVP13591 WBGene00248298 status:Confirmed	R.GAGQNIIPASTGAAK.A	GAGQNIIPASTGAAK	N	73.72	1354.72	-6.3	678.363	2	221.97	134237	6	206	220	N	-
20	55774	1540	OVOC11489 OVP13591 WBGene00248298 status:Confirmed	K.VIISAPSADAPMFVM(+15.99)GVNNDKYDK.A	VIISAPSADAPMFVM(+15.99)GVNNDKYDK	N	71.4	2597.25	-8.1	866.75	3	449.57	264633	3	123	146	Y	-
20	55774	1540	OVOC11489 OVP13591 WBGene00248298 status:Confirmed	K.FGIIEGLM(+15.99)TTVHATTATQK.T	FGIIEGLM(+15.99)TTVHATTATQK	N	70.78	2034.05	-7.7	679.017	3	466.18	274133	9	173	191	Y	-
20	55774	1540	OVOC11489 OVP13591 WBGene00248298 status:Confirmed	P.TPDVSVVDLTC(+57.02)R.L	TPDVSVVDLTC(+57.02)R	N	69.51	1360.67	-9.3	681.334	2	361.7	214338	3	242	253	Y	-
20	55774	1540	OVOC11489 OVP13591 WBGene00248298 status:Confirmed	K.VIISAPSADAPMFVM(+15.99)GVNNDK.Y	VIISAPSADAPMFVM(+15.99)GVNNDK	N	63.98	2191.07	-8	731.356	3	468.45	275445	3	123	143	Y	-
20	55774	1540	OVOC11489 OVP13591 WBGene00248298 status:Confirmed	K.GILEYTEDQVVSSDFVGDPH.S	GILEYTEDQVVSSDFVGDPH	Y	63.58	2206.01	-10.6	736.335	3	538.42	315533	1	277	296	N	-
20	55774	1540	OVOC11489 OVP13591 WBGene00248298 status:Confirmed	K.VIISAPSADAPM(+15.99)FVMGVNNDK.Y	VIISAPSADAPM(+15.99)FVMGVNNDK	N	62.93	2191.07	-8.8	731.356	3	472.35	277664	3	123	143	Y	-
20	55774	1540	OVOC11489 OVP13591 WBGene00248298 status:Confirmed	K.KVIISAPSADAPMFVMGVNNDK.Y	KVIISAPSADAPMFVMGVNNDK	N	62.38	2303.17	-5.3	768.725	3	476.42	279992	1	122	143	N	-
20	55774	1540	OVOC11489 OVP13591 WBGene00248298 status:Confirmed	K.KVIISAPSADAPMFVM(+15.99)GVNNDKYDK.A	KVIISAPSADAPMFVM(+15.99)GVNNDKYDK	N	62.07	2725.35	-11.7	682.336	4	410	242011	1	122	146	Y	-
20	55774	1540	OVOC11489 OVP13591 WBGene00248298 status:Confirmed	K.VIISAPSADAPM(+15.99)FVM(+15.99)GVNNDKYDK.A	VIISAPSADAPM(+15.99)FVM(+15.99)GVNNDKYDK	N	61.46	2613.25	-7.9	872.082	3	410.76	242422	2	123	146	Y	-
20	55774	1540	OVOC11489 OVP13591 WBGene00248298 status:Confirmed	L.MTTVHATTATQK.T	MTTVHATTATQK	N	61.03	1288.64	-6.5	430.553	3	79.76	52730	2	180	191	N	-
20	55774	1540	OVOC11489 OVP13591 WBGene00248298 status:Confirmed	R.FKGHVSAEGGK.L	FKGHVSAEGGK	Y	58.04	1115.57	-3.6	372.863	3	3.78	8689	5	56	66	N	-
20	55774	1540	OVOC11489 OVP13591 WBGene00248298 status:Confirmed	L.AC(+57.02)ISLNPNFVK.L	AC(+57.02)ISLNPNFVK	Y	58.01	1261.65	-8.7	631.826	2	377.51	223422	1	304	314	Y	-
20	55774	1540	OVOC11489 OVP13591 WBGene00248298 status:Confirmed	F.RVPTPDVSVVDLTC(+57.02)R.L	RVPTPDVSVVDLTC(+57.02)R	N	51.83	1712.89	-7.2	571.966	3	388.81	229886	3	239	253	Y	-
20	55774	1540	OVOC11489 OVP13591 WBGene00248298 status:Confirmed	K.KVIISAPSADAPMFVM.G	KVIISAPSADAPMFVM	N	51.34	1675.87	-11	838.932	2	528.97	310093	1	122	137	N	-
20	55774	1540	OVOC11489 OVP13591 WBGene00248298 status:Confirmed	K.IGINGFGR.I	IGINGFGR	Y	51.29	832.456	-5.1	417.233	2	278.03	166450	6	6	13	N	-
20	55774	1540	OVOC11489 OVP13591 WBGene00248298 status:Confirmed	E.YVVESTGVFTTTEK.A	YVVESTGVFTTTEK	N	48.91	1559.77	-7.1	780.888	2	330.68	196560	2	98	111	N	-
20	55774	1540	OVOC11489 OVP13591 WBGene00248298 status:Confirmed	K.ANNHIISNASC(+57.02)TTN.C	ANNHIISNASC(+57.02)TTN	N	48.06	1515.67	-8.2	758.838	2	136.34	85157	2	147	160	Y	-
20	55774	1540	OVOC11489 OVP13591 WBGene00248298 status:Confirmed	H.IISNASC(+57.02)TTNC(+57.02)LAPLAK.V	IISNASC(+57.02)TTNC(+57.02)LAPLAK	N	48.01	1832.91	-8.9	611.973	3	331.52	197060	3	151	167	Y	Y
20	55774	1540	OVOC11489 OVP13591 WBGene00248298 status:Confirmed	Y.VVESTGVFTTTEK.A	VVESTGVFTTTEK	N	46.76	1396.71	-7.2	699.356	2	252.64	151817	3	99	111	N	-
20	55774	1540	OVOC11489 OVP13591 WBGene00248298 status:Confirmed	K.VIISAPSADAPMFVM.G	VIISAPSADAPMFVM	N	45.2	1547.77	-13.9	774.883	2	596.93	348962	3	123	137	N	Y
20	55774	1540	OVOC11489 OVP13591 WBGene00248298 status:Confirmed	K.LTGMAFR.V	LTGMAFR	N	42.6	794.411	-8.4	398.209	2	233.63	140998	6	233	239	N	Y
20	55774	1540	OVOC11489 OVP13591 WBGene00248298 status:Confirmed	K.FGIIEGLMTTVH.A	FGIIEGLMTTVH	N	41.89	1316.68	-8.5	659.342	2	562.4	329267	3	173	184	N	-
20	55774	1540	OVOC11489 OVP13591 WBGene00248298 status:Confirmed	K.EAAAGPMK.G	EAAAGPMK	N	40.78	773.374	-8.5	387.691	2	31.45	25050	6	269	276	N	-
20	55774	1540	OVOC11489 OVP13591 WBGene00248298 status:Confirmed	K.VIISAPSADAPM(+15.99)FVM(+15.99)GVNNDK.Y	VIISAPSADAPM(+15.99)FVM(+15.99)GVNNDK	N	40.24	2207.06	4.3	736.697	3	424.3	250192	1	123	143	Y	-
20	55774	1540	OVOC11489 OVP13591 WBGene00248298 status:Confirmed	K.GASMDEIK.A	GASMDEIK	N	40.17	849.39	-8.1	425.699	2	123.22	77676	5	257	264	N	-
20	55774	1540	OVOC11489 OVP13591 WBGene00248298 status:Confirmed	K.KVIISAPSA.D	KVIISAPSA	N	38.26	884.533	-8.1	443.27	2	226.75	137060	2	122	130	N	-
20	55774	1540	OVOC11489 OVP13591 WBGene00248298 status:Confirmed	K.GASM(+15.99)DEIK.A	GASM(+15.99)DEIK	N	35.78	865.385	-7.7	433.697	2	30.11	24244	9	257	264	Y	-
20	55774	1540	OVOC11489 OVP13591 WBGene00248298 status:Confirmed	K.KVIISAPSADAPM.F	KVIISAPSADAPM	N	34.68	1298.69	-11.6	650.345	2	330.65	196558	2	122	134	N	-
20	55774	1540	OVOC11489 OVP13591 WBGene00248298 status:Confirmed	K.LIVTNGK.T	LIVTNGK	Y	34.5	743.454	-8.4	372.731	2	97.63	63027	2	67	73	N	-
20	55774	1540	OVOC11489 OVP13591 WBGene00248298 status:Confirmed	K.VIPDLNGK.L	VIPDLNGK	N	34.41	854.486	-6.9	428.247	2	205.84	125044	5	225	232	N	-
20	55774	1540	OVOC11489 OVP13591 WBGene00248298 status:Confirmed	E.STGVFTTTEK.A	STGVFTTTEK	N	34.37	1069.53	-15.4	535.764	2	158.5	97874	1	102	111	N	-
20	55774	1540	OVOC11489 OVP13591 WBGene00248298 status:Confirmed	K.LTGM(+15.99)AFR.V	LTGM(+15.99)AFR	N	32.47	810.406	-9.2	406.207	2	136.38	85247	6	233	239	Y	Y
20	55774	1540	OVOC11489 OVP13591 WBGene00248298 status:Confirmed	N.C(+57.02)LAPLAK.V	C(+57.02)LAPLAK	N	30.2	771.431	-11.9	386.718	2	168.98	103934	1	161	167	Y	Y
20	55774	1540	OVOC11489 OVP13591 WBGene00248298 status:Confirmed	K.ANNHIISNA.S	ANNHIISNA	N	29.43	952.473	-9.4	477.239	2	108.27	69094	3	147	155	N	-
20	55774	1540	OVOC11489 OVP13591 WBGene00248298 status:Confirmed	C.ISLNPNFVK.L	ISLNPNFVK	Y	28.85	1030.58	-9.5	516.293	2	349.82	207565	5	306	314	N	-
20	55774	1540	OVOC11489 OVP13591 WBGene00248298 status:Confirmed	N.IIPASTGAAK.A	IIPASTGAAK	N	26.9	927.539	-8.4	464.773	2	118.51	74949	3	211	220	N	Y
20	55774	1540	OVOC11489 OVP13591 WBGene00248298 status:Confirmed	R.VPTPDVSVVDL.T	VPTPDVSVVDL	N	26.28	1139.61	-9.3	570.806	2	481.95	283213	1	240	250	N	-
20	55774	1540	OVOC11489 OVP13591 WBGene00248298 status:Confirmed	R.VVDLISY.I	VVDLISY	N	25.09	807.438	-14.1	404.721	2	411.32	242807	2	329	335	N	-
20	55774	1540	OVOC11489 OVP13591 WBGene00248298 status:Confirmed	K.ANNHIISNAS.C	ANNHIISNAS	N	23.33	1039.5	-1.2	520.759	2	92.46	60002	1	147	156	N	-
20	55774	1540	OVOC11489 OVP13591 WBGene00248298 status:Confirmed	K.VIISAPSADAPM(+15.99).F	VIISAPSADAPM(+15.99)	N	22.91	1186.59	-3.9	594.3	2	301.5	179889	1	123	134	Y	Y
20	55774	1540	OVOC11489 OVP13591 WBGene00248298 status:Confirmed	T.GVFTTTEK.A	GVFTTTEK	N	21.47	881.449	-8.7	441.728	2	137.18	85659	2	104	111	N	-
468	56409	1545	OVOC11493 OVP12593 WBGene00248302 status:Partially_confirmed	R.DEIVNIANDDLK.A	DEIVNIANDDLK	Y	62.1	1357.67	-9.3	679.837	2	368.73	218377	1	216	227	N	-
468	56409	1545	OVOC11493 OVP12593 WBGene00248302 status:Partially_confirmed	K.QGLVYLYQFPR.M	QGLVYLYQFPR	Y	52.9	1382.73	-12.4	692.366	2	489.26	287365	1	55	65	N	-
468	56409	1545	OVOC11493 OVP12593 WBGene00248302 status:Partially_confirmed	K.EYPDSALAIR.D	EYPDSALAIR	Y	50.67	1133.57	-6.7	567.789	2	304.2	181410	3	114	123	N	-
468	56409	1545	OVOC11493 OVP12593 WBGene00248302 status:Partially_confirmed	R.M(+15.99)PLFPIGK.H	M(+15.99)PLFPIGK	Y	37.38	917.505	-16	459.752	2	338.34	200997	1	205	212	Y	-
468	56409	1545	OVOC11493 OVP12593 WBGene00248302 status:Partially_confirmed	R.DMTAIFSK.E	DMTAIFSK	Y	30.63	911.442	-10.6	456.724	2	340.78	202409	1	124	131	N	-
624	57240	1569	OVOC11516 OVP11453 WBGene00248325 status:Confirmed	R.GPLSVIGR.S	GPLSVIGR	Y	50.54	797.476	-10.6	399.741	2	282.43	168975	2	151	158	N	-
624	57240	1569	OVOC11516 OVP11453 WBGene00248325 status:Confirmed	R.LAC(+57.02)AVIGIAAVS	LAC(+57.02)AVIGIAAVS	Y	32.46	1143.63	-20.5	572.812	2	451.27	265646	2	190	201	Y	-
374	56410	1570	OVOC11517 OVP05699 WBGene00248326 status:Confirmed	R.SIVVHADQDDLGK.G	SIVVHADQDDLGK	Y	72.23	1395.7	-5.8	466.238	3	209.54	127165	3	116	128	N	-
374	56410	1570	OVOC11517 OVP05699 WBGene00248326 status:Confirmed	R.VAC(+57.02)GIVAIGAAS	VAC(+57.02)GIVAIGAAS	Y	69.41	1087.57	-6.1	544.789	2	345.05	204838	3	147	158	Y	-
374	56410	1570	OVOC11517 OVP05699 WBGene00248326 status:Confirmed	K.EGLPTTVTGEVK.G	EGLPTTVTGEVK	Y	54.66	1229.65	-8.4	615.827	2	284.33	169991	2	25	36	N	-
374	56410	1570	OVOC11517 OVP05699 WBGene00248326 status:Confirmed	R.GDTVSGIIR.F	GDTVSGIIR	Y	44.39	916.498	-9.4	459.252	2	224.68	135853	2	11	19	N	-
374	56410	1570	OVOC11517 OVP05699 WBGene00248326 status:Confirmed	K.THGDRTDEIR.H	THGDRTDEIR	Y	29.69	1198.57	-3.5	400.529	3	5.89	9901	2	70	79	N	-
166	55945	1610	OVOC11554 OVP02584 WBGene00248363 status:Partially_confirmed	R.GPGTALEFALK.L	GPGTALEFALK	Y	77.27	1102.6	-12.2	552.302	2	401.67	237258	6	155	165	N	-
166	55945	1610	OVOC11554 OVP02584 WBGene00248363 status:Partially_confirmed	K.SHGIAPGILVTSHPSVK.Q	SHGIAPGILVTSHPSVK	Y	74.54	1698.94	-3.7	425.741	4	289.47	173016	1	113	129	N	-
166	55945	1610	OVOC11554 OVP02584 WBGene00248363 status:Partially_confirmed	R.VVVTDHVVTSR.G	VVVTDHVVTSR	Y	66.3	1210.67	-10.2	404.559	3	176.05	107972	2	144	154	N	-
166	55945	1610	OVOC11554 OVP02584 WBGene00248363 status:Partially_confirmed	K.VKEVALPMVVKE	VKEVALPMVVKE	Y	60.43	1340.77	-6.8	447.929	3	343.6	204026	3	176	187	N	-
166	55945	1610	OVOC11554 OVP02584 WBGene00248363 status:Partially_confirmed	K.LVELLLGTEK.V	LVELLLGTEK	Y	58.3	1113.66	-11.2	557.833	2	418.8	247054	5	166	175	N	-
166	55945	1610	OVOC11554 OVP02584 WBGene00248363 status:Partially_confirmed	R.YIAAIC(+57.02)AAPIALK.S	YIAAIC(+57.02)AAPIALK	Y	58.09	1373.77	-8.4	687.889	2	445.29	262210	2	100	112	Y	-
166	55945	1610	OVOC11554 OVP02584 WBGene00248363 status:Partially_confirmed	N.SLAASDEVGTILR.A	SLAASDEVGTILR	Y	56.72	1330.71	-6.6	666.357	2	386.4	228476	1	80	92	N	-
166	55945	1610	OVOC11554 OVP02584 WBGene00248363 status:Partially_confirmed	K.ALSEVADQK.F	ALSEVADQK	Y	51.53	959.492	-7.5	480.75	2	111.31	70813	3	57	65	N	-
166	55945	1610	OVOC11554 OVP02584 WBGene00248363 status:Partially_confirmed	R.RSGIEVTVAGLLGK.N	RSGIEVTVAGLLGK	Y	49.66	1398.82	-10.1	467.276	3	462.33	271997	1	28	41	N	-
166	55945	1610	OVOC11554 OVP02584 WBGene00248363 status:Partially_confirmed	R.QVIIMPDK.A	QVIIMPDK	Y	48	942.521	-7.2	472.264	2	251.16	151004	3	49	56	N	-
166	55945	1610	OVOC11554 OVP02584 WBGene00248363 status:Partially_confirmed	K.EVALPMVVKE	EVALPMVVKE	Y	47.4	1113.61	-8.1	557.808	2	385.59	228062	5	178	187	N	-
166	55945	1610	OVOC11554 OVP02584 WBGene00248363 status:Partially_confirmed	K.EVALPMVVK.E	EVALPMVVK	Y	42.8	984.568	-9.3	493.287	2	369.02	218572	3	178	186	N	-
166	55945	1610	OVOC11554 OVP02584 WBGene00248363 status:Partially_confirmed	K.LVEGGYK.Y	LVEGGYK	Y	33.88	764.407	-7.3	383.208	2	92.71	60200	3	132	138	N	-
166	55945	1610	OVOC11554 OVP02584 WBGene00248363 status:Partially_confirmed	P.GTALEFALK.L	GTALEFALK	Y	27.43	948.528	-9.2	475.267	2	364.07	215742	2	157	165	N	-
715	57433	1625	OVOC11569 OVP11696 WBGene00248378 status:Confirmed	K.LLDDC(+57.02)TER.V	LLDDC(+57.02)TER	Y	42.98	1020.45	-8.5	511.23	2	137.01	85556	2	39	46	Y	-
715	57433	1625	OVOC11569 OVP11696 WBGene00248378 status:Confirmed	K.FREEC(+57.02)IAETGK.W	FREEC(+57.02)IAETGK	Y	42.43	1338.62	-7.6	447.212	3	166.88	102726	1	25	35	Y	-
256	56249	1647	OVOC11590 OVP09978 WBGene00248399 locus:Ovo-fgt-1 status:Predicted	K.AEIDIMKEEQAK.I	AEIDIMKEEQAK	Y	62.31	1403.7	-4.2	468.904	3	247.44	148880	3	273	284	N	-
256	56249	1647	OVOC11590 OVP09978 WBGene00248399 locus:Ovo-fgt-1 status:Predicted	R.TVEDIQEELAR.G	TVEDIQEELAR	Y	58.24	1301.65	-8.6	651.825	2	324.47	193029	5	499	509	N	-
256	56249	1647	OVOC11590 OVP09978 WBGene00248399 locus:Ovo-fgt-1 status:Predicted	K.NRAEQAEEDLKK.L	NRAEQAEEDLKK	Y	55.35	1429.72	-0.2	477.579	3	119.73	75657	2	253	264	N	-
256	56249	1647	OVOC11590 OVP09978 WBGene00248399 locus:Ovo-fgt-1 status:Predicted	R.AEQAEEDLKK.L	AEQAEEDLKK	Y	49.2	1159.57	-6.6	387.529	3	63	43133	2	255	264	N	-
256	56249	1647	OVOC11590 OVP09978 WBGene00248399 locus:Ovo-fgt-1 status:Predicted	K.LFGETLTLDEIGR.A	LFGETLTLDEIGR	Y	44	1462.77	-10.3	732.383	2	509.55	298978	1	87	99	N	-
256	56249	1647	OVOC11590 OVP09978 WBGene00248399 locus:Ovo-fgt-1 status:Predicted	K.MADWLGR.K	MADWLGR	Y	41.88	847.401	-7.7	424.705	2	293.19	175138	2	120	126	N	-
256	56249	1647	OVOC11590 OVP09978 WBGene00248399 locus:Ovo-fgt-1 status:Predicted	R.IPSSEAAEKER.L	IPSSEAAEKER	Y	37.48	1215.61	-2.8	406.209	3	92.6	60098	1	10	20	N	-
256	56249	1647	OVOC11590 OVP09978 WBGene00248399 locus:Ovo-fgt-1 status:Predicted	K.AEIDIMK.E	AEIDIMK	Y	30.48	818.421	-4.3	410.216	2	237.89	143423	1	273	279	N	-
256	56249	1647	OVOC11590 OVP09978 WBGene00248399 locus:Ovo-fgt-1 status:Predicted	K.YSLIVK.N	YSLIVK	N	29.56	721.437	-8.4	361.723	2	243.67	146757	6	247	252	N	-
256	56249	1647	OVOC11590 OVP09978 WBGene00248399 locus:Ovo-fgt-1 status:Predicted	K.AEIDIM(+15.99)KEEQAK.I	AEIDIM(+15.99)KEEQAK	Y	26.98	1419.69	-24.1	474.226	3	181.39	111010	1	273	284	Y	-
417	56554	1666	OVOC11608 OVP01648 WBGene00248417 status:Predicted	N.VEPTPIVLWHGMGDSC(+57.02)C(+57.02)NPLSLGR.M	VEPTPIVLWHGMGDSC(+57.02)C(+57.02)NPLSLGR	Y	62.19	2694.27	-7.4	899.091	3	569.36	333219	1	38	61	Y	-
417	56554	1666	OVOC11608 OVP01648 WBGene00248417 status:Predicted	K.LQNLVLVK.F	LQNLVLVK	Y	42.03	925.596	-8.5	463.801	2	311.54	185644	3	229	236	N	-
417	56554	1666	OVOC11608 OVP01648 WBGene00248417 status:Predicted	R.ESSIFLADINNER.N	ESSIFLADINNER	Y	40.28	1506.73	-6.7	754.368	2	407.37	240498	2	204	216	N	-
417	56554	1666	OVOC11608 OVP01648 WBGene00248417 status:Predicted	R.C(+57.02)PVPPMK.N	C(+57.02)PVPPMK	Y	26.61	827.403	-14.3	414.703	2	142.58	88785	1	136	142	Y	-
417	56554	1666	OVOC11608 OVP01648 WBGene00248417 status:Predicted	R.ELLESK.R	ELLESK	N	21.83	717.391	-9.1	359.7	2	90.39	58885	1	280	285	N	-
233	56067	1695	OVOC11635 OVP01263 WBGene00248444 locus:Ovo-asp-4 status:Confirmed	K.DEAIGC(+57.02)ANGC(+57.02)QAIADTGTSLIAGPK.S	DEAIGC(+57.02)ANGC(+57.02)QAIADTGTSLIAGPK	Y	88.59	2489.15	-8.3	830.718	3	452.38	266258	2	311	335	Y	-
233	56067	1695	OVOC11635 OVP01263 WBGene00248444 locus:Ovo-asp-4 status:Confirmed	K.C(+57.02)PFLDIAC(+57.02)LLHNK.Y	C(+57.02)PFLDIAC(+57.02)LLHNK	Y	73.63	1599.79	-14.4	534.263	3	554.49	324726	2	151	163	Y	-
233	56067	1695	OVOC11635 OVP01263 WBGene00248444 locus:Ovo-asp-4 status:Confirmed	R.FVSPITYTPVSR.H	FVSPITYTPVSR	Y	64.71	1365.73	-9.3	683.865	2	391.69	231516	7	285	296	N	-
233	56067	1695	OVOC11635 OVP01263 WBGene00248444 locus:Ovo-asp-4 status:Confirmed	R.NPSDEVGGEITLGGIDTNR.F	NPSDEVGGEITLGGIDTNR	Y	58.93	1942.92	-6.7	648.644	3	397.35	234744	1	266	284	N	-
233	56067	1695	OVOC11635 OVP01263 WBGene00248444 locus:Ovo-asp-4 status:Confirmed	K.VSSLPEITFVIAGK.S	VSSLPEITFVIAGK	Y	51.16	1459.83	-12.3	730.913	2	546.6	320194	3	362	375	N	-
233	56067	1695	OVOC11635 OVP01263 WBGene00248444 locus:Ovo-asp-4 status:Confirmed	K.VLQQPVFAFWLDR.N	VLQQPVFAFWLDR	Y	49.85	1617.87	-14.7	809.929	2	633.69	369970	2	253	265	N	-
233	56067	1695	OVOC11635 OVP01263 WBGene00248444 locus:Ovo-asp-4 status:Confirmed	I.AGETDEVLK.N	AGETDEVLK	Y	44.17	960.476	-7.5	481.242	2	135.97	84951	2	105	113	N	-
233	56067	1695	OVOC11635 OVP01263 WBGene00248444 locus:Ovo-asp-4 status:Confirmed	K.SIAGETDEVLK.N	SIAGETDEVLK	Y	41.09	1160.59	-5.7	581.3	2	271.28	162522	1	103	113	N	-
233	56067	1695	OVOC11635 OVP01263 WBGene00248444 locus:Ovo-asp-4 status:Confirmed	R.HGYWQFK.M	HGYWQFK	Y	40.5	964.456	-7.6	483.231	2	246.39	148277	1	297	303	N	-
233	56067	1695	OVOC11635 OVP01263 WBGene00248444 locus:Ovo-asp-4 status:Confirmed	K.IEIQYGR.G	IEIQYGR	Y	38.2	877.466	-10.7	439.735	2	210.42	127669	3	179	185	N	-
233	56067	1695	OVOC11635 OVP01263 WBGene00248444 locus:Ovo-asp-4 status:Confirmed	A.GETDEVLK.N	GETDEVLK	Y	31.21	889.439	-11.1	445.722	2	126.76	79695	1	106	113	N	-
233	56067	1695	OVOC11635 OVP01263 WBGene00248444 locus:Ovo-asp-4 status:Confirmed	K.VLQQPVFAF.W	VLQQPVFAF	Y	31.17	1047.58	-19	524.785	2	526.04	308461	2	253	261	N	-
233	56067	1695	OVOC11635 OVP01263 WBGene00248444 locus:Ovo-asp-4 status:Confirmed	S.IAGETDEVLK.N	IAGETDEVLK	Y	27.67	1073.56	-11.8	537.781	2	206.57	125450	1	104	113	N	-
381	56297	1711	OVOC1165 OVP01132 WBGene00237974 locus:Ovo-cah-6 status:Predicted	K.NAGDSLQLQLDPSNK.A	NAGDSLQLQLDPSNK	Y	59.22	1598.79	-6.3	800.397	2	339.31	201502	1	106	120	N	-
381	56297	1711	OVOC1165 OVP01132 WBGene00237974 locus:Ovo-cah-6 status:Predicted	R.ETIQWIIFR.S	ETIQWIIFR	Y	45.97	1204.66	-10.3	603.331	2	553.96	324425	3	253	261	N	-
381	56297	1711	OVOC1165 OVP01132 WBGene00237974 locus:Ovo-cah-6 status:Predicted	R.ATAQLDNLGK.I	ATAQLDNLGK	Y	45.35	1029.55	-17.5	515.771	2	181.9	111314	2	52	61	N	-
381	56297	1711	OVOC1165 OVP01132 WBGene00237974 locus:Ovo-cah-6 status:Predicted	R.SSAQAIPVK.E	SSAQAIPVK	Y	45.29	899.508	-6.6	450.758	2	128.73	80807	2	310	318	N	-
381	56297	1711	OVOC1165 OVP01132 WBGene00237974 locus:Ovo-cah-6 status:Predicted	K.ILQVTGDR.K	ILQVTGDR	Y	33.54	900.503	-8.7	451.255	2	167.76	103231	1	62	69	N	-
381	56297	1711	OVOC1165 OVP01132 WBGene00237974 locus:Ovo-cah-6 status:Predicted	R.ISSSQLDK.L	ISSSQLDK	Y	23.52	876.455	-17.5	439.227	2	94.18	61010	2	266	273	N	-
381	56297	1711	OVOC1165 OVP01132 WBGene00237974 locus:Ovo-cah-6 status:Predicted	R.AVQPINGR.I	AVQPINGR	Y	22.43	853.477	-17.8	427.738	2	80.08	52933	1	295	302	N	-
202	55874	1875	OVOC11812 OVP05663 WBGene00248621 locus:Ovo-cts-1 status:Predicted	K.LHPMAQFVSAIAALNC(+57.02)ESK.F	LHPMAQFVSAIAALNC(+57.02)ESK	Y	74.51	2086.03	-13.7	696.342	3	570.02	333621	2	144	162	Y	-
202	55874	1875	OVOC11812 OVP05663 WBGene00248621 locus:Ovo-cts-1 status:Predicted	K.HVEQMIC(+57.02)NFPNK.L	HVEQMIC(+57.02)NFPNK	Y	68.96	1515.7	-3.5	506.238	3	270.14	161910	3	132	143	Y	-
202	55874	1875	OVOC11812 OVP05663 WBGene00248621 locus:Ovo-cts-1 status:Predicted	K.ALVTETSVLDPEEGIR.F	ALVTETSVLDPEEGIR	Y	66.52	1727.89	-9.8	864.946	2	431.39	254238	3	59	74	N	-
202	55874	1875	OVOC11812 OVP05663 WBGene00248621 locus:Ovo-cts-1 status:Predicted	K.HLPKDPMFHLVSK.L	HLPKDPMFHLVSK	Y	65.88	1547.83	-5.2	387.962	4	292.31	174632	1	349	361	N	-
202	55874	1875	OVOC11812 OVP05663 WBGene00248621 locus:Ovo-cts-1 status:Predicted	K.LPTIAALIYR.N	LPTIAALIYR	Y	64.38	1129.69	-15	565.842	2	534.53	313312	3	191	200	N	-
202	55874	1875	OVOC11812 OVP05663 WBGene00248621 locus:Ovo-cts-1 status:Predicted	K.SGQVVPGYGHAVLR.K	SGQVVPGYGHAVLR	Y	63.59	1438.77	-9.3	480.592	3	263.79	158271	2	320	333	N	-
202	55874	1875	OVOC11812 OVP05663 WBGene00248621 locus:Ovo-cts-1 status:Predicted	K.EWAAHADLPK.H	EWAAHADLPK	Y	51.81	1136.56	-8	379.858	3	235.38	142009	2	122	131	N	-
202	55874	1875	OVOC11812 OVP05663 WBGene00248621 locus:Ovo-cts-1 status:Predicted	R.GYSIPEC(+57.02)QK.M	GYSIPEC(+57.02)QK	Y	50.64	1080.49	-5.9	541.25	2	190.71	116361	3	77	85	Y	-
202	55874	1875	OVOC11812 OVP05663 WBGene00248621 locus:Ovo-cts-1 status:Predicted	K.FAEAYSSGVK.K	FAEAYSSGVK	Y	46.09	1057.51	-8.6	529.757	2	188.78	115254	3	163	172	N	-
202	55874	1875	OVOC11812 OVP05663 WBGene00248621 locus:Ovo-cts-1 status:Predicted	R.ALGC(+57.02)LSQMIWSR.A	ALGC(+57.02)LSQMIWSR	Y	45.38	1420.7	-1.8	711.354	2	503.23	295339	1	411	422	Y	-
202	55874	1875	OVOC11812 OVP05663 WBGene00248621 locus:Ovo-cts-1 status:Predicted	K.EM(+15.99)SFYTVLFGVSR.A	EM(+15.99)SFYTVLFGVSR	Y	44.47	1550.74	-8.8	776.372	2	569.87	333520	1	398	410	Y	-
202	55874	1875	OVOC11812 OVP05663 WBGene00248621 locus:Ovo-cts-1 status:Predicted	K.DPMFHLVSK.L	DPMFHLVSK	Y	40.73	1072.54	-7.1	358.517	3	303.21	180893	2	353	361	N	-
202	55874	1875	OVOC11812 OVP05663 WBGene00248621 locus:Ovo-cts-1 status:Predicted	R.AM(+15.99)GLPLERPK.S	AM(+15.99)GLPLERPK	Y	38.86	1126.62	-7.2	376.543	3	196.61	119788	5	423	432	Y	-
202	55874	1875	OVOC11812 OVP05663 WBGene00248621 locus:Ovo-cts-1 status:Predicted	R.YWEFVYDDAMK.L	YWEFVYDDAMK	Y	35.59	1465.62	-10.7	733.811	2	488.75	287064	1	176	186	N	-
844	57481	1894	OVOC11831 OVP05006 WBGene00248640 status:Predicted	R.FYATNPDPK.L	FYATNPDPK	Y	48.23	1051.5	-5.5	526.753	2	168.68	103737	1	177	185	N	-
844	57481	1894	OVOC11831 OVP05006 WBGene00248640 status:Predicted	K.TMFEYIK.E	TMFEYIK	Y	40.6	930.452	-12.7	466.227	2	336.53	199985	1	222	228	N	-
21	55737	1909	OVOC11845 OVP13102 WBGene00248654 status:Partially_confirmed	K.SPSNNFLQLIADHAGVVDTGK.T	SPSNNFLQLIADHAGVVDTGK	Y	92.01	2182.1	-9.4	728.368	3	572.15	334826	4	491	511	N	-
21	55737	1909	OVOC11845 OVP13102 WBGene00248654 status:Partially_confirmed	K.ATEPLSTITYQVVAR.G	ATEPLSTITYQVVAR	Y	91.72	1647.88	-9.2	550.297	3	444.54	261799	5	519	533	N	-
21	55737	1909	OVOC11845 OVP13102 WBGene00248654 status:Partially_confirmed	R.IVNLNNMGEAIIVFTNEELKK.H	IVNLNNMGEAIIVFTNEELKK	Y	90.27	2388.27	-12.6	797.088	3	698.82	640443	4	315	335	N	-
21	55737	1909	OVOC11845 OVP13102 WBGene00248654 status:Partially_confirmed	K.TGIPQTITIDELSPEILLPGSLYK.V	TGIPQTITIDELSPEILLPGSLYK	Y	88.89	2597.42	-10.5	866.805	3	700.74	647917	4	95	118	N	-
21	55737	1909	OVOC11845 OVP13102 WBGene00248654 status:Partially_confirmed	K.DLVEQDVEQYDTTGVAR.G	DLVEQDVEQYDTTGVAR	Y	88.22	1936.9	-7	646.636	3	389.53	230290	4	642	658	N	-
21	55737	1909	OVOC11845 OVP13102 WBGene00248654 status:Partially_confirmed	R.IVNLNNM(+15.99)GEAIIVFTNEELKK.H	IVNLNNM(+15.99)GEAIIVFTNEELKK	Y	86.5	2404.27	-9.2	802.422	3	554.74	324837	7	315	335	Y	-
21	55737	1909	OVOC11845 OVP13102 WBGene00248654 status:Partially_confirmed	K.SGNDITKDLVEQDVEQYDTTGVAR.G	SGNDITKDLVEQDVEQYDTTGVAR	Y	85	2652.25	-7.8	885.084	3	445.86	262522	1	635	658	N	-
21	55737	1909	OVOC11845 OVP13102 WBGene00248654 status:Partially_confirmed	K.SIAFLNAQQQQENGAFAER.G	SIAFLNAQQQQENGAFAER	Y	80.32	2121.02	-6.8	708.01	3	410.55	242315	2	1096	1114	N	-
21	55737	1909	OVOC11845 OVP13102 WBGene00248654 status:Partially_confirmed	R.ASNQEILVDATDFR.V	ASNQEILVDATDFR	Y	74.05	1577.77	-11.3	526.924	3	419.1	247253	6	572	585	N	-
21	55737	1909	OVOC11845 OVP13102 WBGene00248654 status:Partially_confirmed	K.ITATVTEDLTDIKR.N	ITATVTEDLTDIKR	Y	71.97	1574.85	-6.2	525.955	3	337.98	200794	4	349	362	N	-
21	55737	1909	OVOC11845 OVP13102 WBGene00248654 status:Partially_confirmed	K.DGDDIGYDFLQK.D	DGDDIGYDFLQK	Y	69.7	1384.61	-10.5	693.307	2	421.68	248681	2	856	867	N	-
21	55737	1909	OVOC11845 OVP13102 WBGene00248654 status:Partially_confirmed	K.TYPGTFLVIAPK.V	TYPGTFLVIAPK	Y	69.56	1305.73	-10.5	653.867	2	458.54	269785	4	38	49	N	-
21	55737	1909	OVOC11845 OVP13102 WBGene00248654 status:Partially_confirmed	K.TGLGVAPSTSK.L	TGLGVAPSTSK	Y	68.98	1016.55	-8	509.278	2	151.83	94040	4	801	811	N	-
21	55737	1909	OVOC11845 OVP13102 WBGene00248654 status:Partially_confirmed	K.ITATVTEDLTDIK.R	ITATVTEDLTDIK	Y	66.1	1418.75	-9.7	710.376	2	384.65	227469	3	349	361	N	-
21	55737	1909	OVOC11845 OVP13102 WBGene00248654 status:Partially_confirmed	K.AGDAVEQVLK.V	AGDAVEQVLK	Y	65.6	1028.55	-8.5	515.278	2	252.62	151815	4	923	932	N	-
21	55737	1909	OVOC11845 OVP13102 WBGene00248654 status:Partially_confirmed	K.QGETFKPGLGYNVVITLK.Q	QGETFKPGLGYNVVITLK	Y	64.79	1963.08	-10.2	655.36	3	473.22	278170	4	382	399	N	-
21	55737	1909	OVOC11845 OVP13102 WBGene00248654 status:Partially_confirmed	R.TGKDDFKDASIYSILYIEAGK.S	TGKDDFKDASIYSILYIEAGK	Y	64.35	2333.18	-8.9	584.297	4	534.15	313109	4	470	490	N	-
21	55737	1909	OVOC11845 OVP13102 WBGene00248654 status:Partially_confirmed	R.DPNQNIISQK.N	DPNQNIISQK	Y	63.64	1155.59	-10.3	578.795	2	162.9	100405	4	186	195	N	-
21	55737	1909	OVOC11845 OVP13102 WBGene00248654 status:Partially_confirmed	K.VGDVMLSVTAQSAK.A	VGDVMLSVTAQSAK	Y	62.56	1404.73	-13	703.362	2	323.8	192623	3	909	922	N	-
21	55737	1909	OVOC11845 OVP13102 WBGene00248654 status:Partially_confirmed	K.VGDVM(+15.99)LSVTAQSAK.A	VGDVM(+15.99)LSVTAQSAK	Y	61.88	1420.72	-5.4	711.365	2	267.42	160306	1	909	922	Y	-
21	55737	1909	OVOC11845 OVP13102 WBGene00248654 status:Partially_confirmed	K.SLSIFIQTDK.A	SLSIFIQTDK	Y	61.83	1150.62	-9.8	576.313	2	389.87	230487	5	144	153	N	-
21	55737	1909	OVOC11845 OVP13102 WBGene00248654 status:Partially_confirmed	K.AVYFPIVPTK.V	AVYFPIVPTK	Y	61.82	1133.65	-10.4	567.826	2	425.32	250796	5	899	908	N	-
21	55737	1909	OVOC11845 OVP13102 WBGene00248654 status:Partially_confirmed	R.RDDHSFSAFGQGDK.H	RDDHSFSAFGQGDK	Y	61.61	1565.69	0.8	522.903	3	190.17	116058	1	1052	1065	N	-
21	55737	1909	OVOC11845 OVP13102 WBGene00248654 status:Partially_confirmed	A.IVKPIWPHSTTNEPEK.T	IVKPIWPHSTTNEPEK	Y	61.03	1874.99	-2.4	469.753	4	251.14	151003	3	22	37	N	-
21	55737	1909	OVOC11845 OVP13102 WBGene00248654 status:Partially_confirmed	K.HGSTWLTAFVVR.S	HGSTWLTAFVVR	Y	60.01	1372.73	-11.8	458.577	3	473.27	278257	1	1066	1077	N	-
21	55737	1909	OVOC11845 OVP13102 WBGene00248654 status:Partially_confirmed	K.AMLVVYTVR.A	AMLVVYTVR	Y	58.92	1050.59	-8.6	526.298	2	356.17	211207	6	563	571	N	-
21	55737	1909	OVOC11845 OVP13102 WBGene00248654 status:Partially_confirmed	K.QAQQFIFVDEHILQK.S	QAQQFIFVDEHILQK	Y	58.2	1842.96	-9.8	615.322	3	461.72	271609	3	1081	1095	N	-
21	55737	1909	OVOC11845 OVP13102 WBGene00248654 status:Partially_confirmed	K.EFTVDKYVLPK.F	EFTVDKYVLPK	Y	54.93	1337.72	-9.8	446.911	3	363.34	215336	4	235	245	N	-
21	55737	1909	OVOC11845 OVP13102 WBGene00248654 status:Partially_confirmed	K.SSESDHIVR.V	SSESDHIVR	Y	54.41	1028.49	-6.9	515.248	2	54.37	38187	2	66	74	N	-
21	55737	1909	OVOC11845 OVP13102 WBGene00248654 status:Partially_confirmed	K.VVRPSLPYAVSVN.I	VVRPSLPYAVSVN	Y	53.75	1399.78	-9.3	700.892	2	388.17	229484	2	50	62	N	-
21	55737	1909	OVOC11845 OVP13102 WBGene00248654 status:Partially_confirmed	R.GETVGSNILFEAEEEVR.F	GETVGSNILFEAEEEVR	Y	53.49	1877.9	15.3	939.972	2	531.62	311600	2	123	139	N	-
21	55737	1909	OVOC11845 OVP13102 WBGene00248654 status:Partially_confirmed	P.LVVAEDGTIEKTEQGNVIER.I	LVVAEDGTIEKTEQGNVIER	Y	52.7	2199.14	0.3	734.054	3	327.5	194743	1	295	314	N	-
21	55737	1909	OVOC11845 OVP13102 WBGene00248654 status:Partially_confirmed	K.TEQGNVIER.I	TEQGNVIER	Y	52.3	1044.52	-4.3	523.265	2	99.67	64144	3	306	314	N	-
21	55737	1909	OVOC11845 OVP13102 WBGene00248654 status:Partially_confirmed	K.AIYKPGSTVR.Y	AIYKPGSTVR	Y	46.64	1090.61	-6.8	364.543	3	131.43	82419	3	154	163	N	-
21	55737	1909	OVOC11845 OVP13102 WBGene00248654 status:Partially_confirmed	R.INLPYSVK.R	INLPYSVK	Y	46.63	932.533	-9.4	467.269	2	322.11	191702	4	822	829	N	-
21	55737	1909	OVOC11845 OVP13102 WBGene00248654 status:Partially_confirmed	R.LISVPGGGISK.A	LISVPGGGISK	Y	46.18	1026.61	-6.1	514.308	2	285.14	170494	2	888	898	N	-
21	55737	1909	OVOC11845 OVP13102 WBGene00248654 status:Partially_confirmed	P.LVVAEDGTIEK.T	LVVAEDGTIEK	Y	46.06	1172.63	-8.1	587.317	2	242.72	146162	2	295	305	N	-
21	55737	1909	OVOC11845 OVP13102 WBGene00248654 status:Partially_confirmed	K.QMDDTPVK.A	QMDDTPVK	Y	45.31	932.427	-7.7	467.217	2	102.28	65662	4	400	407	N	-
21	55737	1909	OVOC11845 OVP13102 WBGene00248654 status:Partially_confirmed	K.LVTGYGGSSVK.I	LVTGYGGSSVK	Y	45.28	1066.57	-9.9	534.285	2	174.84	107273	4	338	348	N	-
21	55737	1909	OVOC11845 OVP13102 WBGene00248654 status:Partially_confirmed	K.AM(+15.99)LVVYTVR.A	AM(+15.99)LVVYTVR	Y	43.81	1066.58	-5.9	534.296	2	297.47	177570	5	563	571	Y	-
21	55737	1909	OVOC11845 OVP13102 WBGene00248654 status:Partially_confirmed	R.AGTQIENK.A	AGTQIENK	Y	42.64	859.44	-5.6	430.725	2	0.64	6877	1	1028	1035	N	-
21	55737	1909	OVOC11845 OVP13102 WBGene00248654 status:Partially_confirmed	K.RVQVTTFYNYLS.L	RVQVTTFYNYLS	Y	41.69	1489.76	-9.4	745.879	2	458.76	269887	1	413	424	N	-
21	55737	1909	OVOC11845 OVP13102 WBGene00248654 status:Partially_confirmed	K.FEVNVK.T	FEVNVK	Y	40.27	734.396	-9.3	368.202	2	196.27	119588	5	246	251	N	-
21	55737	1909	OVOC11845 OVP13102 WBGene00248654 status:Partially_confirmed	N.ILFEAEEEVR.F	ILFEAEEEVR	Y	39.63	1233.62	-6.5	617.815	2	350.55	207971	4	130	139	N	-
21	55737	1909	OVOC11845 OVP13102 WBGene00248654 status:Partially_confirmed	K.LTVFRPFFIR.I	LTVFRPFFIR	Y	38.12	1294.76	-18.7	432.584	3	504.5	296137	6	812	821	N	-
21	55737	1909	OVOC11845 OVP13102 WBGene00248654 status:Partially_confirmed	K.NDQSLIK.G	NDQSLIK	Y	37.6	816.434	-8.5	409.221	2	104.86	67168	4	196	202	N	-
21	55737	1909	OVOC11845 OVP13102 WBGene00248654 status:Partially_confirmed	K.QM(+15.99)DDTPVK.A	QM(+15.99)DDTPVK	Y	37.07	948.422	-12.3	475.213	2	42.8	31519	3	400	407	Y	-
21	55737	1909	OVOC11845 OVP13102 WBGene00248654 status:Partially_confirmed	R.NTLVM(+15.99)IDLTQK.N	NTLVM(+15.99)IDLTQK	Y	36.66	1290.69	-2.6	646.348	2	365.34	216453	1	943	953	Y	-
21	55737	1909	OVOC11845 OVP13102 WBGene00248654 status:Partially_confirmed	R.TTMRDDLPFYC(+57.02)TK.E	TTMRDDLPFYC(+57.02)TK	Y	36.46	1646.74	-0.9	549.921	3	342.56	203425	1	1347	1359	Y	-
21	55737	1909	OVOC11845 OVP13102 WBGene00248654 status:Partially_confirmed	K.TLSFTVK.A	TLSFTVK	Y	34.6	794.454	-8.2	398.231	2	266.75	159987	3	512	518	N	-
21	55737	1909	OVOC11845 OVP13102 WBGene00248654 status:Partially_confirmed	R.VDGLFR.N	VDGLFR	Y	34.48	705.381	-7.9	353.695	2	220.06	133221	3	586	591	N	-
21	55737	1909	OVOC11845 OVP13102 WBGene00248654 status:Partially_confirmed	K.RVQVTTFYNYL.S	RVQVTTFYNYL	Y	33.24	1402.72	-14.4	702.359	2	488.01	286654	3	413	423	N	-
21	55737	1909	OVOC11845 OVP13102 WBGene00248654 status:Partially_confirmed	R.IEAHYDR.T	IEAHYDR	Y	32.65	902.425	-9.1	452.216	2	62.79	43028	3	463	469	N	-
21	55737	1909	OVOC11845 OVP13102 WBGene00248654 status:Partially_confirmed	K.VEPEGYR.V	VEPEGYR	Y	30.61	848.403	-9	425.205	2	91.32	59393	3	933	939	N	-
21	55737	1909	OVOC11845 OVP13102 WBGene00248654 status:Partially_confirmed	T.EQGNVIER.I	EQGNVIER	Y	26.65	943.472	-10.4	472.738	2	85.26	55864	2	307	314	N	-
21	55737	1909	OVOC11845 OVP13102 WBGene00248654 status:Partially_confirmed	Y.SILYIEAGK.S	SILYIEAGK	Y	26.5	992.554	-0.6	497.284	2	307.33	183219	1	482	490	N	-
21	55737	1909	OVOC11845 OVP13102 WBGene00248654 status:Partially_confirmed	K.EFTVDK.Y	EFTVDK	Y	25.88	737.36	-8.5	369.684	2	119.63	75651	3	235	240	N	-
21	55737	1909	OVOC11845 OVP13102 WBGene00248654 status:Partially_confirmed	K.LTVFRPF.F	LTVFRPF	Y	22.44	878.501	-13.8	440.252	2	431.62	254426	4	812	818	N	-
21	55737	1909	OVOC11845 OVP13102 WBGene00248654 status:Partially_confirmed	K.SGNDITKDLVEQDVEQYDTTGVA.R	SGNDITKDLVEQDVEQYDTTGVA	Y	21.67	2496.15	-4.5	833.054	3	484.01	284342	2	635	657	N	-
89	55860	1910	OVOC11847 OVP13896 WBGene00248656 status:Partially_confirmed	K.C(+57.02)TELC(+57.02)PNEGYEELAAK.T	C(+57.02)TELC(+57.02)PNEGYEELAAK	Y	87.04	1882.81	-5.7	628.606	3	345.11	204844	4	73	88	Y	-
89	55860	1910	OVOC11847 OVP13896 WBGene00248656 status:Partially_confirmed	K.EC(+57.02)MEKQDADSINK.C	EC(+57.02)MEKQDADSINK	Y	70.09	1566.67	-0.1	523.229	3	115.85	73432	2	108	120	Y	-
89	55860	1910	OVOC11847 OVP13896 WBGene00248656 status:Partially_confirmed	K.C(+57.02)SIMEFNK.I	C(+57.02)SIMEFNK	Y	69.41	1027.45	-7.2	514.727	2	267.16	160192	5	165	172	Y	-
89	55860	1910	OVOC11847 OVP13896 WBGene00248656 status:Partially_confirmed	K.IC(+57.02)PGSGHLLR.E	IC(+57.02)PGSGHLLR	Y	58.74	1108.58	-7.6	370.531	3	184.8	113021	3	173	182	Y	-
89	55860	1910	OVOC11847 OVP13896 WBGene00248656 status:Partially_confirmed	K.FGTKEEESEEDEEESSK.S	FGTKEEESEEDEEESSK	Y	58	1987.8	-3.3	663.606	3	139.87	87167	1	329	345	N	-
89	55860	1910	OVOC11847 OVP13896 WBGene00248656 status:Partially_confirmed	K.TSLSTYIC(+57.02)K.D	TSLSTYIC(+57.02)K	Y	57.68	1071.53	-5.7	536.768	2	278.63	166760	2	89	97	Y	-
89	55860	1910	OVOC11847 OVP13896 WBGene00248656 status:Partially_confirmed	R.SLIFAADNLR.N	SLIFAADNLR	Y	56.12	1118.61	-11.6	560.305	2	402.74	237865	4	42	51	N	-
89	55860	1910	OVOC11847 OVP13896 WBGene00248656 status:Partially_confirmed	R.KIILHIEEFC(+57.02)DTQEELVK.C	KIILHIEEFC(+57.02)DTQEELVK	Y	55.58	2243.15	-7.9	561.79	4	445.47	262314	3	55	72	Y	-
89	55860	1910	OVOC11847 OVP13896 WBGene00248656 status:Partially_confirmed	R.TTEC(+57.02)VMK.C	TTEC(+57.02)VMK	Y	47.24	867.383	-7.6	434.695	2	64.57	44040	4	158	164	Y	-
89	55860	1910	OVOC11847 OVP13896 WBGene00248656 status:Partially_confirmed	K.QDADSINK.C	QDADSINK	Y	46.44	889.414	-6.8	445.711	2	13.4	14144	13	113	120	N	-
89	55860	1910	OVOC11847 OVP13896 WBGene00248656 status:Partially_confirmed	K.IYLEILPQQC(+57.02)N.Y	IYLEILPQQC(+57.02)N	Y	43.9	1389.7	-12.8	695.846	2	493.65	289882	3	213	223	Y	-
89	55860	1910	OVOC11847 OVP13896 WBGene00248656 status:Partially_confirmed	K.QVMEASK.H	QVMEASK	Y	43.45	791.385	-6.6	396.697	2	8	11112	11	188	194	N	-
89	55860	1910	OVOC11847 OVP13896 WBGene00248656 status:Partially_confirmed	K.C(+57.02)STEC(+57.02)GHPSDATVQLDSSPASPVNPF.V	C(+57.02)STEC(+57.02)GHPSDATVQLDSSPASPVNPF	Y	43.12	2759.18	-7	920.728	3	435.81	256760	1	121	146	Y	-
89	55860	1910	OVOC11847 OVP13896 WBGene00248656 status:Partially_confirmed	K.DKLEEFR.L	DKLEEFR	Y	36.42	935.471	-9.1	468.739	2	163.39	100707	4	98	104	N	-
89	55860	1910	OVOC11847 OVP13896 WBGene00248656 status:Partially_confirmed	K.SINSMEEK.M	SINSMEEK	Y	35.96	936.422	-3.5	469.217	2	84.73	55557	3	256	263	N	-
89	55860	1910	OVOC11847 OVP13896 WBGene00248656 status:Partially_confirmed	K.AAATIDNVDK.F	AAATIDNVDK	Y	32.37	1016.51	-8.4	509.26	2	121.46	76663	1	319	328	N	-
89	55860	1910	OVOC11847 OVP13896 WBGene00248656 status:Partially_confirmed	Q.ILPQPIVIANNPC(+57.02)FNDC(+57.02)LK.E	ILPQPIVIANNPC(+57.02)FNDC(+57.02)LK	Y	32.05	2225.13	23.4	742.736	3	514.81	302006	1	21	39	Y	-
89	55860	1910	OVOC11847 OVP13896 WBGene00248656 status:Partially_confirmed	K.NNEIDSNSIK.L	NNEIDSNSIK	Y	30.75	1132.54	-10.3	567.269	2	135.11	84446	1	409	418	N	-
89	55860	1910	OVOC11847 OVP13896 WBGene00248656 status:Partially_confirmed	K.SINSM(+15.99)EEK.M	SINSM(+15.99)EEK	Y	28.2	952.417	2	477.217	2	2.8	8089	1	256	263	Y	-
89	55860	1910	OVOC11847 OVP13896 WBGene00248656 status:Partially_confirmed	K.C(+57.02)SIM(+15.99)EFNK.I	C(+57.02)SIM(+15.99)EFNK	Y	25.48	1043.44	-9.6	522.723	2	182.45	111621	1	165	172	Y	-
459	57339	1987	OVOC1192 OVP10811 WBGene00238001 locus:Ovo-lev-11 status:Partially_confirmed	K.IATDKLEEATHTADESER.A	IATDKLEEATHTADESER	Y	77.02	2014.94	-5.9	672.651	3	241.69	145553	4	131	148	N	-
459	57339	1987	OVOC1192 OVP10811 WBGene00238001 locus:Ovo-lev-11 status:Partially_confirmed	R.MTLLEEELER.A	MTLLEEELER	Y	57.8	1261.62	-11.7	631.811	2	421.66	248678	2	115	124	N	-
459	57339	1987	OVOC1192 OVP10811 WBGene00238001 locus:Ovo-lev-11 status:Partially_confirmed	R.MTLLEEELERAEER.L	MTLLEEELERAEER	Y	39.29	1746.85	-15.5	583.28	3	468.07	275243	2	115	128	N	-
440	57002	1998	OVOC1193 OVP09050 WBGene00238002 status:Partially_confirmed	K.M(+15.99)MQTENDLDKAQEDLSVANTNLEDKEK.K	M(+15.99)MQTENDLDKAQEDLSVANTNLEDKEK	Y	68.37	3124.42	-11.1	782.103	4	391.17	231212	1	40	66	Y	-
440	57002	1998	OVOC1193 OVP09050 WBGene00238002 status:Partially_confirmed	K.AQEDLSVANTNLEDKEK.K	AQEDLSVANTNLEDKEK	Y	64.73	1902.92	-5.2	635.31	3	248.74	149594	2	50	66	N	-
440	57002	1998	OVOC1193 OVP09050 WBGene00238002 status:Partially_confirmed	K.DNALDRADAAEEK.V	DNALDRADAAEEK	Y	30.69	1416.65	-1.7	473.223	3	156.13	96562	1	6	18	N	-
440	57002	1998	OVOC1193 OVP09050 WBGene00238002 status:Partially_confirmed	R.IEEELRDTQK.K	IEEELRDTQK	Y	26.99	1259.64	-7.2	420.883	3	122.4	77170	2	29	38	N	-
440	57002	1998	OVOC1193 OVP09050 WBGene00238002 status:Partially_confirmed	R.IEEELR.D	IEEELR	N	24.74	787.408	-9.8	394.707	2	122.85	77471	2	29	34	N	-
440	57002	1998	OVOC1193 OVP09050 WBGene00238002 status:Partially_confirmed	R.IEEELRDTQKK.M	IEEELRDTQKK	Y	23.42	1387.73	-1.9	463.583	3	92.96	60305	1	29	39	N	-
156	56121	2020	OVOC11951 OVP01350 WBGene00248760 status:Predicted	R.TPQVHVLIRPTHSTVLPGFIK.F	TPQVHVLIRPTHSTVLPGFIK	Y	69.22	2339.35	-7.3	585.84	4	416.69	245848	4	98	118	N	-
156	56121	2020	OVOC11951 OVP01350 WBGene00248760 status:Predicted	K.SLIPAEINYLNDRR.D	SLIPAEINYLNDRR	Y	57.64	1672.89	-7.8	558.633	3	435.38	256550	5	78	91	N	-
156	56121	2020	OVOC11951 OVP01350 WBGene00248760 status:Predicted	K.SLIPAEINYLNDR.R	SLIPAEINYLNDR	Y	57.48	1516.79	-9.8	759.394	2	478.87	281404	2	78	90	N	-
156	56121	2020	OVOC11951 OVP01350 WBGene00248760 status:Predicted	K.FVMLSMEIEK.T	FVMLSMEIEK	Y	50.19	1225.61	-14.9	613.803	2	459.77	270490	3	134	143	N	-
156	56121	2020	OVOC11951 OVP01350 WBGene00248760 status:Predicted	K.LSQNFDELK.S	LSQNFDELK	Y	48.74	1092.55	-6.2	547.277	2	263.34	157972	3	69	77	N	-
156	56121	2020	OVOC11951 OVP01350 WBGene00248760 status:Predicted	K.DFGMTPM(+15.99)IAK.E	DFGMTPM(+15.99)IAK	Y	47.94	1125.52	-8.7	563.762	2	317.25	188883	2	201	210	Y	-
156	56121	2020	OVOC11951 OVP01350 WBGene00248760 status:Predicted	H.VLIRPTHSTVLPGFIK.F	VLIRPTHSTVLPGFIK	Y	47.49	1777.06	-5.3	593.358	3	390.39	230792	1	103	118	N	-
156	56121	2020	OVOC11951 OVP01350 WBGene00248760 status:Predicted	R.TPQVHVLIR.P	TPQVHVLIR	Y	42.17	1061.63	-3.3	354.884	3	240.66	145038	2	98	106	N	-
156	56121	2020	OVOC11951 OVP01350 WBGene00248760 status:Predicted	K.DFGMTPMIAK.E	DFGMTPMIAK	Y	38.71	1109.52	-0.7	555.769	2	374.36	221608	1	201	210	N	-
156	56121	2020	OVOC11951 OVP01350 WBGene00248760 status:Predicted	R.C(+57.02)NLLFHGVINVDE	C(+57.02)NLLFHGVINVDE	Y	38.49	1528.73	-8.4	765.368	2	485.94	285454	1	218	230	Y	-
156	56121	2020	OVOC11951 OVP01350 WBGene00248760 status:Predicted	R.PTHSTVLPGFIK.F	PTHSTVLPGFIK	Y	35.75	1295.72	-10.3	432.911	3	328.05	195134	1	107	118	N	-
156	56121	2020	OVOC11951 OVP01350 WBGene00248760 status:Predicted	K.FVM(+15.99)LSM(+15.99)EIEK.T	FVM(+15.99)LSM(+15.99)EIEK	Y	35.57	1257.6	-7.6	629.802	2	317.96	189291	1	134	143	Y	-
156	56121	2020	OVOC11951 OVP01350 WBGene00248760 status:Predicted	K.FMSPLR.K	FMSPLR	Y	33.28	749.389	-10	375.698	2	250.9	150896	5	119	124	N	-
156	56121	2020	OVOC11951 OVP01350 WBGene00248760 status:Predicted	K.ELLNPIR.C	ELLNPIR	Y	31.14	853.502	-7.3	427.755	2	273.99	164129	4	211	217	N	-
156	56121	2020	OVOC11951 OVP01350 WBGene00248760 status:Predicted	K.FVMLSM(+15.99)EIEK.T	FVMLSM(+15.99)EIEK	Y	30.57	1241.6	-7.8	621.804	2	369.97	219086	1	134	143	Y	-
156	56121	2020	OVOC11951 OVP01350 WBGene00248760 status:Predicted	K.DFGMTPM.I	DFGMTPM	Y	26.79	797.309	-12	399.657	2	368.81	218469	2	201	207	N	-
156	56121	2020	OVOC11951 OVP01350 WBGene00248760 status:Predicted	K.FM(+15.99)SPLR.K	FM(+15.99)SPLR	Y	23.16	765.384	-8.2	383.696	2	208.95	126858	2	119	124	Y	-
418	56637	2024	OVOC11956 OVP00822 WBGene00248765 locus:Ovo-cpn-3 status:Confirmed	K.TM(+15.99)GVPTEETFQSVDLFEGR.D	TM(+15.99)GVPTEETFQSVDLFEGR	Y	86.95	2157.99	-9	720.33	3	509.03	298673	2	98	116	Y	-
418	56637	2024	OVOC11956 OVP00822 WBGene00248765 locus:Ovo-cpn-3 status:Confirmed	K.TMGVPTEETFQSVDLFEGR.D	TMGVPTEETFQSVDLFEGR	Y	75.18	2141.99	-11.6	714.997	3	547.1	320486	2	98	116	N	-
418	56637	2024	OVOC11956 OVP00822 WBGene00248765 locus:Ovo-cpn-3 status:Confirmed	K.LANAIQPNAIK.K	LANAIQPNAIK	Y	67.19	1151.67	-4.5	576.838	2	240.75	145049	2	64	74	N	-
418	56637	2024	OVOC11956 OVP00822 WBGene00248765 locus:Ovo-cpn-3 status:Confirmed	K.MSGENILTEGTPENFSK.L	MSGENILTEGTPENFSK	Y	62.65	1852.85	-4.7	618.621	3	391.68	231514	2	37	53	N	-
418	56637	2024	OVOC11956 OVP00822 WBGene00248765 locus:Ovo-cpn-3 status:Confirmed	K.M(+15.99)SGENILTEGTPENFSK.L	M(+15.99)SGENILTEGTPENFSK	Y	45.26	1868.85	-5.9	623.952	3	358.66	212616	1	37	53	Y	-
418	56637	2024	OVOC11956 OVP00822 WBGene00248765 locus:Ovo-cpn-3 status:Confirmed	K.FNGDEAQGLLEWIKK.M	FNGDEAQGLLEWIKK	Y	43.73	1746.89	-17.3	583.295	3	532.94	312403	1	22	36	N	-
846	57519	2032	OVOC11963 OVP13382 WBGene00248772 status:Partially_confirmed	K.EIGFIQTFNR.I	EIGFIQTFNR	Y	40.2	1223.63	-10.7	612.816	2	415.28	245042	1	458	467	N	-
846	57519	2032	OVOC11963 OVP13382 WBGene00248772 status:Partially_confirmed	R.LQELDLLLDKER.E	LQELDLLLDKER	Y	31.43	1483.82	-6.5	495.612	3	436.25	257055	1	294	305	N	-
473	56383	2052	OVOC11981 OVP02556 WBGene00248790 status:Partially_confirmed	K.APYNAPQEAVTVDTEIPVKHE	APYNAPQEAVTVDTEIPVKHE	Y	78.42	2307.14	-0.7	770.053	3	371.74	220103	1	168	188	N	-
473	56383	2052	OVOC11981 OVP02556 WBGene00248790 status:Partially_confirmed	K.TNANENTLTIEAK.H	TNANENTLTIEAK	Y	76.55	1417.7	-7.3	709.855	2	209.46	127074	1	117	129	N	-
473	56383	2052	OVOC11981 OVP02556 WBGene00248790 status:Partially_confirmed	R.VQNPIVEEDGVKK.F	VQNPIVEEDGVKK	Y	65.13	1453.78	-4.3	485.598	3	203.18	123532	1	86	98	N	-
473	56383	2052	OVOC11981 OVP02556 WBGene00248790 status:Partially_confirmed	R.FKPEQVTVK.T	FKPEQVTVK	Y	33.93	1074.61	-14.2	359.205	3	172.84	106154	2	108	116	N	-
473	56383	2052	OVOC11981 OVP02556 WBGene00248790 status:Partially_confirmed	R.DWFDGFRPIGVR.E	DWFDGFRPIGVR	Y	29.86	1463.73	-16.4	488.91	3	522.69	306541	1	64	75	N	-
473	56383	2052	OVOC11981 OVP02556 WBGene00248790 status:Partially_confirmed	R.QLQDIER.Q	QLQDIER	Y	23.97	900.466	-12.7	451.235	2	134.85	84341	1	47	53	N	-
225	56133	2156	OVOC12085 OVP12038 WBGene00248894 status:Partially_confirmed	R.KYVLPEEVQPDTIESHLSDK.G	KYVLPEEVQPDTIESHLSDK	N	69.44	2326.17	-5.9	582.546	4	415.46	245143	3	110	129	N	-
225	56133	2156	OVOC12085 OVP12038 WBGene00248894 status:Partially_confirmed	K.YVLPEEVQPDTIESHLSDK.G	YVLPEEVQPDTIESHLSDK	N	63.9	2198.07	-8	733.693	3	455.39	267977	3	111	129	N	-
225	56133	2156	OVOC12085 OVP12038 WBGene00248894 status:Partially_confirmed	R.FIVNLLDSTFDDR.S	FIVNLLDSTFDDR	Y	62.33	1553.77	-13.1	777.883	2	579.76	339171	3	20	32	N	-
225	56133	2156	OVOC12085 OVP12038 WBGene00248894 status:Partially_confirmed	R.DRELVIEGHHEER.T	DRELVIEGHHEER	Y	60.57	1617.79	-2.1	405.453	4	138.88	86665	3	82	94	N	-
225	56133	2156	OVOC12085 OVP12038 WBGene00248894 status:Partially_confirmed	K.TAIGTTASR.N	TAIGTTASR	Y	53.02	876.466	-8.1	439.237	2	64.6	44041	3	139	147	N	-
225	56133	2156	OVOC12085 OVP12038 WBGene00248894 status:Partially_confirmed	R.TDPAGHGSIER.H	TDPAGHGSIER	Y	46.86	1138.54	-5.7	380.517	3	63.5	43435	3	95	105	N	-
225	56133	2156	OVOC12085 OVP12038 WBGene00248894 status:Partially_confirmed	K.GVLTISANK.T	GVLTISANK	Y	42.2	901.523	-7.9	451.765	2	211.85	128481	4	130	138	N	-
225	56133	2156	OVOC12085 OVP12038 WBGene00248894 status:Partially_confirmed	R.ASPKEPEANQK.S	ASPKEPEANQK	N	39.62	1197.6	-0.4	400.207	3	2.06	7682	2	153	163	N	-
225	56133	2156	OVOC12085 OVP12038 WBGene00248894 status:Partially_confirmed	K.ELSVSVR.D	ELSVSVR	N	28.33	788.439	-10.2	395.223	2	185.73	113528	5	75	81	N	-
710	57077	2202	OVOC1213 OVP13152 WBGene00238022 status:Partially_confirmed	K.INLPLNIIPK.A	INLPLNIIPK	Y	34.08	1133.72	-16.1	567.857	2	520.58	305329	1	255	264	N	-
710	57077	2202	OVOC1213 OVP13152 WBGene00238022 status:Partially_confirmed	R.GLPGLEIR.I	GLPGLEIR	Y	30.7	853.502	-9.1	427.755	2	343.39	203922	1	68	75	N	-
710	57077	2202	OVOC1213 OVP13152 WBGene00238022 status:Partially_confirmed	R.NLDFEMK.A	NLDFEMK	Y	21.77	895.411	-3.6	448.711	2	291.27	174028	1	147	153	N	-
304	56142	2209	OVOC12136 OVP13631 WBGene00248945 status:Predicted	K.HLAFFGIC(+57.02)C(+57.02)PK.K	HLAFFGIC(+57.02)C(+57.02)PK	Y	69.84	1348.64	-7.7	450.551	3	392.69	232105	4	119	129	Y	-
304	56142	2209	OVOC12136 OVP13631 WBGene00248945 status:Predicted	R.YEGC(+57.02)GGNENR.F	YEGC(+57.02)GGNENR	Y	63.92	1154.44	-3.6	578.226	2	6.18	10008	2	58	67	Y	-
304	56142	2209	OVOC12136 OVP13631 WBGene00248945 status:Predicted	K.DC(+57.02)IPEDYGSC(+57.02)ALK.A	DC(+57.02)IPEDYGSC(+57.02)ALK	Y	46.21	1526.64	-3.7	764.323	2	307.22	183127	3	77	89	Y	-
304	56142	2209	OVOC12136 OVP13631 WBGene00248945 status:Predicted	C.IPSDC(+57.02)NTIK.D	IPSDC(+57.02)NTIK	Y	44.07	1046.51	-5.4	524.258	2	131.69	82526	3	20	28	Y	-
304	56142	2209	OVOC12136 OVP13631 WBGene00248945 status:Predicted	K.C(+57.02)FQQEIFAYC(+57.02)C(+57.02)Q	C(+57.02)FQQEIFAYC(+57.02)C(+57.02)Q	Y	42.83	1652.64	-9.5	827.321	2	456.98	268884	1	176	187	Y	-
304	56142	2209	OVOC12136 OVP13631 WBGene00248945 status:Predicted	K.NSSPSC(+57.02)MK.G	NSSPSC(+57.02)MK	Y	42.19	909.369	-6.6	455.688	2	1.56	7382	2	138	145	Y	-
304	56142	2209	OVOC12136 OVP13631 WBGene00248945 status:Predicted	R.FC(+57.02)PENSK.C	FC(+57.02)PENSK	Y	33.91	880.375	-7.9	441.191	2	59.03	40813	1	169	175	Y	-
304	56142	2209	OVOC12136 OVP13631 WBGene00248945 status:Predicted	K.KTEEMFAK.N	KTEEMFAK	Y	30.59	982.479	0.7	492.247	2	97.72	63033	1	130	137	N	-
304	56142	2209	OVOC12136 OVP13631 WBGene00248945 status:Predicted	K.NSSPSC(+57.02)M(+15.99)KGELVK.F	NSSPSC(+57.02)M(+15.99)KGELVK	Y	29.74	1451.67	-10.3	484.894	3	94.56	61216	1	138	150	Y	-
41	56389	2270	OVOC1220 OVP07485 WBGene00238029 locus:Ovo-mif-1 status:Confirmed	K.SIGC(+57.02)VGPNVNNSHSEK.L	SIGC(+57.02)VGPNVNNSHSEK	Y	95.86	1697.78	-4	566.931	3	153.73	95156	16	64	79	Y	-
41	56389	2270	OVOC1220 OVP07485 WBGene00238029 locus:Ovo-mif-1 status:Confirmed	K.ALGKPESYVAIHVNGGQAMVFGGSTDPC(+57.02)AVC(+57.02)VLK.S	ALGKPESYVAIHVNGGQAMVFGGSTDPC(+57.02)AVC(+57.02)VLK	Y	84.09	3531.73	-5.5	883.935	4	507.99	298073	6	30	63	Y	-
41	56389	2270	OVOC1220 OVP07485 WBGene00238029 locus:Ovo-mif-1 status:Confirmed	K.ALGKPESYVAIHVNGGQAM(+15.99)VFGGSTDPC(+57.02)AVC(+57.02)VLK.S	ALGKPESYVAIHVNGGQAM(+15.99)VFGGSTDPC(+57.02)AVC(+57.02)VLK	Y	81.37	3547.73	-4.3	887.935	4	479.24	281609	4	30	63	Y	-
41	56389	2270	OVOC1220 OVP07485 WBGene00238029 locus:Ovo-mif-1 status:Confirmed	K.ALGKPESYVAIHVN.G	ALGKPESYVAIHVN	Y	80.12	1496.8	-6.3	499.937	3	325.08	193419	2	30	43	N	-
41	56389	2270	OVOC1220 OVP07485 WBGene00238029 locus:Ovo-mif-1 status:Confirmed	M.PAFTINTNIPQSNVSDAFLKK.A	PAFTINTNIPQSNVSDAFLKK	Y	78.79	2304.21	-9.9	769.07	3	487.36	286248	5	2	22	N	-
41	56389	2270	OVOC1220 OVP07485 WBGene00238029 locus:Ovo-mif-1 status:Confirmed	M.VFGGSTDPC(+57.02)AVC(+57.02)VLK.S	VFGGSTDPC(+57.02)AVC(+57.02)VLK	Y	75.46	1608.76	-8.2	805.383	2	373.5	221101	5	49	63	Y	-
41	56389	2270	OVOC1220 OVP07485 WBGene00238029 locus:Ovo-mif-1 status:Confirmed	M.PAFTINTNIPQSNVSDAFLK.K	PAFTINTNIPQSNVSDAFLK	Y	73.94	2176.12	-10.6	726.372	3	534.78	313430	5	2	21	N	-
41	56389	2270	OVOC1220 OVP07485 WBGene00238029 locus:Ovo-mif-1 status:Confirmed	N.GGQAMVFGGSTDPC(+57.02)AVC(+57.02)VLK.S	GGQAMVFGGSTDPC(+57.02)AVC(+57.02)VLK	Y	71.11	2052.94	-9.2	685.315	3	449.2	264443	3	44	63	Y	-
41	56389	2270	OVOC1220 OVP07485 WBGene00238029 locus:Ovo-mif-1 status:Confirmed	A.IHVNGGQAMVFGGSTDPC(+57.02)AVC(+57.02)VLK.S	IHVNGGQAMVFGGSTDPC(+57.02)AVC(+57.02)VLK	Y	69.55	2516.2	-10.9	839.731	3	446.58	262926	1	40	63	Y	-
41	56389	2270	OVOC1220 OVP07485 WBGene00238029 locus:Ovo-mif-1 status:Confirmed	F.TINTNIPQSNVSDAFLK.K	TINTNIPQSNVSDAFLK	Y	66.11	1860.96	-6.8	621.322	3	430.09	253525	5	5	21	N	-
41	56389	2270	OVOC1220 OVP07485 WBGene00238029 locus:Ovo-mif-1 status:Confirmed	F.GGSTDPC(+57.02)AVC(+57.02)VLK.S	GGSTDPC(+57.02)AVC(+57.02)VLK	Y	66.07	1362.63	-6.8	682.316	2	261.62	156960	4	51	63	Y	-
41	56389	2270	OVOC1220 OVP07485 WBGene00238029 locus:Ovo-mif-1 status:Confirmed	N.IPQSNVSDAFLK.K	IPQSNVSDAFLK	Y	63.97	1317.69	-6.8	659.849	2	344.37	204443	1	10	21	N	-
41	56389	2270	OVOC1220 OVP07485 WBGene00238029 locus:Ovo-mif-1 status:Confirmed	K.SIGC(+57.02)VGPNVNNSH.S	SIGC(+57.02)VGPNVNNSH	Y	63.25	1353.61	-12.9	677.803	2	190.56	116261	2	64	76	Y	-
41	56389	2270	OVOC1220 OVP07485 WBGene00238029 locus:Ovo-mif-1 status:Confirmed	K.ALGKPESYVAIH.V	ALGKPESYVAIH	Y	58.8	1283.69	-4.5	428.901	3	269.23	161402	3	30	41	N	-
41	56389	2270	OVOC1220 OVP07485 WBGene00238029 locus:Ovo-mif-1 status:Confirmed	N.TNIPQSNVSDAFLK.K	TNIPQSNVSDAFLK	Y	57.35	1532.78	-7.3	767.393	2	374.04	221409	6	8	21	N	-
41	56389	2270	OVOC1220 OVP07485 WBGene00238029 locus:Ovo-mif-1 status:Confirmed	Q.AMVFGGSTDPC(+57.02)AVC(+57.02)VLK.S	AMVFGGSTDPC(+57.02)AVC(+57.02)VLK	Y	56.86	1810.84	-10.7	906.418	2	445.87	262524	1	47	63	Y	-
41	56389	2270	OVOC1220 OVP07485 WBGene00238029 locus:Ovo-mif-1 status:Confirmed	A.MVFGGSTDPC(+57.02)AVC(+57.02)VLK.S	MVFGGSTDPC(+57.02)AVC(+57.02)VLK	Y	54.01	1739.8	-10	870.901	2	431.93	254543	1	48	63	Y	-
41	56389	2270	OVOC1220 OVP07485 WBGene00238029 locus:Ovo-mif-1 status:Confirmed	K.LLADELKIPK.N	LLADELKIPK	Y	52.8	1138.7	-9.7	570.35	2	361.63	214331	8	83	92	N	-
41	56389	2270	OVOC1220 OVP07485 WBGene00238029 locus:Ovo-mif-1 status:Confirmed	K.SIGC(+57.02)VGPNVNN.S	SIGC(+57.02)VGPNVNN	Y	51.59	1129.52	-11	565.76	2	218.74	132423	1	64	74	Y	-
41	56389	2270	OVOC1220 OVP07485 WBGene00238029 locus:Ovo-mif-1 status:Confirmed	K.ALGKPESYVAIHVNGGQAM.V	ALGKPESYVAIHVNGGQAM	Y	48.61	1940.98	-5.8	647.996	3	369.09	218578	3	30	48	N	-
41	56389	2270	OVOC1220 OVP07485 WBGene00238029 locus:Ovo-mif-1 status:Confirmed	K.SIGC(+57.02)VGPN.V	SIGC(+57.02)VGPN	Y	45.06	802.364	-13.3	402.184	2	158.55	97972	2	64	71	Y	-
41	56389	2270	OVOC1220 OVP07485 WBGene00238029 locus:Ovo-mif-1 status:Confirmed	D.PC(+57.02)AVC(+57.02)VLK.S	PC(+57.02)AVC(+57.02)VLK	Y	45.06	945.478	-7.5	473.743	2	210.08	127472	4	56	63	Y	-
41	56389	2270	OVOC1220 OVP07485 WBGene00238029 locus:Ovo-mif-1 status:Confirmed	F.TINTNIPQSNVSDAFLKK.A	TINTNIPQSNVSDAFLKK	Y	44.17	1989.05	-8.4	664.019	3	382.88	226457	2	5	22	N	-
41	56389	2270	OVOC1220 OVP07485 WBGene00238029 locus:Ovo-mif-1 status:Confirmed	G.STDPC(+57.02)AVC(+57.02)VLK.S	STDPC(+57.02)AVC(+57.02)VLK	Y	43.49	1248.58	-1.6	625.298	2	257.89	154847	1	53	63	Y	-
41	56389	2270	OVOC1220 OVP07485 WBGene00238029 locus:Ovo-mif-1 status:Confirmed	K.ALGKPESY.V	ALGKPESY	Y	43.37	863.439	-8	432.723	2	144.07	89594	4	30	37	N	-
41	56389	2270	OVOC1220 OVP07485 WBGene00238029 locus:Ovo-mif-1 status:Confirmed	Q.SNVSDAFLK.K	SNVSDAFLK	Y	43.26	979.497	-8.5	490.752	2	272.09	163024	2	13	21	N	-
41	56389	2270	OVOC1220 OVP07485 WBGene00238029 locus:Ovo-mif-1 status:Confirmed	T.NIPQSNVSDAFLK.K	NIPQSNVSDAFLK	Y	41.36	1431.74	-7.4	716.87	2	366.98	217368	3	9	21	N	-
41	56389	2270	OVOC1220 OVP07485 WBGene00238029 locus:Ovo-mif-1 status:Confirmed	N.GGQAM(+15.99)VFGGSTDPC(+57.02)AVC(+57.02)VLK.S	GGQAM(+15.99)VFGGSTDPC(+57.02)AVC(+57.02)VLK	Y	40.42	2068.94	-7.2	690.648	3	406.83	240197	1	44	63	Y	-
41	56389	2270	OVOC1220 OVP07485 WBGene00238029 locus:Ovo-mif-1 status:Confirmed	K.LLADELK.I	LLADELK	Y	38.97	800.464	-7.7	401.236	2	238.97	144028	19	83	89	N	-
41	56389	2270	OVOC1220 OVP07485 WBGene00238029 locus:Ovo-mif-1 status:Confirmed	K.ALGKPESYVAIHVNGGQAM(+15.99).V	ALGKPESYVAIHVNGGQAM(+15.99)	Y	38.17	1956.97	-2.5	653.33	3	323.08	192224	2	30	48	Y	-
41	56389	2270	OVOC1220 OVP07485 WBGene00238029 locus:Ovo-mif-1 status:Confirmed	N.VSDAFLK.K	VSDAFLK	Y	36.35	778.423	-9	390.215	2	214.61	130092	5	15	21	N	-
41	56389	2270	OVOC1220 OVP07485 WBGene00238029 locus:Ovo-mif-1 status:Confirmed	R.C(+57.02)YIEFVN.I	C(+57.02)YIEFVN	Y	33.55	943.411	-8.5	472.709	2	390.73	230998	2	95	101	Y	-
41	56389	2270	OVOC1220 OVP07485 WBGene00238029 locus:Ovo-mif-1 status:Confirmed	K.ALGKPESYVA.I	ALGKPESYVA	Y	31.55	1033.54	-9.4	517.775	2	224.88	135955	3	30	39	N	-
41	56389	2270	OVOC1220 OVP07485 WBGene00238029 locus:Ovo-mif-1 status:Confirmed	R.C(+57.02)YIEFVNIDA.S	C(+57.02)YIEFVNIDA	Y	27.46	1242.56	-18.4	622.275	2	527.3	309170	1	95	104	Y	-
691	57035	2302	OVOC12230 OVP08226 WBGene00249039 status:Partially_confirmed	R.GGYVSLDDLR.N	GGYVSLDDLR	Y	54.6	1093.54	-11.1	547.771	2	353.14	209480	1	250	259	N	-
691	57035	2302	OVOC12230 OVP08226 WBGene00249039 status:Partially_confirmed	K.EAIDAPR.F	EAIDAPR	Y	28.84	770.392	-9.5	386.2	2	102.56	65857	1	504	510	N	-
691	57035	2302	OVOC12230 OVP08226 WBGene00249039 status:Partially_confirmed	R.LIEAEK.F	LIEAEK	N	27.43	701.396	-11.8	351.701	2	65.4	44543	1	321	326	N	-
129	56205	2306	OVOC12236 OVP10164 WBGene00249045 status:Partially_confirmed	R.VIIEYLDDASSANSILPDEPK.L	VIIEYLDDASSANSILPDEPK	N	89.11	2288.14	-9.3	763.714	3	536	314140	4	111	131	N	-
129	56205	2306	OVOC12236 OVP10164 WBGene00249045 status:Partially_confirmed	R.LYALSSC(+57.02)PYC(+57.02)ER.V	LYALSSC(+57.02)PYC(+57.02)ER	N	73.22	1517.66	-5.1	759.836	2	314.11	187066	5	49	60	Y	-
129	56205	2306	OVOC12236 OVP10164 WBGene00249045 status:Partially_confirmed	K.FTVKEEDHPEPPPDIFR.L	FTVKEEDHPEPPPDIFR	Y	72.72	2052	-6.6	514.003	4	364.62	216048	4	32	48	N	-
129	56205	2306	OVOC12236 OVP10164 WBGene00249045 status:Partially_confirmed	K.EEDHPEPPPDIFR.L	EEDHPEPPPDIFR	Y	68.24	1576.72	-4.4	526.577	3	316.34	188375	6	36	48	N	-
129	56205	2306	OVOC12236 OVP10164 WBGene00249045 status:Partially_confirmed	K.RLESVC(+57.02)DAIR.N	RLESVC(+57.02)DAIR	Y	66.2	1217.62	-5.5	406.878	3	226.1	136659	5	142	151	Y	-
129	56205	2306	OVOC12236 OVP10164 WBGene00249045 status:Partially_confirmed	Y.LDDASSANSILPDEPK.L	LDDASSANSILPDEPK	N	50.08	1670.8	-6.7	557.937	3	323.21	192311	1	116	131	N	-
129	56205	2306	OVOC12236 OVP10164 WBGene00249045 status:Partially_confirmed	R.LESVC(+57.02)DAIR.N	LESVC(+57.02)DAIR	Y	48	1061.52	-9	531.761	2	256.63	154133	3	143	151	Y	-
129	56205	2306	OVOC12236 OVP10164 WBGene00249045 status:Partially_confirmed	R.VLIAMC(+57.02)K.K	VLIAMC(+57.02)K	N	43.22	833.45	-8	417.729	2	236.82	142820	5	61	67	Y	-
129	56205	2306	OVOC12236 OVP10164 WBGene00249045 status:Partially_confirmed	R.LALELTK.A	LALELTK	Y	38.92	786.485	-8.7	394.246	2	281.02	168167	5	166	172	N	-
129	56205	2306	OVOC12236 OVP10164 WBGene00249045 status:Partially_confirmed	G.LVNWFTR.M	LVNWFTR	Y	35.91	934.502	-8.7	468.254	2	386.47	228568	4	224	230	N	-
129	56205	2306	OVOC12236 OVP10164 WBGene00249045 status:Partially_confirmed	R.VLIAM(+15.99)C(+57.02)K.K	VLIAM(+15.99)C(+57.02)K	N	33.57	849.445	-11	425.725	2	139.95	87269	3	61	67	Y	-
129	56205	2306	OVOC12236 OVP10164 WBGene00249045 status:Partially_confirmed	N.SILPDEPK.L	SILPDEPK	N	27.07	897.481	-13.2	449.742	2	234.22	141306	3	124	131	N	-
82	55837	2308	OVOC12238 OVP12249 WBGene00249047 status:Partially_confirmed	R.VIIEYLDDASSANSILPDEPK.L	VIIEYLDDASSANSILPDEPK	N	89.11	2288.14	-9.3	763.714	3	536	314140	4	116	136	N	-
82	55837	2308	OVOC12238 OVP12249 WBGene00249047 status:Partially_confirmed	R.LYALSSC(+57.02)PYC(+57.02)ER.V	LYALSSC(+57.02)PYC(+57.02)ER	N	73.22	1517.66	-5.1	759.836	2	314.11	187066	5	54	65	Y	-
82	55837	2308	OVOC12238 OVP12249 WBGene00249047 status:Partially_confirmed	K.QEDHPEPSPDIFR.L	QEDHPEPSPDIFR	Y	70.76	1565.71	-0.4	522.911	3	283.92	169787	3	41	53	N	-
82	55837	2308	OVOC12238 OVP12249 WBGene00249047 status:Partially_confirmed	K.NPEGFVPVLR.H	NPEGFVPVLR	Y	70.72	1126.61	-9.6	564.309	2	382.65	226350	5	96	105	N	-
82	55837	2308	OVOC12238 OVP12249 WBGene00249047 status:Partially_confirmed	K.GIEFEVVNAR.S	GIEFEVVNAR	Y	69.25	1132.59	-9.5	567.296	2	349.11	207158	3	74	83	N	-
82	55837	2308	OVOC12238 OVP12249 WBGene00249047 status:Partially_confirmed	R.LIGNINLLAM(+15.99)ELTK.A	LIGNINLLAM(+15.99)ELTK	Y	69.25	1557.88	-15.5	779.935	2	579.77	339172	5	164	177	Y	-
82	55837	2308	OVOC12238 OVP12249 WBGene00249047 status:Partially_confirmed	R.SFSDPPEWFNPK.N	SFSDPPEWFNPK	Y	68.3	1449.66	-12.1	725.827	2	441.25	259892	4	84	95	N	-
82	55837	2308	OVOC12238 OVP12249 WBGene00249047 status:Partially_confirmed	R.LIGNINLLAMELTK.A	LIGNINLLAMELTK	Y	65.35	1541.89	-13.1	771.94	2	611.05	357048	2	164	177	N	-
82	55837	2308	OVOC12238 OVP12249 WBGene00249047 status:Partially_confirmed	K.KGIEFEVVNAR.S	KGIEFEVVNAR	Y	55.01	1260.68	-4	421.233	3	295.48	176450	3	73	83	N	-
82	55837	2308	OVOC12238 OVP12249 WBGene00249047 status:Partially_confirmed	Y.LDDASSANSILPDEPK.L	LDDASSANSILPDEPK	N	50.08	1670.8	-6.7	557.937	3	323.21	192311	1	121	136	N	-
82	55837	2308	OVOC12238 OVP12249 WBGene00249047 status:Partially_confirmed	K.ETEGEVRDFM(+15.99)TC(+57.02)K.G	ETEGEVRDFM(+15.99)TC(+57.02)K	Y	48.35	1616.68	-5.7	539.898	3	185.09	113130	2	247	259	Y	-
82	55837	2308	OVOC12238 OVP12249 WBGene00249047 status:Partially_confirmed	R.TFPEIQLVK.E	TFPEIQLVK	Y	45.23	1073.61	-12.3	537.807	2	425.83	251097	7	238	246	N	-
82	55837	2308	OVOC12238 OVP12249 WBGene00249047 status:Partially_confirmed	K.LLNWFNR.M	LLNWFNR	Y	44.23	961.513	-12.5	481.758	2	422.1	248972	4	229	235	N	-
82	55837	2308	OVOC12238 OVP12249 WBGene00249047 status:Partially_confirmed	R.VLIAMC(+57.02)K.K	VLIAMC(+57.02)K	N	43.22	833.45	-8	417.729	2	236.82	142820	5	66	72	Y	-
82	55837	2308	OVOC12238 OVP12249 WBGene00249047 status:Partially_confirmed	R.FDANRLESVC(+57.02)R.V	FDANRLESVC(+57.02)R	Y	41.18	1365.65	3.4	456.224	3	254.81	153123	1	143	153	Y	-
82	55837	2308	OVOC12238 OVP12249 WBGene00249047 status:Partially_confirmed	R.LYM(+15.99)IQLVIR.D	LYM(+15.99)IQLVIR	Y	40.83	1163.67	-11.5	582.837	2	465.78	273927	2	206	214	Y	-
82	55837	2308	OVOC12238 OVP12249 WBGene00249047 status:Partially_confirmed	R.DFMTC(+57.02)K.G	DFMTC(+57.02)K	Y	34.26	800.32	-10.9	401.163	2	147.69	91714	3	254	259	Y	-
82	55837	2308	OVOC12238 OVP12249 WBGene00249047 status:Partially_confirmed	R.VLIAM(+15.99)C(+57.02)K.K	VLIAM(+15.99)C(+57.02)K	N	33.57	849.445	-11	425.725	2	139.95	87269	3	66	72	Y	-
82	55837	2308	OVOC12238 OVP12249 WBGene00249047 status:Partially_confirmed	K.AEQMLR.S	AEQMLR	Y	33.14	746.375	-4.4	374.193	2	81.44	53735	2	178	183	N	-
82	55837	2308	OVOC12238 OVP12249 WBGene00249047 status:Partially_confirmed	R.DNFLNNYM(+15.99)PM(+15.99)YFPK.L	DNFLNNYM(+15.99)PM(+15.99)YFPK	Y	32.41	1824.79	-11	609.262	3	474.59	278977	1	215	228	Y	-
82	55837	2308	OVOC12238 OVP12249 WBGene00249047 status:Partially_confirmed	N.SILPDEPK.L	SILPDEPK	N	27.07	897.481	-13.2	449.742	2	234.22	141306	3	129	136	N	-
82	55837	2308	OVOC12238 OVP12249 WBGene00249047 status:Partially_confirmed	K.TTFSNR.L	TTFSNR	Y	26.11	724.35	-9.6	363.179	2	20.18	18587	5	158	163	N	-
82	55837	2308	OVOC12238 OVP12249 WBGene00249047 status:Partially_confirmed	R.DFM(+15.99)TC(+57.02)K.G	DFM(+15.99)TC(+57.02)K	Y	22.82	816.315	-7.3	409.162	2	57.87	40201	3	254	259	Y	-
82	55837	2308	OVOC12238 OVP12249 WBGene00249047 status:Partially_confirmed	K.AEQM(+15.99)LR.S	AEQM(+15.99)LR	Y	21.04	762.369	-7.6	382.189	2	1.5	7378	1	178	183	Y	-
569	56766	2321	OVOC12251 OVP03828 WBGene00249060 status:Predicted	R.FSLLDFLADK.V	FSLLDFLADK	Y	40.55	1167.62	-5.5	584.813	2	666.12	394104	1	151	160	N	-
569	56766	2321	OVOC12251 OVP03828 WBGene00249060 status:Predicted	K.QSFLVAETGAAR.I	QSFLVAETGAAR	Y	37.92	1248.65	-8.8	625.325	2	293.3	175149	2	91	102	N	-
569	56766	2321	OVOC12251 OVP03828 WBGene00249060 status:Predicted	K.IEVIMDK.L	IEVIMDK	Y	26.19	846.452	-9.4	424.229	2	226.23	136758	1	71	77	N	-
569	56766	2321	OVOC12251 OVP03828 WBGene00249060 status:Predicted	R.IGETEIFADNLPGFPDNIR.S	IGETEIFADNLPGFPDNIR	Y	22.39	2117.04	-12.3	706.68	3	574.63	336241	1	113	131	N	-
294	56788	2379	OVOC12309 OVP02486 WBGene00249118 status:Partially_confirmed	K.RPEIWEDC(+57.02)GGC(+57.02)ELK.C	RPEIWEDC(+57.02)GGC(+57.02)ELK	Y	87.34	1747.77	-4.9	583.593	3	299.23	178577	4	46	59	Y	-
294	56788	2379	OVOC12309 OVP02486 WBGene00249118 status:Partially_confirmed	R.C(+57.02)NPPGC(+57.02)YC(+57.02)SPFYGLR.R	C(+57.02)NPPGC(+57.02)YC(+57.02)SPFYGLR	Y	82.05	1846.76	-9.8	616.587	3	405.21	239278	4	72	86	Y	-
294	56788	2379	OVOC12309 OVP02486 WBGene00249118 status:Partially_confirmed	K.C(+57.02)GQSDFAPC(+57.02)ALR.C	C(+57.02)GQSDFAPC(+57.02)ALR	Y	78.49	1380.59	-7.4	691.298	2	277.27	165951	4	60	71	Y	-
294	56788	2379	OVOC12309 OVP02486 WBGene00249118 status:Partially_confirmed	R.C(+57.02)NPPGC(+57.02)YC(+57.02)SPF.Y	C(+57.02)NPPGC(+57.02)YC(+57.02)SPF	Y	26.48	1357.49	-3	679.75	2	348.3	206658	2	72	82	Y	-
308	56436	2400	OVOC1233 OVP08975 WBGene00238042 locus:Ovo-his-46 status:Predicted	R.ISGLIYEETR.G	ISGLIYEETR	N	62.1	1179.61	-6.7	590.81	2	298.72	178274	3	47	56	N	-
308	56436	2400	OVOC1233 OVP08975 WBGene00238042 locus:Ovo-his-46 status:Predicted	K.TVTAM(+15.99)DVVYALK.R	TVTAM(+15.99)DVVYALK	Y	54.14	1325.69	-15.8	663.842	2	416.9	245961	5	81	92	Y	-
308	56436	2400	OVOC1233 OVP08975 WBGene00238042 locus:Ovo-his-46 status:Predicted	R.DNIQGITKPAIR.R	DNIQGITKPAIR	N	50.39	1324.75	-7	442.586	3	245.15	147567	3	25	36	N	-
308	56436	2400	OVOC1233 OVP08975 WBGene00238042 locus:Ovo-his-46 status:Predicted	R.DAVTYC(+57.02)EHAK.R	DAVTYC(+57.02)EHAK	Y	43.6	1192.52	-3.8	398.512	3	92.02	59796	1	69	78	Y	-
308	56436	2400	OVOC1233 OVP08975 WBGene00238042 locus:Ovo-his-46 status:Predicted	K.VFLENVIR.D	VFLENVIR	N	42.94	988.571	-9.6	495.288	2	396.78	234436	5	61	68	N	-
308	56436	2400	OVOC1233 OVP08975 WBGene00238042 locus:Ovo-his-46 status:Predicted	R.DNIQGITK.P	DNIQGITK	N	25.1	887.471	-6.4	444.74	2	131.47	82423	1	25	32	N	-
377	56930	2408	OVOC1234 OVP03791 WBGene00238043 status:Predicted	R.AGLQFPVGR.I	AGLQFPVGR	Y	55.04	943.524	-6.4	472.766	2	325.44	193620	4	23	31	N	Y
377	56930	2408	OVOC1234 OVP03791 WBGene00238043 status:Predicted	R.HLQLAVR.N	HLQLAVR	Y	32.83	835.503	-10.9	418.754	2	164.42	101311	4	84	90	N	Y
377	56930	2408	OVOC1234 OVP03791 WBGene00238043 status:Predicted	R.NDEELNK.L	NDEELNK	Y	30.3	860.388	-8.6	431.197	2	6.85	10408	1	91	97	N	Y
377	56930	2408	OVOC1234 OVP03791 WBGene00238043 status:Predicted	R.AGLQFPV.G	AGLQFPV	Y	23.58	730.401	-13.5	366.203	2	444.13	261592	1	23	29	N	Y
93	56355	2416	OVOC1235 OVP01690 WBGene00238044 status:Partially_confirmed	K.AMSIMNSFVNDVFER.I	AMSIMNSFVNDVFER	Y	80.48	1758.81	-16.3	587.267	3	629.33	367542	4	55	69	N	Y
93	56355	2416	OVOC1235 OVP01690 WBGene00238044 status:Partially_confirmed	K.AM(+15.99)SIMNSFVNDVFER.I	AM(+15.99)SIMNSFVNDVFER	Y	76.61	1774.8	-14.6	592.599	3	588.69	344314	6	55	69	Y	Y
93	56355	2416	OVOC1235 OVP01690 WBGene00238044 status:Partially_confirmed	K.QVHPDTGISSK.A	QVHPDTGISSK	Y	58.81	1167.59	-6.4	390.201	3	84.67	55555	4	44	54	N	Y
93	56355	2416	OVOC1235 OVP01690 WBGene00238044 status:Partially_confirmed	M.NSFVNDVFER.I	NSFVNDVFER	Y	50.22	1225.57	-7.7	613.789	2	396.05	234029	2	60	69	N	Y
93	56355	2416	OVOC1235 OVP01690 WBGene00238044 status:Partially_confirmed	K.ESYSAYIYR.V	ESYSAYIYR	Y	48.94	1150.53	-6.1	576.269	2	294.34	175754	2	32	40	N	-
93	56355	2416	OVOC1235 OVP01690 WBGene00238044 status:Partially_confirmed	R.KESYSAYIYR.V	KESYSAYIYR	Y	46.83	1278.62	-10.3	427.211	3	243.18	146458	2	31	40	N	-
93	56355	2416	OVOC1235 OVP01690 WBGene00238044 status:Partially_confirmed	K.AM(+15.99)SIM(+15.99)NSFVNDVFER.I	AM(+15.99)SIM(+15.99)NSFVNDVFER	Y	41.53	1790.8	-9.3	896.397	2	483.11	283835	1	55	69	Y	Y
93	56355	2416	OVOC1235 OVP01690 WBGene00238044 status:Partially_confirmed	R.LILPGELAK.H	LILPGELAK	Y	38.65	952.596	-9.4	477.301	2	365.65	216650	10	97	105	N	-
93	56355	2416	OVOC1235 OVP01690 WBGene00238044 status:Partially_confirmed	R.IAAEASR.L	IAAEASR	N	33.6	716.382	-7.6	359.195	2	14.15	14647	15	70	76	N	-
93	56355	2416	OVOC1235 OVP01690 WBGene00238044 status:Partially_confirmed	N.SFVNDVFER.I	SFVNDVFER	Y	33.07	1111.53	-10.7	556.766	2	389.69	230392	2	61	69	N	Y
93	56355	2416	OVOC1235 OVP01690 WBGene00238044 status:Partially_confirmed	R.EIQTAVR.L	EIQTAVR	Y	27.34	815.45	-7.6	408.729	2	92.93	60303	4	90	96	N	Y
93	56355	2416	OVOC1235 OVP01690 WBGene00238044 status:Partially_confirmed	Y.SAYIYR.V	SAYIYR	Y	21.4	771.391	-9.3	386.699	2	138.33	86360	2	35	40	N	-
690	56988	2424	OVOC12357 OVP11201 WBGene00249166 status:Partially_confirmed	K.ITIPIDETEYHR.I	ITIPIDETEYHR	Y	40.1	1485.75	5.4	496.259	3	335.31	199278	1	144	155	N	-
690	56988	2424	OVOC12357 OVP11201 WBGene00249166 status:Partially_confirmed	K.SNQFEVK.L	SNQFEVK	Y	32.21	850.418	-9.6	426.212	2	119.67	75653	1	70	76	N	-
690	56988	2424	OVOC12357 OVP11201 WBGene00249166 status:Partially_confirmed	R.TYILPK.N	TYILPK	Y	29.31	733.437	-12.4	367.721	2	209.31	127061	1	120	125	N	-
294	56634	2426	OVOC12359 OVP12615 WBGene00249168 status:Partially_confirmed	K.HLNAPEDFILETDSVTYR.N	HLNAPEDFILETDSVTYR	Y	87.58	2119.02	-8.5	707.342	3	482.9	283730	4	97	114	N	-
294	56634	2426	OVOC12359 OVP12615 WBGene00249168 status:Partially_confirmed	K.RPEIWEDC(+57.02)GGC(+57.02)ELK.C	RPEIWEDC(+57.02)GGC(+57.02)ELK	Y	87.34	1747.77	-4.9	583.593	3	299.23	178577	4	39	52	Y	-
294	56634	2426	OVOC12359 OVP12615 WBGene00249168 status:Partially_confirmed	R.C(+57.02)NPPGC(+57.02)YC(+57.02)SPFYGLR.R	C(+57.02)NPPGC(+57.02)YC(+57.02)SPFYGLR	Y	82.05	1846.76	-9.8	616.587	3	405.21	239278	4	65	79	Y	-
294	56634	2426	OVOC12359 OVP12615 WBGene00249168 status:Partially_confirmed	K.C(+57.02)GQSDFAPC(+57.02)ALR.C	C(+57.02)GQSDFAPC(+57.02)ALR	Y	78.49	1380.59	-7.4	691.298	2	277.27	165951	4	53	64	Y	-
294	56634	2426	OVOC12359 OVP12615 WBGene00249168 status:Partially_confirmed	R.KHLNAPEDFILETDSVTYR.N	KHLNAPEDFILETDSVTYR	Y	68.62	2247.12	3.3	562.788	4	431.72	254440	1	96	114	N	-
294	56634	2426	OVOC12359 OVP12615 WBGene00249168 status:Partially_confirmed	R.C(+57.02)NPPGC(+57.02)YC(+57.02)SPF.Y	C(+57.02)NPPGC(+57.02)YC(+57.02)SPF	Y	26.48	1357.49	-3	679.75	2	348.3	206658	2	65	75	Y	-
377	56931	2445	OVOC1238 OVP03791 WBGene00238047 status:Predicted	R.AGLQFPVGR.I	AGLQFPVGR	Y	55.04	943.524	-6.4	472.766	2	325.44	193620	4	23	31	N	Y
377	56931	2445	OVOC1238 OVP03791 WBGene00238047 status:Predicted	R.HLQLAVR.N	HLQLAVR	Y	32.83	835.503	-10.9	418.754	2	164.42	101311	4	84	90	N	Y
377	56931	2445	OVOC1238 OVP03791 WBGene00238047 status:Predicted	R.NDEELNK.L	NDEELNK	Y	30.3	860.388	-8.6	431.197	2	6.85	10408	1	91	97	N	Y
377	56931	2445	OVOC1238 OVP03791 WBGene00238047 status:Predicted	R.AGLQFPV.G	AGLQFPV	Y	23.58	730.401	-13.5	366.203	2	444.13	261592	1	23	29	N	Y
93	56443	2451	OVOC1239 OVP05451 WBGene00238048 status:Partially_confirmed	K.AMSIMNSFVNDVFER.I	AMSIMNSFVNDVFER	Y	80.48	1758.81	-16.3	587.267	3	629.33	367542	4	55	69	N	Y
93	56443	2451	OVOC1239 OVP05451 WBGene00238048 status:Partially_confirmed	K.AM(+15.99)SIMNSFVNDVFER.I	AM(+15.99)SIMNSFVNDVFER	Y	76.61	1774.8	-14.6	592.599	3	588.69	344314	6	55	69	Y	Y
93	56443	2451	OVOC1239 OVP05451 WBGene00238048 status:Partially_confirmed	K.QVHPDTGISSK.A	QVHPDTGISSK	Y	58.81	1167.59	-6.4	390.201	3	84.67	55555	4	44	54	N	Y
93	56443	2451	OVOC1239 OVP05451 WBGene00238048 status:Partially_confirmed	M.NSFVNDVFER.I	NSFVNDVFER	Y	50.22	1225.57	-7.7	613.789	2	396.05	234029	2	60	69	N	Y
93	56443	2451	OVOC1239 OVP05451 WBGene00238048 status:Partially_confirmed	K.ESYSAYIYR.V	ESYSAYIYR	Y	48.94	1150.53	-6.1	576.269	2	294.34	175754	2	32	40	N	-
93	56443	2451	OVOC1239 OVP05451 WBGene00238048 status:Partially_confirmed	R.KESYSAYIYR.V	KESYSAYIYR	Y	46.83	1278.62	-10.3	427.211	3	243.18	146458	2	31	40	N	-
93	56443	2451	OVOC1239 OVP05451 WBGene00238048 status:Partially_confirmed	K.AM(+15.99)SIM(+15.99)NSFVNDVFER.I	AM(+15.99)SIM(+15.99)NSFVNDVFER	Y	41.53	1790.8	-9.3	896.397	2	483.11	283835	1	55	69	Y	Y
93	56443	2451	OVOC1239 OVP05451 WBGene00238048 status:Partially_confirmed	R.LILPGELAK.H	LILPGELAK	Y	38.65	952.596	-9.4	477.301	2	365.65	216650	10	97	105	N	-
93	56443	2451	OVOC1239 OVP05451 WBGene00238048 status:Partially_confirmed	N.SFVNDVFER.I	SFVNDVFER	Y	33.07	1111.53	-10.7	556.766	2	389.69	230392	2	61	69	N	Y
93	56443	2451	OVOC1239 OVP05451 WBGene00238048 status:Partially_confirmed	R.EIQTAVR.L	EIQTAVR	Y	27.34	815.45	-7.6	408.729	2	92.93	60303	4	90	96	N	Y
93	56443	2451	OVOC1239 OVP05451 WBGene00238048 status:Partially_confirmed	Y.SAYIYR.V	SAYIYR	Y	21.4	771.391	-9.3	386.699	2	138.33	86360	2	35	40	N	-
569	56999	2458	OVOC12399 OVP06134 WBGene00249208 status:Predicted	R.FSLLDFLADK.V	FSLLDFLADK	Y	40.55	1167.62	-5.5	584.813	2	666.12	394104	1	261	270	N	-
569	56999	2458	OVOC12399 OVP06134 WBGene00249208 status:Predicted	K.QSFLVAETGAAR.I	QSFLVAETGAAR	Y	37.92	1248.65	-8.8	625.325	2	293.3	175149	2	201	212	N	-
569	56999	2458	OVOC12399 OVP06134 WBGene00249208 status:Predicted	K.IEVIMDK.L	IEVIMDK	Y	26.19	846.452	-9.4	424.229	2	226.23	136758	1	181	187	N	-
585	57341	2460	OVOC12400 OVP02721 WBGene00249209 status:Predicted	K.GTVINIKDENIQK.I	GTVINIKDENIQK	Y	62	1470.8	-9.8	491.271	3	247.07	148680	3	82	94	N	-
585	57341	2460	OVOC12400 OVP02721 WBGene00249209 status:Predicted	K.IIGPESILVDKDGITTGTGK.G	IIGPESILVDKDGITTGTGK	Y	56.11	2013.1	-11.5	672.033	3	438.1	258070	2	62	81	N	-
461	57434	2464	OVOC12404 OVP11402 WBGene00249213 status:Predicted	R.GIQGPTGPR.G	GIQGPTGPR	Y	43.99	881.472	-7.9	441.74	2	112.11	71312	4	51	59	N	-
461	57434	2464	OVOC12404 OVP11402 WBGene00249213 status:Predicted	R.GLLGPQGK.Q	GLLGPQGK	Y	39.38	768.449	-10.4	385.228	2	143.63	89389	4	72	79	N	-
398	56511	2503	OVOC12448 OVP11425 WBGene00249257 status:Predicted	R.VLHTENTC(+57.02)FTK.Q	VLHTENTC(+57.02)FTK	Y	76.99	1348.64	-6	450.553	3	162.46	100197	4	77	87	Y	-
398	56511	2503	OVOC12448 OVP11425 WBGene00249257 status:Predicted	K.LAC(+57.02)KDDEETPMEGC(+57.02)YR.D	LAC(+57.02)KDDEETPMEGC(+57.02)YR	Y	65.47	1972.8	-9.5	658.6	3	217.89	131925	1	94	109	Y	-
398	56511	2503	OVOC12448 OVP11425 WBGene00249257 status:Predicted	K.LAC(+57.02)KDDEETPM(+15.99)EGC(+57.02)YR.D	LAC(+57.02)KDDEETPM(+15.99)EGC(+57.02)YR	Y	61.47	1988.79	-5.6	663.934	3	170.69	104851	1	94	109	Y	-
398	56511	2503	OVOC12448 OVP11425 WBGene00249257 status:Predicted	K.NFFLC(+57.02)WC(+57.02)TGSK.C	NFFLC(+57.02)WC(+57.02)TGSK	Y	38.62	1418.61	-7.5	710.308	2	499.5	293221	2	116	126	Y	-
398	56511	2503	OVOC12448 OVP11425 WBGene00249257 status:Predicted	K.ITQIYR.K	ITQIYR	Y	30.33	792.449	-9.6	397.228	2	147.14	91409	2	133	138	N	-
398	56511	2503	OVOC12448 OVP11425 WBGene00249257 status:Predicted	K.TNTIFIVGAGC(+57.02)KPLEF	TNTIFIVGAGC(+57.02)KPLEF	Y	29.79	1765.91	-12.4	883.95	2	559.16	327362	1	140	155	Y	-
384	56560	2504	OVOC12449 OVP05675 WBGene00249258 status:Predicted	K.GDYC(+57.02)NTQEK.I	GDYC(+57.02)NTQEK	Y	60.86	1113.44	-4.4	557.725	2	24.17	20812	2	112	120	Y	-
384	56560	2504	OVOC12449 OVP05675 WBGene00249258 status:Predicted	K.C(+57.02)YSVAELR.N	C(+57.02)YSVAELR	Y	50.12	996.47	-8.5	499.238	2	247.98	149185	3	68	75	Y	-
384	56560	2504	OVOC12449 OVP05675 WBGene00249258 status:Predicted	R.SSFLLPVC(+57.02)IC(+57.02)K.G	SSFLLPVC(+57.02)IC(+57.02)K	Y	48.56	1322.67	-12.8	662.335	2	489.58	287567	4	101	111	Y	-
384	56560	2504	OVOC12449 OVP05675 WBGene00249258 status:Predicted	R.YNSYTR.S	YNSYTR	Y	26.61	802.361	-6.9	402.185	2	47.23	34039	1	95	100	N	-
358	57817	2584	OVOC12544 OVP04401 WBGene00249353 status:Confirmed	K.KGIEGPQGLQGPEGDKGK.T	KGIEGPQGLQGPEGDKGK	Y	81.65	1793.93	-7.7	598.978	3	176.81	108377	5	56	73	N	-
358	57817	2584	OVOC12544 OVP04401 WBGene00249353 status:Confirmed	K.GIEGPQGLQGPEGDK.G	GIEGPQGLQGPEGDK	Y	81.63	1480.72	-2.7	494.578	3	247.23	148781	3	57	71	N	-
358	57817	2584	OVOC12544 OVP04401 WBGene00249353 status:Confirmed	K.GIEGPQGLQGPEGDKGK.T	GIEGPQGLQGPEGDKGK	Y	81.49	1665.83	-4.5	556.282	3	209.08	126870	4	57	73	N	-
358	57817	2584	OVOC12544 OVP04401 WBGene00249353 status:Confirmed	K.KGIEGPQGLQGPEGDK.G	KGIEGPQGLQGPEGDK	Y	59.35	1608.81	-3.5	537.276	3	209.77	127273	3	56	71	N	-
334	56846	2619	OVOC12586 OVP12383 WBGene00249395 status:Predicted	K.GLEGLQGEEGVK.G	GLEGLQGEEGVK	Y	60.38	1214.61	-6.7	608.31	2	241.3	145355	5	57	68	N	-
334	56846	2619	OVOC12586 OVP12383 WBGene00249395 status:Predicted	R.IGPQGEK.G	IGPQGEK	N	37.33	727.386	-6.7	364.698	2	32.64	25757	7	26	32	N	-
334	56846	2619	OVOC12586 OVP12383 WBGene00249395 status:Predicted	R.QGEFGSR.G	QGEFGSR	Y	36.11	779.356	-8.3	390.682	2	46.12	33434	4	41	47	N	-
241	56374	2711	OVOC12688 OVP13137 WBGene00249497 status:Confirmed	K.QPGVIVDPEEGHVTSR.S	QPGVIVDPEEGHVTSR	Y	75.74	1718.86	-4	573.958	3	251.01	150905	3	92	107	N	-
241	56374	2711	OVOC12688 OVP13137 WBGene00249497 status:Confirmed	K.C(+57.02)LYTLAFIDPDAPSRR.N	C(+57.02)LYTLAFIDPDAPSRR	N	60.02	1893.94	-16.4	632.311	3	483.02	283822	2	27	42	Y	-
241	56374	2711	OVOC12688 OVP13137 WBGene00249497 status:Confirmed	R.YVFLVYK.Q	YVFLVYK	N	57.14	930.521	-9.9	466.263	2	390.2	230693	7	85	91	N	-
241	56374	2711	OVOC12688 OVP13137 WBGene00249497 status:Confirmed	K.DQPTEVLWNARPK.C	DQPTEVLWNARPK	N	56.73	1552.8	-8.3	518.603	3	342.18	203216	3	14	26	N	-
241	56374	2711	OVOC12688 OVP13137 WBGene00249497 status:Confirmed	K.DQPTEVLWNAR.P	DQPTEVLWNAR	N	53.5	1327.65	-8.5	664.828	2	359.91	213323	3	14	24	N	-
241	56374	2711	OVOC12688 OVP13137 WBGene00249497 status:Confirmed	N.LGNELTPTQVK.D	LGNELTPTQVK	N	45.56	1198.66	-17.2	600.325	2	229.84	138786	3	3	13	N	-
241	56374	2711	OVOC12688 OVP13137 WBGene00249497 status:Confirmed	L.AFIDPDAPSR.R	AFIDPDAPSR	N	26.36	1087.53	-15.7	544.764	2	244.31	147069	2	32	41	N	-
241	56374	2711	OVOC12688 OVP13137 WBGene00249497 status:Confirmed	K.VHQQLDGLIPL.L	VHQQLDGLIPL	Y	23.05	1231.69	-14.6	616.845	2	481.26	282809	4	146	156	N	-
583	57091	2763	OVOC12741 OVP12848 WBGene00249550 status:Predicted	R.TLSDYNIQK.E	TLSDYNIQK	Y	40.83	1080.55	-9.9	541.274	2	202.54	123130	2	55	63	N	Y
583	57091	2763	OVOC12741 OVP12848 WBGene00249550 status:Predicted	R.LIFAGKQ.L	LIFAGKQ	Y	21.76	775.459	-10.7	388.733	2	169.85	104438	2	195	201	N	Y
583	57091	2763	OVOC12741 OVP12848 WBGene00249550 status:Predicted	MQIFVK.T	MQIFVK	Y	21.2	764.426	-0.7	383.22	2	263.95	158371	1	1	6	N	Y
354	56615	2766	OVOC12744 OVP07451 WBGene00249553 status:Predicted	K.VGDNTC(+57.02)ILLAR.H	VGDNTC(+57.02)ILLAR	Y	53.76	1230.64	-6.4	616.323	2	309.49	184441	1	43	53	Y	-
354	56615	2766	OVOC12744 OVP07451 WBGene00249553 status:Predicted	R.VNTPFGLPSDALIEGK.V	VNTPFGLPSDALIEGK	Y	48.05	1656.87	-6.9	829.438	2	510.97	299788	1	27	42	N	-
354	56615	2766	OVOC12744 OVP07451 WBGene00249553 status:Predicted	R.QVLITSAEELK.Y	QVLITSAEELK	Y	40.37	1229.69	-7.6	615.846	2	331.36	196962	2	142	152	N	-
354	56615	2766	OVOC12744 OVP07451 WBGene00249553 status:Predicted	K.TLFVTAIK.K	TLFVTAIK	Y	39.08	891.543	-8.2	446.775	2	349.42	207358	2	240	247	N	-
79	56124	2883	OVOC12871 OVP14253 WBGene00249680 status:Confirmed	K.VSWDAEPGALYTLVMTDPDAPSR.K	VSWDAEPGALYTLVMTDPDAPSR	N	94.44	2490.17	-11.4	831.056	3	631.39	368654	5	81	103	N	-
79	56124	2883	OVOC12871 OVP14253 WBGene00249680 status:Confirmed	K.LVNVSYNNLTVNLGNELTPTQVK.N	LVNVSYNNLTVNLGNELTPTQVK	N	92.13	2529.34	-4.5	844.118	3	542.39	317764	3	53	75	N	-
79	56124	2883	OVOC12871 OVP14253 WBGene00249680 status:Confirmed	K.HHLGNPVAGNFFQAK.H	HHLGNPVAGNFFQAK	N	84.03	1635.83	-4.7	546.28	3	301.69	179989	7	179	193	N	-
79	56124	2883	OVOC12871 OVP14253 WBGene00249680 status:Confirmed	K.C(+57.02)TMLVDSAFKEHGIVPDVVSTAPTK.L	C(+57.02)TMLVDSAFKEHGIVPDVVSTAPTK	N	81.32	2701.35	-8.4	676.338	4	470.72	276757	3	28	52	Y	-
79	56124	2883	OVOC12871 OVP14253 WBGene00249680 status:Confirmed	K.EHGIVPDVVSTAPTK.L	EHGIVPDVVSTAPTK	N	76.31	1548.81	-5	517.276	3	297.98	177868	6	38	52	N	-
79	56124	2883	OVOC12871 OVP14253 WBGene00249680 status:Confirmed	K.VSWDAEPGALYTLVM(+15.99)TDPDAPSR.K	VSWDAEPGALYTLVM(+15.99)TDPDAPSR	N	70.2	2506.17	-7.6	836.39	3	574.86	336355	2	81	103	Y	-
79	56124	2883	OVOC12871 OVP14253 WBGene00249680 status:Confirmed	K.C(+57.02)TMLVDSAFK.E	C(+57.02)TMLVDSAFK	N	69.68	1170.54	-8.9	586.273	2	342.98	203627	4	28	37	Y	-
79	56124	2883	OVOC12871 OVP14253 WBGene00249680 status:Confirmed	K.C(+57.02)TM(+15.99)LVDSAFK.E	C(+57.02)TM(+15.99)LVDSAFK	N	67.02	1186.54	-8.6	594.27	2	272.36	163133	4	28	37	Y	-
79	56124	2883	OVOC12871 OVP14253 WBGene00249680 status:Confirmed	K.VSWDAEPGALYTLVMTDPDAPSRK.N	VSWDAEPGALYTLVMTDPDAPSRK	N	66.55	2618.27	-8.8	873.756	3	589.14	344522	3	81	104	N	-
79	56124	2883	OVOC12871 OVP14253 WBGene00249680 status:Confirmed	K.QPGSITDTQHGGNR.R	QPGSITDTQHGGNR	N	64.37	1466.69	-2.1	489.902	3	77.48	51423	4	154	167	N	-
79	56124	2883	OVOC12871 OVP14253 WBGene00249680 status:Confirmed	K.C(+57.02)TM(+15.99)LVDSAFKEHGIVPDVVSTAPTK.L	C(+57.02)TM(+15.99)LVDSAFKEHGIVPDVVSTAPTK	N	63.59	2717.34	-6	680.338	4	438.26	258175	2	28	52	Y	-
79	56124	2883	OVOC12871 OVP14253 WBGene00249680 status:Confirmed	K.VM(+15.99)DFANKHHLGNPVAGNFFQAK.H	VM(+15.99)DFANKHHLGNPVAGNFFQAK	N	60.57	2457.2	1.9	615.309	4	351.98	208778	1	172	193	Y	-
79	56124	2883	OVOC12871 OVP14253 WBGene00249680 status:Confirmed	R.YVFLVYK.Q	YVFLVYK	N	57.14	930.521	-9.9	466.263	2	390.2	230693	7	147	153	N	-
79	56124	2883	OVOC12871 OVP14253 WBGene00249680 status:Confirmed	T.MLVDSAFKEHGIVPDVVSTAPTK.L	MLVDSAFKEHGIVPDVVSTAPTK	N	53.6	2440.27	-8	611.069	4	456.76	268772	1	30	52	N	-
79	56124	2883	OVOC12871 OVP14253 WBGene00249680 status:Confirmed	K.QPGSITDTQHGGNRR.N	QPGSITDTQHGGNRR	Y	52.91	1622.79	-3.5	406.703	4	58.59	40607	2	154	168	N	-
79	56124	2883	OVOC12871 OVP14253 WBGene00249680 status:Confirmed	K.HHLGNPVAGNFFQ.A	HHLGNPVAGNFFQ	N	51.83	1436.69	-7.4	479.902	3	351.91	208773	3	179	191	N	-
79	56124	2883	OVOC12871 OVP14253 WBGene00249680 status:Confirmed	K.VMDFANK.H	VMDFANK	N	46.23	823.39	-10.3	412.698	2	167.9	103327	5	172	178	N	-
79	56124	2883	OVOC12871 OVP14253 WBGene00249680 status:Confirmed	N.LGNELTPTQVK.N	LGNELTPTQVK	N	45.56	1198.66	-17.2	600.325	2	229.84	138786	3	65	75	N	-
79	56124	2883	OVOC12871 OVP14253 WBGene00249680 status:Confirmed	K.VM(+15.99)DFANK.H	VM(+15.99)DFANK	N	43.74	839.385	-8.9	420.696	2	89.39	58283	3	172	178	Y	-
79	56124	2883	OVOC12871 OVP14253 WBGene00249680 status:Confirmed	P.GSITDTQHGGNR.R	GSITDTQHGGNR	Y	43.59	1241.57	-4.2	414.864	3	28.89	23538	2	156	167	N	-
79	56124	2883	OVOC12871 OVP14253 WBGene00249680 status:Confirmed	G.IVPDVVSTAPTK.L	IVPDVVSTAPTK	N	43.08	1225.69	-10.7	613.847	2	265.65	159286	1	41	52	N	-
79	56124	2883	OVOC12871 OVP14253 WBGene00249680 status:Confirmed	K.VMDFANKHHLGNPVAGNFFQAK.H	VMDFANKHHLGNPVAGNFFQAK	N	42.75	2441.21	-1.2	611.308	4	396.95	234534	3	172	193	N	-
79	56124	2883	OVOC12871 OVP14253 WBGene00249680 status:Confirmed	K.HHLGNPVAGN.F	HHLGNPVAGN	N	42.34	1014.5	-8.5	508.253	2	98.08	63231	2	179	188	N	-
79	56124	2883	OVOC12871 OVP14253 WBGene00249680 status:Confirmed	L.VMTDPDAPSR.K	VMTDPDAPSR	N	37.58	1087.5	-14.6	544.748	2	131.73	82529	1	94	103	N	-
79	56124	2883	OVOC12871 OVP14253 WBGene00249680 status:Confirmed	R.KNPVFR.E	KNPVFR	N	29.46	759.439	-7.9	380.724	2	70.34	47372	3	104	109	N	-
79	56124	2883	OVOC12871 OVP14253 WBGene00249680 status:Confirmed	T.MLVDSAFK.E	MLVDSAFK	N	29.29	909.463	-2.2	455.738	2	298.83	178368	4	30	37	N	-
79	56124	2883	OVOC12871 OVP14253 WBGene00249680 status:Confirmed	T.M(+15.99)LVDSAFK.E	M(+15.99)LVDSAFK	N	23.49	925.458	-14.7	463.729	2	231.45	139692	1	30	37	Y	-
186	55861	3123	OVOC13484 OVP14540 WBGene00255503 status:Partially_confirmed	K.STAGDTHLGGEDFDNR.M	STAGDTHLGGEDFDNR	N	75.71	1690.72	-6	564.577	3	206.08	125145	3	221	236	N	-
186	55861	3123	OVOC13484 OVP14540 WBGene00255503 status:Partially_confirmed	R.IINEPTAAAIAYGLDKK.G	IINEPTAAAIAYGLDKK	N	61.95	1786.98	-10.3	596.662	3	413.52	244022	1	172	188	N	-
186	55861	3123	OVOC13484 OVP14540 WBGene00255503 status:Partially_confirmed	R.TTPSYVAFTDTER.L	TTPSYVAFTDTER	N	61.41	1486.69	-12.3	744.345	2	322.93	192117	2	36	48	N	-
186	55861	3123	OVOC13484 OVP14540 WBGene00255503 status:Partially_confirmed	R.IINEPTAAAIAYGLDK.K	IINEPTAAAIAYGLDK	N	55.73	1658.89	-13.9	830.44	2	454.69	267568	2	172	187	N	-
186	55861	3123	OVOC13484 OVP14540 WBGene00255503 status:Partially_confirmed	K.NALESYAFNMK.Q	NALESYAFNMK	N	55.21	1286.6	-8.4	644.3	2	392.56	232016	3	540	550	N	-
186	55861	3123	OVOC13484 OVP14540 WBGene00255503 status:Partially_confirmed	K.DSGAIAGLNVLR.I	DSGAIAGLNVLR	Y	53.71	1184.65	-15	593.324	2	407.84	240793	1	160	171	N	-
186	55861	3123	OVOC13484 OVP14540 WBGene00255503 status:Partially_confirmed	R.QKELEAVC(+57.02)NPIITK.L	QKELEAVC(+57.02)NPIITK	Y	51.26	1641.88	-3.1	548.298	3	295.72	176562	2	596	609	Y	-
186	55861	3123	OVOC13484 OVP14540 WBGene00255503 status:Partially_confirmed	K.VEIIANDQGNR.T	VEIIANDQGNR	N	47.93	1227.62	-12	614.81	2	174.72	107169	1	25	35	N	-
186	55861	3123	OVOC13484 OVP14540 WBGene00255503 status:Partially_confirmed	K.NQVAM(+15.99)NPHNTVFDAK.R	NQVAM(+15.99)NPHNTVFDAK	N	46.24	1700.79	-7.1	567.935	3	191.25	116664	1	56	70	Y	-
186	55861	3123	OVOC13484 OVP14540 WBGene00255503 status:Partially_confirmed	K.VQVEYKGETK.T	VQVEYKGETK	N	45.17	1179.61	-7.5	394.209	3	109.27	69693	2	103	112	N	-
186	55861	3123	OVOC13484 OVP14540 WBGene00255503 status:Partially_confirmed	R.FEELC(+57.02)ADLFR.S	FEELC(+57.02)ADLFR	N	42.49	1298.6	-15	650.296	2	469.31	275951	2	302	311	Y	-
186	55861	3123	OVOC13484 OVP14540 WBGene00255503 status:Partially_confirmed	K.DNNLLGK.F	DNNLLGK	N	34.06	772.408	-6.4	387.209	2	125.99	79288	3	452	458	N	-
186	55861	3123	OVOC13484 OVP14540 WBGene00255503 status:Partially_confirmed	K.TFTPEEISSMVLVK.M	TFTPEEISSMVLVK	Y	34.01	1579.82	-14.2	790.904	2	549.45	321811	2	113	126	N	-
186	55861	3123	OVOC13484 OVP14540 WBGene00255503 status:Partially_confirmed	R.STMDPVEK.A	STMDPVEK	N	33.13	905.416	-9.6	453.711	2	113.69	72219	2	312	319	N	-
186	55861	3123	OVOC13484 OVP14540 WBGene00255503 status:Partially_confirmed	K.LLSDFFSGK.E	LLSDFFSGK	N	31.83	1012.52	-13	507.262	2	432	254632	1	349	357	N	-
186	55861	3123	OVOC13484 OVP14540 WBGene00255503 status:Partially_confirmed	R.NTTIPTK.T	NTTIPTK	N	29.76	773.428	-6.5	387.719	2	73.86	49391	2	417	423	N	-
186	55861	3123	OVOC13484 OVP14540 WBGene00255503 status:Partially_confirmed	K.ITITNDK.G	ITITNDK	N	29.69	803.439	-6.5	402.724	2	99.77	64240	3	501	507	N	-
186	55861	3123	OVOC13484 OVP14540 WBGene00255503 status:Partially_confirmed	K.VQVEYK.G	VQVEYK	N	29.13	764.407	-9.5	383.207	2	110.15	70202	1	103	108	N	-
186	55861	3123	OVOC13484 OVP14540 WBGene00255503 status:Partially_confirmed	R.LSKDEIER.M	LSKDEIER	N	27.27	988.519	-2.7	495.265	2	100.88	64848	1	510	517	N	-
288	56166	3245	OVOC1438 OVP02737 WBGene00238247 locus:Ovo-phb-1 status:Confirmed	K.VAAITTAEGDAQAAK.L	VAAITTAEGDAQAAK	Y	73.9	1415.73	-9.6	708.863	2	236.23	142426	2	211	225	N	-
288	56166	3245	OVOC1438 OVP02737 WBGene00238247 locus:Ovo-phb-1 status:Confirmed	R.VLPSITNEVLK.A	VLPSITNEVLK	Y	52.87	1211.71	-17.4	606.853	2	409.11	241505	3	121	131	N	-
288	56166	3245	OVOC1438 OVP02737 WBGene00238247 locus:Ovo-phb-1 status:Confirmed	K.DLQNVQITLR.V	DLQNVQITLR	Y	49.67	1198.67	-9.6	600.335	2	360.76	213830	3	87	96	N	-
288	56166	3245	OVOC1438 OVP02737 WBGene00238247 locus:Ovo-phb-1 status:Confirmed	R.YLVETAEQMK.V	YLVETAEQMK	Y	47.03	1210.59	-6	606.299	2	271.1	162423	2	201	210	N	-
288	56166	3245	OVOC1438 OVP02737 WBGene00238247 locus:Ovo-phb-1 status:Confirmed	R.VSVELSER.A	VSVELSER	Y	46.86	917.482	-7.6	459.745	2	194.39	118482	2	153	160	N	-
288	56166	3245	OVOC1438 OVP02737 WBGene00238247 locus:Ovo-phb-1 status:Confirmed	R.VISTITGSK.D	VISTITGSK	Y	39.2	904.523	-10.1	453.264	2	135.37	84647	3	78	86	N	-
288	56166	3245	OVOC1438 OVP02737 WBGene00238247 locus:Ovo-phb-1 status:Confirmed	K.LLAQAFK.E	LLAQAFK	Y	26.28	789.475	-10.9	395.74	2	236.98	142919	1	226	232	N	-
288	56166	3245	OVOC1438 OVP02737 WBGene00238247 locus:Ovo-phb-1 status:Confirmed	R.AVIFDR.F	AVIFDR	Y	23.18	719.397	-8.5	360.702	2	196.26	119587	3	39	44	N	-
185	55864	3318	OVOC1512 OVP02980 WBGene00238321 locus:Ovo-gpi-1 status:Partially_confirmed	K.TFTTQETITNATSAK.E	TFTTQETITNATSAK	Y	73.77	1612.79	-5.4	538.602	3	271.43	162622	2	466	480	N	-
185	55864	3318	OVOC1512 OVP02980 WBGene00238321 locus:Ovo-gpi-1 status:Partially_confirmed	K.DPAFLQLQQHFESEC(+57.02)K.Y	DPAFLQLQQHFESEC(+57.02)K	Y	72.86	1975.91	-5	659.641	3	451.14	265542	1	262	277	Y	-
185	55864	3318	OVOC1512 OVP02980 WBGene00238321 locus:Ovo-gpi-1 status:Partially_confirmed	K.VTPFTLGTLIALYEHK.I	VTPFTLGTLIALYEHK	Y	65.39	1802	-14.7	601.664	3	662.11	386226	3	745	760	N	-
185	55864	3318	OVOC1512 OVP02980 WBGene00238321 locus:Ovo-gpi-1 status:Partially_confirmed	R.QNLHHDILLSNFVAQTEALMK.G	QNLHHDILLSNFVAQTEALMK	Y	59.76	2421.25	-4.5	606.317	4	601.79	351795	1	675	695	N	-
185	55864	3318	OVOC1512 OVP02980 WBGene00238321 locus:Ovo-gpi-1 status:Partially_confirmed	A.VFEGNKPTNSIILPK.V	VFEGNKPTNSIILPK	Y	55.39	1655.92	-5.4	552.979	3	317.08	188782	4	730	744	N	-
185	55864	3318	OVOC1512 OVP02980 WBGene00238321 locus:Ovo-gpi-1 status:Partially_confirmed	K.HFVALSTNGPK.V	HFVALSTNGPK	Y	53.23	1169.62	-10.9	390.876	3	198.39	120801	2	496	506	N	-
185	55864	3318	OVOC1512 OVP02980 WBGene00238321 locus:Ovo-gpi-1 status:Partially_confirmed	K.ALNPEAVAK.H	ALNPEAVAK	Y	48.72	911.508	-7.9	456.757	2	178.92	109592	3	487	495	N	-
185	55864	3318	OVOC1512 OVP02980 WBGene00238321 locus:Ovo-gpi-1 status:Partially_confirmed	R.LIPC(+57.02)DFIAPVK.S	LIPC(+57.02)DFIAPVK	Y	48.55	1271.69	-11.7	636.847	2	451.83	265947	4	658	668	Y	-
185	55864	3318	OVOC1512 OVP02980 WBGene00238321 locus:Ovo-gpi-1 status:Partially_confirmed	K.GKTPAEAEKELK.D	GKTPAEAEKELK	Y	45.34	1299.7	-9	434.238	3	100.74	64751	1	696	707	N	-
185	55864	3318	OVOC1512 OVP02980 WBGene00238321 locus:Ovo-gpi-1 status:Partially_confirmed	K.NIINEETMK.K	NIINEETMK	Y	44.53	1090.53	-9.4	546.269	2	224.9	135957	2	313	321	N	-
185	55864	3318	OVOC1512 OVP02980 WBGene00238321 locus:Ovo-gpi-1 status:Partially_confirmed	K.NIINEETMKK.L	NIINEETMKK	Y	40.7	1218.63	-13.8	407.211	3	177.65	108884	1	313	322	N	-
185	55864	3318	OVOC1512 OVP02980 WBGene00238321 locus:Ovo-gpi-1 status:Partially_confirmed	K.LFNLANSR.N	LFNLANSR	Y	34.7	933.503	-10	467.754	2	276.81	165746	1	323	330	N	-
185	55864	3318	OVOC1512 OVP02980 WBGene00238321 locus:Ovo-gpi-1 status:Partially_confirmed	K.IQPETTIFIIASK.T	IQPETTIFIIASK	Y	34.47	1459.83	-17.2	730.909	2	488.56	286966	1	453	465	N	-
185	55864	3318	OVOC1512 OVP02980 WBGene00238321 locus:Ovo-gpi-1 status:Partially_confirmed	R.QDMFSGK.K	QDMFSGK	Y	33.24	811.353	-7.3	406.681	2	126.24	79392	1	337	343	N	-
185	55864	3318	OVOC1512 OVP02980 WBGene00238321 locus:Ovo-gpi-1 status:Partially_confirmed	K.EWFLSK.A	EWFLSK	Y	31.79	808.412	-7.1	405.21	2	340.39	202204	3	481	486	N	-
185	55864	3318	OVOC1512 OVP02980 WBGene00238321 locus:Ovo-gpi-1 status:Partially_confirmed	K.SLNPIR.Q	SLNPIR	Y	24.55	698.408	-13.8	350.206	2	144.48	89892	4	669	674	N	-
185	55864	3318	OVOC1512 OVP02980 WBGene00238321 locus:Ovo-gpi-1 status:Partially_confirmed	K.INFTEGR.A	INFTEGR	Y	20.42	835.419	-16.6	418.71	2	179.9	110196	1	345	351	N	-
716	57542	3333	OVOC1526 OVP01076 WBGene00238335 status:Predicted	K.NQFLSFLR.D	NQFLSFLR	Y	36.45	1023.55	-13.1	512.776	2	484.38	284621	2	92	99	N	-
716	57542	3333	OVOC1526 OVP01076 WBGene00238335 status:Predicted	K.AGLSEEQIFTAADLQEK.G	AGLSEEQIFTAADLQEK	Y	34.74	1848.91	-18.1	617.3	3	467.04	274644	1	146	162	N	-
678	56761	3476	OVOC1671 OVP00519 WBGene00238480 status:Confirmed	K.IGGIGTVPVGR.V	IGGIGTVPVGR	N	55.58	1024.6	-8.4	513.304	2	279.89	167469	1	256	266	N	-
678	56761	3476	OVOC1671 OVP00519 WBGene00238480 status:Confirmed	R.EHALLAQTLGVK.Q	EHALLAQTLGVK	Y	54.37	1278.73	-5.3	427.248	3	309.93	184733	1	135	146	N	-
678	56761	3476	OVOC1671 OVP00519 WBGene00238480 status:Confirmed	R.FGEVTTEVSNYIK.K	FGEVTTEVSNYIK	Y	45.2	1485.74	-10.5	743.867	2	425.22	250703	1	167	179	N	-
458	56900	3506	OVOC1700 OVP10114 WBGene00238509 locus:Ovo-yop-1 status:Confirmed	K.LHEDNAVTNLLAQIEAK.I	LHEDNAVTNLLAQIEAK	Y	73.73	1877.98	-16.1	626.992	3	555.91	325533	3	18	34	N	-
458	56900	3506	OVOC1700 OVP10114 WBGene00238509 locus:Ovo-yop-1 status:Confirmed	R.QEFETHVKPN	QEFETHVKPN	Y	40.68	1227.59	-2.2	410.202	3	136.4	85248	1	176	185	N	-
458	56900	3506	OVOC1700 OVP10114 WBGene00238509 locus:Ovo-yop-1 status:Confirmed	R.FIQPM(+15.99)VQK.H	FIQPM(+15.99)VQK	Y	30.16	1005.53	-8.3	503.769	2	199.89	121614	4	144	151	Y	-
556	56944	3630	OVOC1819 OVP14050 WBGene00238628 status:Partially_confirmed	K.AAGIEWAAM(+15.99)TDK.S	AAGIEWAAM(+15.99)TDK	Y	71.57	1278.59	-8.2	640.298	2	273.56	163838	3	81	92	Y	-
556	56944	3630	OVOC1819 OVP14050 WBGene00238628 status:Partially_confirmed	R.IKKPGMSVGDVAK.A	IKKPGMSVGDVAK	Y	40.82	1328.75	-6.7	443.921	3	171.63	105451	1	68	80	N	-
556	56944	3630	OVOC1819 OVP14050 WBGene00238628 status:Partially_confirmed	F.FIWMNENR.D	FIWMNENR	Y	26.99	1108.51	-7.6	555.259	2	344.32	204435	1	58	65	N	-
425	56377	3649	OVOC1838 OVP04678 WBGene00238647 status:Partially_confirmed	R.AVEENVQFR.Y	AVEENVQFR	Y	48.33	1090.54	-7	546.274	2	208.72	126667	1	268	276	N	-
425	56377	3649	OVOC1838 OVP04678 WBGene00238647 status:Partially_confirmed	R.NSDPTEC(+57.02)LANSRPDIQLIK.R	NSDPTEC(+57.02)LANSRPDIQLIK	Y	42.3	2170.07	-8.9	724.357	3	409.5	241715	2	106	124	Y	-
425	56377	3649	OVOC1838 OVP04678 WBGene00238647 status:Partially_confirmed	R.TGNVAFAR.A	TGNVAFAR	Y	40.85	834.435	-6.5	418.222	2	133.21	83429	1	260	267	N	-
425	56377	3649	OVOC1838 OVP04678 WBGene00238647 status:Partially_confirmed	R.LVTFGEPR.T	LVTFGEPR	Y	37.52	917.497	-6	459.753	2	253.41	152317	2	252	259	N	-
425	56377	3649	OVOC1838 OVP04678 WBGene00238647 status:Partially_confirmed	G.DVLNDC(+57.02)GK.H	DVLNDC(+57.02)GK	Y	29.76	919.407	-4.1	460.709	2	103.14	66167	1	20	27	Y	-
425	56377	3649	OVOC1838 OVP04678 WBGene00238647 status:Partially_confirmed	R.EPFSC(+57.02)PR.R	EPFSC(+57.02)PR	Y	29.11	891.391	-20.9	446.693	2	151.77	94037	1	73	79	Y	-
43	55761	3709	OVOC1897 OVP13081 WBGene00238706 locus:Ovo-eat-20 status:Predicted	K.QSSMTNLLIVVDSSNGNHLGNC(+57.02)VSFAPR.D	QSSMTNLLIVVDSSNGNHLGNC(+57.02)VSFAPR	Y	90.12	3016.45	-6.1	1006.48	3	560.21	327964	2	69	96	Y	-
43	55761	3709	OVOC1897 OVP13081 WBGene00238706 locus:Ovo-eat-20 status:Predicted	K.C(+57.02)FADMIVQNEHLK.G	C(+57.02)FADMIVQNEHLK	Y	87.23	1603.75	-6.2	535.587	3	392.01	231707	5	147	159	Y	-
43	55761	3709	OVOC1897 OVP13081 WBGene00238706 locus:Ovo-eat-20 status:Predicted	G.VAFDSVEITTSHFADSK.R	VAFDSVEITTSHFADSK	Y	86.06	1852.88	-8.5	618.63	3	407.85	240795	5	27	43	N	-
43	55761	3709	OVOC1897 OVP13081 WBGene00238706 locus:Ovo-eat-20 status:Predicted	K.GTFGVNC(+57.02)NIIDPC(+57.02)SSNNEIC(+57.02)R.K	GTFGVNC(+57.02)NIIDPC(+57.02)SSNNEIC(+57.02)R	Y	85.16	2426.04	-8.2	809.681	3	429.06	252913	5	410	430	Y	-
43	55761	3709	OVOC1897 OVP13081 WBGene00238706 locus:Ovo-eat-20 status:Predicted	R.C(+57.02)QC(+57.02)QPGTTGTFC(+57.02)EEVIC(+57.02)NPR.C	C(+57.02)QC(+57.02)QPGTTGTFC(+57.02)EEVIC(+57.02)NPR	Y	82.95	2412.99	-4.9	805.334	3	346.36	205550	5	370	389	Y	-
43	55761	3709	OVOC1897 OVP13081 WBGene00238706 locus:Ovo-eat-20 status:Predicted	G.VAFDSVEITTSHFADSKR.G	VAFDSVEITTSHFADSKR	Y	79.73	2008.99	-5.6	503.251	4	373.78	221298	5	27	44	N	-
43	55761	3709	OVOC1897 OVP13081 WBGene00238706 locus:Ovo-eat-20 status:Predicted	K.GTFGVNC(+57.02)NIIDPC(+57.02)SSNNEIC(+57.02)RK.Y	GTFGVNC(+57.02)NIIDPC(+57.02)SSNNEIC(+57.02)RK	Y	79.52	2554.14	-4.7	852.382	3	386.75	228680	2	410	431	Y	-
43	55761	3709	OVOC1897 OVP13081 WBGene00238706 locus:Ovo-eat-20 status:Predicted	R.IIDNTDNINAR.S	IIDNTDNINAR	Y	71.05	1257.63	-8.7	629.817	2	180.37	110411	6	184	194	N	-
43	55761	3709	OVOC1897 OVP13081 WBGene00238706 locus:Ovo-eat-20 status:Predicted	N.C(+57.02)NIIDPC(+57.02)SSNNEIC(+57.02)R.K	C(+57.02)NIIDPC(+57.02)SSNNEIC(+57.02)R	Y	69.75	1850.77	2.2	617.932	3	295.06	176156	2	416	430	Y	-
43	55761	3709	OVOC1897 OVP13081 WBGene00238706 locus:Ovo-eat-20 status:Predicted	K.C(+57.02)FADM(+15.99)IVQNEHLK.G	C(+57.02)FADM(+15.99)IVQNEHLK	Y	68.67	1619.74	-3.8	540.92	3	332.49	197661	2	147	159	Y	-
43	55761	3709	OVOC1897 OVP13081 WBGene00238706 locus:Ovo-eat-20 status:Predicted	K.QSSM(+15.99)TNLLIVVDSSNGNHLGNC(+57.02)VSFAPR.D	QSSM(+15.99)TNLLIVVDSSNGNHLGNC(+57.02)VSFAPR	Y	68.17	3032.44	-4.9	759.115	4	506.19	297062	2	69	96	Y	-
43	55761	3709	OVOC1897 OVP13081 WBGene00238706 locus:Ovo-eat-20 status:Predicted	R.INAETC(+57.02)KDIQC(+57.02)QNNGIC(+57.02)IGGTAIC(+57.02)IC(+57.02)PEGFLGSK.C	INAETC(+57.02)KDIQC(+57.02)QNNGIC(+57.02)IGGTAIC(+57.02)IC(+57.02)PEGFLGSK	Y	66.56	3797.73	-0.7	950.439	4	564.45	330382	2	311	344	Y	-
43	55761	3709	OVOC1897 OVP13081 WBGene00238706 locus:Ovo-eat-20 status:Predicted	K.C(+57.02)EINLC(+57.02)ANVR.C	C(+57.02)EINLC(+57.02)ANVR	Y	63.61	1247.58	-7.9	624.79	2	283.45	169488	3	345	354	Y	-
43	55761	3709	OVOC1897 OVP13081 WBGene00238706 locus:Ovo-eat-20 status:Predicted	K.DIQC(+57.02)QNNGIC(+57.02)IGGTAIC(+57.02)IC(+57.02)PEGFLGSK.C	DIQC(+57.02)QNNGIC(+57.02)IGGTAIC(+57.02)IC(+57.02)PEGFLGSK	Y	58.08	2981.35	-6.8	994.784	3	611.24	357148	3	318	344	Y	-
43	55761	3709	OVOC1897 OVP13081 WBGene00238706 locus:Ovo-eat-20 status:Predicted	K.IHPFAPNIPK.I	IHPFAPNIPK	Y	57.87	1132.64	-3.1	378.553	3	286.65	171399	1	751	760	N	-
43	55761	3709	OVOC1897 OVP13081 WBGene00238706 locus:Ovo-eat-20 status:Predicted	R.RFFWVLTDK.S	RFFWVLTDK	Y	57.06	1210.65	-13.2	606.324	2	456.21	268472	5	102	110	N	-
43	55761	3709	OVOC1897 OVP13081 WBGene00238706 locus:Ovo-eat-20 status:Predicted	S.MLQPDIINPEILHENLDQFR.S	MLQPDIINPEILHENLDQFR	Y	57.05	2434.23	-6.5	812.413	3	585.95	342712	2	494	513	N	-
43	55761	3709	OVOC1897 OVP13081 WBGene00238706 locus:Ovo-eat-20 status:Predicted	F.DSVEITTSHFADSK.R	DSVEITTSHFADSK	Y	56.79	1535.71	-4.7	512.908	3	256.25	153931	3	30	43	N	-
43	55761	3709	OVOC1897 OVP13081 WBGene00238706 locus:Ovo-eat-20 status:Predicted	R.C(+57.02)INGGIC(+57.02)R.A	C(+57.02)INGGIC(+57.02)R	Y	55.02	948.427	-7.2	475.217	2	115.16	73032	3	355	362	Y	-
43	55761	3709	OVOC1897 OVP13081 WBGene00238706 locus:Ovo-eat-20 status:Predicted	D.SVEITTSHFADSK.R	SVEITTSHFADSK	Y	53.05	1420.68	-5.4	474.566	3	226.28	136766	2	31	43	N	-
43	55761	3709	OVOC1897 OVP13081 WBGene00238706 locus:Ovo-eat-20 status:Predicted	F.DSVEITTSHFADSKR.G	DSVEITTSHFADSKR	Y	52.99	1691.81	-4.9	423.958	4	227.29	137365	5	30	44	N	-
43	55761	3709	OVOC1897 OVP13081 WBGene00238706 locus:Ovo-eat-20 status:Predicted	R.FFWVLTDK.S	FFWVLTDK	Y	52.92	1054.55	-15.1	528.274	2	509.43	298963	7	103	110	N	-
43	55761	3709	OVOC1897 OVP13081 WBGene00238706 locus:Ovo-eat-20 status:Predicted	N.IIDPC(+57.02)SSNNEIC(+57.02)R.K	IIDPC(+57.02)SSNNEIC(+57.02)R	Y	52.85	1576.7	-7.3	526.569	3	247.1	148682	2	418	430	Y	-
43	55761	3709	OVOC1897 OVP13081 WBGene00238706 locus:Ovo-eat-20 status:Predicted	R.ILAQQGPK.C	ILAQQGPK	Y	47.62	853.502	-8.3	427.755	2	89.92	58586	6	139	146	N	-
43	55761	3709	OVOC1897 OVP13081 WBGene00238706 locus:Ovo-eat-20 status:Predicted	K.C(+57.02)LC(+57.02)LNEK.S	C(+57.02)LC(+57.02)LNEK	Y	47.25	935.42	-7.1	468.714	2	149.13	92526	4	459	465	Y	-
43	55761	3709	OVOC1897 OVP13081 WBGene00238706 locus:Ovo-eat-20 status:Predicted	K.IDFPSSNSPR.T	IDFPSSNSPR	Y	46.61	1118.54	-6.6	560.271	2	235.84	142222	4	124	133	N	-
43	55761	3709	OVOC1897 OVP13081 WBGene00238706 locus:Ovo-eat-20 status:Predicted	K.SEWIDC(+57.02)K.E	SEWIDC(+57.02)K	Y	42.74	936.401	-8.3	469.204	2	189.06	115447	5	466	472	Y	-
43	55761	3709	OVOC1897 OVP13081 WBGene00238706 locus:Ovo-eat-20 status:Predicted	K.LIETIPK.V	LIETIPK	Y	41.29	812.501	-9.6	407.254	2	228.55	138075	4	231	237	N	-
43	55761	3709	OVOC1897 OVP13081 WBGene00238706 locus:Ovo-eat-20 status:Predicted	R.INAETC(+57.02)K.D	INAETC(+57.02)K	Y	37.79	834.391	-7.4	418.2	2	15.69	15456	8	311	317	Y	-
43	55761	3709	OVOC1897 OVP13081 WBGene00238706 locus:Ovo-eat-20 status:Predicted	D.IINPEILHENLDQFR.S	IINPEILHENLDQFR	Y	37.66	1849.97	-7.3	617.659	3	469.65	276152	2	499	513	N	-
43	55761	3709	OVOC1897 OVP13081 WBGene00238706 locus:Ovo-eat-20 status:Predicted	K.C(+57.02)EINLC(+57.02)AN.V	C(+57.02)EINLC(+57.02)AN	Y	37.39	992.406	-10.4	497.205	2	255.01	153225	3	345	352	Y	-
43	55761	3709	OVOC1897 OVP13081 WBGene00238706 locus:Ovo-eat-20 status:Predicted	K.DSVNIPIHIHQN.S	DSVNIPIHIHQN	Y	36.27	1385.71	-4	462.907	3	317.15	188873	2	260	271	N	-
43	55761	3709	OVOC1897 OVP13081 WBGene00238706 locus:Ovo-eat-20 status:Predicted	R.DLSPGISR.N	DLSPGISR	Y	36.23	843.445	-10.1	422.726	2	170.05	104540	3	217	224	N	-
43	55761	3709	OVOC1897 OVP13081 WBGene00238706 locus:Ovo-eat-20 status:Predicted	N.C(+57.02)VSFAPR.D	C(+57.02)VSFAPR	Y	24.77	835.401	-14.3	418.702	2	177.07	108578	2	90	96	Y	-
43	55761	3709	OVOC1897 OVP13081 WBGene00238706 locus:Ovo-eat-20 status:Predicted	R.IIDNTDNIN.A	IIDNTDNIN	Y	24.5	1030.49	-8.7	516.249	2	188.07	114848	2	184	192	N	-
43	55761	3709	OVOC1897 OVP13081 WBGene00238706 locus:Ovo-eat-20 status:Predicted	R.MSWIIEEN.S	MSWIIEEN	Y	23.04	1020.46	-10.7	511.231	2	444.19	261599	1	47	54	N	-
160	55962	3764	OVOC1954 OVP13103 WBGene00238763 status:Predicted	R.IGGIPDPSYPALPC(+57.02)SEK.I	IGGIPDPSYPALPC(+57.02)SEK	Y	81.52	1799.88	-7.4	600.962	3	418.12	246654	4	114	130	Y	-
160	55962	3764	OVOC1954 OVP13103 WBGene00238763 status:Predicted	R.VSGAC(+57.02)GPAYLTR.R	VSGAC(+57.02)GPAYLTR	Y	79.74	1250.61	-8.5	626.306	2	227.95	137684	4	47	58	Y	-
160	55962	3764	OVOC1954 OVP13103 WBGene00238763 status:Predicted	K.LDNTC(+57.02)IFC(+57.02)DFC(+57.02)K.Q	LDNTC(+57.02)IFC(+57.02)DFC(+57.02)K	Y	68.45	1591.65	-8.3	796.824	2	441.47	260001	3	143	154	Y	-
160	55962	3764	OVOC1954 OVP13103 WBGene00238763 status:Predicted	K.NPTIPGC(+57.02)IK.I	NPTIPGC(+57.02)IK	Y	49.75	998.522	-11	500.263	2	233.55	140907	3	83	91	Y	-
160	55962	3764	OVOC1954 OVP13103 WBGene00238763 status:Predicted	K.ALGVEITRPVK.N	ALGVEITRPVK	Y	49.72	1181.71	-5.4	394.909	3	259.37	155745	3	94	104	N	-
160	55962	3764	OVOC1954 OVP13103 WBGene00238763 status:Predicted	K.ESYISEFGK.A	ESYISEFGK	Y	48.05	1058.49	-5.4	530.25	2	293.63	175349	3	238	246	N	-
160	55962	3764	OVOC1954 OVP13103 WBGene00238763 status:Predicted	K.NLIAEIEMR.I	NLIAEIEMR	Y	43.88	1087.57	-11.7	544.786	2	431.7	254438	2	105	113	N	-
160	55962	3764	OVOC1954 OVP13103 WBGene00238763 status:Predicted	Y.LMDLEQNSK.E	LMDLEQNSK	Y	43.45	1076.52	-8.8	539.261	2	197.24	120097	1	229	237	N	-
160	55962	3764	OVOC1954 OVP13103 WBGene00238763 status:Predicted	K.NLIAEIEM(+15.99)R.I	NLIAEIEM(+15.99)R	Y	42.21	1103.56	-10.8	552.784	2	397.48	234836	3	105	113	Y	-
160	55962	3764	OVOC1954 OVP13103 WBGene00238763 status:Predicted	K.QYIPPEIEK.N	QYIPPEIEK	Y	39.57	1115.59	-4.4	558.798	2	266.83	159995	11	205	213	N	-
160	55962	3764	OVOC1954 OVP13103 WBGene00238763 status:Predicted	R.FNPDQVK.L	FNPDQVK	Y	34.74	846.423	-7.9	424.216	2	145.92	90701	3	72	78	N	-
160	55962	3764	OVOC1954 OVP13103 WBGene00238763 status:Predicted	R.AEINVR.V	AEINVR	Y	27.25	700.387	-9.4	351.197	2	94.27	61107	2	41	46	N	-
397	56380	3783	OVOC1978 OVP08759 WBGene00238787 locus:Ovo-lap-1 status:Predicted	K.LHAAVLTNSEEWENR.A	LHAAVLTNSEEWENR	Y	93.79	1767.85	-1.8	590.291	3	310.54	185044	2	394	408	N	-
397	56380	3783	OVOC1978 OVP08759 WBGene00238787 locus:Ovo-lap-1 status:Predicted	K.SPVADMR.N	SPVADMR	Y	45.68	774.369	-9	388.188	2	103.09	66161	1	436	442	N	-
397	56380	3783	OVOC1978 OVP08759 WBGene00238787 locus:Ovo-lap-1 status:Predicted	K.GIVYDTGGTQIK.T	GIVYDTGGTQIK	Y	44.67	1250.65	-7.4	626.328	2	247.68	148987	1	273	284	N	-
397	56380	3783	OVOC1978 OVP08759 WBGene00238787 locus:Ovo-lap-1 status:Predicted	K.FDDNVATK.F	FDDNVATK	Y	42.34	908.424	-3.4	455.218	2	121.64	76766	2	48	55	N	-
397	56380	3783	OVOC1978 OVP08759 WBGene00238787 locus:Ovo-lap-1 status:Predicted	R.LVLADGVYYAK.N	LVLADGVYYAK	Y	39.43	1210.66	-13.7	606.329	2	356.9	211611	2	359	369	N	-
397	56380	3783	OVOC1978 OVP08759 WBGene00238787 locus:Ovo-lap-1 status:Predicted	K.FSSLVTSK.I	FSSLVTSK	Y	26.07	867.47	-10.6	434.738	2	186.58	114033	3	56	63	N	-
529	56762	3847	OVOC2046 OVP03901 WBGene00238855 status:Predicted	R.DYVYYLAIAHTR.L	DYVYYLAIAHTR	Y	63.89	1483.75	-12.5	495.583	3	422.12	248974	2	74	85	N	-
529	56762	3847	OVOC2046 OVP03901 WBGene00238855 status:Predicted	R.IDSDVLANLER.T	IDSDVLANLER	Y	63.31	1243.64	-10.5	622.821	2	401.34	237058	2	11	21	N	-
529	56762	3847	OVOC2046 OVP03901 WBGene00238855 status:Predicted	R.QALDLKDVIK.S	QALDLKDVIK	Y	37.56	1141.67	-11.1	381.56	3	349.06	207155	1	108	117	N	-
330	56130	3884	OVOC2080 OVP05770 WBGene00238889 status:Partially_confirmed	K.ITELVTADSINDNTK.M	ITELVTADSINDNTK	Y	76.24	1632.82	-4.7	545.278	3	309.31	184338	2	140	154	N	-
330	56130	3884	OVOC2080 OVP05770 WBGene00238889 status:Partially_confirmed	R.FGLSNVLQK.L	FGLSNVLQK	Y	53.2	1004.57	-10	503.285	2	379.45	224530	3	231	239	N	-
330	56130	3884	OVOC2080 OVP05770 WBGene00238889 status:Partially_confirmed	K.QQLQDVLGGTASVSEFR.L	QQLQDVLGGTASVSEFR	Y	52	1833.92	-10.5	612.308	3	455.7	268171	1	47	63	N	-
330	56130	3884	OVOC2080 OVP05770 WBGene00238889 status:Partially_confirmed	K.GTESAAATVIDIEDR.S	GTESAAATVIDIEDR	Y	50.57	1546.75	-1	774.38	2	363.28	215242	1	316	330	N	-
330	56130	3884	OVOC2080 OVP05770 WBGene00238889 status:Partially_confirmed	K.MLLLNSIYFK.G	MLLLNSIYFK	Y	47.94	1240.69	-19.9	621.339	2	552.89	323817	3	155	164	N	-
330	56130	3884	OVOC2080 OVP05770 WBGene00238889 status:Partially_confirmed	R.LYVEQNFPTK.E	LYVEQNFPTK	Y	47.68	1237.63	-5.9	619.821	2	293.29	175148	1	89	98	N	-
330	56130	3884	OVOC2080 OVP05770 WBGene00238889 status:Partially_confirmed	K.EVNEWISDK.T	EVNEWISDK	Y	40.99	1118.52	-11	560.263	2	252.78	151920	2	127	135	N	-
330	56130	3884	OVOC2080 OVP05770 WBGene00238889 status:Partially_confirmed	K.LTSNNLLR.Y	LTSNNLLR	Y	32.75	929.529	-9.8	465.767	2	207.24	125851	3	240	247	N	-
318	56807	3932	OVOC213 OVP06624 WBGene00237022 status:Predicted	R.IAKPGMSVIDVSK.A	IAKPGMSVIDVSK	Y	76.33	1343.75	-4.4	448.921	3	276.13	165343	4	54	66	N	-
318	56807	3932	OVOC213 OVP06624 WBGene00237022 status:Predicted	K.SAYM(+15.99)FWLSENR.S	SAYM(+15.99)FWLSENR	Y	70.68	1418.63	-12	710.313	2	429.78	253324	5	41	51	Y	-
318	56807	3932	OVOC213 OVP06624 WBGene00237022 status:Predicted	R.IAKPGM(+15.99)SVIDVSK.A	IAKPGM(+15.99)SVIDVSK	Y	67.86	1359.74	-5.2	454.253	3	212.94	129088	1	54	66	Y	-
318	56807	3932	OVOC213 OVP06624 WBGene00237022 status:Predicted	K.SAYMFWLSENR.S	SAYMFWLSENR	Y	59.79	1402.63	-9.4	702.318	2	489.07	287268	1	41	51	N	-
318	56807	3932	OVOC213 OVP06624 WBGene00237022 status:Predicted	K.PGMSVIDVSK.A	PGMSVIDVSK	Y	55.6	1031.53	-10	516.768	2	272.27	163124	2	57	66	N	-
318	56807	3932	OVOC213 OVP06624 WBGene00237022 status:Predicted	K.AAGVEWGK.I	AAGVEWGK	Y	47.76	816.413	-8.7	409.21	2	154.71	95751	3	67	74	N	-
631	56731	3945	OVOC2144 OVP06589 WBGene00238953 locus:Ovo-lron-3 status:Predicted	R.NHIHQLDETFR.Q	NHIHQLDETFR	Y	66.32	1408.68	-6.7	470.566	3	201.74	122718	1	248	258	N	-
631	56731	3945	OVOC2144 OVP06589 WBGene00238953 locus:Ovo-lron-3 status:Predicted	R.ASPPDYTGFELIK.V	ASPPDYTGFELIK	Y	39.32	1436.72	-8.9	719.36	2	444.98	262020	1	306	318	N	-
631	56731	3945	OVOC2144 OVP06589 WBGene00238953 locus:Ovo-lron-3 status:Predicted	K.IETIDLSR.N	IETIDLSR	Y	31.37	945.513	-16.5	473.756	2	260.81	156554	1	240	247	N	-
631	56731	3945	OVOC2144 OVP06589 WBGene00238953 locus:Ovo-lron-3 status:Predicted	K.LPYNLPC(+57.02)PFPSLR.Y	LPYNLPC(+57.02)PFPSLR	Y	28.9	1572.81	-19.4	787.398	2	550.32	322319	1	206	218	Y	-
476	56868	3980	OVOC2176 OVP04630 WBGene00238985 locus:Ovo-hpo-21 status:Predicted	K.ELAHIISSVLR.K	ELAHIISSVLR	Y	51.09	1236.72	-11.5	413.242	3	438.67	258462	3	172	182	N	-
476	56868	3980	OVOC2176 OVP04630 WBGene00238985 locus:Ovo-hpo-21 status:Predicted	K.YDAWTER.H	YDAWTER	Y	37.7	939.409	-9.1	470.707	2	187	114238	2	34	40	N	-
476	56868	3980	OVOC2176 OVP04630 WBGene00238985 locus:Ovo-hpo-21 status:Predicted	R.NTIDDAIR.K	NTIDDAIR	Y	29.81	916.461	-11.6	459.233	2	183.44	112219	2	20	27	N	-
174	55947	4166	OVOC235 OVP00068 WBGene00237044 status:Predicted	K.TEVPEGLYC(+57.02)SGFPETK.R	TEVPEGLYC(+57.02)SGFPETK	Y	85.66	1812.82	-8.7	605.277	3	398.03	235139	4	230	245	Y	-
174	55947	4166	OVOC235 OVP00068 WBGene00237044 status:Predicted	K.VVHDIDIYYNGNER.I	VVHDIDIYYNGNER	Y	69.55	1705.81	-3.9	569.607	3	291.63	174232	2	267	280	N	-
174	55947	4166	OVOC235 OVP00068 WBGene00237044 status:Predicted	K.ASLGIIPTAWGPLPVPSFR.G	ASLGIIPTAWGPLPVPSFR	Y	68.27	1978.1	-12	660.367	3	708.91	677409	2	586	604	N	-
174	55947	4166	OVOC235 OVP00068 WBGene00237044 status:Predicted	R.IVDDIPLDVYVTK.I	IVDDIPLDVYVTK	Y	59.13	1488.81	-10.8	745.403	2	477.82	280796	4	382	394	N	-
174	55947	4166	OVOC235 OVP00068 WBGene00237044 status:Predicted	R.TTNLITESR.T	TTNLITESR	Y	57.64	1033.54	-11.2	517.772	2	174.82	107271	3	57	65	N	-
174	55947	4166	OVOC235 OVP00068 WBGene00237044 status:Predicted	K.DLESLGIGR.V	DLESLGIGR	Y	48.77	958.508	-13.7	480.255	2	326.48	194225	4	486	494	N	-
174	55947	4166	OVOC235 OVP00068 WBGene00237044 status:Predicted	R.TSLSIYPC(+57.02)LK.L	TSLSIYPC(+57.02)LK	Y	47.75	1180.62	-12.5	591.308	2	378.22	223825	5	459	468	Y	-
174	55947	4166	OVOC235 OVP00068 WBGene00237044 status:Predicted	R.SLTSYSSTVK.N	SLTSYSSTVK	Y	47.08	1071.54	-7.7	536.776	2	190.91	116458	3	181	190	N	-
174	55947	4166	OVOC235 OVP00068 WBGene00237044 status:Predicted	K.NPIVLSLR.L	NPIVLSLR	Y	43.28	910.56	-10.3	456.283	2	346.22	205538	2	191	198	N	-
174	55947	4166	OVOC235 OVP00068 WBGene00237044 status:Predicted	R.IANFFFK.Q	IANFFFK	Y	42.96	885.475	-13.1	443.739	2	422.44	249170	3	514	520	N	-
174	55947	4166	OVOC235 OVP00068 WBGene00237044 status:Predicted	L.IDFLLK.F	IDFLLK	Y	25.72	747.453	-11.7	374.729	2	420.48	248058	3	131	136	N	-
174	55947	4166	OVOC235 OVP00068 WBGene00237044 status:Predicted	R.IFWMR.L	IFWMR	Y	21.89	751.384	-9.9	376.695	2	370.4	219378	3	281	285	N	-
400	56714	4175	OVOC2358 OVP10528 WBGene00239167 status:Predicted	K.TSPGNNLVEC(+57.02)SDSR.I	TSPGNNLVEC(+57.02)SDSR	Y	65.15	1534.67	-4.6	768.338	2	180.9	110713	3	100	113	Y	-
400	56714	4175	OVOC2358 OVP10528 WBGene00239167 status:Predicted	K.ISVTLMNPNTR.R	ISVTLMNPNTR	Y	52.22	1244.65	-5.8	623.331	2	325.36	193536	1	51	61	N	-
400	56714	4175	OVOC2358 OVP10528 WBGene00239167 status:Predicted	R.IQITSSLQR.I	IQITSSLQR	Y	47.58	1044.59	-7.4	523.3	2	248.66	149588	3	114	122	N	-
400	56714	4175	OVOC2358 OVP10528 WBGene00239167 status:Predicted	K.ISVTLM(+15.99)NPNTR.R	ISVTLM(+15.99)NPNTR	Y	28.15	1260.65	-11.3	631.325	2	258.77	155358	1	51	61	Y	-
400	56714	4175	OVOC2358 OVP10528 WBGene00239167 status:Predicted	R.TVFFDR.V	TVFFDR	Y	26.28	783.391	-9.5	392.699	2	251.63	151302	3	86	91	N	-
209	55900	4184	OVOC2366 OVP06350 WBGene00239175 status:Predicted	K.NQLTTNPENTVFDVK.R	NQLTTNPENTVFDVK	Y	67.95	1718.85	-9	573.951	3	378.2	223823	1	98	112	N	-
209	55900	4184	OVOC2366 OVP06350 WBGene00239175 status:Predicted	K.HAVVTVPAYFNDAQR.Q	HAVVTVPAYFNDAQR	N	66.25	1686.85	-8.1	563.285	3	351.42	208472	1	182	196	N	-
209	55900	4184	OVOC2366 OVP06350 WBGene00239175 status:Predicted	K.FDLTGIPPAPR.G	FDLTGIPPAPR	N	65.74	1182.64	-12.3	592.32	2	406.28	239891	10	515	525	N	-
209	55900	4184	OVOC2366 OVP06350 WBGene00239175 status:Predicted	R.IINEPTAAAIAYGLDKK.E	IINEPTAAAIAYGLDKK	N	61.95	1786.98	-10.3	596.662	3	413.52	244022	1	213	229	N	-
209	55900	4184	OVOC2366 OVP06350 WBGene00239175 status:Predicted	R.AKFEELNMDLFR.A	AKFEELNMDLFR	N	57.78	1511.74	-12.5	504.916	3	473.63	278461	1	358	369	N	-
209	55900	4184	OVOC2366 OVP06350 WBGene00239175 status:Predicted	R.IINEPTAAAIAYGLDK.K	IINEPTAAAIAYGLDK	N	55.73	1658.89	-13.9	830.44	2	454.69	267568	2	213	228	N	-
209	55900	4184	OVOC2366 OVP06350 WBGene00239175 status:Predicted	K.KNEIDEIVLVGGSTR.I	KNEIDEIVLVGGSTR	Y	53.86	1628.87	-8.2	543.961	3	380.73	225242	2	386	400	N	-
209	55900	4184	OVOC2366 OVP06350 WBGene00239175 status:Predicted	R.DASVEELQEHKK.E	DASVEELQEHKK	Y	52.66	1411.69	-6.6	471.569	3	124.84	78585	1	643	654	N	-
209	55900	4184	OVOC2366 OVP06350 WBGene00239175 status:Predicted	R.NELESYAYSLK.N	NELESYAYSLK	N	50.9	1315.63	-10.4	658.815	2	374.71	221808	1	596	606	N	-
209	55900	4184	OVOC2366 OVP06350 WBGene00239175 status:Predicted	R.VEIIANEQGNR.I	VEIIANEQGNR	Y	43.79	1241.64	-8.5	621.82	2	184.92	113026	1	65	75	N	-
209	55900	4184	OVOC2366 OVP06350 WBGene00239175 status:Predicted	K.ITITNDHNR.L	ITITNDHNR	Y	41.55	1082.55	-8	361.853	3	82.66	54442	3	557	565	N	-
209	55900	4184	OVOC2366 OVP06350 WBGene00239175 status:Predicted	R.LSPEDIER.M	LSPEDIER	Y	39.26	957.477	-6.1	479.743	2	225.6	136361	2	566	573	N	-
209	55900	4184	OVOC2366 OVP06350 WBGene00239175 status:Predicted	K.DQGAPPPEHAAGEDKDEL	DQGAPPPEHAAGEDKDEL	Y	31.9	1874.83	-3.6	625.948	3	189.36	115561	3	670	687	N	-
209	55900	4184	OVOC2366 OVP06350 WBGene00239175 status:Predicted	K.VQPIIGK.L	VQPIIGK	Y	26.48	753.475	-8.8	377.741	2	149.42	92721	2	660	666	N	-
842	57446	4185	OVOC2367 OVP10398 WBGene00239176 locus:Ovo-pas-6 status:Predicted	K.TDPSAEVVETLASSIGAR.S	TDPSAEVVETLASSIGAR	Y	67.59	1801.91	-3.1	601.641	3	596.12	348559	1	147	164	N	-
842	57446	4185	OVOC2367 OVP10398 WBGene00239176 locus:Ovo-pas-6 status:Predicted	R.FLQTEC(+57.02)SAWR.W	FLQTEC(+57.02)SAWR	Y	35.37	1296.59	-4.7	649.3	2	303.7	181114	1	87	96	Y	-
275	55942	4243	OVOC2424 OVP11685 WBGene00239233 status:Predicted	K.C(+57.02)GSC(+57.02)VC(+57.02)NVEHVR.G	C(+57.02)GSC(+57.02)VC(+57.02)NVEHVR	Y	93.74	1475.61	-1.8	492.875	3	151.93	94142	2	297	308	Y	-
275	55942	4243	OVOC2424 OVP11685 WBGene00239233 status:Predicted	K.C(+57.02)APSLIYSPTTEIR.I	C(+57.02)APSLIYSPTTEIR	Y	68.56	1606.8	-9.4	804.401	2	394.35	233028	2	77	90	Y	-
275	55942	4243	OVOC2424 OVP11685 WBGene00239233 status:Predicted	K.QADGM(+15.99)TVVQLDPQQIVLR.M	QADGM(+15.99)TVVQLDPQQIVLR	Y	68.5	2026.05	-20.1	676.344	3	474.26	278779	1	103	120	Y	-
275	55942	4243	OVOC2424 OVP11685 WBGene00239233 status:Predicted	R.MKPGDILEVPFK.Y	MKPGDILEVPFK	Y	68.28	1372.74	-12.5	458.582	3	455.26	267958	3	121	132	N	-
275	55942	4243	OVOC2424 OVP11685 WBGene00239233 status:Predicted	R.DFVIQTSEFR.S	DFVIQTSEFR	Y	63.11	1240.61	-9.9	621.306	2	410.85	242513	3	144	153	N	-
275	55942	4243	OVOC2424 OVP11685 WBGene00239233 status:Predicted	R.KSPLC(+57.02)YGAGDLIC(+57.02)GVC(+57.02)EC(+57.02)R.H	KSPLC(+57.02)YGAGDLIC(+57.02)GVC(+57.02)EC(+57.02)R	Y	58.36	2213.97	-8.8	738.99	3	423.6	249792	2	235	253	Y	-
275	55942	4243	OVOC2424 OVP11685 WBGene00239233 status:Predicted	R.IIPQNNLPLGSK.Q	IIPQNNLPLGSK	Y	53.93	1292.75	-8.6	431.919	3	300.23	179177	3	91	102	N	-
275	55942	4243	OVOC2424 OVP11685 WBGene00239233 status:Predicted	R.MC(+57.02)AGQGEC(+57.02)K.C	MC(+57.02)AGQGEC(+57.02)K	Y	47.61	1039.39	-9.9	520.696	2	4.59	9096	1	326	334	Y	-
275	55942	4243	OVOC2424 OVP11685 WBGene00239233 status:Predicted	K.EIDEISKDSISK.A	EIDEISKDSISK	Y	43.43	1362.69	-4	455.235	3	205.99	125142	1	413	424	N	-
275	55942	4243	OVOC2424 OVP11685 WBGene00239233 status:Predicted	K.VSLNEC(+57.02)K.S	VSLNEC(+57.02)K	Y	38.91	848.406	-3.6	425.209	2	95.04	61513	2	190	196	Y	-
275	55942	4243	OVOC2424 OVP11685 WBGene00239233 status:Predicted	N.VAIGDQIEFFAK.V	VAIGDQIEFFAK	Y	38.22	1336.7	-7.3	669.354	2	481.17	282722	1	178	189	N	-
208	55875	4311	OVOC2486 OVP14293 WBGene00239295 status:Partially_confirmed	K.C(+57.02)IDLNTDC(+57.02)NQQIC(+57.02)NDYPYTAK.Q	C(+57.02)IDLNTDC(+57.02)NQQIC(+57.02)NDYPYTAK	Y	89.69	2605.09	-9.4	869.362	3	376	222516	1	280	300	Y	-
208	55875	4311	OVOC2486 OVP14293 WBGene00239295 status:Partially_confirmed	K.TC(+57.02)GLC(+57.02)SGDTSSSGTTSGHR.T	TC(+57.02)GLC(+57.02)SGDTSSSGTTSGHR	Y	87.14	1926.78	-2.1	643.266	3	105.86	67687	1	133	151	Y	-
208	55875	4311	OVOC2486 OVP14293 WBGene00239295 status:Partially_confirmed	R.TGPC(+57.02)IDENSYC(+57.02)EEQDC(+57.02)YKYPR.F	TGPC(+57.02)IDENSYC(+57.02)EEQDC(+57.02)YKYPR	Y	72.58	2683.06	-10.6	895.352	3	314.47	187267	1	485	505	Y	-
208	55875	4311	OVOC2486 OVP14293 WBGene00239295 status:Partially_confirmed	R.GNEPFSSGLC(+57.02)FDK.S	GNEPFSSGLC(+57.02)FDK	Y	70.08	1456.63	-6.3	729.317	2	387.28	228985	3	172	184	Y	-
208	55875	4311	OVOC2486 OVP14293 WBGene00239295 status:Partially_confirmed	K.SGLC(+57.02)YDKDLDC(+57.02)SDDIC(+57.02)QNYPYTAK.E	SGLC(+57.02)YDKDLDC(+57.02)SDDIC(+57.02)QNYPYTAK	Y	69.8	2900.19	-10	967.729	3	385.02	227671	1	28	51	Y	-
208	55875	4311	OVOC2486 OVP14293 WBGene00239295 status:Partially_confirmed	K.NSDC(+57.02)TMEIC(+57.02)R.N	NSDC(+57.02)TMEIC(+57.02)R	Y	67.35	1284.49	-10	643.246	2	174.9	107279	3	111	120	Y	-
208	55875	4311	OVOC2486 OVP14293 WBGene00239295 status:Partially_confirmed	R.LSSGFSSSHQQSSSSSSSK.S	LSSGFSSSHQQSSSSSSSK	Y	66.43	1900.84	-2.5	634.619	3	86.84	56770	1	72	90	N	-
208	55875	4311	OVOC2486 OVP14293 WBGene00239295 status:Partially_confirmed	R.TPESDLSSSR.G	TPESDLSSSR	Y	57.92	1077.49	-7.2	539.75	2	115.88	73433	1	336	345	N	-
208	55875	4311	OVOC2486 OVP14293 WBGene00239295 status:Partially_confirmed	K.SGITESTTIK.K	SGITESTTIK	Y	53.02	1035.54	-9	518.775	2	161.13	99394	2	91	100	N	-
208	55875	4311	OVOC2486 OVP14293 WBGene00239295 status:Partially_confirmed	K.SGITESTTIKK.E	SGITESTTIKK	Y	50.53	1163.64	-6.7	388.885	3	117.93	74643	2	91	101	N	-
208	55875	4311	OVOC2486 OVP14293 WBGene00239295 status:Partially_confirmed	R.GGITGSSISR.H	GGITGSSISR	Y	36.78	933.488	-7.9	467.748	2	132.05	82732	2	243	252	N	-
208	55875	4311	OVOC2486 OVP14293 WBGene00239295 status:Partially_confirmed	R.SFC(+57.02)VDK.N	SFC(+57.02)VDK	Y	35.46	754.332	-8.7	378.17	2	113.52	72119	4	105	110	Y	-
208	55875	4311	OVOC2486 OVP14293 WBGene00239295 status:Partially_confirmed	Q.NYPYTAK.E	NYPYTAK	Y	31.92	855.413	-7.2	428.711	2	108.24	69092	3	45	51	N	-
208	55875	4311	OVOC2486 OVP14293 WBGene00239295 status:Partially_confirmed	R.SRTPESDLSSSR.G	SRTPESDLSSSR	Y	31.59	1320.63	10.3	441.221	3	102.46	65764	1	334	345	N	-
208	55875	4311	OVOC2486 OVP14293 WBGene00239295 status:Partially_confirmed	K.FC(+57.02)GLC(+57.02)HDSSIGSSDR.L	FC(+57.02)GLC(+57.02)HDSSIGSSDR	Y	29.9	1696.69	-5.6	566.568	3	219.28	132727	1	57	71	Y	-
208	55875	4311	OVOC2486 OVP14293 WBGene00239295 status:Partially_confirmed	K.TC(+57.02)GFC(+57.02)R.K	TC(+57.02)GFC(+57.02)R	Y	27.29	799.311	-2.8	400.661	2	77.28	51315	3	306	311	Y	-
208	55875	4311	OVOC2486 OVP14293 WBGene00239295 status:Partially_confirmed	R.DFPFTAK.E	DFPFTAK	Y	21.48	824.407	-7.3	413.208	2	314.85	187559	1	195	201	N	-
486	56650	4319	OVOC2493 OVP04744 WBGene00239302 locus:Ovo-snr-7 status:Partially_confirmed	R.GFDPFMNIVVEDAVENLK.N	GFDPFMNIVVEDAVENLK	Y	79.72	2035.99	-14.3	679.662	3	728.84	832848	1	73	90	N	-
486	56650	4319	OVOC2493 OVP04744 WBGene00239302 locus:Ovo-snr-7 status:Partially_confirmed	R.GNSIVIMEPK.E	GNSIVIMEPK	Y	58.31	1086.57	-14	544.287	2	283.25	169381	1	104	113	N	-
486	56650	4319	OVOC2493 OVP04744 WBGene00239302 locus:Ovo-snr-7 status:Partially_confirmed	K.NEIGMVVIR.G	NEIGMVVIR	Y	49.18	1029.56	-10.2	515.784	2	337.6	200591	1	95	103	N	-
486	56650	4319	OVOC2493 OVP04744 WBGene00239302 locus:Ovo-snr-7 status:Partially_confirmed	R.IVSGILR.G	IVSGILR	Y	33.69	756.486	-7.7	379.247	2	229.22	138473	2	66	72	N	-
486	56650	4319	OVOC2493 OVP04744 WBGene00239302 locus:Ovo-snr-7 status:Partially_confirmed	K.NEIGM(+15.99)VVIR.G	NEIGM(+15.99)VVIR	Y	26.45	1045.56	2.9	523.788	2	267.52	160397	1	95	103	Y	-
486	56650	4319	OVOC2493 OVP04744 WBGene00239302 locus:Ovo-snr-7 status:Partially_confirmed	R.GNSIVIM(+15.99)EPK.E	GNSIVIM(+15.99)EPK	Y	22.21	1102.57	-4.6	552.289	2	228.27	137879	1	104	113	Y	-
102	56074	4474	OVOC2640 OVP01742 WBGene00239449 status:Confirmed	R.MIYMAYETEKDPYIK.S	MIYMAYETEKDPYIK	Y	73.7	1893.89	-7.4	632.299	3	383.39	226756	4	104	118	N	-
102	56074	4474	OVOC2640 OVP01742 WBGene00239449 status:Confirmed	K.SQFQFGQLPC(+57.02)LYDGDQQIVQSGAILR.H	SQFQFGQLPC(+57.02)LYDGDQQIVQSGAILR	Y	71.21	2967.45	-9.4	990.15	3	620.96	362698	3	43	68	Y	-
102	56074	4474	OVOC2640 OVP01742 WBGene00239449 status:Confirmed	R.MIYM(+15.99)AYETEKDPYIK.S	MIYM(+15.99)AYETEKDPYIK	Y	69.24	1909.88	-6.3	637.631	3	335.57	199388	4	104	118	Y	-
102	56074	4474	OVOC2640 OVP01742 WBGene00239449 status:Confirmed	R.KYNLNGENEM(+15.99)ETTYIDMFC(+57.02)EGVR.D	KYNLNGENEM(+15.99)ETTYIDMFC(+57.02)EGVR	Y	67.11	2828.21	-11.6	943.733	3	494.41	290291	1	73	95	Y	-
102	56074	4474	OVOC2640 OVP01742 WBGene00239449 status:Confirmed	R.IAKDDFSSIK.S	IAKDDFSSIK	Y	57.1	1122.59	-8.2	375.202	3	194.32	118476	5	33	42	N	-
102	56074	4474	OVOC2640 OVP01742 WBGene00239449 status:Confirmed	R.M(+15.99)IYMAYETEKDPYIK.S	M(+15.99)IYMAYETEKDPYIK	Y	49.17	1909.88	-7.2	637.631	3	350.15	207763	2	104	118	Y	-
102	56074	4474	OVOC2640 OVP01742 WBGene00239449 status:Confirmed	R.LFLVDQDIK.F	LFLVDQDIK	Y	47.22	1089.61	-10.1	545.805	2	400.6	236650	5	19	27	N	-
102	56074	4474	OVOC2640 OVP01742 WBGene00239449 status:Confirmed	R.MIYM(+15.99)AYETEK.D	MIYM(+15.99)AYETEK	Y	47.17	1293.56	-6.3	647.784	2	246.24	148179	2	104	113	Y	-
[truncated: 8,799 more rows]

## Sheet: OVPOS-HUM-PSMs
Identified Spectra (Raw PEAKS output summary)
[truncated: 13,304 more rows]

## Sheet: NORMAL-HUM-PROTEINS
OVOL PROTEINS (Raw PEAKS output summary)
[truncated: 471 more rows]

## Sheet: NORMAL-HUM-PEPTIDES
OVOL Peptides (Raw PEAKS output summary)
[truncated: 3,220 more rows]

## Sheet: NORMAL-HUM-PSMs
Identified Spectra (Raw PEAKS output summary)
[truncated: 3,076 more rows]

[truncated: 3 more sheets: OVPOS-RBT-PROTEINS, OVPOS-RBT-PEPTIDES, OVPOS-RBT-PSMs]
