# Supplementary material for: An Integrated Multiomics Approach to Identify Candidate Antigens for Serodiagnosis of Human Onchocerciasis
Source: Mol Cell Proteomics. 2015 Oct 15;14(12):3224–33. doi: 10.1074/mcp.M115.051953 (PMC4762623; doi:10.1074/mcp.M115.051953)
Supplement: Supplemental Data [file supp_M115.051953_Table_S1.revised.xlsx]

## Sheet: Supp Table S1
	Table S1. Complete annotation of the detected proteins of Onchocerca volvulus.
	Gene	33 Prioritized Candidates	Alternate Gene IDs		Protein Annotation (Functional, Structural, and similarity)
					InterProScan Annotation						KEGG				Proteases (MEROPS)									Functional Annotation? (GO, IPR, KEGG, MEROPS)	Structural Annotation					Previously published antigens	Similarity		Any annotation? GO, IPR, KEGG, MEROPS, NR	Any annotation? GO, IPR, KEGG, MEROPS, NR, Structural annotation		Filtering Criteria
					Intepro Domains		Gene Ontology				Top KEGG Match			Any match?	Identifier	Protease Class (no inhibitors)	Any protease hit?	E value best hit	Aspartic	Cysteine	Metallo	Serine	Threonine		Predicted Secretion			Transmembrane Domains			Best hit to NCBI's Non-Redundant (NR) Database	Any NR hit?				Threshold	N/A		Whole worm lysate detection, 2 peptides at 20		O. volvulus-specific (BLAST 70%ID/70%Length vs other species less than thresholds, no wolbachia)		Expressed in all adult females (minimum breadth of coverage, 50 %)			Consistent expression (25% percentile of minimum FPKM, adult females)			Consistent (low-error) expression levels (Relative standard error < 25%), adult females
			WormBase	WormBase name	Domain IDs	Any domain?	Molecular Function	Biological Process	Cellular Component	Any GO?	KO	Annotation	E value												Classical (Phobius signal peptide, no TM domains)	Nonclass- ical (SecretomeP Score > 0.6, no SP, no TM)	Either	Present	Number							Criteria	Prioritized IP Proteomics
						2182				1791				2451			129		6	27	43	36	17	2453	333	376	709	602		14		2455	10275	2472			Present in OVOL+, not in OVOL-	Pass	Present	Pass all Filtering	O. volvulus-specific	Pass All	Data	Pass	Pass All	Percentile	Pass	Pass All	Relative Standard Error
	OVOC2777	-	WBGene00239586	Ovo-cdk-2	IPR000719: Protein kinase, catalytic domain; IPR002290: Serine/threonine-protein kinase domain; IPR008271: Serine/threonine-protein kinase, active site; IPR011009: Protein kinase-like domain; IPR017441: Protein kinase, ATP binding site; IPR017442: Serine/threonine-protein kinase-like domain; IPR020635: Tyrosine-protein kinase, catalytic domain;	Y	GO:0004672): protein kinase activity; GO:0004674): protein serine/threonine kinase activity; GO:0005524): ATP binding; GO:0016772): transferase activity, transferring phosphorus-containing groups;	GO:0006468): protein phosphorylation;	-	Y	K02210	MCM7, CDC47; DNA replication licensing factor MCM7 [EC:3.6.4.12]	1.4e-158	Y	-	-	-	-	-	-	-	-	-	Y	-	-	-	-	0	-	gi|312075165|ref|XP_003140296.1| CMGC/CDK/CDC2 protein kinase [Loa loa]	Y	Y	Y			-	-	-	-	-	-	98.37	Y	-	0.286	-	-	0.140413
	OVOC5720	-	WBGene00242529	-	IPR000719: Protein kinase, catalytic domain; IPR002290: Serine/threonine-protein kinase domain; IPR008271: Serine/threonine-protein kinase, active site; IPR011009: Protein kinase-like domain; IPR017442: Serine/threonine-protein kinase-like domain; IPR020635: Tyrosine-protein kinase, catalytic domain;	Y	GO:0004672): protein kinase activity; GO:0004674): protein serine/threonine kinase activity; GO:0005524): ATP binding; GO:0016772): transferase activity, transferring phosphorus-containing groups;	GO:0006468): protein phosphorylation;	-	Y	K02087	CDK1, CDC2; cyclin-dependent kinase 1 [EC:2.7.11.22 2.7.11.23]	2.5e-88	Y	-	-	-	-	-	-	-	-	-	Y	-	-	-	-	0	-	gi|170571638|ref|XP_001891803.1| cell division control protein 2 homolog [Brugia malayi]	Y	Y	Y			-	-	-	-	Y	-	0	-	-	0.7191	-	-	0.511964
	OVOC5721	-	WBGene00242530	-	IPR000719: Protein kinase, catalytic domain; IPR002290: Serine/threonine-protein kinase domain; IPR008271: Serine/threonine-protein kinase, active site; IPR011009: Protein kinase-like domain; IPR017441: Protein kinase, ATP binding site; IPR017442: Serine/threonine-protein kinase-like domain; IPR020635: Tyrosine-protein kinase, catalytic domain;	Y	GO:0004672): protein kinase activity; GO:0004674): protein serine/threonine kinase activity; GO:0005524): ATP binding; GO:0016772): transferase activity, transferring phosphorus-containing groups;	GO:0006468): protein phosphorylation;	-	Y	K05629	AIP1; atrophin-1 interacting protein 1	9e-126	Y	-	-	-	-	-	-	-	-	-	Y	-	-	-	-	0	-	gi|393906793|gb|EFO23943.2| CMGC/CDK/CDC2 protein kinase [Loa loa]	Y	Y	Y			-	-	-	-	-	-	0	-	-	0.7191	-	-	0.306202
	OVOC2828	-	WBGene00239637	Ovo-cdk-4	IPR000719: Protein kinase, catalytic domain; IPR002290: Serine/threonine-protein kinase domain; IPR008271: Serine/threonine-protein kinase, active site; IPR011009: Protein kinase-like domain; IPR017442: Serine/threonine-protein kinase-like domain; IPR020635: Tyrosine-protein kinase, catalytic domain;	Y	GO:0004672): protein kinase activity; GO:0004674): protein serine/threonine kinase activity; GO:0005524): ATP binding; GO:0016772): transferase activity, transferring phosphorus-containing groups;	GO:0006468): protein phosphorylation;	-	Y	K17890	ATG16L; autophagy-related protein 16, animal type	3e-146	Y	-	-	-	-	-	-	-	-	-	Y	-	-	-	-	0	-	gi|393909821|gb|EJD75603.1| CMGC/CDK/CDK4 protein kinase [Loa loa]	Y	Y	Y			-	-	-	-	-	-	94.68	Y	-	0.3571	-	-	0.125288
	OVOC2521	-	WBGene00239330	Ovo-cdk-7	IPR000719: Protein kinase, catalytic domain; IPR002290: Serine/threonine-protein kinase domain; IPR008271: Serine/threonine-protein kinase, active site; IPR011009: Protein kinase-like domain; IPR017441: Protein kinase, ATP binding site; IPR017442: Serine/threonine-protein kinase-like domain; IPR020635: Tyrosine-protein kinase, catalytic domain;	Y	GO:0004672): protein kinase activity; GO:0004674): protein serine/threonine kinase activity; GO:0005524): ATP binding; GO:0016772): transferase activity, transferring phosphorus-containing groups;	GO:0006468): protein phosphorylation;	-	Y	K02202	CDK7; cyclin-dependent kinase 7 [EC:2.7.11.22 2.7.11.23]	5e-177	Y	-	-	-	-	-	-	-	-	-	Y	-	-	-	-	0	-	gi|312066292|ref|XP_003136201.1| CMGC/CDK/CDK7 protein kinase [Loa loa]	Y	Y	Y			-	-	-	-	-	-	94.53	Y	-	0.5002	-	-	0.250078
	OVOC2385	-	WBGene00239194	Ovo-cdk-9	IPR000719: Protein kinase, catalytic domain; IPR002290: Serine/threonine-protein kinase domain; IPR008271: Serine/threonine-protein kinase, active site; IPR011009: Protein kinase-like domain; IPR017441: Protein kinase, ATP binding site; IPR017442: Serine/threonine-protein kinase-like domain; IPR020635: Tyrosine-protein kinase, catalytic domain;	Y	GO:0004672): protein kinase activity; GO:0004674): protein serine/threonine kinase activity; GO:0005524): ATP binding; GO:0016772): transferase activity, transferring phosphorus-containing groups;	GO:0006468): protein phosphorylation;	-	Y	K02211	CDK9; cyclin-dependent kinase 9 [EC:2.7.11.22 2.7.11.23]	2.8e-222	Y	-	-	-	-	-	-	-	-	-	Y	Y	-	Y	-	0	-	gi|671416618|emb|CDQ05148.1| Protein BM-CDK-9, isoform h [Brugia malayi]	Y	Y	Y			-	-	-	-	-	-	100	Y	-	0.2243	Y	-	0.11923
	OVOC8570	-	WBGene00245379	Ovo-cdk-12	IPR000719: Protein kinase, catalytic domain; IPR002290: Serine/threonine-protein kinase domain; IPR008271: Serine/threonine-protein kinase, active site; IPR011009: Protein kinase-like domain; IPR017441: Protein kinase, ATP binding site; IPR017442: Serine/threonine-protein kinase-like domain; IPR020635: Tyrosine-protein kinase, catalytic domain;	Y	GO:0004672): protein kinase activity; GO:0004674): protein serine/threonine kinase activity; GO:0005524): ATP binding; GO:0016772): transferase activity, transferring phosphorus-containing groups;	GO:0006468): protein phosphorylation;	-	Y	K08819	CDK12_13; cyclin-dependent kinase 12/13 [EC:2.7.11.22 2.7.11.23]	0	Y	-	-	-	-	-	-	-	-	-	Y	-	-	-	-	0	-	gi|312075743|ref|XP_003140552.1| CMGC/CDK/CRK7 protein kinase [Loa loa]	Y	Y	Y			-	-	-	-	-	-	99.6	Y	-	0.2573	-	-	0.278432
	OVOC7582	-	WBGene00244391	-	IPR000719: Protein kinase, catalytic domain; IPR002290: Serine/threonine-protein kinase domain; IPR003527: MAP kinase, conserved site; IPR008271: Serine/threonine-protein kinase, active site; IPR011009: Protein kinase-like domain; IPR017441: Protein kinase, ATP binding site; IPR017442: Serine/threonine-protein kinase-like domain; IPR020635: Tyrosine-protein kinase, catalytic domain;	Y	GO:0004672): protein kinase activity; GO:0004674): protein serine/threonine kinase activity; GO:0004707): MAP kinase activity; GO:0005524): ATP binding; GO:0016772): transferase activity, transferring phosphorus-containing groups;	GO:0006468): protein phosphorylation;	-	Y	K08293	E2.7.11.24; mitogen-activated protein kinase [EC:2.7.11.24]	3.8e-161	Y	-	-	-	-	-	-	-	-	-	Y	-	-	-	-	0	-	gi|541041277|gb|ERG80578.1| serine threonine-protein kinase [Ascaris suum]	Y	Y	Y			-	-	-	-	-	-	0	-	-	0.7191	-	-	0.595741
	OVOC4389	-	WBGene00241198	Ovo-ccr-4	IPR001611: Leucine-rich repeat; IPR003591: Leucine-rich repeat, typical subtype; IPR005135: Endonuclease/exonuclease/phosphatase;	Y	GO:0005515): protein binding;	-	-	Y	K12603	CNOT6, CCR4; CCR4-NOT transcription complex subunit 6 [EC:3.1.13.4]	0	Y	-	-	-	-	-	-	-	-	-	Y	-	-	-	-	0	-	gi|393907942|gb|EFO26435.2| CCR4-NOT transcription complex subunit 6 family protein [Loa loa]	Y	Y	Y			-	-	-	-	-	-	91.89	Y	-	0.4958	-	-	0.41791
	OVOC3336	-	WBGene00240145	-	-	-	-	-	-	-	K13151	SNUPN, RNUT1; snurportin-1	8e-154	Y	-	-	-	-	-	-	-	-	-	Y	-	-	-	-	0	-	gi|402593871|gb|EJW87798.1| hypothetical protein WUBG_01292 [Wuchereria bancrofti]	Y	Y	Y			-	-	-	-	-	-	0	-	-	0.7191	-	-	0.588428
	OVOC3614	-	WBGene00240423	Ovo-npp-5	IPR007252: Nuclear pore protein 84/107;	Y	-	GO:0006810): transport;	GO:0005643): nuclear pore;	Y	K14301	NUP107; nuclear pore complex protein Nup107	0	Y	-	-	-	-	-	-	-	-	-	Y	-	-	-	-	0	-	gi|312070139|ref|XP_003138008.1| hypothetical protein LOAG_02422 [Loa loa]	Y	Y	Y			-	-	-	-	-	-	83.12	Y	-	0.5121	-	-	0.267317
	OVOC7893	-	WBGene00244702	-	IPR000558: Histone H2B; IPR001951: Histone H4; IPR007125: Histone core; IPR009072: Histone-fold; IPR019809: Histone H4, conserved site;	Y	GO:0003677): DNA binding;	GO:0006334): nucleosome assembly;	GO:0000786): nucleosome; GO:0005634): nucleus;	Y	K13789	GGPS; geranylgeranyl diphosphate synthase, type II [EC:2.5.1.1 2.5.1.10 2.5.1.29]	3.1e-116	Y	-	-	-	-	-	-	-	-	-	Y	-	-	-	-	0	-	gi|532023303|ref|XP_005354999.1| PREDICTED: probable histone H2B.1-like [Microtus ochrogaster]	Y	Y	Y			-	-	-	-	Y	-	46.47	-	-	0.3771	-	-	0.407104
	OVOC2786	-	WBGene00239595	-	-	-	-	-	-	-	K02941	RP-LP0, RPLP0; large subunit ribosomal protein LP0	3.6e-26	Y	-	-	-	-	-	-	-	-	-	Y	-	-	-	-	0	-	gi|312065822|ref|XP_003135976.1| hypothetical protein LOAG_00388 [Loa loa]	Y	Y	Y			Y	Y	-	-	Y	-	43.87	-	-	0.5822	-	-	0.170896
	OVOC3499	-	WBGene00240308	-	IPR000436: Sushi/SCR/CCP; IPR016060: Complement control module;	Y	-	-	-	-	K00408	WNT4; wingless-type MMTV integration site family, member 4	4.2e-22	Y	-	-	-	-	-	-	-	-	-	Y	Y	-	Y	-	0	-	gi|312116410|ref|XP_003151269.1| hypothetical protein LOAG_15733 [Loa loa]	Y	Y	Y			Y	Y	-	-	Y	-	0	-	-	0.7191	-	-	0.773921
	OVOC2144	-	WBGene00238953	Ovo-lron-3	IPR001611: Leucine-rich repeat; IPR003591: Leucine-rich repeat, typical subtype;	Y	GO:0005515): protein binding;	-	-	Y	K08838	STK24_25_MST4; serine/threonine-protein kinase 24/25/MST4 [EC:2.7.11.1]	2.5e-169	Y	-	-	-	-	-	-	-	-	-	Y	-	-	-	Y	1	-	gi|312092870|ref|XP_003147487.1| leucine Rich Repeat family protein [Loa loa]	Y	Y	Y			Y	Y	-	-	-	-	72.97	Y	-	0.5478	-	-	0.452
	OVOC506	-	WBGene00237315	-	-	-	-	-	-	-	K00940	ndk, NME; nucleoside-diphosphate kinase [EC:2.7.4.6]	5.1e-230	Y	-	-	-	-	-	-	-	-	-	Y	-	-	-	Y	1	-	gi|312073890|ref|XP_003139723.1| hypothetical protein LOAG_04138 [Loa loa]	Y	Y	Y			Y	Y	-	-	-	-	79.35	Y	-	0.1118	Y	-	0.20639
	OVOC3261	-	WBGene00240070	-	-	-	-	-	-	-	K12823	DDX5, DBP2; ATP-dependent RNA helicase DDX5/DBP2 [EC:3.6.4.13]	5.6e-18	Y	-	-	-	-	-	-	-	-	-	Y	Y	-	Y	-	0	-	gi|160332443|dbj|BAF93211.1| Bp-BmR1 [Brugia pahangi]	Y	Y	Y			Y	Y	-	-	Y	-	0	-	-	0.7191	-	-	0.507186
	OVOC4477	-	WBGene00241286	-	IPR002486: Nematode cuticle collagen, N-terminal; IPR008160: Collagen triple helix repeat;	Y	GO:0042302): structural constituent of cuticle;	-	-	Y	K01557	FAHD1; acylpyruvate hydrolase [EC:3.7.1.5]	6e-131	Y	-	-	-	-	-	-	-	-	-	Y	-	-	-	Y	1	-	gi|402592582|gb|EJW86510.1| collagen protein 68 [Wuchereria bancrofti]	Y	Y	Y			-	-	-	-	-	-	100	Y	-	0.0389	Y	-	0.224864
	OVOC12500	-	WBGene00249309	-	IPR008160: Collagen triple helix repeat;	Y	-	-	-	-	K10599	PRPF19, PRP19; pre-mRNA-processing factor 19 [EC:6.3.2.19]	1.4e-20	Y	-	-	-	-	-	-	-	-	-	Y	Y	-	Y	-	0	-	gi|312086775|ref|XP_003145210.1| hypothetical protein LOAG_09635 [Loa loa]	Y	Y	Y			-	-	-	-	Y	-	100	Y	-	0.0665	Y	-	0.662541
	OVOC11074	-	WBGene00247883	Ovo-pir-1	IPR000340: Dual specificity phosphatase, catalytic domain; IPR000387: Protein-tyrosine/Dual-specificity phosphatase; IPR016130: Protein-tyrosine phosphatase, active site; IPR020422: Dual specificity phosphatase, subgroup, catalytic domain;	Y	GO:0004725): protein tyrosine phosphatase activity; GO:0008138): protein tyrosine/serine/threonine phosphatase activity; GO:0016791): phosphatase activity;	GO:0006470): protein dephosphorylation; GO:0016311): dephosphorylation;	-	Y	K14165	K14165; atypical dual specificity phosphatase [EC:3.1.3.16 3.1.3.48]	6.1e-108	Y	-	-	-	-	-	-	-	-	-	Y	-	-	-	-	0	-	gi|402591170|gb|EJW85100.1| dual specificity phosphatase [Wuchereria bancrofti]	Y	Y	Y			-	-	-	-	-	-	59.05	Y	-	0.6384	-	-	0.344659
	OVOC1387	-	WBGene00238196	-	IPR019393: WASH complex, subunit strumpellin;	Y	-	-	-	-	K14566	UTP24, FCF1; U3 small nucleolar RNA-associated protein 24	0	Y	-	-	-	-	-	-	-	-	-	Y	-	-	-	Y	3	-	gi|393911464|gb|EJD76317.1| hypothetical protein LOAG_16709 [Loa loa]	Y	Y	Y			-	-	-	-	-	-	85.96	Y	-	0.4104	-	-	0.107341
	OVOC3505	-	WBGene00240314	-	-	-	-	-	-	-	K13143	INTS6, DDX26; integrator complex subunit 6	2e-56	Y	-	-	-	-	-	-	-	-	-	Y	-	-	-	-	0	-	gi|671411567|emb|CDP95411.1| Protein Bm9779, isoform c [Brugia malayi]	Y	Y	Y			-	-	-	-	Y	-	19.58	-	-	0.7096	-	-	0.420359
	OVOC8957	-	WBGene00245766	Ovo-tbc-12	IPR000195: Rab-GAP/TBC domain;	Y	GO:0005097): Rab GTPase activator activity;	GO:0032313): regulation of Rab GTPase activity;	GO:0005622): intracellular;	Y	K06269	PPP1C; serine/threonine-protein phosphatase PP1 catalytic subunit [EC:3.1.3.16]	1e-290	Y	-	-	-	-	-	-	-	-	-	Y	-	-	-	-	0	-	gi|393906484|gb|EJD74292.1| CBR-TAG-236 protein [Loa loa]	Y	Y	Y			-	-	-	-	-	-	84.6	Y	-	0.4084	-	-	0.201163
	OVOC8197	-	WBGene00245006	Ovo-lit-1	IPR000719: Protein kinase, catalytic domain; IPR002290: Serine/threonine-protein kinase domain; IPR003527: MAP kinase, conserved site; IPR008271: Serine/threonine-protein kinase, active site; IPR011009: Protein kinase-like domain; IPR017441: Protein kinase, ATP binding site; IPR017442: Serine/threonine-protein kinase-like domain; IPR020635: Tyrosine-protein kinase, catalytic domain;	Y	GO:0004672): protein kinase activity; GO:0004674): protein serine/threonine kinase activity; GO:0004707): MAP kinase activity; GO:0005524): ATP binding; GO:0016772): transferase activity, transferring phosphorus-containing groups;	GO:0006468): protein phosphorylation;	-	Y	K04468	NLK; nemo like kinase [EC:2.7.11.24]	2.4e-169	Y	-	-	-	-	-	-	-	-	-	Y	-	-	-	-	0	-	gi|671418236|emb|CDP91077.1| Protein BM-LIT-1, isoform a [Brugia malayi]	Y	Y	Y			-	-	-	-	-	-	99.04	Y	-	0.5063	-	-	0.488215
	OVOC3759	-	WBGene00240568	-	IPR008536: Protein of unknown function DUF818;	Y	-	-	-	-	K01931	NEUR; protein neuralized [EC:6.3.2.19]	9.2e-175	Y	S09C	S	Y	1.4e-49	-	-	-	Y	-	Y	-	-	-	-	0	-	gi|671409045|emb|CDP97726.1| Protein Bm6525, isoform b [Brugia malayi]	Y	Y	Y			-	-	-	-	-	-	0	-	-	0.7191	-	-	0.631362
	OVOC2336	-	WBGene00239145	-	-	-	-	-	-	-	K15455	KTI11, DPH3; diphthamide biosynthesis protein 3	1.2e-47	Y	-	-	-	-	-	-	-	-	-	Y	-	-	-	Y	1	-	gi|402584486|gb|EJW78427.1| hypothetical protein WUBG_10663 [Wuchereria bancrofti]	Y	Y	Y			-	-	-	-	Y	-	96.75	Y	-	0.4515	-	-	0.1953
	OVOC9748	Y	WBGene00246557	-	IPR001747: Lipid transport protein, N-terminal; IPR001846: von Willebrand factor, type D domain; IPR011030: Vitellinogen, superhelical; IPR015255: Vitellinogen, open beta-sheet; IPR015816: Vitellinogen, beta-sheet N-terminal; IPR015817: Vitellinogen, open beta-sheet, subdomain 1; IPR015819: Lipid transport protein, beta-sheet shell;	Y	GO:0005319): lipid transporter activity;	GO:0006869): lipid transport;	-	Y	K00710	GALNT; polypeptide N-acetylgalactosaminyltransferase [EC:2.4.1.41]	0	Y	-	-	-	-	-	-	-	-	-	Y	-	-	-	-	0	-	gi|541047258|gb|ERG86007.1| apolipophorin [Ascaris suum]	Y	Y	Y			Y	Y	Y	Y	Y	Y	94.06	Y	Y	0.1759	Y	Y	0.239032
	OVOC10067	Y	WBGene00246876	-	IPR000034: Laminin B type IV; IPR000742: Epidermal growth factor-like, type 3; IPR001791: Laminin G domain; IPR002049: EGF-like, laminin; IPR002172: Low-density lipoprotein (LDL) receptor class A repeat; IPR003598: Immunoglobulin subtype 2; IPR003599: Immunoglobulin subtype; IPR006210: Epidermal growth factor-like; IPR007110: Immunoglobulin-like; IPR008985: Concanavalin A-like lectin/glucanase; I…	Y	GO:0005515): protein binding;	GO:0007155): cell adhesion;	GO:0031012): extracellular matrix;	Y	K08473	K08473; nematode chemoreceptor	0	Y	-	-	-	-	-	-	-	-	-	Y	Y	-	Y	-	0	-	gi|597858042|gb|EYC07471.1| hypothetical protein Y032_0070g452 [Ancylostoma ceylanicum]	Y	Y	Y			Y	Y	Y	Y	Y	Y	96.87	Y	Y	0.2368	Y	Y	0.129187
	OVOC11845	-	WBGene00248654	-	IPR001599: Alpha-2-macroglobulin; IPR002890: Alpha-2-macroglobulin, N-terminal; IPR008930: Terpenoid cylases/protein prenyltransferase alpha-alpha toroid; IPR009048: Alpha-macroglobulin, receptor-binding; IPR011625: Alpha-2-macroglobulin, N-terminal 2; IPR011626: A-macroglobulin complement component; IPR019565: Alpha-2-macroglobulin, thiol-ester bond-forming; IPR019742: Alpha-2-macroglobulin, con…	Y	GO:0004866): endopeptidase inhibitor activity;	-	GO:0005576): extracellular region; GO:0005615): extracellular space;	Y	K06530	CD109; CD109 antigen	0	Y	I39	-	-	4e-124	-	-	-	-	-	Y	Y	-	Y	-	0	-	gi|393909579|gb|EJD75504.1| A-macroglobulin complement component family protein, variant [Loa loa]	Y	Y	Y			Y	Y	Y	Y	-	-	100	Y	-	0.0257	Y	-	0.091523
	OVOC9475	Y	WBGene00246284	-	IPR001322: Intermediate filament, C-terminal; IPR001664: Intermediate filament protein; IPR009053: Prefoldin; IPR016044: Filament; IPR018039: Intermediate filament protein, conserved site;	Y	GO:0005198): structural molecule activity;	-	-	Y	K12160	SUMO, SMT3; small ubiquitin-related modifier	3.3e-228	Y	-	-	-	-	-	-	-	-	-	Y	-	-	-	-	0	-	gi|556343|gb|AAC41561.1| intermediate filament protein [Onchocerca volvulus] gi|671413787|emb|CDQ04126.1| Protein Bm9308, isoform b [Brugia malayi]	Y	Y	Y			Y	Y	Y	Y	Y	Y	99.3	Y	Y	0.0375	Y	Y	0.163392
	OVOC6851	-	WBGene00243660	-	IPR001930: Peptidase M1, alanine aminopeptidase/leukotriene A4 hydrolase; IPR014782: Peptidase M1, membrane alanine aminopeptidase, N-terminal;	Y	GO:0008237): metallopeptidase activity; GO:0008270): zinc ion binding;	GO:0006508): proteolysis;	-	Y	K11140	ANPEP; aminopeptidase N [EC:3.4.11.2]	0	Y	M01	M	Y	6.1e-65	-	-	Y	-	-	Y	-	-	-	Y	1	-	gi|671410725|emb|CDP96159.1| Protein Bm5654, isoform c [Brugia malayi]	Y	Y	Y			Y	Y	Y	Y	-	-	99.05	Y	-	0.0263	Y	-	0.173232
	OVOC8391	-	WBGene00245200	Ovo-dig-1	IPR001881: EGF-like calcium-binding; IPR002035: von Willebrand factor, type A; IPR003598: Immunoglobulin subtype 2; IPR003599: Immunoglobulin subtype; IPR003961: Fibronectin, type III; IPR006210: Epidermal growth factor-like; IPR007110: Immunoglobulin-like; IPR008957: Fibronectin type III domain; IPR011041: Soluble quinoprotein glucose/sorbosone dehydrogenase; IPR013783: Immunoglobulin-like fold;…	Y	GO:0003824): catalytic activity; GO:0005509): calcium ion binding; GO:0005515): protein binding;	-	-	Y	K03125	TAF1; transcription initiation factor TFIID subunit 1	0	Y	-	-	-	-	-	-	-	-	-	Y	-	-	-	-	0	-	gi|170591600|ref|XP_001900558.1| Immunoglobulin I-set domain containing protein [Brugia malayi] gi|268571155|ref|XP_002648685.1| Hypothetical protein CBG25062 [Caenorhabditis briggsae]	Y	Y	Y			Y	Y	Y	Y	Y	Y	54.39	Y	Y	0.4145	-	-	0.08948
	OVOC11613	-	WBGene00248422	-	IPR009053: Prefoldin;	Y	-	-	-	-	K06269	PPP1C; serine/threonine-protein phosphatase PP1 catalytic subunit [EC:3.1.3.16]	0	Y	-	-	-	-	-	-	-	-	-	Y	-	-	-	-	0	-	gi|1168461|sp|P21249.2|ANT1_ONCVO RecName: Full=Major antigen; AltName: Full=Myosin-like antigen [Onchocerca volvulus]	Y	Y	Y			-	-	Y	-	-	-	100	Y	-	0.038	Y	-	0.255564
	OVOC10597	-	WBGene00247406	Ovo-ifb-1	IPR001322: Intermediate filament, C-terminal; IPR001664: Intermediate filament protein; IPR016044: Filament; IPR018039: Intermediate filament protein, conserved site;	Y	GO:0005198): structural molecule activity;	-	-	Y	K10134	EI24; etoposide-induced 2.4 mRNA	1e-270	Y	-	-	-	-	-	-	-	-	-	Y	-	-	-	-	0	-	gi|671410043|emb|CDP96739.1| Protein BM-IFB-1, isoform b [Brugia malayi]	Y	Y	Y			Y	Y	Y	Y	-	-	99.73	Y	-	0.007	Y	-	0.216289
	OVOC3421	-	WBGene00240230	Ovo-spc-1	IPR001452: Src homology-3 domain; IPR002017: Spectrin repeat; IPR002048: Calcium-binding EF-hand; IPR011992: EF-hand-like domain; IPR013315: Spectrin alpha chain, SH3 domain; IPR014837: EF-hand, Ca insensitive; IPR018159: Spectrin/alpha-actinin; IPR018247: EF-Hand 1, calcium-binding site; IPR018249: EF-HAND 2;	Y	GO:0005509): calcium ion binding; GO:0005515): protein binding;	-	-	Y	K06114	SPTA; spectrin alpha	0	Y	-	-	-	-	-	-	-	-	-	Y	-	-	-	-	0	-	gi|393912447|gb|EJD76743.1| spectrin protein 1 [Loa loa]	Y	Y	Y			-	-	Y	-	-	-	98.48	Y	-	0.0688	Y	-	0.111601
	OVOC6041	-	WBGene00242850	-	IPR001431: Peptidase M16, zinc-binding site; IPR007863: Peptidase M16, C-terminal; IPR011237: Peptidase M16, core; IPR011249: Metalloenzyme, LuxS/M16 peptidase-like, metal-binding; IPR011765: Peptidase M16, N-terminal;	Y	GO:0003824): catalytic activity; GO:0004222): metalloendopeptidase activity; GO:0008270): zinc ion binding; GO:0046872): metal ion binding;	GO:0006508): proteolysis;	-	Y	K01408	IDE, ide; insulysin [EC:3.4.24.56]	0	Y	M16A	M	Y	2.4e-98	-	-	Y	-	-	Y	-	-	-	-	0	-	gi|671417304|emb|CDQ05569.1| Protein Bm13793, isoform c [Brugia malayi]	Y	Y	Y			-	-	Y	-	-	-	99.36	Y	-	0.0489	Y	-	0.068207
	OVOC8037	-	WBGene00244846	Ovo-pck-1	IPR008209: Phosphoenolpyruvate carboxykinase, GTP-utilising; IPR008210: Phosphoenolpyruvate carboxykinase, N-terminal; IPR013035: Phosphoenolpyruvate carboxykinase, C-terminal; IPR018091: Phosphoenolpyruvate carboxykinase, GTP-utilising, conserved site;	Y	GO:0004611): phosphoenolpyruvate carboxykinase activity; GO:0004613): phosphoenolpyruvate carboxykinase (GTP) activity; GO:0005525): GTP binding; GO:0017076): purine nucleotide binding;	GO:0006094): gluconeogenesis;	-	Y	K01596	E4.1.1.32, pckA, PEPCK; phosphoenolpyruvate carboxykinase (GTP) [EC:4.1.1.32]	0	Y	-	-	-	-	-	-	-	-	-	Y	-	-	-	-	0	-	gi|312080904|ref|XP_003142799.1| phosphoenolpyruvate carboxykinase [Loa loa]	Y	Y	Y			Y	Y	Y	Y	-	-	99.63	Y	-	0.0033	Y	-	0.16504
	OVOC7179	-	WBGene00243987	-	IPR003598: Immunoglobulin subtype 2; IPR003599: Immunoglobulin subtype; IPR007110: Immunoglobulin-like; IPR010939: Protein of unknown function DUF1136; IPR013098: Immunoglobulin I-set; IPR013783: Immunoglobulin-like fold;	Y	GO:0005515): protein binding;	-	-	Y	K00799	GST, gst; glutathione S-transferase [EC:2.5.1.18]	0	Y	-	-	-	-	-	-	-	-	-	Y	-	-	-	-	0	-	gi|671416919|emb|CDQ05417.1| Protein BM-KETN-1, isoform e [Brugia malayi]	Y	Y	Y			-	-	Y	-	-	-	85.16	Y	-	0.3397	-	-	0.128645
	OVOC11635	-	WBGene00248444	Ovo-asp-4	IPR001461: Peptidase A1; IPR001969: Peptidase aspartic, active site; IPR009007: Peptidase aspartic, catalytic; IPR012848: Propeptide, peptidase A1; IPR021109: Peptidase aspartic;	Y	GO:0004190): aspartic-type endopeptidase activity;	GO:0006508): proteolysis;	-	Y	K01379	CTSD; cathepsin D [EC:3.4.23.5]	5.9e-183	Y	A01A	A	Y	4.2e-153	Y	-	-	-	-	Y	-	-	-	Y	1	-	gi|4099023|gb|AAD00524.1| aspartic protease [Onchocerca volvulus]	Y	Y	Y			Y	Y	Y	Y	-	-	100	Y	-	0.0205	Y	-	0.09928
	OVOC6097	-	WBGene00242906	-	IPR000811: Glycosyl transferase, family 35; IPR011833: Glycogen/starch/alpha-glucan phosphorylase;	Y	GO:0004645): phosphorylase activity; GO:0030170): pyridoxal phosphate binding;	GO:0005975): carbohydrate metabolic process;	-	Y	K00688	E2.4.1.1, glgP, PYG; starch phosphorylase [EC:2.4.1.1]	0	Y	-	-	-	-	-	-	-	-	-	Y	-	-	-	-	0	-	gi|671406427|emb|CDQ03992.1| Protein Bm5931, isoform a [Brugia malayi]	Y	Y	Y			-	-	Y	-	-	-	99.82	Y	-	0.0663	Y	-	0.119311
	OVOC9403	-	WBGene00246212	Ovo-cht-4	IPR001223: Glycoside hydrolase, family 18, catalytic domain; IPR001579: Glycoside hydrolase, chitinase active site; IPR011583: Chitinase II; IPR013781: Glycoside hydrolase, subgroup, catalytic core; IPR017853: Glycoside hydrolase, superfamily;	Y	GO:0003824): catalytic activity; GO:0004553): hydrolase activity, hydrolyzing O-glycosyl compounds; GO:0004568): chitinase activity; GO:0043169): cation binding;	GO:0005975): carbohydrate metabolic process; GO:0006032): chitin catabolic process;	-	Y	K10419	DYNLRB, DNCL2; dynein light chain roadblock-type	2e-145	Y	-	-	-	-	-	-	-	-	-	Y	Y	-	Y	-	0	-	gi|393907348|gb|EFO19452.2| glycosyl hydrolase family 18 protein [Loa loa]	Y	Y	Y			-	-	Y	-	-	-	95.75	Y	-	0.0704	Y	-	0.130145
	OVOC3986	-	WBGene00240795	-	IPR005135: Endonuclease/exonuclease/phosphatase;	Y	-	-	-	-	K13525	VCP, CDC48; transitional endoplasmic reticulum ATPase	5.2e-198	Y	-	-	-	-	-	-	-	-	-	Y	-	Y	Y	-	0	-	gi|312093457|ref|XP_003147689.1| hypothetical protein LOAG_12127 [Loa loa]	Y	Y	Y			Y	Y	Y	Y	-	-	99.25	Y	-	0.029	Y	-	0.166602
	OVOC6697	-	WBGene00243506	Ovo-unc-70	IPR001589: Actinin-type, actin-binding, conserved site; IPR001605: Spectrin/pleckstrin-like; IPR001715: Calponin homology domain; IPR001849: Pleckstrin homology domain; IPR002017: Spectrin repeat; IPR011993: Pleckstrin homology-type; IPR018159: Spectrin/alpha-actinin;	Y	GO:0003779): actin binding; GO:0005515): protein binding;	-	-	Y	K06115	SPTB; spectrin beta	0	Y	-	-	-	-	-	-	-	-	-	Y	-	-	-	-	0	-	gi|312073607|ref|XP_003139596.1| hypothetical protein LOAG_04011 [Loa loa]	Y	Y	Y			-	-	Y	-	-	-	98.82	Y	-	0.1562	Y	-	0.139094
	OVOC9984	-	WBGene00246793	-	IPR010480: Proteinase inhibitor I33, aspin;	Y	-	-	-	-	K09067	ASCL; achaete-scute complex protein	1.7e-89	Y	I33	-	-	3.1e-96	-	-	-	-	-	Y	Y	-	Y	-	0	Ov-API-1, Ov33	gi|1405784|emb|CAA31690.1| immunodominant antigen [Onchocerca volvulus]	Y	Y	Y			-	-	Y	-	-	-	100	Y	-	0.0007	Y	-	0.152087
	OVOC10617	-	WBGene00247426	Ovo-ldh-1	IPR001236: Lactate/malate dehydrogenase, N-terminal; IPR001557: L-lactate/malate dehydrogenase; IPR011304: L-lactate dehydrogenase; IPR015955: Lactate dehydrogenase/glycoside hydrolase, family 4, C-terminal; IPR016040: NAD(P)-binding domain; IPR018177: L-lactate dehydrogenase, active site; IPR022383: Lactate/malate dehydrogenase, C-terminal;	Y	GO:0003824): catalytic activity; GO:0004459): L-lactate dehydrogenase activity; GO:0005488): binding; GO:0016491): oxidoreductase activity; GO:0016616): oxidoreductase activity, acting on the CH-OH group of donors, NAD or NADP as acceptor;	GO:0005975): carbohydrate metabolic process; GO:0006096): glycolysis; GO:0044262): cellular carbohydrate metabolic process; GO:0055114): oxidation-reduction process;	GO:0005737): cytoplasm;	Y	K00016	LDH, ldh; L-lactate dehydrogenase [EC:1.1.1.27]	2.9e-165	Y	-	-	-	-	-	-	-	-	-	Y	-	Y	Y	-	0	-	gi|312093869|ref|XP_003147833.1| hypothetical protein LOAG_12271 [Loa loa]	Y	Y	Y			Y	Y	Y	Y	-	-	100	Y	-	0.006	Y	-	0.09119
	OVOC297	-	WBGene00237106	Ovo-anc-1	IPR001589: Actinin-type, actin-binding, conserved site; IPR001715: Calponin homology domain; IPR010989: t-SNARE; IPR011072: HR1 rho-binding repeat; IPR012315: Klarsicht/ANC-1/syne-1 homology; IPR015988: STAT transcription factor, coiled coil;	Y	GO:0003700): sequence-specific DNA binding transcription factor activity; GO:0003779): actin binding; GO:0004871): signal transducer activity; GO:0005515): protein binding;	GO:0006355): regulation of transcription, DNA-dependent; GO:0007165): signal transduction; GO:0016192): vesicle-mediated transport;	GO:0005622): intracellular; GO:0016020): membrane; GO:0016021): integral to membrane;	Y	K08193	SLC17A; MFS transporter, ACS family, solute carrier family 17 (sodium-dependent inorganic phosphate cotransporter), other	0	Y	-	-	-	-	-	-	-	-	-	Y	-	-	-	-	0	-	gi|170578477|ref|XP_001894427.1| nuclear anchorage defective protein ANC-1 [Brugia malayi] gi|402580571|gb|EJW74521.1| hypothetical protein WUBG_14571 [Wuchereria bancrofti] gi|560939279|ref|XP_006195425.1| PREDICTED: nuclear anchorage protein 1-like, partial [Camelus ferus] gi|572260237|ref|XP_006608441.1| PREDICTED: nesprin-1-like isoform X3 [Apis dorsata]	Y	Y	Y			-	-	Y	-	Y	-	84.46	Y	-	0.1984	Y	-	0.131387
	OVOC3200	-	WBGene00240009	Ovo-pgk-1	IPR001576: Phosphoglycerate kinase; IPR015824: Phosphoglycerate kinase, N-terminal; IPR015901: Phosphoglycerate kinase, C-terminal; IPR015911: Phosphoglycerate kinase, conserved site;	Y	GO:0004618): phosphoglycerate kinase activity;	GO:0006096): glycolysis;	-	Y	K00927	PGK, pgk; phosphoglycerate kinase [EC:2.7.2.3]	4.6e-213	Y	-	-	-	-	-	-	-	-	-	Y	-	-	-	-	0	-	gi|312078538|ref|XP_003141782.1| hypothetical protein LOAG_06198 [Loa loa]	Y	Y	Y			Y	Y	Y	Y	-	-	98.68	Y	-	0.0078	Y	-	0.129698
	OVOC8446	-	WBGene00245255	-	IPR001322: Intermediate filament, C-terminal; IPR001664: Intermediate filament protein; IPR016044: Filament; IPR018039: Intermediate filament protein, conserved site;	Y	GO:0005198): structural molecule activity;	-	-	Y	K12160	SUMO, SMT3; small ubiquitin-related modifier	9.1e-288	Y	-	-	-	-	-	-	-	-	-	Y	-	-	-	-	0	-	gi|170591494|ref|XP_001900505.1| intermediate filament protein [Brugia malayi]	Y	Y	Y			Y	Y	Y	Y	-	-	100	Y	-	0.0101	Y	-	0.189365
	OVOC7786	-	WBGene00244595	Ovo-aldo-1	IPR000741: Fructose-bisphosphate aldolase, class-I; IPR013785: Aldolase-type TIM barrel;	Y	GO:0003824): catalytic activity; GO:0004332): fructose-bisphosphate aldolase activity;	GO:0006096): glycolysis; GO:0008152): metabolic process;	-	Y	K01623	ALDO; fructose-bisphosphate aldolase, class I [EC:4.1.2.13]	9.5e-190	Y	-	-	-	-	-	-	-	-	-	Y	-	-	-	-	0	Ov-FBA-1	gi|393912219|gb|EJD76644.1| fructose-bisphosphate aldolase [Loa loa]	Y	Y	Y			Y	Y	Y	Y	-	-	89.42	Y	-	0.0045	Y	-	0.114201
	OVOC10958	-	WBGene00247767	-	IPR003338: ATPase, AAA-type, VAT, N-terminal; IPR003593: ATPase, AAA+ type, core; IPR003959: ATPase, AAA-type, core; IPR003960: ATPase, AAA-type, conserved site; IPR004201: Cell division protein 48, Cdc48, domain 2; IPR005938: ATPase, AAA-type, CDC48; IPR009010: Aspartate decarboxylase-like fold; IPR015415: Vps4 oligomerisation, C-terminal;	Y	GO:0000166): nucleotide binding; GO:0005488): binding; GO:0005524): ATP binding; GO:0016787): hydrolase activity; GO:0017111): nucleoside-triphosphatase activity;	-	-	Y	K13525	VCP, CDC48; transitional endoplasmic reticulum ATPase	0	Y	-	-	-	-	-	-	-	-	-	Y	-	-	-	-	0	-	gi|671409083|emb|CDP97620.1| Protein Bm1994, isoform a [Brugia malayi]	Y	Y	Y			-	-	Y	-	-	-	99.07	Y	-	0.0278	Y	-	0.213413
	OVOC5645	-	WBGene00242454	-	IPR001155: NADH:flavin oxidoreductase/NADH oxidase, N-terminal; IPR013785: Aldolase-type TIM barrel;	Y	GO:0003824): catalytic activity; GO:0010181): FMN binding; GO:0016491): oxidoreductase activity;	GO:0008152): metabolic process;	-	Y	K02992	RP-S7, MRPS7, rpsG; small subunit ribosomal protein S7	0	Y	-	-	-	-	-	-	-	-	-	Y	-	-	-	Y	1	-	gi|312070236|ref|XP_003138053.1| hypothetical protein LOAG_02467 [Loa loa]	Y	Y	Y			-	-	Y	-	Y	-	98	Y	-	0.108	Y	-	0.238105
	OVOC4952	-	WBGene00241761	Ovo-pdi-2	IPR005746: Thioredoxin; IPR005788: Disulphide isomerase; IPR005792: Protein disulphide isomerase; IPR012335: Thioredoxin fold; IPR012336: Thioredoxin-like fold; IPR013766: Thioredoxin domain; IPR017936: Thioredoxin-like; IPR017937: Thioredoxin, conserved site;	Y	GO:0009055): electron carrier activity; GO:0015035): protein disulfide oxidoreductase activity; GO:0016853): isomerase activity;	GO:0006662): glycerol ether metabolic process; GO:0045454): cell redox homeostasis;	GO:0005783): endoplasmic reticulum;	Y	K09580	PDIA1, P4HB; protein disulfide-isomerase A1 [EC:5.3.4.1]	1.8e-243	Y	-	-	-	-	-	-	-	-	-	Y	Y	-	Y	-	0	-	gi|687235|gb|AAA85099.1| protein disulfide isomerase [Onchocerca volvulus]	Y	Y	Y			Y	Y	Y	Y	-	-	100	Y	-	0.0119	Y	-	0.134768
	OVOC2709	-	WBGene00239518	-	IPR001298: Filamin/ABP280 repeat; IPR013783: Immunoglobulin-like fold; IPR014756: Immunoglobulin E-set; IPR017868: Filamin/ABP280 repeat-like;	Y	GO:0005515): protein binding;	-	-	Y	K15137	MED19; mediator of RNA polymerase II transcription subunit 19	0	Y	-	-	-	-	-	-	-	-	-	Y	-	-	-	-	0	-	gi|671409245|emb|CDP97528.1| Protein BM-FLN-2, isoform h [Brugia malayi]	Y	Y	Y			Y	Y	Y	Y	-	-	99.02	Y	-	0.167	Y	-	0.162069
	OVOC9161	-	WBGene00245970	-	-	-	-	-	-	-	K06174	ABCE1; ATP-binding cassette, sub-family E, member 1	6.3e-68	Y	-	-	-	-	-	-	-	-	-	Y	Y	-	Y	-	0	-	gi|2459587|gb|AAD11969.1| 22 upper [Onchocerca volvulus]	Y	Y	Y			-	-	Y	-	Y	-	100	Y	-	0.0034	Y	-	0.129366
	OVOC10150	-	WBGene00246959	Ovo-agl-1	IPR006421: Glycogen debranching enzyme, metazoa; IPR008928: Six-hairpin glycosidase-like; IPR010401: Amylo-alpha-1,6-glucosidase; IPR013781: Glycoside hydrolase, subgroup, catalytic core; IPR017853: Glycoside hydrolase, superfamily;	Y	GO:0003824): catalytic activity; GO:0004134): 4-alpha-glucanotransferase activity; GO:0004135): amylo-alpha-1,6-glucosidase activity; GO:0043169): cation binding;	GO:0005975): carbohydrate metabolic process; GO:0005978): glycogen biosynthetic process;	-	Y	K01196	AGL; glycogen debranching enzyme [EC:2.4.1.25 3.2.1.33]	0	Y	-	-	-	-	-	-	-	-	-	Y	-	-	-	-	0	-	gi|393905992|gb|EFO20837.2| hypothetical protein LOAG_07652 [Loa loa] gi|499051002|ref|XP_004576015.1| PREDICTED: glycogen debranching enzyme-like [Maylandia zebra]	Y	Y	Y			-	-	Y	-	-	-	95.24	Y	-	0.3856	-	-	0.138101
	OVOC860	-	WBGene00237669	Ovo-unc-87	IPR000557: Calponin repeat;	Y	-	-	-	-	K14785	ESF2, ABT1; ESF2/ABP1 family protein	5.8e-190	Y	-	-	-	-	-	-	-	-	-	Y	-	Y	Y	-	0	Ov9M/Ov-CAL-1	gi|1352090|sp|P37801.2|CLPH_ONCVO RecName: Full=Calponin homolog OV9M [Onchocerca volvulus]	Y	Y	Y			Y	Y	Y	Y	-	-	98.61	Y	-	0.0856	Y	-	0.15157
	OVOC483	-	WBGene00237292	-	IPR009543: Vacuolar protein sorting-associated protein;	Y	-	GO:0008104): protein localization;	-	Y	K09378	ATBF1; AT-binding transcription factor 1	0	Y	-	-	-	-	-	-	-	-	-	Y	-	-	-	-	0	-	gi|170593461|ref|XP_001901483.1| hypothetical protein Bm1_50075 [Brugia malayi]	Y	Y	Y			-	-	Y	-	-	-	91.51	Y	-	0.2961	-	-	0.166006
	OVOC6340	-	WBGene00243149	-	-	-	-	-	-	-	K17868	DPH7, RRT2; diphthamide biosynthesis protein 7	2.3e-81	Y	-	-	-	-	-	-	-	-	-	Y	-	-	-	-	0	-	gi|393911154|gb|EJD76189.1| hypothetical protein LOAG_16794 [Loa loa]	Y	Y	Y			-	-	Y	-	-	-	99.95	Y	-	0.0488	Y	-	0.251001
	OVOC7381	Y	WBGene00244190	-	IPR003388: Reticulon;	Y	-	-	GO:0005783): endoplasmic reticulum;	Y	K14163	EPRS; bifunctional glutamyl/prolyl-tRNA synthetase [EC:6.1.1.17 6.1.1.15]	4.7e-131	Y	-	-	-	-	-	-	-	-	-	Y	-	-	-	Y	3	-	gi|393912286|gb|EJD76669.1| hypothetical protein LOAG_16431 [Loa loa]	Y	Y	Y			Y	Y	Y	Y	Y	Y	99.28	Y	Y	0.0176	Y	Y	0.106706
	OVOC6894	-	WBGene00243703	Ovo-daf-21	IPR001404: Heat shock protein Hsp90; IPR003594: ATPase-like, ATP-binding domain; IPR019805: Heat shock protein Hsp90, conserved site; IPR020568: Ribosomal protein S5 domain 2-type fold; IPR020575: Heat shock protein Hsp90, N-terminal;	Y	GO:0005524): ATP binding; GO:0051082): unfolded protein binding;	GO:0006457): protein folding; GO:0006950): response to stress;	-	Y	K04079	htpG, HSP90A; molecular chaperone HtpG	0	Y	-	-	-	-	-	-	-	-	-	Y	-	-	-	-	0	-	gi|226429770|gb|ACO55133.1| heat shock protein 90 [Litomosoides sigmodontis]	Y	Y	Y			-	-	Y	-	-	-	100	Y	-	0.004	Y	-	0.169128
	OVOC9329	-	WBGene00246138	Ovo-hsp-60	IPR001844: Chaperonin Cpn60; IPR002423: Chaperonin Cpn60/TCP-1; IPR018370: Chaperonin Cpn60, conserved site;	Y	GO:0005524): ATP binding;	GO:0006457): protein folding; GO:0042026): protein refolding; GO:0044267): cellular protein metabolic process;	GO:0005737): cytoplasm;	Y	K04077	groEL, HSPD1; chaperonin GroEL	2.6e-226	Y	-	-	-	-	-	-	-	-	-	Y	-	-	-	-	0	-	gi|4680247|gb|AAD27589.1|AF121264_1 chaperonine protein HSP60 [Onchocerca volvulus]	Y	Y	Y			-	-	Y	-	-	-	99.89	Y	-	0.018	Y	-	0.073946
	OVOC9778	-	WBGene00246587	-	IPR000941: Enolase; IPR020809: Enolase, conserved site; IPR020810: Enolase, C-terminal; IPR020811: Enolase, N-terminal;	Y	GO:0000287): magnesium ion binding; GO:0004634): phosphopyruvate hydratase activity;	GO:0006096): glycolysis;	GO:0000015): phosphopyruvate hydratase complex;	Y	K01689	ENO, eno; enolase [EC:4.2.1.11]	5.8e-222	Y	-	-	-	-	-	-	-	-	-	Y	-	-	-	-	0	Ov-ENO	gi|32440997|gb|AAP81756.1| enolase [Onchocerca volvulus]	Y	Y	Y			Y	Y	Y	Y	-	-	99.9	Y	-	0.0032	Y	-	0.097222
	OVOC8966	-	WBGene00245775	Ovo-hsp-110	IPR001023: Heat shock protein Hsp70; IPR013126: Heat shock protein 70; IPR018181: Heat shock protein 70, conserved site;	Y	GO:0005524): ATP binding;	-	-	Y	K09485	HSP110; heat shock protein 110kDa	0	Y	-	-	-	-	-	-	-	-	-	Y	-	-	-	-	0	-	gi|170582357|ref|XP_001896095.1| Hypothetical 86.9 kDa protein C30C11.4 in chromosome III, putative [Brugia malayi]	Y	Y	Y			Y	Y	Y	Y	-	-	99.96	Y	-	0.0343	Y	-	0.133178
	OVOC4431	-	WBGene00241240	Ovo-unc-44	IPR000488: Death; IPR000906: ZU5; IPR002110: Ankyrin repeat; IPR011029: DEATH-like; IPR020683: Ankyrin repeat-containing domain;	Y	GO:0005515): protein binding;	GO:0007165): signal transduction;	-	Y	K10380	ANK; ankyrin	0	Y	-	-	-	-	-	-	-	-	-	Y	-	-	-	-	0	-	gi|671419392|emb|CDP90704.1| Protein BM-UNC-44, isoform c [Brugia malayi]	Y	Y	Y			-	-	Y	-	-	-	99.48	Y	-	0.1091	Y	-	0.197188
	OVOC1460	-	WBGene00238269	-	IPR000299: FERM domain; IPR000798: Ezrin/radixin/moesin family; IPR008379: Band 4.1, C-terminal; IPR011993: Pleckstrin homology-type; IPR014352: FERM/acyl-CoA-binding protein, 3-helical bundle; IPR014847: FERM adjacent (FA); IPR018979: FERM, N-terminal; IPR018980: FERM, C-terminal PH-like domain; IPR019747: FERM conserved site; IPR019748: FERM central domain; IPR019749: Band 4.1 domain; IPR019750…	Y	GO:0003779): actin binding; GO:0005198): structural molecule activity; GO:0005488): binding; GO:0005515): protein binding; GO:0008092): cytoskeletal protein binding;	-	GO:0005737): cytoplasm; GO:0005856): cytoskeleton; GO:0019898): extrinsic to membrane;	Y	K04520	APP; amyloid beta A4 protein	0	Y	-	-	-	-	-	-	-	-	-	Y	-	-	-	-	0	-	gi|393905886|gb|EJD74102.1| hypothetical protein LOAG_18535 [Loa loa]	Y	Y	Y			-	-	Y	-	Y	-	99.68	Y	-	0.0669	Y	-	0.250797
	OVOC689	-	WBGene00237498	Ovo-lmn-1	IPR001322: Intermediate filament, C-terminal; IPR001664: Intermediate filament protein; IPR016044: Filament;	Y	GO:0005198): structural molecule activity;	-	-	Y	K14724	SLC9A8, NHE8; solute carrier family 9 (sodium/hydrogen exchanger), member 8	0	Y	-	-	-	-	-	-	-	-	-	Y	-	Y	Y	-	0	-	gi|671404641|emb|CDQ02746.1| Protein BM-LMN-1, isoform c [Brugia malayi]	Y	Y	Y			-	-	Y	-	-	-	99.72	Y	-	0.1481	Y	-	0.25713
	OVOC9601	-	WBGene00246410	-	IPR001464: Annexin; IPR002391: Annexin, type IV; IPR018252: Annexin repeat, conserved site; IPR018502: Annexin repeat;	Y	GO:0005509): calcium ion binding; GO:0005544): calcium-dependent phospholipid binding;	-	-	Y	K17609	NXN; nucleoredoxin [EC:1.8.1.8]	5.7e-102	Y	-	-	-	-	-	-	-	-	-	Y	-	-	-	-	0	-	gi|393904640|gb|EJD73755.1| Anxa6 protein [Loa loa]	Y	Y	Y			Y	Y	Y	Y	-	-	98.83	Y	-	0.157	Y	-	0.152203
	OVOC3116	-	WBGene00239925	-	IPR002591: Type I phosphodiesterase/nucleotide pyrophosphatase/phosphate transferase; IPR017849: Alkaline phosphatase-like, alpha/beta/alpha; IPR017850: Alkaline-phosphatase-like, core domain; IPR020821: Extracellular Endonuclease, subunit A;	Y	GO:0003676): nucleic acid binding; GO:0003824): catalytic activity; GO:0016787): hydrolase activity; GO:0046872): metal ion binding;	GO:0008152): metabolic process;	-	Y	K01513	ENPP1_3; ectonucleotide pyrophosphatase/phosphodiesterase family member 1/3 [EC:3.1.4.1 3.6.1.9]	0	Y	-	-	-	-	-	-	-	-	-	Y	-	-	-	Y	1	-	gi|671412766|emb|CDP94167.1| Protein Bm2419, isoform f [Brugia malayi]	Y	Y	Y			Y	Y	Y	Y	-	-	99.48	Y	-	0.0444	Y	-	0.147627
	OVOC7138	-	WBGene00243947	-	-	-	-	-	-	-	K02355	fusA, GFM, EFG; elongation factor G	3.1e-155	Y	-	-	-	-	-	-	-	-	-	Y	Y	-	Y	-	0	-	gi|671408193|emb|CDP98593.1| Protein Bm5834, isoform c [Brugia malayi]	Y	Y	Y			Y	Y	Y	Y	-	-	99.64	Y	-	0.2033	Y	-	0.751863
	OVOC6940	-	WBGene00243749	-	-	-	-	-	-	-	K04534	GNAO, G-ALPHA-O; guanine nucleotide-binding protein G(o) subunit alpha	3.4e-164	Y	-	-	-	-	-	-	-	-	-	Y	-	-	-	-	0	-	gi|393911316|gb|EJD76258.1| hypothetical protein LOAG_16756 [Loa loa]	Y	Y	Y			-	-	Y	-	Y	-	96.04	Y	-	0.1196	Y	-	0.228105
	OVOC1360	-	WBGene00238169	Ovo-eef-2	IPR000640: Translation elongation factor EFG/EF2, C-terminal; IPR000795: Protein synthesis factor, GTP-binding; IPR004161: Translation elongation factor EFTu/EF1A, domain 2; IPR005225: Small GTP-binding protein domain; IPR005517: Translation elongation factor EFG/EF2, domain IV; IPR009000: Translation elongation/initiation factor/Ribosomal, beta-barrel; IPR009022: Elongation factor G/III/V; IPR01…	Y	GO:0003924): GTPase activity; GO:0005525): GTP binding;	-	-	Y	K03234	EEF2; elongation factor 2	0	Y	-	-	-	-	-	-	-	-	-	Y	-	-	-	-	0	-	gi|393908216|gb|EFO23038.2| elongation factor 2 [Loa loa]	Y	Y	Y			-	-	Y	-	-	-	99.84	Y	-	0.1099	Y	-	0.106917
	OVOC2366	-	WBGene00239175	-	IPR001023: Heat shock protein Hsp70; IPR013126: Heat shock protein 70; IPR018181: Heat shock protein 70, conserved site;	Y	GO:0005524): ATP binding;	-	-	Y	K09490	HSPA5, BIP; heat shock 70kDa protein 5	0	Y	-	-	-	-	-	-	-	-	-	Y	Y	-	Y	-	0	-	gi|402591178|gb|EJW85108.1| heat shock protein 70-C [Wuchereria bancrofti]	Y	Y	Y			Y	Y	Y	Y	-	-	97.38	Y	-	0.0245	Y	-	0.092895
	OVOC1075	-	WBGene00237884	Ovo-vab-10	IPR001101: Plectin repeat; IPR001715: Calponin homology domain; IPR002017: Spectrin repeat; IPR018159: Spectrin/alpha-actinin;	Y	GO:0005515): protein binding;	-	GO:0005856): cytoskeleton;	Y	K11267	PDS5; sister chromatid cohesion protein PDS5	0	Y	-	-	-	-	-	-	-	-	-	Y	-	-	-	-	0	-	gi|671403999|emb|CDQ02104.1| Protein Bm7639, isoform h [Brugia malayi]	Y	Y	Y			-	-	Y	-	-	-	99.29	Y	-	0.1345	Y	-	0.083508
	OVOC1887	-	WBGene00238696	-	IPR001375: Peptidase S9, prolyl oligopeptidase, catalytic domain; IPR002470: Peptidase S9A, prolyl oligopeptidase; IPR004106: Peptidase S9A/B/C, oligopeptidase, N-terminal beta-propeller; IPR023302: Peptidase S9A, oligopeptidase, N-terminal;	Y	GO:0004252): serine-type endopeptidase activity; GO:0008236): serine-type peptidase activity;	GO:0006508): proteolysis;	-	Y	K01322	E3.4.21.26, PREP; prolyl oligopeptidase [EC:3.4.21.26]	0	Y	S09A	S	Y	3e-92	-	-	-	Y	-	Y	-	Y	Y	-	0	-	gi|671415135|emb|CDP92499.1| Protein Bm9037 [Brugia malayi]	Y	Y	Y			-	-	Y	-	-	-	95.07	Y	-	0.043	Y	-	0.179217
	OVOC11366	-	WBGene00248175	Ovo-tkt-1	IPR005474: Transketolase, N-terminal; IPR005475: Transketolase-like, pyrimidine-binding domain; IPR005476: Transketolase, C-terminal; IPR009014: Transketolase, C-terminal/Pyruvate-ferredoxin oxidoreductase, domain II; IPR015941: Transketolase-like, C-terminal; IPR020826: Transketolase binding site;	Y	GO:0003824): catalytic activity;	GO:0008152): metabolic process;	-	Y	K00615	E2.2.1.1, tktA, tktB; transketolase [EC:2.2.1.1]	0	Y	-	-	-	-	-	-	-	-	-	Y	-	-	-	-	0	-	gi|402591600|gb|EJW85529.1| transketolase [Wuchereria bancrofti]	Y	Y	Y			-	-	Y	-	-	-	100	Y	-	0.0222	Y	-	0.116856
	OVOC311	-	WBGene00237120	-	IPR002035: von Willebrand factor, type A;	Y	GO:0005515): protein binding;	-	-	Y	K03544	clpX, CLPX; ATP-dependent Clp protease ATP-binding subunit ClpX	0	Y	-	-	-	-	-	-	-	-	-	Y	Y	-	Y	-	0	-	gi|237830943|ref|XP_002364769.1| hypothetical protein TGME49_115910 [Toxoplasma gondii ME49] gi|671418514|emb|CDP90940.1| Protein Bm8017, isoform b [Brugia malayi]	Y	Y	Y			-	-	Y	-	Y	-	60.01	Y	-	0.5586	-	-	0.428798
	OVOC82	-	WBGene00236891	Ovo-pdi-3	IPR005746: Thioredoxin; IPR005788: Disulphide isomerase; IPR005792: Protein disulphide isomerase; IPR012335: Thioredoxin fold; IPR012336: Thioredoxin-like fold; IPR013766: Thioredoxin domain; IPR017936: Thioredoxin-like; IPR017937: Thioredoxin, conserved site;	Y	GO:0009055): electron carrier activity; GO:0015035): protein disulfide oxidoreductase activity; GO:0016853): isomerase activity;	GO:0006662): glycerol ether metabolic process; GO:0045454): cell redox homeostasis;	GO:0005783): endoplasmic reticulum;	Y	K08056	PDIA3, GRP58; protein disulfide isomerase family A, member 3 [EC:5.3.4.1]	1.5e-246	Y	-	-	-	-	-	-	-	-	-	Y	Y	-	Y	-	0	-	gi|3273482|gb|AAC24752.1| transglutaminase precursor [Dirofilaria immitis]	Y	Y	Y			-	-	Y	-	-	-	100	Y	-	0.0502	Y	-	0.09887
	OVOC1512	-	WBGene00238321	Ovo-gpi-1	IPR001672: Phosphoglucose isomerase (PGI); IPR006761: Twisted gastrulation (Tsg) protein; IPR018189: Phosphoglucose isomerase, conserved site; IPR023096: Phosphoglucose isomerase, C-terminal;	Y	GO:0004347): glucose-6-phosphate isomerase activity;	GO:0006094): gluconeogenesis; GO:0006096): glycolysis;	-	Y	K01810	GPI, pgi; glucose-6-phosphate isomerase [EC:5.3.1.9]	0	Y	-	-	-	-	-	-	-	-	-	Y	Y	-	Y	-	0	-	gi|170592467|ref|XP_001900986.1| glucose phosphate isomerase a [Brugia malayi]	Y	Y	Y			Y	Y	Y	Y	-	-	93.06	Y	-	0.0186	Y	-	0.054439
	OVOC5665	-	WBGene00242474	-	IPR002557: Chitin binding domain;	Y	GO:0008061): chitin binding;	GO:0006030): chitin metabolic process;	GO:0005576): extracellular region;	Y	K08826	HIPK; homeodomain interacting protein kinase [EC:2.7.11.1]	0	Y	-	-	-	-	-	-	-	-	-	Y	Y	-	Y	-	0	-	gi|170581489|ref|XP_001895704.1| Chitin binding Peritrophin-A domain containing protein [Brugia malayi]	Y	Y	Y			-	-	Y	-	Y	-	61.84	Y	-	0.5239	-	-	0.223388
	OVOC4497	-	WBGene00241306	Ovo-spp-10	IPR008139: Saposin B; IPR011001: Saposin-like;	Y	-	-	-	-	K12382	PSAP, SGP1; saposin	3.7e-149	Y	-	-	-	-	-	-	-	-	-	Y	-	-	-	Y	1	-	gi|671419348|emb|CDP90660.1| Protein Bm2446, isoform d [Brugia malayi]	Y	Y	Y			-	-	Y	-	-	-	93.76	Y	-	0.0138	Y	-	0.151748
	OVOC362	-	WBGene00237171	-	-	-	-	-	-	-	K15360	STRA13, CENPX, MHF2; centromere protein X	0	Y	-	-	-	-	-	-	-	-	-	Y	-	-	-	-	0	-	gi|393906758|gb|EJD74386.1| hypothetical protein LOAG_18294 [Loa loa]	Y	Y	Y			Y	Y	Y	Y	-	-	97.82	Y	-	0.1025	Y	-	0.247007
	OVOC10996	-	WBGene00247805	-	IPR001893: Cysteine-rich Golgi apparatus protein 1 repeat; IPR017873: Cysteine-rich Golgi apparatus protein 1 repeat, eukaryote;	Y	-	-	GO:0000139): Golgi membrane; GO:0016020): membrane;	Y	K06816	GLG1, ESL1; golgi apparatus protein 1	0	Y	-	-	-	-	-	-	-	-	-	Y	-	-	-	Y	1	-	gi|671409437|emb|CDP97332.1| Protein Bm3368, isoform a [Brugia malayi]	Y	Y	Y			-	-	Y	-	-	-	97.83	Y	-	0.1529	Y	-	0.183963
	OVOC5064	-	WBGene00241873	Ovo-enpl-1	IPR001404: Heat shock protein Hsp90; IPR003594: ATPase-like, ATP-binding domain; IPR015566: Molecular chaperone, heat shock protein, endoplasmin; IPR019805: Heat shock protein Hsp90, conserved site; IPR020568: Ribosomal protein S5 domain 2-type fold; IPR020575: Heat shock protein Hsp90, N-terminal;	Y	GO:0005524): ATP binding; GO:0051082): unfolded protein binding;	GO:0006457): protein folding; GO:0006950): response to stress;	-	Y	K09487	HSP90B, TRA1; heat shock protein 90kDa beta	0	Y	-	-	-	-	-	-	-	-	-	Y	-	-	-	-	0	-	gi|170589273|ref|XP_001899398.1| Endoplasmin precursor [Brugia malayi]	Y	Y	Y			-	-	Y	-	-	-	99.44	Y	-	0.1073	Y	-	0.128774
	OVOC6908	-	WBGene00243717	Ovo-aagr-4	IPR000322: Glycoside hydrolase, family 31; IPR011013: Glycoside hydrolase-type carbohydrate-binding; IPR017853: Glycoside hydrolase, superfamily;	Y	GO:0003824): catalytic activity; GO:0004553): hydrolase activity, hydrolyzing O-glycosyl compounds; GO:0030246): carbohydrate binding;	GO:0005975): carbohydrate metabolic process;	-	Y	K05546	GANAB; alpha 1,3-glucosidase [EC:3.2.1.84]	0	Y	-	-	-	-	-	-	-	-	-	Y	Y	-	Y	-	0	-	gi|170594003|ref|XP_001901753.1| Glycosyl hydrolases family 31 protein [Brugia malayi]	Y	Y	Y			-	-	Y	-	-	-	99.31	Y	-	0.0762	Y	-	0.181184
	OVOC3446	-	WBGene00240255	-	IPR001585: Transaldolase; IPR004730: Transaldolase 1; IPR013785: Aldolase-type TIM barrel; IPR018225: Transaldolase, active site;	Y	GO:0003824): catalytic activity; GO:0004801): sedoheptulose-7-phosphate:D-glyceraldehyde-3-phosphate glyceronetransferase activity;	GO:0005975): carbohydrate metabolic process; GO:0006098): pentose-phosphate shunt; GO:0008152): metabolic process;	GO:0005737): cytoplasm;	Y	K00616	E2.2.1.2, talA, talB; transaldolase [EC:2.2.1.2]	1.2e-134	Y	-	-	-	-	-	-	-	-	-	Y	-	-	-	-	0	-	gi|671418465|emb|CDQ05404.1| Protein Bm13980, isoform b [Brugia malayi]	Y	Y	Y			Y	Y	Y	Y	-	-	100	Y	-	0.0512	Y	-	0.258658
	OVOC10960	-	WBGene00247769	-	-	-	-	-	-	-	K12046	TNNT3; troponin T, fast skeletal muscle	3e-193	Y	-	-	-	-	-	-	-	-	-	Y	-	-	-	-	0	-	gi|312087944|ref|XP_003145669.1| troponin T [Loa loa]	Y	Y	Y			Y	Y	Y	Y	-	-	100	Y	-	0.0209	Y	-	0.217972
	OVOC10264	-	WBGene00247073	Ovo-lec-2	IPR001079: Galectin, carbohydrate recognition domain; IPR008985: Concanavalin A-like lectin/glucanase; IPR013320: Concanavalin A-like lectin/glucanase, subgroup;	Y	GO:0005529): sugar binding;	-	-	Y	K10419	DYNLRB, DNCL2; dynein light chain roadblock-type	2e-145	Y	-	-	-	-	-	-	-	-	-	Y	-	-	-	-	0	-	gi|433317|gb|AAA20541.1| beta-galactoside-binding lectin [Onchocerca volvulus]	Y	Y	Y			Y	Y	Y	Y	-	-	99.72	Y	-	0.1566	Y	-	0.146094
	OVOC2641	-	WBGene00239450	Ovo-prdx-6	IPR000866: Alkyl hydroperoxide reductase subunit C/ Thiol specific antioxidant; IPR012335: Thioredoxin fold; IPR012336: Thioredoxin-like fold; IPR017936: Thioredoxin-like; IPR019479: Peroxiredoxin, C-terminal;	Y	GO:0016209): antioxidant activity; GO:0016491): oxidoreductase activity; GO:0051920): peroxiredoxin activity;	GO:0045454): cell redox homeostasis;	-	Y	K11188	PRDX6; peroxiredoxin 6, 1-Cys peroxiredoxin [EC:1.11.1.7 1.11.1.15 3.1.1.-]	2.9e-101	Y	-	-	-	-	-	-	-	-	-	Y	-	-	-	-	0	-	gi|1717796|sp|P52570.1|TSA_ONCVO RecName: Full=Putative peroxiredoxin; AltName: Full=Thiol-specific antioxidant; AltName: Full=Thioredoxin peroxidase [Onchocerca volvulus]	Y	Y	Y			Y	Y	Y	Y	-	-	100	Y	-	0.0025	Y	-	0.128156
	OVOC6639	-	WBGene00243448	Ovo-nid-1	IPR000033: LDLR class B repeat; IPR000152: EGF-type aspartate/asparagine hydroxylation site; IPR000742: Epidermal growth factor-like, type 3; IPR001881: EGF-like calcium-binding; IPR003886: Nidogen, extracellular domain; IPR006209: EGF; IPR006210: Epidermal growth factor-like; IPR006605: G2 nidogen/fibulin G2F; IPR009017: Green fluorescent protein-like; IPR011042: Six-bladed beta-propeller, TolB-…	Y	GO:0005509): calcium ion binding; GO:0005515): protein binding;	GO:0007160): cell-matrix adhesion;	-	Y	K06826	NID; nidogen (entactin)	0	Y	-	-	-	-	-	-	-	-	-	Y	Y	-	Y	-	0	-	gi|312065550|ref|XP_003135845.1| hypothetical protein LOAG_00257 [Loa loa]	Y	Y	Y			-	-	Y	-	-	-	90.44	Y	-	0.2279	Y	-	0.164376
	OVOC1679	-	WBGene00238488	Ovo-unc-15	IPR002928: Myosin tail; IPR009053: Prefoldin; IPR010978: tRNA-binding arm;	Y	GO:0000166): nucleotide binding; GO:0003774): motor activity;	-	GO:0016459): myosin complex;	Y	K13207	CUGBP, BRUNOL, CELF; CUG-BP- and ETR3-like factor	0	Y	-	-	-	-	-	-	-	-	-	Y	-	-	-	-	0	-	gi|547976|sp|Q02171.1|MYSP_ONCVO RecName: Full=Paramyosin [Onchocerca volvulus]	Y	Y	Y			-	-	Y	-	-	-	100	Y	-	0.0465	Y	-	0.152978
	OVOC9855	-	WBGene00246664	Ovo-lec-5	IPR001079: Galectin, carbohydrate recognition domain; IPR008985: Concanavalin A-like lectin/glucanase; IPR013320: Concanavalin A-like lectin/glucanase, subgroup;	Y	GO:0005529): sugar binding;	-	-	Y	K01050	BCHE; cholinesterase [EC:3.1.1.8]	8.5e-134	Y	-	-	-	-	-	-	-	-	-	Y	Y	-	Y	-	0	-	gi|4100353|gb|AAD00843.1| Ov87 [Onchocerca volvulus]	Y	Y	Y			Y	Y	Y	Y	-	-	99.95	Y	-	0.0357	Y	-	0.168174
	OVOC3741	-	WBGene00240550	Ovo-ipgm-1	IPR005995: Phosphoglycerate mutase, 2,3-bisphosphoglycerate-independent; IPR006124: Metalloenzyme; IPR011258: BPG-independent PGAM, N-terminal; IPR017849: Alkaline phosphatase-like, alpha/beta/alpha; IPR017850: Alkaline-phosphatase-like, core domain;	Y	GO:0003824): catalytic activity; GO:0004619): phosphoglycerate mutase activity; GO:0030145): manganese ion binding; GO:0046872): metal ion binding;	GO:0006007): glucose catabolic process; GO:0008152): metabolic process;	GO:0005737): cytoplasm;	Y	K15633	gpmI; 2,3-bisphosphoglycerate-independent phosphoglycerate mutase [EC:5.4.2.12]	4.6e-261	Y	-	-	-	-	-	-	-	-	-	Y	-	-	-	-	0	-	gi|54303719|gb|AAV33247.1| independent phosphoglycerate mutase [Onchocerca volvulus]	Y	Y	Y			Y	Y	Y	Y	-	-	99.88	Y	-	0.0102	Y	-	0.125341
	OVOC1174	-	WBGene00237983	Ovo-alx-1	IPR004328: BRO1 domain;	Y	-	-	-	-	K12200	PDCD6IP, ALIX, RIM20; programmed cell death 6-interacting protein	0	Y	-	-	-	-	-	-	-	-	-	Y	-	-	-	-	0	-	gi|671404140|emb|CDQ02245.1| Protein BM-ALX-1, isoform d [Brugia malayi]	Y	Y	Y			-	-	Y	-	-	-	98.7	Y	-	0.0627	Y	-	0.067374
	OVOC11489	-	WBGene00248298	-	IPR006424: Glyceraldehyde-3-phosphate dehydrogenase, type I; IPR016040: NAD(P)-binding domain; IPR020828: Glyceraldehyde 3-phosphate dehydrogenase, NAD(P) binding domain; IPR020829: Glyceraldehyde 3-phosphate dehydrogenase, catalytic domain; IPR020830: Glyceraldehyde 3-phosphate dehydrogenase, active site; IPR020831: Glyceraldehyde/Erythrose phosphate dehydrogenase family;	Y	GO:0005488): binding; GO:0008943): glyceraldehyde-3-phosphate dehydrogenase activity; GO:0016620): oxidoreductase activity, acting on the aldehyde or oxo group of donors, NAD or NADP as acceptor; GO:0051287): NAD binding;	GO:0006006): glucose metabolic process; GO:0055114): oxidation-reduction process;	-	Y	K00134	GAPDH, gapA; glyceraldehyde 3-phosphate dehydrogenase [EC:1.2.1.12]	1e-172	Y	-	-	-	-	-	-	-	-	-	Y	-	-	-	-	0	-	gi|6166168|sp|O01360.1|G3P_ONCVO RecName: Full=Glyceraldehyde-3-phosphate dehydrogenase; Short=GAPDH; AltName: Full=Larval antigen OvB95 [Onchocerca volvulus]	Y	Y	Y			-	-	Y	-	-	-	99.67	Y	-	0.0013	Y	-	0.09562
	OVOC9857	-	WBGene00246666	Ovo-lec-1	IPR001079: Galectin, carbohydrate recognition domain; IPR008985: Concanavalin A-like lectin/glucanase; IPR013320: Concanavalin A-like lectin/glucanase, subgroup;	Y	GO:0005529): sugar binding;	-	-	Y	K02875	RP-L14e, RPL14; large subunit ribosomal protein L14e	8.1e-145	Y	-	-	-	-	-	-	-	-	-	Y	-	-	-	-	0	-	gi|312072758|ref|XP_003139211.1| galectin [Loa loa]	Y	Y	Y			Y	Y	Y	Y	-	-	100	Y	-	0.0563	Y	-	0.152952
	OVOC7267	-	WBGene00244076	-	IPR000716: Thyroglobulin type-1; IPR002223: Proteinase inhibitor I2, Kunitz metazoa; IPR006150: Cysteine-rich repeat; IPR020901: Proteinase inhibitor I2, Kunitz, conserved site;	Y	GO:0004867): serine-type endopeptidase inhibitor activity;	-	-	Y	K13356	FAR; fatty acyl-CoA reductase [EC:1.2.1.-]	0	Y	I02	-	-	2.5e-16	-	-	-	-	-	Y	Y	-	Y	-	0	-	gi|341877090|gb|EGT33025.1| hypothetical protein CAEBREN_18581 [Caenorhabditis brenneri] gi|393906605|gb|EJD74337.1| kunitz/Bovine pancreatic trypsin inhibitor domain-containing protein [Loa loa] gi|597888577|gb|EYC37031.1| hypothetical protein Y032_0833g2587 [Ancylostoma ceylanicum] gi|671414702|emb|CDP90581.1| Protein Bm6109, isoform b [Brugia malayi]	Y	Y	Y			-	-	Y	-	Y	-	31	-	-	0.6786	-	-	0.634648
	OVOC7003	-	WBGene00243812	Ovo-vha-13	IPR000194: ATPase, alpha/beta subunit, nucleotide-binding domain; IPR000793: ATPase, F1/V1/A1 complex, alpha/beta subunit, C-terminal; IPR004100: ATPase, F1/V1/A1 complex, alpha/beta subunit, N-terminal; IPR005725: ATPase, V1 complex, subunit A; IPR018118: ATPase, F1/A1 complex, alpha/beta subunit, N-terminal; IPR020003: ATPase, alpha/beta subunit, nucleotide-binding domain, active site; IPR02287…	Y	GO:0005524): ATP binding; GO:0016820): hydrolase activity, acting on acid anhydrides, catalyzing transmembrane movement of substances; GO:0046933): hydrogen ion transporting ATP synthase activity, rotational mechanism; GO:0046961): proton-transporting ATPase activity, rotational mechanism;	GO:0015991): ATP hydrolysis coupled proton transport; GO:0015992): proton transport; GO:0046034): ATP metabolic process;	GO:0016469): proton-transporting two-sector ATPase complex; GO:0033178): proton-transporting two-sector ATPase complex, catalytic domain; GO:0033180): proton-transporting V-type ATPase, V1 domain;	Y	K02145	ATPeV1A, ATP6A; V-type H+-transporting ATPase subunit A [EC:3.6.3.14]	0	Y	-	-	-	-	-	-	-	-	-	Y	-	-	-	-	0	-	gi|170593817|ref|XP_001901660.1| vacuolar ATP synthase catalytic subunit A, osteoclast isoform, putative [Brugia malayi]	Y	Y	Y			-	-	Y	-	-	-	97.78	Y	-	0.2137	Y	-	0.11854
	OVOC5465	-	WBGene00242274	-	IPR001298: Filamin/ABP280 repeat; IPR001589: Actinin-type, actin-binding, conserved site; IPR001715: Calponin homology domain; IPR013783: Immunoglobulin-like fold; IPR014756: Immunoglobulin E-set; IPR017868: Filamin/ABP280 repeat-like;	Y	GO:0003779): actin binding; GO:0005515): protein binding;	-	-	Y	K04437	FLNA; filamin	0	Y	-	-	-	-	-	-	-	-	-	Y	-	-	-	Y	1	-	gi|671415961|emb|CDQ04889.1| Protein Bm6990, isoform b [Brugia malayi]	Y	Y	Y			-	-	Y	-	-	-	96.48	Y	-	0.0791	Y	-	0.046825
	OVOC3931	-	WBGene00240740	Ovo-sax-7	IPR003598: Immunoglobulin subtype 2; IPR003599: Immunoglobulin subtype; IPR003961: Fibronectin, type III; IPR007110: Immunoglobulin-like; IPR008957: Fibronectin type III domain; IPR013098: Immunoglobulin I-set; IPR013783: Immunoglobulin-like fold;	Y	GO:0005515): protein binding;	-	-	Y	K03128	TAF2; transcription initiation factor TFIID subunit 2	0	Y	-	-	-	-	-	-	-	-	-	Y	-	-	-	Y	1	-	gi|671418571|emb|CDQ04698.1| Protein BM-SAX-7, isoform i [Brugia malayi]	Y	Y	Y			-	-	Y	-	-	-	97.19	Y	-	0.4337	-	-	0.319337
	OVOC10256	-	WBGene00247065	Ovo-pdha-1	IPR001017: Dehydrogenase, E1 component; IPR017597: Pyruvate dehydrogenase (acetyl-transferring) E1 component, alpha subunit, subgroup y;	Y	GO:0004739): pyruvate dehydrogenase (acetyl-transferring) activity; GO:0016624): oxidoreductase activity, acting on the aldehyde or oxo group of donors, disulfide as acceptor;	GO:0006096): glycolysis; GO:0008152): metabolic process; GO:0055114): oxidation-reduction process;	GO:0043231): intracellular membrane-bounded organelle;	Y	K00161	PDHA, pdhA; pyruvate dehydrogenase E1 component alpha subunit [EC:1.2.4.1]	0	Y	-	-	-	-	-	-	-	-	-	Y	-	-	-	-	0	-	gi|170583547|ref|XP_001896632.1| pyruvate dehydrogenase E1 component alpha subunit, mitochondrial [Brugia malayi] gi|671405330|emb|CDQ01186.1| Protein Bm13682, isoform a [Brugia malayi]	Y	Y	Y			-	-	Y	-	-	-	88.31	Y	-	0.0474	Y	-	0.129736
	OVOC11014	-	WBGene00247823	-	IPR005841: Alpha-D-phosphohexomutase superfamily; IPR005843: Alpha-D-phosphohexomutase, C-terminal; IPR005844: Alpha-D-phosphohexomutase, alpha/beta/alpha domain I; IPR005845: Alpha-D-phosphohexomutase, alpha/beta/alpha domain II; IPR005846: Alpha-D-phosphohexomutase, alpha/beta/alpha domain III; IPR016055: Alpha-D-phosphohexomutase, alpha/beta/alpha I/II/III; IPR016066: Alpha-D-phosphohexomutase…	Y	GO:0000287): magnesium ion binding; GO:0016868): intramolecular transferase activity, phosphotransferases;	GO:0005975): carbohydrate metabolic process;	-	Y	K01835	pgm; phosphoglucomutase [EC:5.4.2.2]	4.7e-291	Y	-	-	-	-	-	-	-	-	-	Y	-	-	-	-	0	-	gi|170578933|ref|XP_001894605.1| phosphoglucomutase [Brugia malayi]	Y	Y	Y			-	-	Y	-	-	-	98.35	Y	-	0.1034	Y	-	0.088639
	OVOC2551	-	WBGene00239360	-	IPR003953: Fumarate reductase/succinate dehydrogenase flavoprotein, N-terminal; IPR010960: Flavocytochrome c;	Y	GO:0000104): succinate dehydrogenase activity; GO:0009055): electron carrier activity; GO:0016491): oxidoreductase activity;	GO:0055114): oxidation-reduction process;	-	Y	K13210	FUBP; far upstream element-binding protein	6e-236	Y	-	-	-	-	-	-	-	-	-	Y	-	-	-	-	0	-	gi|170573380|ref|XP_001892448.1| Hypothetical FAD-dependent oxidoreductase YEL047C [Brugia malayi]	Y	Y	Y			-	-	Y	-	-	-	100	Y	-	0.1306	Y	-	0.098626
	OVOC3675	-	WBGene00240484	Ovo-pam-1	IPR001930: Peptidase M1, alanine aminopeptidase/leukotriene A4 hydrolase; IPR014782: Peptidase M1, membrane alanine aminopeptidase, N-terminal; IPR015568: Peptidase M1, puromycin-sensitive aminopeptidase;	Y	GO:0004177): aminopeptidase activity; GO:0008237): metallopeptidase activity; GO:0008270): zinc ion binding;	GO:0006508): proteolysis;	-	Y	K08776	NPEPPS; puromycin-sensitive aminopeptidase [EC:3.4.11.-]	0	Y	M01	M	Y	1.9e-121	-	-	Y	-	-	Y	-	-	-	-	0	-	gi|671416382|emb|CDP91937.1| Protein BM-PAM-1, isoform c [Brugia malayi]	Y	Y	Y			-	-	Y	-	-	-	92.66	Y	-	0.2871	-	-	0.072302
	OVOC4971	-	WBGene00241780	-	IPR001023: Heat shock protein Hsp70; IPR013126: Heat shock protein 70; IPR018181: Heat shock protein 70, conserved site;	Y	GO:0005524): ATP binding;	-	-	Y	K09486	HYOU1; hypoxia up-regulated 1	0	Y	-	-	-	-	-	-	-	-	-	Y	Y	-	Y	-	0	-	gi|393910984|gb|EFO25683.2| dnaK protein [Loa loa]	Y	Y	Y			-	-	Y	-	-	-	98.57	Y	-	0.0641	Y	-	0.094133
	OVOC10749	-	WBGene00247558	-	IPR003100: Argonaute/Dicer protein, PAZ; IPR003165: Stem cell self-renewal protein Piwi; IPR012337: Ribonuclease H-like;	Y	GO:0003676): nucleic acid binding; GO:0005515): protein binding;	-	-	Y	K14310	NUP205; nuclear pore complex protein Nup205	0	Y	-	-	-	-	-	-	-	-	-	Y	-	-	-	-	0	-	gi|671410257|emb|CDP96953.1| Protein Bm5200, isoform b [Brugia malayi]	Y	Y	Y			-	-	Y	-	-	-	92.02	Y	-	0.2092	Y	-	0.342713
	OVOC5227	-	WBGene00242036	Ovo-dim-1	IPR003598: Immunoglobulin subtype 2; IPR007110: Immunoglobulin-like; IPR013098: Immunoglobulin I-set; IPR013783: Immunoglobulin-like fold;	Y	GO:0005515): protein binding;	-	-	Y	K09680	coaW; type II pantothenate kinase [EC:2.7.1.33]	1.6e-171	Y	-	-	-	-	-	-	-	-	-	Y	-	-	-	-	0	-	gi|170589519|ref|XP_001899521.1| Disorganized muscle protein 1 [Brugia malayi]	Y	Y	Y			Y	Y	Y	Y	-	-	100	Y	-	0.0463	Y	-	0.08634
	OVOC9752	Y	WBGene00246561	Ovo-prdx-2	IPR000866: Alkyl hydroperoxide reductase subunit C/ Thiol specific antioxidant; IPR012335: Thioredoxin fold; IPR012336: Thioredoxin-like fold; IPR017936: Thioredoxin-like; IPR019479: Peroxiredoxin, C-terminal;	Y	GO:0016209): antioxidant activity; GO:0016491): oxidoreductase activity; GO:0051920): peroxiredoxin activity;	GO:0045454): cell redox homeostasis;	-	Y	K00997	acpS; holo-[acyl-carrier protein] synthase [EC:2.7.8.7]	2.6e-134	Y	-	-	-	-	-	-	-	-	-	Y	-	-	-	-	0	-	gi|402593532|gb|EJW87459.1| thioredoxin peroxidase [Wuchereria bancrofti]	Y	Y	Y			Y	Y	Y	Y	Y	Y	85.11	Y	Y	0.0054	Y	Y	0.139566
	OVOC2486	Y	WBGene00239295	-	IPR003582: Metridin-like ShK toxin;	Y	-	-	-	-	K03945	NDUFA1; NADH dehydrogenase (ubiquinone) 1 alpha subcomplex subunit 1	1.7e-50	Y	-	-	-	-	-	-	-	-	-	Y	Y	-	Y	-	0	-	gi|393908155|gb|EJD74931.1| hypothetical protein LOAG_17826 [Loa loa]	Y	Y	Y			Y	Y	Y	Y	Y	Y	100	Y	Y	0.0329	Y	Y	0.126701
	OVOC10654	-	WBGene00247463	-	IPR003609: Apple-like;	Y	-	-	-	-	K07369	MALT1; mucosa-associated lymphoid tissue lymphoma translocation protein 1 [EC:3.4.22.-]	1.8e-289	Y	-	-	-	-	-	-	-	-	-	Y	Y	-	Y	-	0	-	gi|671410138|emb|CDP96834.1| Protein Bm5611, isoform j [Brugia malayi]	Y	Y	Y			Y	Y	Y	Y	Y	Y	98.55	Y	Y	0.0619	Y	Y	0.273645
	OVOC8627	-	WBGene00245436	Ovo-atp-2	IPR000194: ATPase, alpha/beta subunit, nucleotide-binding domain; IPR000793: ATPase, F1/V1/A1 complex, alpha/beta subunit, C-terminal; IPR003593: ATPase, AAA+ type, core; IPR004100: ATPase, F1/V1/A1 complex, alpha/beta subunit, N-terminal; IPR005722: ATPase, F1 complex, beta subunit; IPR018118: ATPase, F1/A1 complex, alpha/beta subunit, N-terminal; IPR020003: ATPase, alpha/beta subunit, nucleotid…	Y	GO:0000166): nucleotide binding; GO:0005524): ATP binding; GO:0008553): hydrogen-exporting ATPase activity, phosphorylative mechanism; GO:0016820): hydrolase activity, acting on acid anhydrides, catalyzing transmembrane movement of substances; GO:0017111): nucleoside-triphosphatase activity; GO:0046933): hydrogen ion transporting ATP synthase activity, rotational mechanism; GO:0046961): proton-tr…	GO:0015986): ATP synthesis coupled proton transport; GO:0015991): ATP hydrolysis coupled proton transport; GO:0015992): proton transport; GO:0046034): ATP metabolic process;	GO:0016469): proton-transporting two-sector ATPase complex; GO:0033178): proton-transporting two-sector ATPase complex, catalytic domain; GO:0045261): proton-transporting ATP synthase complex, catalytic core F(1);	Y	K02133	ATPeF1B, ATP5B, ATP2; F-type H+-transporting ATPase subunit beta [EC:3.6.3.14]	2.3e-250	Y	-	-	-	-	-	-	-	-	-	Y	-	-	-	-	0	-	gi|671406619|emb|CDP99708.1| Protein BM-ATP-2, isoform c [Brugia malayi]	Y	Y	Y			Y	Y	Y	Y	-	-	100	Y	-	0.0169	Y	-	0.076989
	OVOC5965	-	WBGene00242774	Ovo-mdh-1	IPR001236: Lactate/malate dehydrogenase, N-terminal; IPR001252: Malate dehydrogenase, active site; IPR010945: Malate dehydrogenase, type 2; IPR011274: Malate dehydrogenase, NAD-dependent, cytosolic; IPR015955: Lactate dehydrogenase/glycoside hydrolase, family 4, C-terminal; IPR016040: NAD(P)-binding domain; IPR022383: Lactate/malate dehydrogenase, C-terminal;	Y	GO:0003824): catalytic activity; GO:0005488): binding; GO:0016491): oxidoreductase activity; GO:0016615): malate dehydrogenase activity; GO:0030060): L-malate dehydrogenase activity;	GO:0005975): carbohydrate metabolic process; GO:0006108): malate metabolic process; GO:0055114): oxidation-reduction process;	-	Y	K00025	MDH1; malate dehydrogenase [EC:1.1.1.37]	1.1e-156	Y	-	-	-	-	-	-	-	-	-	Y	-	-	-	-	0	-	gi|402586653|gb|EJW80590.1| malate dehydrogenase [Wuchereria bancrofti]	Y	Y	Y			Y	Y	Y	Y	-	-	100	Y	-	0.0115	Y	-	0.126105
	OVOC8721	-	WBGene00245530	-	IPR002618: UTP--glucose-1-phosphate uridylyltransferase;	Y	GO:0016779): nucleotidyltransferase activity;	GO:0008152): metabolic process;	-	Y	K00963	UGP2, galU, galF; UTP--glucose-1-phosphate uridylyltransferase [EC:2.7.7.9]	1e-249	Y	-	-	-	-	-	-	-	-	-	Y	-	-	-	-	0	-	gi|671406287|emb|CDQ00178.1| Protein Bm13963, isoform f [Brugia malayi]	Y	Y	Y			-	-	Y	-	-	-	100	Y	-	0.2341	Y	-	0.09838
	OVOC5823	Y	WBGene00242632	Ovo-tag-304	IPR002108: Actin-binding, cofilin/tropomyosin type; IPR006594: LisH dimerisation motif; IPR006595: CTLH, C-terminal LisH motif; IPR013144: Ran binding protein-like, CRA domain; IPR019589: Ran binding protein, CRA domain;	Y	GO:0003779): actin binding; GO:0005515): protein binding;	-	GO:0005622): intracellular;	Y	K10427	DCTN5; dynactin 5	8.3e-119	Y	-	-	-	-	-	-	-	-	-	Y	-	-	-	Y	1	-	gi|312089055|ref|XP_003146101.1| hypothetical protein LOAG_10529 [Loa loa] gi|402593665|gb|EJW87592.1| actin-depolymerizing factor 2, partial [Wuchereria bancrofti]	Y	Y	Y			Y	Y	Y	Y	Y	Y	88.05	Y	Y	0.1268	Y	Y	0.172559
	OVOC7455	-	WBGene00244264	-	IPR001891: Malic oxidoreductase; IPR012301: Malic enzyme, N-terminal; IPR012302: Malic enzyme, NAD-binding; IPR015884: Malic enzyme, conserved site; IPR016040: NAD(P)-binding domain;	Y	GO:0004470): malic enzyme activity; GO:0005488): binding; GO:0016491): oxidoreductase activity; GO:0016616): oxidoreductase activity, acting on the CH-OH group of donors, NAD or NADP as acceptor; GO:0046872): metal ion binding; GO:0051287): NAD binding;	GO:0006108): malate metabolic process; GO:0055114): oxidation-reduction process;	-	Y	K00029	E1.1.1.40, maeB; malate dehydrogenase (oxaloacetate-decarboxylating)(NADP+) [EC:1.1.1.40]	1.2e-214	Y	-	-	-	-	-	-	-	-	-	Y	-	-	-	-	0	-	gi|393908647|gb|EJD75150.1| malic enzyme [Loa loa]	Y	Y	Y			-	-	Y	-	-	-	98.72	Y	-	0.278	-	-	0.163005
	OVOC2978	-	WBGene00239787	-	IPR002495: Glycosyl transferase, family 8; IPR009448: UDP-glucose:Glycoprotein Glucosyltransferase;	Y	GO:0003980): UDP-glucose:glycoprotein glucosyltransferase activity; GO:0016757): transferase activity, transferring glycosyl groups;	GO:0006486): protein glycosylation;	-	Y	K11718	HUGT; UDP-glucose:glycoprotein glucosyltransferase [EC:2.4.1.-]	0	Y	-	-	-	-	-	-	-	-	-	Y	Y	-	Y	-	0	-	gi|312071991|ref|XP_003138862.1| UDP-glucose:Glycoprotein Glucosyltransferase containing protein [Loa loa]	Y	Y	Y			-	-	Y	-	-	-	95.75	Y	-	0.2949	-	-	0.186878
	OVOC7678	-	WBGene00244487	Ovo-fum-1	IPR000362: Fumarate lyase; IPR003031: Delta crystallin; IPR005677: Fumarate hydratase, class II; IPR008948: L-Aspartase-like; IPR018951: Fumarase C, C-terminal; IPR020557: Fumarate lyase, conserved site; IPR022761: Lyase 1, N-terminal;	Y	GO:0003824): catalytic activity; GO:0004333): fumarate hydratase activity; GO:0016829): lyase activity;	GO:0006099): tricarboxylic acid cycle; GO:0006106): fumarate metabolic process;	GO:0045239): tricarboxylic acid cycle enzyme complex;	Y	K01679	E4.2.1.2B, fumC; fumarate hydratase, class II [EC:4.2.1.2]	8.1e-248	Y	-	-	-	-	-	-	-	-	-	Y	-	-	-	-	0	-	gi|393908991|gb|EFO24875.2| fumarate hydratase [Loa loa]	Y	Y	Y			Y	Y	Y	Y	-	-	100	Y	-	0.0197	Y	-	0.090875
	OVOC4215	-	WBGene00241024	Ovo-atgp-1	IPR006047: Glycosyl hydrolase, family 13, catalytic domain; IPR006589: Glycosyl hydrolase, family 13, subfamily, catalytic domain; IPR013781: Glycoside hydrolase, subgroup, catalytic core; IPR015902: Alpha amylase; IPR017853: Glycoside hydrolase, superfamily;	Y	GO:0003824): catalytic activity; GO:0043169): cation binding;	GO:0005975): carbohydrate metabolic process;	-	Y	K14210	SLC3A1, RBAT; solute carrier family 3 (neutral and basic amino acid transporter), member 1	2.1e-240	Y	-	-	-	-	-	-	-	-	-	Y	-	-	-	Y	1	-	gi|312080652|ref|XP_003142691.1| alpha amylase [Loa loa]	Y	Y	Y			Y	Y	Y	Y	-	-	100	Y	-	0.0443	Y	-	0.114386
	OVOC7126	-	WBGene00243935	-	IPR001114: Adenylosuccinate synthetase; IPR018220: Adenylosuccinate synthase, active site;	Y	GO:0000287): magnesium ion binding; GO:0004019): adenylosuccinate synthase activity; GO:0005525): GTP binding;	GO:0006164): purine nucleotide biosynthetic process;	GO:0005737): cytoplasm;	Y	K01939	purA, ADSS; adenylosuccinate synthase [EC:6.3.4.4]	2.9e-220	Y	-	-	-	-	-	-	-	-	-	Y	-	-	-	-	0	-	gi|671408211|emb|CDP98611.1| Protein Bm13838, isoform a [Brugia malayi]	Y	Y	Y			-	-	Y	-	-	-	100	Y	-	0.0237	Y	-	0.144998
	OVOC11219	-	WBGene00248028	-	IPR004193: Glycoside hydrolase, family 13, N-terminal; IPR006047: Glycosyl hydrolase, family 13, catalytic domain; IPR006048: Alpha-amylase, C-terminal all beta; IPR006589: Glycosyl hydrolase, family 13, subfamily, catalytic domain; IPR013780: Glycosyl hydrolase, family 13, all-beta; IPR013781: Glycoside hydrolase, subgroup, catalytic core; IPR013783: Immunoglobulin-like fold; IPR014756: Immunogl…	Y	GO:0003824): catalytic activity; GO:0004553): hydrolase activity, hydrolyzing O-glycosyl compounds; GO:0043169): cation binding;	GO:0005975): carbohydrate metabolic process;	-	Y	K00700	glgB; 1,4-alpha-glucan branching enzyme [EC:2.4.1.18]	0	Y	-	-	-	-	-	-	-	-	-	Y	-	-	-	Y	1	-	gi|170572299|ref|XP_001892057.1| 1,4-alpha-glucan branching enzyme [Brugia malayi]	Y	Y	Y			-	-	Y	-	-	-	94.83	Y	-	0.3742	-	-	0.124864
	OVOC589	-	WBGene00237398	-	IPR001697: Pyruvate kinase; IPR011037: Pyruvate kinase-like, insert domain; IPR015793: Pyruvate kinase, barrel; IPR015794: Pyruvate kinase, alpha/beta; IPR015795: Pyruvate kinase, C-terminal-like; IPR015806: Pyruvate kinase, beta-barrel insert domain; IPR015813: Pyruvate/Phosphoenolpyruvate kinase; IPR018209: Pyruvate kinase, active site;	Y	GO:0000287): magnesium ion binding; GO:0003824): catalytic activity; GO:0004743): pyruvate kinase activity; GO:0030955): potassium ion binding;	GO:0006096): glycolysis;	-	Y	K00873	PK, pyk; pyruvate kinase [EC:2.7.1.40]	2.9e-252	Y	-	-	-	-	-	-	-	-	-	Y	-	-	-	-	0	-	gi|671409547|emb|CDP97191.1| Protein Bm3590, isoform c [Brugia malayi]	Y	Y	Y			-	-	Y	-	-	-	97.02	Y	-	0.0316	Y	-	0.122114
	OVOC2861	-	WBGene00239670	-	IPR005746: Thioredoxin; IPR005788: Disulphide isomerase; IPR012335: Thioredoxin fold; IPR012336: Thioredoxin-like fold; IPR013766: Thioredoxin domain; IPR017936: Thioredoxin-like; IPR017937: Thioredoxin, conserved site;	Y	GO:0009055): electron carrier activity; GO:0015035): protein disulfide oxidoreductase activity; GO:0016853): isomerase activity;	GO:0006662): glycerol ether metabolic process; GO:0045454): cell redox homeostasis;	-	Y	K09584	PDIA6, TXNDC7; protein disulfide-isomerase A6 [EC:5.3.4.1]	3.5e-199	Y	-	-	-	-	-	-	-	-	-	Y	-	-	-	-	0	-	gi|393905075|gb|EFO25483.2| TAG-320 protein [Loa loa]	Y	Y	Y			-	-	Y	-	-	-	100	Y	-	0.0142	Y	-	0.077181
	OVOC10177	-	WBGene00246986	Ovo-cct-4	IPR002194: Chaperonin TCP-1, conserved site; IPR002423: Chaperonin Cpn60/TCP-1; IPR012717: T-complex protein 1, delta subunit; IPR017998: Chaperone, tailless complex polypeptide 1;	Y	GO:0005524): ATP binding; GO:0051082): unfolded protein binding;	GO:0006457): protein folding; GO:0044267): cellular protein metabolic process;	-	Y	K09496	CCT4; T-complex protein 1 subunit delta	1.3e-265	Y	-	-	-	-	-	-	-	-	-	Y	-	-	-	-	0	-	gi|312084522|ref|XP_003144310.1| T-complex protein 1 [Loa loa]	Y	Y	Y			-	-	Y	-	-	-	98.95	Y	-	0.0412	Y	-	0.093924
	OVOC10401	-	WBGene00247210	Ovo-gcs-1	IPR004308: Glutamate-cysteine ligase catalytic subunit;	Y	GO:0004357): glutamate-cysteine ligase activity;	GO:0006750): glutathione biosynthetic process;	-	Y	K11204	GCLC; glutamate--cysteine ligase catalytic subunit [EC:6.3.2.2]	0	Y	-	-	-	-	-	-	-	-	-	Y	-	-	-	Y	1	-	gi|22653744|sp|Q9NFN6.2|GSH1_ONCVO RecName: Full=Glutamate--cysteine ligase; AltName: Full=Gamma-ECS; Short=GCS; AltName: Full=Gamma-glutamylcysteine synthetase [Onchocerca volvulus]	Y	Y	Y			-	-	Y	-	-	-	99.64	Y	-	0.0566	Y	-	0.108713
	OVOC654	-	WBGene00237463	Ovo-erm-1	IPR000299: FERM domain; IPR000798: Ezrin/radixin/moesin family; IPR008954: Moesin; IPR011259: Ezrin/radixin/moesin, C-terminal; IPR011993: Pleckstrin homology-type; IPR014352: FERM/acyl-CoA-binding protein, 3-helical bundle; IPR018979: FERM, N-terminal; IPR018980: FERM, C-terminal PH-like domain; IPR019747: FERM conserved site; IPR019748: FERM central domain; IPR019749: Band 4.1 domain; IPR019750…	Y	GO:0005488): binding; GO:0005515): protein binding; GO:0008092): cytoskeletal protein binding;	-	GO:0005737): cytoplasm; GO:0005856): cytoskeleton; GO:0019898): extrinsic to membrane;	Y	K10586	BIRC6, BRUCE; baculoviral IAP repeat-containing protein 6 (apollon) [EC:6.3.2.19]	9.5e-288	Y	-	-	-	-	-	-	-	-	-	Y	-	Y	Y	-	0	-	gi|671404701|emb|CDQ02806.1| Protein BM-ERM-1, isoform c [Brugia malayi]	Y	Y	Y			-	-	Y	-	-	-	100	Y	-	0.0765	Y	-	0.151383
	OVOC10792	-	WBGene00247601	-	IPR002172: Low-density lipoprotein (LDL) receptor class A repeat; IPR009011: Mannose-6-phosphate receptor, binding; IPR011992: EF-hand-like domain; IPR012913: Glucosidase II beta subunit-like; IPR018247: EF-Hand 1, calcium-binding site; IPR018249: EF-HAND 2;	Y	GO:0005509): calcium ion binding; GO:0005515): protein binding;	-	-	Y	K08288	PRKCSH; protein kinase C substrate 80K-H	2.1e-226	Y	-	-	-	-	-	-	-	-	-	Y	Y	-	Y	-	0	-	gi|671408598|emb|CDP97931.1| Protein Bm7665, isoform b [Brugia malayi]	Y	Y	Y			-	-	Y	-	-	-	99.03	Y	-	0.0282	Y	-	0.111661
	OVOC1526	-	WBGene00238335	-	IPR001715: Calponin homology domain;	Y	GO:0005515): protein binding;	-	-	Y	K13575	SLC4A4, NBC1; solute carrier family 4 (sodium bicarbonate cotransporter), member 4	1.5e-118	Y	-	-	-	-	-	-	-	-	-	Y	-	-	-	-	0	-	gi|393909032|gb|EFO20584.2| hypothetical protein LOAG_07907 [Loa loa]	Y	Y	Y			Y	Y	Y	Y	-	-	100	Y	-	0.0545	Y	-	0.112006
	OVOC11812	-	WBGene00248621	Ovo-cts-1	IPR002020: Citrate synthase-like; IPR010109: Citrate synthase, eukaryotic; IPR016141: Citrate synthase-like, core; IPR016142: Citrate synthase-like, large alpha subdomain; IPR019810: Citrate synthase active site;	Y	GO:0004108): citrate (Si)-synthase activity; GO:0046912): transferase activity, transferring acyl groups, acyl groups converted into alkyl on transfer;	GO:0006099): tricarboxylic acid cycle; GO:0044262): cellular carbohydrate metabolic process;	-	Y	K01647	CS, gltA; citrate synthase [EC:2.3.3.1]	8.9e-210	Y	-	-	-	-	-	-	-	-	-	Y	-	-	-	Y	1	-	gi|671415172|emb|CDQ05045.1| Protein BM-CTS-1, isoform b [Brugia malayi]	Y	Y	Y			Y	Y	Y	Y	-	-	100	Y	-	0.0324	Y	-	0.082035
	OVOC3864	-	WBGene00240673	Ovo-ribo-1	IPR007676: Ribophorin I;	Y	GO:0004579): dolichyl-diphosphooligosaccharide-protein glycotransferase activity;	GO:0006486): protein glycosylation;	GO:0005783): endoplasmic reticulum; GO:0016021): integral to membrane;	Y	K12666	OST1, RPN1; oligosaccharyltransferase complex subunit alpha (ribophorin I)	1.7e-277	Y	-	-	-	-	-	-	-	-	-	Y	-	-	-	Y	1	-	gi|312066621|ref|XP_003136357.1| ribophorin I family protein [Loa loa]	Y	Y	Y			-	-	Y	-	-	-	92.59	Y	-	0.2723	-	-	0.126229
	OVOC2097	-	WBGene00238906	-	IPR003952: Fumarate reductase/succinate dehydrogenase, FAD-binding site; IPR003953: Fumarate reductase/succinate dehydrogenase flavoprotein, N-terminal; IPR004112: Fumarate reductase/succinate dehydrogenase flavoprotein, C-terminal; IPR011281: Succinate dehydrogenase, flavoprotein subunit; IPR014006: Succinate dehydrogenase/fumarate reductase, flavoprotein subunit; IPR015939: Fumarate reductase/s…	Y	GO:0009055): electron carrier activity; GO:0016491): oxidoreductase activity; GO:0016627): oxidoreductase activity, acting on the CH-CH group of donors; GO:0050660): flavin adenine dinucleotide binding;	GO:0006099): tricarboxylic acid cycle; GO:0022900): electron transport chain; GO:0055114): oxidation-reduction process;	-	Y	K00234	SDHA, SDH1; succinate dehydrogenase (ubiquinone) flavoprotein subunit [EC:1.3.5.1]	0	Y	-	-	-	-	-	-	-	-	-	Y	-	-	-	-	0	-	gi|1041980|gb|AAB34901.1| succinate-ubiquinone oxidoreductase [Dirofilaria immitis]	Y	Y	Y			-	-	Y	-	-	-	100	Y	-	0.0392	Y	-	0.11389
	OVOC9240	-	WBGene00246049	-	IPR003961: Fibronectin, type III; IPR008957: Fibronectin type III domain; IPR013783: Immunoglobulin-like fold;	Y	GO:0005515): protein binding;	-	-	Y	K06890	K06890	0	Y	-	-	-	-	-	-	-	-	-	Y	-	-	-	Y	1	-	gi|393908014|gb|EJD74869.1| hypothetical protein LOAG_17881 [Loa loa] gi|541048642|gb|ERG87344.1| protein sidekick-1 [Ascaris suum]	Y	Y	Y			Y	Y	Y	Y	-	-	78.07	Y	-	0.4501	-	-	0.166415
	OVOC1438	-	WBGene00238247	Ovo-phb-1	IPR000163: Prohibitin; IPR001107: Band 7 protein;	Y	-	-	GO:0016020): membrane;	Y	K17080	PHB1; prohibitin 1	1.4e-133	Y	-	-	-	-	-	-	-	-	-	Y	-	-	-	Y	1	-	gi|170573409|ref|XP_001892459.1| mitochondrial prohibitin complex protein 1 [Brugia malayi]	Y	Y	Y			Y	Y	Y	Y	-	-	100	Y	-	0.0343	Y	-	0.121249
	OVOC278	-	WBGene00237087	-	-	-	-	-	-	-	K10429	MAP1; microtubule-associated protein 1	0	Y	-	-	-	-	-	-	-	-	-	Y	-	-	-	-	0	-	gi|402591247|gb|EJW85177.1| hypothetical protein WUBG_03912, partial [Wuchereria bancrofti]	Y	Y	Y			-	-	Y	-	-	-	99.89	Y	-	0.0382	Y	-	0.0926
	OVOC10386	-	WBGene00247195	-	IPR001891: Malic oxidoreductase; IPR012301: Malic enzyme, N-terminal; IPR012302: Malic enzyme, NAD-binding; IPR016040: NAD(P)-binding domain;	Y	GO:0004470): malic enzyme activity; GO:0005488): binding; GO:0016616): oxidoreductase activity, acting on the CH-OH group of donors, NAD or NADP as acceptor; GO:0051287): NAD binding;	GO:0006108): malate metabolic process;	-	Y	K00029	E1.1.1.40, maeB; malate dehydrogenase (oxaloacetate-decarboxylating)(NADP+) [EC:1.1.1.40]	1.1e-291	Y	-	-	-	-	-	-	-	-	-	Y	-	-	-	-	0	-	gi|393905896|gb|EJD74104.1| malic enzyme [Loa loa]	Y	Y	Y			-	-	Y	-	-	-	92.67	Y	-	0.2011	Y	-	0.298754
	OVOC10609	-	WBGene00247418	Ovo-cct-1	IPR002194: Chaperonin TCP-1, conserved site; IPR002423: Chaperonin Cpn60/TCP-1; IPR012715: T-complex protein 1, alpha subunit; IPR017998: Chaperone, tailless complex polypeptide 1;	Y	GO:0005524): ATP binding; GO:0051082): unfolded protein binding;	GO:0006457): protein folding; GO:0044267): cellular protein metabolic process;	-	Y	K09493	CCT1, TCP1; T-complex protein 1 subunit alpha	5.8e-270	Y	-	-	-	-	-	-	-	-	-	Y	-	-	-	-	0	-	gi|393909077|gb|EJD75307.1| T-complex protein 1 subunit alpha [Loa loa]	Y	Y	Y			-	-	Y	-	-	-	87.48	Y	-	0.3074	-	-	0.178912
	OVOC4444	-	WBGene00241253	Ovo-pes-9	IPR001261: ArgE/DapE/ACY1/CPG2/YscS, conserved site; IPR002933: Peptidase M20; IPR011650: Peptidase M20, dimerisation;	Y	GO:0008237): metallopeptidase activity; GO:0016787): hydrolase activity;	GO:0006508): proteolysis; GO:0008152): metabolic process;	-	Y	K13089	ILF2; interleukin enhancer-binding factor 2	2.6e-143	Y	M20F	M	Y	1.7e-162	-	-	Y	-	-	Y	-	-	-	-	0	-	gi|541043568|gb|ERG82562.1| cytosolic non-specific dipeptidase [Ascaris suum]	Y	Y	Y			-	-	Y	-	Y	-	100	Y	-	0.117	Y	-	0.084092
	OVOC9856	-	WBGene00246665	-	IPR002130: Peptidyl-prolyl cis-trans isomerase, cyclophilin-type; IPR015891: Cyclophilin-like; IPR020892: Peptidyl-prolyl cis-trans isomerase, cyclophilin-type, conserved site;	Y	GO:0003755): peptidyl-prolyl cis-trans isomerase activity;	GO:0006457): protein folding;	-	Y	K02875	RP-L14e, RPL14; large subunit ribosomal protein L14e	3.4e-86	Y	-	-	-	-	-	-	-	-	-	Y	-	-	-	-	0	-	gi|1480465|gb|AAC47233.1| cyclophilin Ovcyp-2 [Onchocerca volvulus]	Y	Y	Y			Y	Y	Y	Y	-	-	100	Y	-	0.003	Y	-	0.05538
	OVOC235	-	WBGene00237044	-	-	-	-	-	-	-	K15759	IMPAD1, IMPA3; inositol monophosphatase 3 [EC:3.1.3.25 3.1.3.7]	3.8e-257	Y	-	-	-	-	-	-	-	-	-	Y	-	-	-	Y	1	-	gi|170585098|ref|XP_001897324.1| hypothetical protein Bm1_29410 [Brugia malayi]	Y	Y	Y			Y	Y	Y	Y	-	-	98.72	Y	-	0.0758	Y	-	0.101965
	OVOC4230	-	WBGene00241039	-	IPR016859: Uncharacterised conserved protein UCP207779;	Y	-	-	-	-	K00318	PRODH; proline dehydrogenase [EC:1.5.-.-]	1.5e-26	Y	-	-	-	-	-	-	-	-	-	Y	Y	-	Y	-	0	OV103,Ov-MSA-1	gi|45602845|gb|AAA63412.2| microfilariae surface-associated protein [Onchocerca volvulus]	Y	Y	Y			Y	Y	Y	Y	-	-	100	Y	-	0.0027	Y	-	0.14288
	OVOC6413	-	WBGene00243222	-	IPR000557: Calponin repeat;	Y	-	-	-	-	K16781	TTC8, BBS8; tetratricopeptide repeat protein 8	9.2e-192	Y	-	-	-	-	-	-	-	-	-	Y	-	-	-	-	0	-	gi|312067613|ref|XP_003136825.1| hypothetical protein LOAG_01238 [Loa loa]	Y	Y	Y			-	-	Y	-	-	-	98.86	Y	-	0.097	Y	-	0.224297
	OVOC5360	-	WBGene00242169	-	IPR001680: WD40 repeat; IPR011046: WD40 repeat-like-containing domain; IPR015943: WD40/YVTN repeat-like-containing domain; IPR017986: WD40-repeat-containing domain; IPR019775: WD40 repeat, conserved site; IPR019781: WD40 repeat, subgroup; IPR019782: WD40 repeat 2; IPR020472: G-protein beta WD-40 repeat;	Y	GO:0005515): protein binding;	-	-	Y	K07928	RAB40; Ras-related protein Rab-40	0	Y	-	-	-	-	-	-	-	-	-	Y	-	-	-	-	0	-	gi|312070070|ref|XP_003137976.1| uncoordinated protein 78 [Loa loa]	Y	Y	Y			-	-	Y	-	-	-	99.57	Y	-	0.0891	Y	-	0.081575
	OVOC1121	-	WBGene00237930	Ovo-cct-8	IPR002194: Chaperonin TCP-1, conserved site; IPR002423: Chaperonin Cpn60/TCP-1; IPR012721: T-complex protein 1, theta subunit; IPR017998: Chaperone, tailless complex polypeptide 1;	Y	GO:0005524): ATP binding; GO:0051082): unfolded protein binding;	GO:0006457): protein folding; GO:0044267): cellular protein metabolic process;	-	Y	K09500	CCT8; T-complex protein 1 subunit theta	2.4e-271	Y	-	-	-	-	-	-	-	-	-	Y	-	-	-	-	0	-	gi|402587568|gb|EJW81503.1| T-complex protein 1 [Wuchereria bancrofti]	Y	Y	Y			-	-	Y	-	-	-	100	Y	-	0.0418	Y	-	0.071395
	OVOC1650	-	WBGene00238459	-	IPR003100: Argonaute/Dicer protein, PAZ; IPR003165: Stem cell self-renewal protein Piwi; IPR012337: Ribonuclease H-like;	Y	GO:0003676): nucleic acid binding; GO:0005515): protein binding;	-	-	Y	K12600	SKI3, TTC37; superkiller protein 3	1.1e-161	Y	-	-	-	-	-	-	-	-	-	Y	-	-	-	-	0	-	gi|671417931|emb|CDQ05800.1| Protein Bm4557, isoform c [Brugia malayi]	Y	Y	Y			-	-	Y	-	-	-	99.03	Y	-	0.1538	Y	-	0.12443
	OVOC28	-	WBGene00236837	Ovo-clp-1	IPR000169: Peptidase, cysteine peptidase active site; IPR001300: Peptidase C2, calpain, catalytic domain; IPR022682: Peptidase C2, calpain, large subunit, domain III; IPR022683: Peptidase C2, calpain, domain III; IPR022684: Peptidase C2, calpain family;	Y	GO:0004197): cysteine-type endopeptidase activity; GO:0004198): calcium-dependent cysteine-type endopeptidase activity;	GO:0006508): proteolysis;	GO:0005622): intracellular;	Y	K10779	ATRX; transcriptional regulator ATRX [EC:3.6.4.12]	0	Y	C02A	C	Y	2.5e-121	-	Y	-	-	-	Y	-	-	-	-	0	-	gi|393907611|gb|EJD74713.1| calpain Clp-1 [Loa loa]	Y	Y	Y			-	-	Y	-	-	-	100	Y	-	0.0194	Y	-	0.113218
	OVOC4110	-	WBGene00240919	-	IPR000120: Amidase; IPR023631: Amidase signature domain;	Y	GO:0016884): carbon-nitrogen ligase activity, with glutamine as amido-N-donor;	-	-	Y	K15528	FAAH; fatty acid amide hydrolase [EC:3.5.1.99]	2.3e-257	Y	-	-	-	-	-	-	-	-	-	Y	-	-	-	Y	3	-	gi|312085637|ref|XP_003144758.1| hypothetical protein LOAG_09182 [Loa loa]	Y	Y	Y			Y	Y	Y	Y	-	-	94.13	Y	-	0.0261	Y	-	0.098482
	OVOC6827	-	WBGene00243636	Ovo-eat-6	IPR001757: ATPase, P-type, K/Mg/Cd/Cu/Zn/Na/Ca/Na/H-transporter; IPR004014: ATPase, P-type cation-transporter, N-terminal; IPR005775: ATPase, P-type cation exchange, alpha subunit, eukaryotic; IPR005834: Haloacid dehalogenase-like hydrolase; IPR006068: ATPase, P-type cation-transporter, C-terminal; IPR006069: ATPase, P-type cation exchange, alpha subunit; IPR008250: ATPase, P-type, ATPase-associa…	Y	GO:0000166): nucleotide binding; GO:0003824): catalytic activity; GO:0005524): ATP binding; GO:0015077): monovalent inorganic cation transmembrane transporter activity; GO:0015662): ATPase activity, coupled to transmembrane movement of ions, phosphorylative mechanism; GO:0016820): hydrolase activity, acting on acid anhydrides, catalyzing transmembrane movement of substances; GO:0046872): metal io…	GO:0006754): ATP biosynthetic process; GO:0006812): cation transport; GO:0008152): metabolic process; GO:0015672): monovalent inorganic cation transport;	GO:0016020): membrane; GO:0016021): integral to membrane;	Y	K01539	ATP1A; sodium/potassium-transporting ATPase subunit alpha [EC:3.6.3.9]	0	Y	-	-	-	-	-	-	-	-	-	Y	-	-	-	Y	8	-	gi|671410752|emb|CDP96187.1| Protein BM-EAT-6, isoform b [Brugia malayi]	Y	Y	Y			-	-	Y	-	-	-	100	Y	-	0.0826	Y	-	0.177671
	OVOC3942	-	WBGene00240751	Ovo-gdi-1	IPR000806: Rab GDI protein; IPR018203: GDP dissociation inhibitor;	Y	GO:0005093): Rab GDP-dissociation inhibitor activity;	GO:0015031): protein transport;	-	Y	K17255	GDI1_2; Rab GDP dissociation inhibitor	1.4e-218	Y	-	-	-	-	-	-	-	-	-	Y	-	-	-	-	0	-	gi|402592747|gb|EJW86674.1| hypothetical protein WUBG_02415 [Wuchereria bancrofti]	Y	Y	Y			-	-	Y	-	-	-	100	Y	-	0.0057	Y	-	0.112621
	OVOC3737	-	WBGene00240546	Ovo-gdh-1	IPR006095: Glutamate/phenylalanine/leucine/valine dehydrogenase; IPR006096: Glutamate/phenylalanine/leucine/valine dehydrogenase, C-terminal; IPR006097: Glutamate/phenylalanine/leucine/valine dehydrogenase, dimerisation domain; IPR016040: NAD(P)-binding domain;	Y	GO:0005488): binding; GO:0016491): oxidoreductase activity;	GO:0006520): cellular amino acid metabolic process; GO:0055114): oxidation-reduction process;	-	Y	K00261	GLUD1_2, gdhA; glutamate dehydrogenase (NAD(P)+) [EC:1.4.1.3]	4.2e-274	Y	-	-	-	-	-	-	-	-	-	Y	-	-	-	-	0	-	gi|671418638|emb|CDQ03229.1| Protein Bm7558, isoform a [Brugia malayi]	Y	Y	Y			-	-	Y	-	-	-	99.12	Y	-	0.113	Y	-	0.082989
	OVOC7098	-	WBGene00243907	Ovo-myo-3	IPR001609: Myosin head, motor domain; IPR002928: Myosin tail; IPR004009: Myosin, N-terminal, SH3-like; IPR009053: Prefoldin; IPR015650: Heavy chain of Myosin;	Y	GO:0003774): motor activity; GO:0005524): ATP binding;	-	GO:0016459): myosin complex;	Y	K10352	MYH; myosin heavy chain	0	Y	-	-	-	-	-	-	-	-	-	Y	-	-	-	-	0	-	gi|671408244|emb|CDP98644.1| Protein Bm5021, isoform c [Brugia malayi]	Y	Y	Y			-	-	Y	-	-	-	100	Y	-	0.0984	Y	-	0.236941
	OVOC3523	-	WBGene00240332	Ovo-ostd-1	IPR008814: Ribophorin II;	Y	GO:0004579): dolichyl-diphosphooligosaccharide-protein glycotransferase activity;	GO:0018279): protein N-linked glycosylation via asparagine;	GO:0005789): endoplasmic reticulum membrane; GO:0008250): oligosaccharyltransferase complex;	Y	K12667	SWP1, RPN2; oligosaccharyltransferase complex subunit delta (ribophorin II)	3.2e-285	Y	-	-	-	-	-	-	-	-	-	Y	-	-	-	Y	3	-	gi|393907303|gb|EFO20200.2| hypothetical protein LOAG_08289 [Loa loa]	Y	Y	Y			-	-	Y	-	-	-	99.54	Y	-	0.0849	Y	-	0.199252
	OVOC2640	-	WBGene00239449	-	IPR003082: Glutathione S-transferase, Pi class; IPR004045: Glutathione S-transferase, N-terminal; IPR004046: Glutathione S-transferase, C-terminal; IPR010987: Glutathione S-transferase, C-terminal-like; IPR012335: Thioredoxin fold; IPR012336: Thioredoxin-like fold; IPR017933: Glutathione S-transferase/chloride channel, C-terminal;	Y	GO:0004364): glutathione transferase activity; GO:0005515): protein binding;	GO:0008152): metabolic process;	-	Y	K00799	GST, gst; glutathione S-transferase [EC:2.5.1.18]	1.7e-87	Y	-	-	-	-	-	-	-	-	-	Y	-	-	-	-	0	-	gi|1170102|sp|P46427.1|GSTP_ONCVO RecName: Full=Glutathione S-transferase 2; AltName: Full=GST class-pi [Onchocerca volvulus]	Y	Y	Y			-	-	Y	-	-	-	100	Y	-	0.0282	Y	-	0.174353
	OVOC9143	-	WBGene00245952	-	IPR002159: CD36 antigen;	Y	-	GO:0007155): cell adhesion;	GO:0016020): membrane;	Y	K12384	SCARB2, LIMP2, CD36L2; lysosome membrane protein 2	8e-122	Y	-	-	-	-	-	-	-	-	-	Y	-	-	-	Y	2	-	gi|393911067|gb|EJD76150.1| hypothetical protein LOAG_16851 [Loa loa]	Y	Y	Y			Y	Y	Y	Y	-	-	100	Y	-	0.0238	Y	-	0.13927
	OVOC4656	-	WBGene00241465	Ovo-ccg-1	-	-	-	-	-	-	K07942	ARL1; ADP-ribosylation factor-like protein 1	5.8e-103	Y	-	-	-	-	-	-	-	-	-	Y	Y	-	Y	-	0	-	gi|170588643|ref|XP_001899083.1| hypothetical protein [Brugia malayi]	Y	Y	Y			Y	Y	Y	Y	-	-	99.18	Y	-	0.0135	Y	-	0.128776
	OVOC4162	-	WBGene00240971	-	IPR000608: Ubiquitin-conjugating enzyme, E2; IPR008417: B-cell receptor-associated 31-like; IPR016135: Ubiquitin-conjugating enzyme/RWD-like; IPR019345: Armet protein; IPR023313: Ubiquitin-conjugating enzyme, active site;	Y	GO:0016881): acid-amino acid ligase activity;	GO:0006886): intracellular protein transport;	GO:0005783): endoplasmic reticulum; GO:0016021): integral to membrane;	Y	K14009	BCAP31, BAP31; B-cell receptor-associated protein 31	1.1e-101	Y	-	-	-	-	-	-	-	-	-	Y	-	-	-	Y	6	-	gi|170586062|ref|XP_001897800.1| Ubiquitin conjugating enzyme protein 13 [Brugia malayi] gi|393912323|gb|EFO19776.2| hypothetical protein LOAG_08713 [Loa loa] gi|393912324|gb|EFO19778.2| hypothetical protein LOAG_08715 [Loa loa]	Y	Y	Y			Y	Y	Y	Y	-	-	91.07	Y	-	0.0836	Y	-	0.085084
	OVOC8582	-	WBGene00245391	Ovo-ucr-1	IPR007863: Peptidase M16, C-terminal; IPR011237: Peptidase M16, core; IPR011249: Metalloenzyme, LuxS/M16 peptidase-like, metal-binding; IPR011765: Peptidase M16, N-terminal;	Y	GO:0003824): catalytic activity; GO:0004222): metalloendopeptidase activity; GO:0008270): zinc ion binding; GO:0046872): metal ion binding;	GO:0006508): proteolysis;	-	Y	K13343	PEX14; peroxin-14	2.8e-206	Y	M16B	M	Y	4.5e-57	-	-	Y	-	-	Y	-	-	-	-	0	-	gi|393910694|gb|EFO18547.2| bc1 complex core subunit 1 [Loa loa]	Y	Y	Y			Y	Y	Y	Y	-	-	99.86	Y	-	0.0319	Y	-	0.099662
	OVOC10296	-	WBGene00247105	Ovo-casy-1	IPR002126: Cadherin; IPR008985: Concanavalin A-like lectin/glucanase; IPR013320: Concanavalin A-like lectin/glucanase, subgroup; IPR015919: Cadherin-like; IPR020894: Cadherin conserved site;	Y	GO:0005509): calcium ion binding;	GO:0007155): cell adhesion; GO:0007156): homophilic cell adhesion;	GO:0005886): plasma membrane; GO:0016020): membrane;	Y	K04405	ECSIT; evolutionarily conserved signaling intermediate in Toll pathway	0	Y	-	-	-	-	-	-	-	-	-	Y	-	-	-	Y	1	-	gi|671416736|emb|CDP91660.1| Protein Bm1689, isoform c [Brugia malayi]	Y	Y	Y			Y	Y	Y	Y	-	-	99.49	Y	-	0.0724	Y	-	0.130374
	OVOC11999	-	WBGene00248808	-	IPR021010: Cytosolic motility protein;	Y	-	-	-	-	K09518	DNAJB12; DnaJ homolog subfamily B member 12	1.6e-196	Y	-	-	-	-	-	-	-	-	-	Y	-	-	-	-	0	-	gi|170571548|ref|XP_001891769.1| P40 [Brugia malayi]	Y	Y	Y			-	-	Y	-	-	-	26.65	-	-	0.5219	-	-	0.240894
	OVOC3290	-	WBGene00240099	Ovo-hex-1	IPR001540: Glycoside hydrolase, family 20; IPR013781: Glycoside hydrolase, subgroup, catalytic core; IPR015882: Acetylhexosaminidase, subunit a/b; IPR015883: Glycoside hydrolase, family 20, catalytic core; IPR017853: Glycoside hydrolase, superfamily;	Y	GO:0003824): catalytic activity; GO:0004553): hydrolase activity, hydrolyzing O-glycosyl compounds; GO:0004563): beta-N-acetylhexosaminidase activity; GO:0043169): cation binding;	GO:0005975): carbohydrate metabolic process;	-	Y	K12373	HEXA_B; hexosaminidase [EC:3.2.1.52]	2.2e-215	Y	-	-	-	-	-	-	-	-	-	Y	Y	-	Y	-	0	-	gi|402593354|gb|EJW87281.1| glycosyl hydrolase family 20 protein [Wuchereria bancrofti]	Y	Y	Y			-	-	Y	-	-	-	96.35	Y	-	0.1223	Y	-	0.102422
	OVOC11161	-	WBGene00247970	Ovo-cct-3	IPR002194: Chaperonin TCP-1, conserved site; IPR002423: Chaperonin Cpn60/TCP-1; IPR012719: T-complex protein 1, gamma subunit; IPR017998: Chaperone, tailless complex polypeptide 1;	Y	GO:0005524): ATP binding; GO:0051082): unfolded protein binding;	GO:0006457): protein folding; GO:0044267): cellular protein metabolic process;	-	Y	K09495	CCT3, TRIC5; T-complex protein 1 subunit gamma	1.6e-265	Y	-	-	-	-	-	-	-	-	-	Y	-	-	-	-	0	-	gi|393905541|gb|EJD74006.1| T-complex protein 1 [Loa loa]	Y	Y	Y			-	-	Y	-	-	-	97.68	Y	-	0.0647	Y	-	0.063004
	OVOC6391	-	WBGene00243200	Ovo-cct-7	IPR002194: Chaperonin TCP-1, conserved site; IPR002423: Chaperonin Cpn60/TCP-1; IPR012720: T-complex protein 1, eta subunit; IPR017998: Chaperone, tailless complex polypeptide 1;	Y	GO:0005524): ATP binding; GO:0051082): unfolded protein binding;	GO:0006457): protein folding; GO:0044267): cellular protein metabolic process;	-	Y	K09499	CCT7; T-complex protein 1 subunit eta	1.8e-266	Y	-	-	-	-	-	-	-	-	-	Y	-	-	-	-	0	-	gi|170582271|ref|XP_001896054.1| T-complex protein 1, eta subunit [Brugia malayi]	Y	Y	Y			-	-	Y	-	-	-	95.88	Y	-	0.0688	Y	-	0.118273
	OVOC9013	-	WBGene00245822	Ovo-pyp-1	IPR008162: Inorganic pyrophosphatase;	Y	GO:0000287): magnesium ion binding; GO:0004427): inorganic diphosphatase activity;	GO:0006796): phosphate metabolic process;	GO:0005737): cytoplasm;	Y	K03349	APC2; anaphase-promoting complex subunit 2	1.2e-141	Y	-	-	-	-	-	-	-	-	-	Y	Y	-	Y	-	0	-	gi|393907555|gb|EFO25093.2| inorganic pyrophosphatase [Loa loa]	Y	Y	Y			Y	Y	Y	Y	-	-	99.8	Y	-	0.2256	Y	-	0.096178
	OVOC4148	-	WBGene00240957	-	IPR002602: Domain of unknown function DB; IPR003599: Immunoglobulin subtype; IPR003961: Fibronectin, type III; IPR007110: Immunoglobulin-like; IPR008957: Fibronectin type III domain; IPR013106: Immunoglobulin V-set; IPR013783: Immunoglobulin-like fold;	Y	GO:0005515): protein binding;	-	-	Y	K00981	E2.7.7.41, CDS1, CDS2, cdsA; phosphatidate cytidylyltransferase [EC:2.7.7.41]	0	Y	-	-	-	-	-	-	-	-	-	Y	-	-	-	Y	1	-	gi|671414386|emb|CDP92945.1| Protein Bm2376, isoform d [Brugia malayi]	Y	Y	Y			Y	Y	Y	Y	-	-	97.33	Y	-	0.0651	Y	-	0.107062
	OVOC9176	-	WBGene00245985	Ovo-pat-2	IPR000413: Integrin alpha chain; IPR013517: FG-GAP; IPR013519: Integrin alpha beta-propellor; IPR013649: Integrin alpha-2; IPR018184: Integrin alpha chain, C-terminal cytoplasmic region, conserved site;	Y	-	GO:0007155): cell adhesion;	GO:0008305): integrin complex;	Y	K06584	ITGA8; integrin alpha 8	0	Y	-	-	-	-	-	-	-	-	-	Y	-	-	-	Y	1	-	gi|393910928|gb|EJD76094.1| integrin alpha pat-2 [Loa loa]	Y	Y	Y			-	-	Y	-	-	-	94.15	Y	-	0.1897	Y	-	0.13228
	OVOC1814	-	WBGene00238623	Ovo-wrt-9	-	-	-	-	-	-	K02324	POLE1; DNA polymerase epsilon subunit 1 [EC:2.7.7.7]	4e-92	Y	-	-	-	-	-	-	-	-	-	Y	-	-	-	Y	2	-	gi|393906914|gb|EJD74447.1| hypothetical protein LOAG_18235 [Loa loa] gi|671418898|emb|CDQ06352.1| Protein Bm7883 [Brugia malayi]	Y	Y	Y			-	-	Y	-	Y	-	0	-	-	0.7191	-	-	0.698311
	OVOC5770	-	WBGene00242579	Ovo-noah-2	IPR001507: Zona pellucida sperm-binding protein; IPR003014: PAN-1 domain; IPR003609: Apple-like;	Y	-	-	-	-	K02266	COX6A; cytochrome c oxidase subunit 6a	0	Y	-	-	-	-	-	-	-	-	-	Y	-	-	-	Y	1	-	gi|312076164|ref|XP_003140738.1| PAN domain-containing protein [Loa loa]	Y	Y	Y			-	-	Y	-	-	-	13.89	-	-	0.6821	-	-	0.547715
	OVOC7911	-	WBGene00244720	Ovo-crt-1	IPR001580: Calreticulin/calnexin; IPR008985: Concanavalin A-like lectin/glucanase; IPR009033: Calreticulin/calnexin, P; IPR013320: Concanavalin A-like lectin/glucanase, subgroup; IPR018124: Calreticulin/calnexin, conserved site;	Y	GO:0005509): calcium ion binding; GO:0051082): unfolded protein binding;	GO:0006457): protein folding;	GO:0005783): endoplasmic reticulum;	Y	K08057	CALR; calreticulin	0	Y	-	-	-	-	-	-	-	-	-	Y	-	-	-	Y	1	RAL-1	gi|1172832|sp|P11012.2|CALR_ONCVO RecName: Full=Calreticulin; AltName: Full=41 kDa larval antigen; AltName: Full=Protein ral-1; AltName: Full=RAL1 antigen; Flags: Precursor [Onchocerca volvulus]	Y	Y	Y			-	-	Y	-	Y	-	95.37	Y	-	0.0067	Y	-	0.224217
	OVOC3125	-	WBGene00239934	Ovo-ftt-2	IPR000308: 14-3-3 protein; IPR023409: 14-3-3 protein, conserved site; IPR023410: 14-3-3 domain;	Y	GO:0019904): protein domain specific binding;	-	-	Y	K07199	PRKAB; 5'-AMP-activated protein kinase, regulatory beta subunit	5.4e-131	Y	-	-	-	-	-	-	-	-	-	Y	-	-	-	-	0	-	gi|671413155|emb|CDP94024.1| Protein Bm4259, isoform i [Brugia malayi]	Y	Y	Y			Y	Y	Y	Y	-	-	100	Y	-	0.0154	Y	-	0.101938
	OVOC3203	Y	WBGene00240012	Ovo-cas-1	IPR001837: Adenylate cyclase-associated CAP; IPR003124: Actin-binding WH2; IPR006599: CARP motif; IPR013912: Adenylate cyclase-associated CAP, C-terminal; IPR013992: Adenylate cyclase-associated CAP, N-terminal; IPR016098: Cyclase-associated protein CAP/septum formation inhibitor MinC, C-terminal; IPR017901: C-CAP/cofactor C-like domain; IPR018106: CAP, conserved site;	Y	GO:0003779): actin binding; GO:0005488): binding; GO:0005515): protein binding;	GO:0000902): cell morphogenesis; GO:0007010): cytoskeleton organization;	-	Y	K17261	CAP1_2, SRV2; adenylyl cyclase-associated protein	0	Y	-	-	-	-	-	-	-	-	-	Y	-	-	-	-	0	-	gi|170571845|ref|XP_001891888.1| CAP protein [Brugia malayi]	Y	Y	Y			Y	Y	Y	Y	Y	Y	94.9	Y	Y	0.2302	Y	Y	0.087926
	OVOC10608	-	WBGene00247417	Ovo-hsp-1	IPR001023: Heat shock protein Hsp70; IPR013126: Heat shock protein 70; IPR018181: Heat shock protein 70, conserved site;	Y	GO:0005524): ATP binding;	-	-	Y	K03283	HSPA1_8; heat shock 70kDa protein 1/8	0	Y	-	-	-	-	-	-	-	-	-	Y	-	-	-	-	0	-	gi|402592358|gb|EJW86287.1| heat shock protein 70 [Wuchereria bancrofti]	Y	Y	Y			Y	Y	Y	Y	-	-	99.52	Y	-	0.0029	Y	-	0.127749
	OVOC1523	-	WBGene00238332	-	IPR000194: ATPase, alpha/beta subunit, nucleotide-binding domain; IPR000793: ATPase, F1/V1/A1 complex, alpha/beta subunit, C-terminal; IPR004100: ATPase, F1/V1/A1 complex, alpha/beta subunit, N-terminal; IPR005294: ATPase, F1 complex, alpha subunit; IPR018118: ATPase, F1/A1 complex, alpha/beta subunit, N-terminal; IPR020003: ATPase, alpha/beta subunit, nucleotide-binding domain, active site; IPR0…	Y	GO:0005524): ATP binding; GO:0016820): hydrolase activity, acting on acid anhydrides, catalyzing transmembrane movement of substances; GO:0046933): hydrogen ion transporting ATP synthase activity, rotational mechanism; GO:0046961): proton-transporting ATPase activity, rotational mechanism;	GO:0015986): ATP synthesis coupled proton transport; GO:0015991): ATP hydrolysis coupled proton transport; GO:0015992): proton transport; GO:0046034): ATP metabolic process;	GO:0016469): proton-transporting two-sector ATPase complex; GO:0033178): proton-transporting two-sector ATPase complex, catalytic domain; GO:0045261): proton-transporting ATP synthase complex, catalytic core F(1);	Y	K02132	ATPeF1A, ATP5A1, ATP1; F-type H+-transporting ATPase subunit alpha	6.2e-273	Y	-	-	-	-	-	-	-	-	-	Y	-	-	-	-	0	-	gi|402595097|gb|EJW89023.1| ATP synthase F1 [Wuchereria bancrofti]	Y	Y	Y			-	-	Y	-	-	-	100	Y	-	0.0036	Y	-	0.125729
	OVOC8413	-	WBGene00245222	-	IPR001580: Calreticulin/calnexin; IPR008985: Concanavalin A-like lectin/glucanase; IPR009033: Calreticulin/calnexin, P; IPR013320: Concanavalin A-like lectin/glucanase, subgroup; IPR018124: Calreticulin/calnexin, conserved site;	Y	GO:0005509): calcium ion binding; GO:0051082): unfolded protein binding;	GO:0006457): protein folding;	GO:0005783): endoplasmic reticulum;	Y	K08054	CANX; calnexin	8.9e-297	Y	-	-	-	-	-	-	-	-	-	Y	-	-	-	Y	1	-	gi|312065685|ref|XP_003135910.1| calreticulin family protein [Loa loa]	Y	Y	Y			-	-	Y	-	-	-	100	Y	-	0.051	Y	-	0.095966
	OVOC2121	-	WBGene00238930	-	-	-	-	-	-	-	K02956	RP-S15, MRPS15, rpsO; small subunit ribosomal protein S15	0	Y	-	-	-	-	-	-	-	-	-	Y	-	-	-	-	0	-	gi|393908819|gb|EFO27728.2| hypothetical protein LOAG_00759 [Loa loa]	Y	Y	Y			-	-	Y	-	Y	-	98.34	Y	-	0.1936	Y	-	0.098042
	OVOC89	-	WBGene00236898	-	IPR006101: Glycoside hydrolase, family 2; IPR006102: Glycoside hydrolase, family 2, immunoglobulin-like beta-sandwich; IPR006103: Glycoside hydrolase, family 2, TIM barrel; IPR006104: Glycoside hydrolase, family 2, N-terminal domain; IPR008979: Galactose-binding domain-like; IPR013781: Glycoside hydrolase, subgroup, catalytic core; IPR013812: Glycoside hydrolase, family 2/20, immunoglobulin-like …	Y	GO:0003824): catalytic activity; GO:0004553): hydrolase activity, hydrolyzing O-glycosyl compounds; GO:0043169): cation binding;	GO:0005975): carbohydrate metabolic process;	-	Y	K01195	uidA, GUSB; beta-glucuronidase [EC:3.2.1.31]	5.5e-178	Y	-	-	-	-	-	-	-	-	-	Y	Y	-	Y	-	0	-	gi|393905447|gb|EJD73975.1| beta-glucuronidase [Loa loa]	Y	Y	Y			-	-	Y	-	-	-	100	Y	-	0.1293	Y	-	0.18906
	OVOC35	-	WBGene00236844	Ovo-usp-5	IPR001394: Peptidase C19, ubiquitin carboxyl-terminal hydrolase 2; IPR001607: Zinc finger, UBP-type; IPR009060: UBA-like; IPR013083: Zinc finger, RING/FYVE/PHD-type; IPR015940: Ubiquitin-associated/translation elongation factor EF1B, N-terminal, eukaryote; IPR018200: Peptidase C19, ubiquitin carboxyl-terminal hydrolase 2, conserved site;	Y	GO:0004221): ubiquitin thiolesterase activity; GO:0005515): protein binding; GO:0008270): zinc ion binding;	GO:0006511): ubiquitin-dependent protein catabolic process;	-	Y	K11836	USP5_13, UBP14; ubiquitin carboxyl-terminal hydrolase 5/13 [EC:3.4.19.12]	0	Y	C19	C	Y	1.5e-110	-	Y	-	-	-	Y	-	-	-	-	0	-	gi|170596540|ref|XP_001902802.1| Ubiquitin carboxyl-terminal hydrolase family protein [Brugia malayi]	Y	Y	Y			-	-	Y	-	-	-	99.27	Y	-	0.1242	Y	-	0.186975
	OVOC11707	-	WBGene00248516	Ovo-tag-10	IPR011659: WD40-like Beta Propeller; IPR015943: WD40/YVTN repeat-like-containing domain;	Y	GO:0005515): protein binding;	-	-	Y	K12399	AP3S; AP-3 complex subunit sigma	0	Y	-	-	-	-	-	-	-	-	-	Y	Y	-	Y	-	0	-	gi|170574759|ref|XP_001892951.1| WD40-like Beta Propeller Repeat family protein [Brugia malayi]	Y	Y	Y			-	-	Y	-	-	-	84.71	Y	-	0.4869	-	-	0.13944
	OVOC1190	-	WBGene00237999	Ovo-cle-1	IPR008160: Collagen triple helix repeat; IPR010515: Collagenase NC10/endostatin; IPR016186: C-type lectin-like; IPR016187: C-type lectin fold;	Y	GO:0005198): structural molecule activity; GO:0005488): binding;	GO:0007155): cell adhesion;	GO:0031012): extracellular matrix;	Y	K09442	SPDEF; SAM pointed domain-containing ETS transcription factor	3.3e-120	Y	-	-	-	-	-	-	-	-	-	Y	-	-	-	Y	1	-	gi|671418319|emb|CDQ06464.1| Protein Bm8092, isoform c [Brugia malayi] gi|671418320|emb|CDQ06465.1| Protein Bm8093 [Brugia malayi]	Y	Y	Y			-	-	Y	-	Y	-	93.56	Y	-	0.2696	-	-	0.172818
	OVOC542	-	WBGene00237351	Ovo-noah-1	IPR001507: Zona pellucida sperm-binding protein; IPR003014: PAN-1 domain; IPR003609: Apple-like;	Y	-	-	-	-	K14824	ERB1, BOP1; ribosome biogenesis protein ERB1	0	Y	-	-	-	-	-	-	-	-	-	Y	-	-	-	Y	2	-	gi|671409642|emb|CDP97286.1| Protein BM-NOAH-1, isoform a [Brugia malayi]	Y	Y	Y			-	-	Y	-	-	-	66.82	Y	-	0.322	-	-	0.331988
	OVOC9592	Y	WBGene00246401	-	IPR001534: Transthyretin-like;	Y	-	-	GO:0005615): extracellular space;	Y	K11093	SNRP70; U1 small nuclear ribonucleoprotein 70kDa	4.4e-114	Y	-	-	-	-	-	-	-	-	-	Y	Y	-	Y	-	0	-	gi|541047333|gb|ERG86079.1| transthyretin-like protein 5 [Ascaris suum]	Y	Y	Y			Y	Y	Y	Y	Y	Y	88.06	Y	Y	0.0687	Y	Y	0.17723
	OVOC5700	-	WBGene00242509	Ovo-hsp-25	IPR001436: Alpha crystallin/Heat shock protein; IPR002068: Heat shock protein Hsp20; IPR008978: HSP20-like chaperone;	Y	-	GO:0009408): response to heat;	-	Y	K17422	MRPL41; large subunit ribosomal protein L41, mitochondrial	3.5e-105	Y	-	-	-	-	-	-	-	-	-	Y	-	-	-	-	0	-	gi|1206025|gb|AAB08736.1| p27 [Dirofilaria immitis]	Y	Y	Y			Y	Y	Y	Y	-	-	100	Y	-	0.014	Y	-	0.103273
	OVOC13484	-	WBGene00255503	-	IPR001023: Heat shock protein Hsp70; IPR013126: Heat shock protein 70; IPR018181: Heat shock protein 70, conserved site;	Y	GO:0005524): ATP binding;	-	-	Y	K03283	HSPA1_8; heat shock 70kDa protein 1/8	0	Y	-	-	-	-	-	-	-	-	-	Y	-	-	-	-	0	-	gi|402592358|gb|EJW86287.1| heat shock protein 70 [Wuchereria bancrofti]	Y	Y	Y			Y	Y	Y	Y	-	-	100	Y	-	0.0051	Y	-	0.291185
	OVOC596	-	WBGene00237405	-	IPR021010: Cytosolic motility protein;	Y	-	-	-	-	K17494	CSRNP; cysteine/serine-rich nuclear protein	1.8e-179	Y	-	-	-	-	-	-	-	-	-	Y	-	-	-	-	0	-	gi|170587724|ref|XP_001898624.1| MFP2 [Brugia malayi]	Y	Y	Y			-	-	Y	-	-	-	28.51	-	-	0.6856	-	-	0.400921
	OVOC6877	-	WBGene00243686	-	IPR001023: Heat shock protein Hsp70; IPR012725: Chaperone DnaK; IPR013126: Heat shock protein 70; IPR018181: Heat shock protein 70, conserved site;	Y	GO:0005524): ATP binding; GO:0051082): unfolded protein binding;	GO:0006457): protein folding;	-	Y	K04043	dnaK; molecular chaperone DnaK	0	Y	-	-	-	-	-	-	-	-	-	Y	-	-	-	-	0	-	gi|393912470|gb|EJD76752.1| chaperone DnaK [Loa loa]	Y	Y	Y			-	-	Y	-	-	-	100	Y	-	0.0291	Y	-	0.073687
	OVOC247	-	WBGene00237056	Ovo-lam-3	IPR000034: Laminin B type IV; IPR001791: Laminin G domain; IPR002049: EGF-like, laminin; IPR006210: Epidermal growth factor-like; IPR008211: Laminin, N-terminal; IPR008985: Concanavalin A-like lectin/glucanase; IPR009254: Laminin I; IPR010307: Laminin II; IPR012680: Laminin G, subdomain 2; IPR013032: EGF-like region, conserved site; IPR013320: Concanavalin A-like lectin/glucanase, subgroup; IPR01…	Y	GO:0005102): receptor binding; GO:0005515): protein binding;	GO:0007155): cell adhesion; GO:0030155): regulation of cell adhesion; GO:0030334): regulation of cell migration; GO:0045995): regulation of embryonic development;	GO:0005604): basement membrane; GO:0005606): laminin-1 complex; GO:0031012): extracellular matrix;	Y	K05637	LAMA1_2; laminin, alpha 1/2	0	Y	-	-	-	-	-	-	-	-	-	Y	-	-	-	-	0	-	gi|671419105|emb|CDQ04165.1| Protein BM-LAM-3, isoform c [Brugia malayi]	Y	Y	Y			-	-	Y	-	-	-	90.94	Y	-	0.301	-	-	0.128129
	OVOC312	-	WBGene00237121	Ovo-lrp-1	IPR000033: LDLR class B repeat; IPR000152: EGF-type aspartate/asparagine hydroxylation site; IPR001881: EGF-like calcium-binding; IPR002172: Low-density lipoprotein (LDL) receptor class A repeat; IPR006210: Epidermal growth factor-like; IPR009030: Growth factor, receptor; IPR011042: Six-bladed beta-propeller, TolB-like; IPR013032: EGF-like region, conserved site; IPR018097: EGF-like calcium-bindi…	Y	GO:0005509): calcium ion binding; GO:0005515): protein binding;	-	-	Y	K06233	LRP2; low density lipoprotein-related protein 2	0	Y	S01A	S	Y	1.8e-06	-	-	-	Y	-	Y	-	-	-	Y	1	-	gi|671418511|emb|CDP90937.1| Protein BM-LRP-1, isoform a [Brugia malayi]	Y	Y	Y			-	-	Y	-	-	-	99.47	Y	-	0.0935	Y	-	0.104959
	OVOC5386	-	WBGene00242195	Ovo-calu-1	IPR002048: Calcium-binding EF-hand; IPR011992: EF-hand-like domain; IPR018247: EF-Hand 1, calcium-binding site; IPR018249: EF-HAND 2;	Y	GO:0005509): calcium ion binding;	-	-	Y	K17700	RAP1GAP, RAPGAP; RAP1 GTPase activating protein 1	3.8e-155	Y	-	-	-	-	-	-	-	-	-	Y	Y	-	Y	-	0	-	gi|393910303|gb|EJD75812.1| hypothetical protein LOAG_17118 [Loa loa]	Y	Y	Y			-	-	Y	-	-	-	100	Y	-	0.0417	Y	-	0.096464
	OVOC9820	-	WBGene00246629	Ovo-sdhb-1	IPR001041: Ferredoxin; IPR004489: Succinate dehydrogenase/fumarate reductase iron-sulphur protein; IPR006058: 2Fe-2S ferredoxin, iron-sulphur binding site; IPR009051: Alpha-helical ferredoxin; IPR012285: Fumarate reductase, C-terminal; IPR012675: Beta-grasp fold, ferredoxin-type; IPR017896: 4Fe-4S ferredoxin, iron-sulpur binding domain; IPR017900: 4Fe-4S ferredoxin, iron-sulphur binding, conserve…	Y	GO:0009055): electron carrier activity; GO:0016491): oxidoreductase activity; GO:0051536): iron-sulfur cluster binding; GO:0051537): 2 iron, 2 sulfur cluster binding;	GO:0006099): tricarboxylic acid cycle; GO:0055114): oxidation-reduction process;	-	Y	K00235	SDHB, SDH2; succinate dehydrogenase (ubiquinone) iron-sulfur subunit [EC:1.3.5.1]	3.1e-136	Y	-	-	-	-	-	-	-	-	-	Y	-	-	-	-	0	-	gi|170579815|ref|XP_001894995.1| succinate dehydrogenase [ubiquinone] iron-sulfur protein, mitochondrial [Brugia malayi]	Y	Y	Y			-	-	Y	-	-	-	89.54	Y	-	0.0631	Y	-	0.133881
	OVOC6349	-	WBGene00243158	Ovo-sma-1	IPR001452: Src homology-3 domain; IPR001589: Actinin-type, actin-binding, conserved site; IPR001605: Spectrin/pleckstrin-like; IPR001715: Calponin homology domain; IPR001849: Pleckstrin homology domain; IPR002017: Spectrin repeat; IPR011993: Pleckstrin homology-type; IPR018159: Spectrin/alpha-actinin;	Y	GO:0003779): actin binding; GO:0005515): protein binding;	-	-	Y	K06115	SPTB; spectrin beta	0	Y	-	-	-	-	-	-	-	-	-	Y	-	-	-	-	0	-	gi|170582107|ref|XP_001895981.1| probable spectrin beta chain [Brugia malayi]	Y	Y	Y			-	-	Y	-	-	-	98.64	Y	-	0.2262	Y	-	0.164302
	OVOC9883	-	WBGene00246692	-	IPR001273: Aromatic amino acid hydroxylase; IPR018301: Aromatic amino acid hydroxylase, iron/copper binding site; IPR019774: Aromatic amino acid hydroxylase, C-terminal;	Y	GO:0004497): monooxygenase activity; GO:0005506): iron ion binding; GO:0016714): oxidoreductase activity, acting on paired donors, with incorporation or reduction of molecular oxygen, reduced pteridine as one donor, and incorporation of one atom of oxygen;	GO:0009072): aromatic amino acid family metabolic process; GO:0055114): oxidation-reduction process;	-	Y	K00501	TH; tyrosine 3-monooxygenase [EC:1.14.16.2]	3.6e-222	Y	-	-	-	-	-	-	-	-	-	Y	-	-	-	-	0	-	gi|170592154|ref|XP_001900834.1| Biopterin-dependent aromatic amino acid hydroxylase family protein [Brugia malayi]	Y	Y	Y			-	-	Y	-	-	-	86.76	Y	-	0.3351	-	-	0.205392
	OVOC9033	-	WBGene00245842	-	IPR000535: Major sperm protein; IPR008962: PapD-like;	Y	GO:0005198): structural molecule activity;	-	-	Y	K08360	CYB561; cytochrome b-561	2e-102	Y	-	-	-	-	-	-	-	-	-	Y	Y	-	Y	-	0	Ov-MSP2	gi|170577907|ref|XP_001894185.1| Major Sperm Protein (MSP) cytoskeletal MSP [Brugia malayi]	Y	Y	Y			-	-	Y	-	Y	-	0	-	-	0.7191	-	-	0.563362
	OVOC10572	-	WBGene00247381	-	IPR001395: Aldo/keto reductase; IPR018170: Aldo/keto reductase, conserved site; IPR020471: Aldo/keto reductase subgroup; IPR023210: NADP-dependent oxidoreductase domain;	Y	GO:0016491): oxidoreductase activity;	GO:0055114): oxidation-reduction process;	-	Y	K00011	E1.1.1.21, AKR1; aldehyde reductase [EC:1.1.1.21]	1.1e-149	Y	-	-	-	-	-	-	-	-	-	Y	-	-	-	-	0	-	gi|312093948|ref|XP_003147858.1| oxidoreductase [Loa loa]	Y	Y	Y			-	-	Y	-	-	-	99.79	Y	-	0.1617	Y	-	0.082612
	OVOC10103	Y	WBGene00246912	Ovo-nep-11	IPR000718: Peptidase M13, neprilysin; IPR008753: Peptidase M13; IPR018497: Peptidase M13, neprilysin, C-terminal;	Y	GO:0004222): metalloendopeptidase activity; GO:0008237): metallopeptidase activity;	GO:0006508): proteolysis;	-	Y	K01415	ECE; endothelin-converting enzyme [EC:3.4.24.71]	5.4e-235	Y	M13	M	Y	9.3e-259	-	-	Y	-	-	Y	-	-	-	Y	1	-	gi|597896673|gb|EYC44744.1| hypothetical protein Y032_0451g1686 [Ancylostoma ceylanicum]	Y	Y	Y			Y	Y	Y	Y	Y	Y	93.61	Y	Y	0.1554	Y	Y	0.088863
	OVOC1838	-	WBGene00238647	-	IPR002921: Lipase, class 3;	Y	GO:0004806): triglyceride lipase activity;	GO:0006629): lipid metabolic process;	-	Y	K10085	EDEM2; ER degradation enhancer, mannosidase alpha-like 2	2.5e-170	Y	-	-	-	-	-	-	-	-	-	Y	Y	-	Y	-	0	-	gi|312068488|ref|XP_003137237.1| lipase [Loa loa]	Y	Y	Y			Y	Y	Y	Y	Y	Y	22.96	-	-	0.6994	-	-	0.444605
	OVOC8868	-	WBGene00245677	Ovo-mdh-2	IPR001236: Lactate/malate dehydrogenase, N-terminal; IPR001252: Malate dehydrogenase, active site; IPR010097: Malate dehydrogenase, type 1; IPR015955: Lactate dehydrogenase/glycoside hydrolase, family 4, C-terminal; IPR016040: NAD(P)-binding domain; IPR022383: Lactate/malate dehydrogenase, C-terminal;	Y	GO:0003824): catalytic activity; GO:0005488): binding; GO:0016491): oxidoreductase activity; GO:0016615): malate dehydrogenase activity; GO:0030060): L-malate dehydrogenase activity;	GO:0005975): carbohydrate metabolic process; GO:0006108): malate metabolic process; GO:0055114): oxidation-reduction process;	-	Y	K00026	MDH2; malate dehydrogenase [EC:1.1.1.37]	3.7e-156	Y	-	-	-	-	-	-	-	-	-	Y	-	-	-	-	0	-	gi|402595057|gb|EJW88983.1| malate dehydrogenase [Wuchereria bancrofti]	Y	Y	Y			Y	Y	Y	Y	-	-	100	Y	-	0.041	Y	-	0.061343
	OVOC11554	-	WBGene00248363	-	IPR002818: ThiJ/PfpI; IPR006287: DJ-1;	Y	-	-	-	-	K05687	PARK7; protein DJ-1	3e-83	Y	C56	C	Y	1.4e-28	-	Y	-	-	-	Y	-	-	-	-	0	-	gi|312079199|ref|XP_003142071.1| DJ-1 family protein [Loa loa]	Y	Y	Y			Y	Y	Y	Y	-	-	100	Y	-	0.1094	Y	-	0.11161
	OVOC8754	-	WBGene00245563	-	IPR008632: Nematode fatty acid retinoid binding;	Y	GO:0008289): lipid binding;	-	-	Y	K14209	SLC36A, PAT; solute carrier family 36 (proton-coupled amino acid transporter)	7.8e-76	Y	-	-	-	-	-	-	-	-	-	Y	-	-	-	Y	1	Ov20,Ov-FAR-1,OvMBP/11; MOv2	gi|68052030|sp|Q25619.1|FAR1_ONCVO RecName: Full=Fatty-acid and retinol-binding protein 1; AltName: Full=Antigen maltose-binding protein; AltName: Full=Ov-FAR-1; AltName: Full=Ov20; AltName: Full=OvMBP/11; AltName: Full=OvS1; AltName: Full=S1 protein; Flags: Precursor [Onchocerca volvulus]	Y	Y	Y			Y	Y	Y	Y	-	-	99.55	Y	-	0.032	Y	-	0.1714
	OVOC272	-	WBGene00237081	Ovo-aco-2	IPR000573: Aconitase A/isopropylmalate dehydratase small subunit, swivel; IPR001030: Aconitase/3-isopropylmalate dehydratase large subunit, alpha/beta/alpha; IPR006248: Aconitase, mitochondrial-like; IPR015928: Aconitase/3-isopropylmalate dehydratase, swivel; IPR015931: Aconitase/3-isopropylmalate dehydratase large subunit, alpha/beta/alpha, subdomain 1/3; IPR015932: Aconitase/3-isopropylmalate d…	Y	GO:0003994): aconitate hydratase activity; GO:0051539): 4 iron, 4 sulfur cluster binding;	GO:0006099): tricarboxylic acid cycle; GO:0008152): metabolic process;	-	Y	K01681	ACO, acnA; aconitate hydratase [EC:4.2.1.3]	0	Y	-	-	-	-	-	-	-	-	-	Y	-	-	-	-	0	-	gi|671415808|emb|CDQ04803.1| Protein Bm4388 [Brugia malayi]	Y	Y	Y			-	-	Y	-	-	-	96.1	Y	-	0.1566	Y	-	0.103873
	OVOC10476	-	WBGene00247285	-	IPR001563: Peptidase S10, serine carboxypeptidase; IPR018202: Peptidase S10, serine carboxypeptidase, active site;	Y	GO:0004185): serine-type carboxypeptidase activity;	GO:0006508): proteolysis;	-	Y	K13289	CTSA; cathepsin A (carboxypeptidase C) [EC:3.4.16.5]	4.6e-197	Y	S10	S	Y	1.5e-180	-	-	-	Y	-	Y	Y	-	Y	-	0	-	gi|312073793|ref|XP_003139679.1| hypothetical protein LOAG_04094 [Loa loa]	Y	Y	Y			-	-	Y	-	-	-	100	Y	-	0.0347	Y	-	0.152676
	OVOC4296	-	WBGene00241105	-	IPR000633: Vinculin, conserved site; IPR006077: Vinculin/alpha-catenin; IPR017997: Vinculin;	Y	GO:0005198): structural molecule activity;	GO:0007155): cell adhesion;	GO:0015629): actin cytoskeleton;	Y	K05700	VCL; vinculin	0	Y	-	-	-	-	-	-	-	-	-	Y	-	-	-	-	0	-	gi|170588557|ref|XP_001899040.1| vinculin [Brugia malayi]	Y	Y	Y			-	-	Y	-	-	-	100	Y	-	0.134	Y	-	0.184692
	OVOC6344	-	WBGene00243153	Ovo-sti-1	IPR001440: Tetratricopeptide TPR-1; IPR006636: Heat shock chaperonin-binding; IPR011990: Tetratricopeptide-like helical; IPR013026: Tetratricopeptide repeat-containing; IPR019734: Tetratricopeptide repeat;	Y	GO:0005488): binding; GO:0005515): protein binding;	-	-	Y	K09553	STIP1; stress-induced-phosphoprotein 1	5.7e-160	Y	-	-	-	-	-	-	-	-	-	Y	-	-	-	-	0	-	gi|671405011|emb|CDQ01660.1| Protein BM-STI-1, isoform b [Brugia malayi]	Y	Y	Y			-	-	Y	-	-	-	100	Y	-	0.052	Y	-	0.08599
	OVOC10057	-	WBGene00246866	-	IPR000082: SEA; IPR000742: Epidermal growth factor-like, type 3; IPR000945: Dopamine-beta-monooxygenase; IPR002919: Protease inhibitor I8, cysteine-rich trypsin inhibitor-like; IPR005018: DOMON domain; IPR006210: Epidermal growth factor-like; IPR008960: Carbohydrate-binding domain family 9-like; IPR013032: EGF-like region, conserved site;	Y	GO:0003824): catalytic activity; GO:0004500): dopamine beta-monooxygenase activity; GO:0005515): protein binding; GO:0030246): carbohydrate binding;	GO:0006584): catecholamine metabolic process; GO:0016052): carbohydrate catabolic process; GO:0055114): oxidation-reduction process;	-	Y	K11862	ZRANB1, TRABID; ubiquitin thioesterase ZRANB1 [EC:3.4.19.12]	0	Y	I08	-	-	4.7e-08	-	-	-	-	-	Y	-	-	-	Y	1	-	gi|312095955|ref|XP_003148521.1| hypothetical protein LOAG_12963 [Loa loa] gi|312096503|ref|XP_003148690.1| hypothetical protein LOAG_13130 [Loa loa] gi|393905371|gb|EJD73952.1| hypothetical protein LOAG_18663 [Loa loa]	Y	Y	Y			-	-	Y	-	-	-	20.39	-	-	0.6762	-	-	0.640019
	OVOC9325	Y	WBGene00246134	-	IPR001534: Transthyretin-like;	Y	-	-	GO:0005615): extracellular space;	Y	K12460	KIDINS220, ARMS; ankyrin repeat-rich membrane spanning protein	5.7e-50	Y	-	-	-	-	-	-	-	-	-	Y	Y	-	Y	-	0	-	gi|671415070|emb|CDP92532.1| Protein Bm5638 [Brugia malayi]	Y	Y	Y			Y	Y	Y	Y	Y	Y	91.44	Y	Y	0.0053	Y	Y	0.196541
	OVOC10382	-	WBGene00247191	Ovo-ostb-1	IPR005013: Oligosaccharyl transferase complex, subunit Wbp1;	Y	GO:0004579): dolichyl-diphosphooligosaccharide-protein glycotransferase activity;	GO:0018279): protein N-linked glycosylation via asparagine;	GO:0005789): endoplasmic reticulum membrane;	Y	K12670	WBP1; oligosaccharyltransferase complex subunit beta	4.4e-208	Y	-	-	-	-	-	-	-	-	-	Y	-	-	-	Y	1	-	gi|312076463|ref|XP_003140872.1| dolichyl-di-phosphooligosaccharide-protein glycotransferase [Loa loa]	Y	Y	Y			Y	Y	Y	Y	-	-	94.58	Y	-	0.197	Y	-	0.138648
	OVOC1192	-	WBGene00238001	Ovo-lev-11	IPR000533: Tropomyosin;	Y	-	-	-	-	K04532	APPBP1; amyloid beta precursor protein binding protein 1	4.1e-76	Y	-	-	-	-	-	-	-	-	-	Y	-	-	-	-	0	-	gi|170571921|ref|XP_001891919.1| Tropomyosin family protein [Brugia malayi]	Y	Y	Y			Y	Y	Y	Y	-	-	94.19	Y	-	0.0171	Y	-	0.093762
	OVOC9849	-	WBGene00246658	-	IPR000866: Alkyl hydroperoxide reductase subunit C/ Thiol specific antioxidant; IPR012335: Thioredoxin fold; IPR012336: Thioredoxin-like fold; IPR017936: Thioredoxin-like;	Y	GO:0016209): antioxidant activity; GO:0016491): oxidoreductase activity;	GO:0045454): cell redox homeostasis;	-	Y	K17609	NXN; nucleoredoxin [EC:1.8.1.8]	3.3e-61	Y	-	-	-	-	-	-	-	-	-	Y	-	-	-	-	0	-	gi|23598162|gb|AAN34967.1| thioredoxin 2 [Onchocerca volvulus]	Y	Y	Y			Y	Y	Y	Y	-	-	100	Y	-	0.0203	Y	-	0.180181
	OVOC9533	-	WBGene00246342	Ovo-vha-12	IPR000194: ATPase, alpha/beta subunit, nucleotide-binding domain; IPR000793: ATPase, F1/V1/A1 complex, alpha/beta subunit, C-terminal; IPR004100: ATPase, F1/V1/A1 complex, alpha/beta subunit, N-terminal; IPR005723: ATPase, V1 complex, subunit B; IPR020003: ATPase, alpha/beta subunit, nucleotide-binding domain, active site; IPR022879: V-type ATP synthase regulatory subunit B/beta;	Y	GO:0005524): ATP binding; GO:0016820): hydrolase activity, acting on acid anhydrides, catalyzing transmembrane movement of substances; GO:0046933): hydrogen ion transporting ATP synthase activity, rotational mechanism; GO:0046961): proton-transporting ATPase activity, rotational mechanism;	GO:0015991): ATP hydrolysis coupled proton transport; GO:0015992): proton transport; GO:0046034): ATP metabolic process;	GO:0016469): proton-transporting two-sector ATPase complex; GO:0033178): proton-transporting two-sector ATPase complex, catalytic domain; GO:0033180): proton-transporting V-type ATPase, V1 domain;	Y	K02147	ATPeV1B, ATP6B; V-type H+-transporting ATPase subunit B	7.5e-261	Y	-	-	-	-	-	-	-	-	-	Y	-	-	-	-	0	-	gi|671407316|emb|CDP99293.1| Protein BM-VHA-12, isoform b [Brugia malayi]	Y	Y	Y			-	-	Y	-	-	-	99.68	Y	-	0.0811	Y	-	0.086939
	OVOC7826	-	WBGene00244635	Ovo-chc-1	IPR000547: Clathrin, heavy chain/VPS, 7-fold repeat; IPR001473: Clathrin, heavy chain, propeller, N-terminal; IPR011990: Tetratricopeptide-like helical; IPR012331: Clathrin, heavy chain, linker; IPR015348: Clathrin, heavy chain, linker, core motif; IPR016024: Armadillo-type fold; IPR016025: Clathrin, heavy chain, linker/propeller domain; IPR022365: Clathrin, heavy chain, propeller repeat;	Y	GO:0005198): structural molecule activity; GO:0005488): binding;	GO:0006886): intracellular protein transport; GO:0016192): vesicle-mediated transport;	GO:0030130): clathrin coat of trans-Golgi network vesicle; GO:0030132): clathrin coat of coated pit;	Y	K04646	CLTC; clathrin heavy chain	0	Y	-	-	-	-	-	-	-	-	-	Y	-	-	-	Y	1	-	gi|312065062|ref|XP_003135607.1| clathrin [Loa loa]	Y	Y	Y			-	-	Y	-	-	-	96.46	Y	-	0.1415	Y	-	0.078281
	OVOC2208	-	WBGene00239017	Ovo-gpx-6	IPR000889: Glutathione peroxidase; IPR012335: Thioredoxin fold; IPR012336: Thioredoxin-like fold;	Y	GO:0004602): glutathione peroxidase activity;	GO:0006979): response to oxidative stress; GO:0055114): oxidation-reduction process;	-	Y	K00432	E1.11.1.9; glutathione peroxidase [EC:1.11.1.9]	2.3e-69	Y	-	-	-	-	-	-	-	-	-	Y	Y	-	Y	-	0	-	gi|393907045|gb|EFO22990.2| hypothetical protein LOAG_05492 [Loa loa]	Y	Y	Y			-	-	Y	-	-	-	100	Y	-	0.262	-	-	0.191093
	OVOC6731	-	WBGene00243540	-	IPR006113: 6-phosphogluconate dehydrogenase, decarboxylating; IPR006114: 6-phosphogluconate dehydrogenase, C-terminal; IPR006115: 6-phosphogluconate dehydrogenase, NADP-binding; IPR006184: 6-phosphogluconate-binding site; IPR008927: 6-phosphogluconate dehydrogenase, C-terminal-like; IPR012284: Fibritin/6-phosphogluconate dehydrogenase, C-terminal extension; IPR013328: Dehydrogenase, multihelical;…	Y	GO:0004616): phosphogluconate dehydrogenase (decarboxylating) activity; GO:0005488): binding; GO:0016491): oxidoreductase activity; GO:0050661): NADP binding; GO:0050662): coenzyme binding;	GO:0006098): pentose-phosphate shunt; GO:0055114): oxidation-reduction process;	-	Y	K00033	PGD, gnd; 6-phosphogluconate dehydrogenase [EC:1.1.1.44]	1e-240	Y	-	-	-	-	-	-	-	-	-	Y	-	-	-	-	0	-	gi|393912522|gb|EFO20416.2| 6-phosphogluconate dehydrogenase [Loa loa]	Y	Y	Y			-	-	Y	-	-	-	100	Y	-	0.0175	Y	-	0.150275
	OVOC7159	-	WBGene00243968	Ovo-uba-1	IPR000011: Ubiquitin/SUMO-activating enzyme E1; IPR000127: Ubiquitin-activating enzyme repeat; IPR000594: UBA/THIF-type NAD/FAD binding fold; IPR009036: Molybdenum cofactor biosynthesis, MoeB; IPR016040: NAD(P)-binding domain; IPR018074: Ubiquitin-activating enzyme, E1, active site; IPR018075: Ubiquitin-activating enzyme, E1; IPR018965: Ubiquitin-activating enzyme e1, C-terminal; IPR019572: Ubiqu…	Y	GO:0003824): catalytic activity; GO:0005488): binding; GO:0005524): ATP binding; GO:0008641): small protein activating enzyme activity;	GO:0006464): protein modification process;	-	Y	K03178	UBE1, UBA1; ubiquitin-activating enzyme E1 [EC:6.3.2.19]	0	Y	-	-	-	-	-	-	-	-	-	Y	-	-	-	Y	1	-	gi|671408154|emb|CDP98554.1| Protein BM-UBA-1, isoform e [Brugia malayi]	Y	Y	Y			-	-	Y	-	-	-	100	Y	-	0.1038	Y	-	0.139836
	OVOC12059	-	WBGene00248868	-	IPR001395: Aldo/keto reductase; IPR018170: Aldo/keto reductase, conserved site; IPR020471: Aldo/keto reductase subgroup; IPR023210: NADP-dependent oxidoreductase domain;	Y	GO:0016491): oxidoreductase activity;	GO:0055114): oxidation-reduction process;	-	Y	K06672	SCC2, NIPBL; cohesin loading factor subunit SCC2	1.6e-150	Y	-	-	-	-	-	-	-	-	-	Y	-	-	-	-	0	-	gi|312081884|ref|XP_003143214.1| oxidoreductase [Loa loa]	Y	Y	Y			-	-	Y	-	-	-	100	Y	-	0.0132	Y	-	0.238557
	OVOC720	-	WBGene00237529	Ovo-spg-7	IPR000642: Peptidase M41; IPR003593: ATPase, AAA+ type, core; IPR003959: ATPase, AAA-type, core; IPR003960: ATPase, AAA-type, conserved site; IPR005936: Peptidase M41, FtsH; IPR011546: Peptidase M41, FtsH extracellular;	Y	GO:0000166): nucleotide binding; GO:0004222): metalloendopeptidase activity; GO:0005524): ATP binding; GO:0008270): zinc ion binding; GO:0017111): nucleoside-triphosphatase activity;	GO:0006508): proteolysis; GO:0030163): protein catabolic process;	GO:0016020): membrane; GO:0016021): integral to membrane;	Y	K08956	AFG3; AFG3 family protein [EC:3.4.24.-]	0	Y	M41	M	Y	4.5e-110	-	-	Y	-	-	Y	-	-	-	Y	2	-	gi|671404590|emb|CDQ02695.1| Protein BM-SPG-7, isoform f [Brugia malayi]	Y	Y	Y			-	-	Y	-	-	-	96.3	Y	-	0.1981	Y	-	0.113232
	OVOC8985	Y	WBGene00245794	Ovo-cyn-16	IPR000652: Triosephosphate isomerase; IPR002130: Peptidyl-prolyl cis-trans isomerase, cyclophilin-type; IPR013785: Aldolase-type TIM barrel; IPR015891: Cyclophilin-like; IPR020861: Triosephosphate isomerase, active site; IPR020892: Peptidyl-prolyl cis-trans isomerase, cyclophilin-type, conserved site;	Y	GO:0003755): peptidyl-prolyl cis-trans isomerase activity; GO:0003824): catalytic activity; GO:0004807): triose-phosphate isomerase activity;	GO:0006457): protein folding; GO:0008152): metabolic process;	-	Y	K13789	GGPS; geranylgeranyl diphosphate synthase, type II [EC:2.5.1.1 2.5.1.10 2.5.1.29]	3e-152	Y	-	-	-	-	-	-	-	-	-	Y	-	-	-	-	0	-	gi|541044291|gb|ERG83220.1| triosephosphate isomerase [Ascaris suum]	Y	Y	Y			Y	Y	Y	Y	Y	Y	96.49	Y	Y	0.0216	Y	Y	0.087977
	OVOC7872	-	WBGene00244681	-	IPR003199: Choloylglycine hydrolase;	Y	GO:0016787): hydrolase activity;	-	-	Y	K09448	TEAD; transcriptional enhancer factor	1.3e-97	Y	C89	C	Y	2.4e-45	-	Y	-	-	-	Y	Y	-	Y	-	0	-	gi|393911500|gb|EFO19901.2| hypothetical protein LOAG_08591 [Loa loa]	Y	Y	Y			Y	Y	Y	Y	-	-	97.33	Y	-	0.1108	Y	-	0.272472
	OVOC3346	-	WBGene00240155	-	IPR007327: Tumour protein D52;	Y	-	-	-	-	K11450	AOF2, LSD1; lysine-specific histone demethylase 1 [EC:1.-.-.-]	2.6e-96	Y	-	-	-	-	-	-	-	-	-	Y	-	Y	Y	-	0	-	gi|312082420|ref|XP_003143437.1| tumor protein D52 family protein [Loa loa]	Y	Y	Y			Y	Y	Y	Y	-	-	100	Y	-	0.0126	Y	-	0.105677
	OVOC3048	-	WBGene00239857	Ovo-aman-1	IPR000602: Glycoside hydrolase, family 38, core; IPR011013: Glycoside hydrolase-type carbohydrate-binding; IPR011330: Glycoside hydrolase/deacetylase, beta/alpha-barrel; IPR011682: Glycosyl hydrolases 38, C-terminal; IPR015341: Glycoside hydrolase, family 38, central domain;	Y	GO:0003824): catalytic activity; GO:0004553): hydrolase activity, hydrolyzing O-glycosyl compounds; GO:0004559): alpha-mannosidase activity; GO:0008270): zinc ion binding; GO:0015923): mannosidase activity; GO:0030246): carbohydrate binding;	GO:0005975): carbohydrate metabolic process; GO:0006013): mannose metabolic process;	-	Y	K12311	MAN2B1, LAMAN; lysosomal alpha-mannosidase [EC:3.2.1.24]	0	Y	-	-	-	-	-	-	-	-	-	Y	Y	-	Y	-	0	-	gi|671412858|emb|CDP94259.1| Protein BM-AMAN-1, isoform d [Brugia malayi]	Y	Y	Y			-	-	Y	-	-	-	98.12	Y	-	0.257	-	-	0.107129
	OVOC6405	-	WBGene00243214	Ovo-umps-1	IPR000836: Phosphoribosyltransferase; IPR001754: Orotidine 5'-phosphate decarboxylase domain; IPR004467: Orotate phosphoribosyl transferase, clade 1; IPR011060: Ribulose-phosphate binding barrel; IPR013785: Aldolase-type TIM barrel; IPR014732: Orotidine 5'-phosphate decarboxylase; IPR023031: Orotate phosphoribosyltransferase;	Y	GO:0003824): catalytic activity; GO:0004588): orotate phosphoribosyltransferase activity; GO:0004590): orotidine-5'-phosphate decarboxylase activity;	GO:0006207): 'de novo' pyrimidine base biosynthetic process; GO:0006221): pyrimidine nucleotide biosynthetic process; GO:0008152): metabolic process; GO:0009116): nucleoside metabolic process; GO:0044205): 'de novo' UMP biosynthetic process;	-	Y	K13421	UMPS; uridine monophosphate synthetase [EC:2.4.2.10 4.1.1.23]	2.1e-208	Y	-	-	-	-	-	-	-	-	-	Y	-	-	-	-	0	-	gi|671406459|emb|CDP99548.1| Protein Bm5636, isoform a [Brugia malayi]	Y	Y	Y			-	-	Y	-	-	-	100	Y	-	0.111	Y	-	0.063066
	OVOC7677	-	WBGene00244486	Ovo-cct-5	IPR002194: Chaperonin TCP-1, conserved site; IPR002423: Chaperonin Cpn60/TCP-1; IPR012718: T-complex protein 1, epsilon subunit; IPR017998: Chaperone, tailless complex polypeptide 1;	Y	GO:0005524): ATP binding; GO:0051082): unfolded protein binding;	GO:0006457): protein folding; GO:0044267): cellular protein metabolic process;	-	Y	K09497	CCT5; T-complex protein 1 subunit epsilon	2.5e-253	Y	-	-	-	-	-	-	-	-	-	Y	-	-	-	-	0	-	gi|393908992|gb|EFO21767.2| T-complex protein 1 subunit epsilon [Loa loa]	Y	Y	Y			-	-	Y	-	-	-	97.92	Y	-	0.0304	Y	-	0.090172
	OVOC1303	-	WBGene00238112	Ovo-mdt-28	IPR021640: Mediator complex subunit Med28;	Y	-	-	-	-	K16676	LPP; lipoma-prefererred partner	3e-147	Y	-	-	-	-	-	-	-	-	-	Y	-	-	-	Y	2	-	gi|671405174|emb|CDQ01823.1| Protein BM-MDT-28, isoform b [Brugia malayi]	Y	Y	Y			-	-	Y	-	-	-	100	Y	-	0.0698	Y	-	0.077918
	OVOC8665	-	WBGene00245474	-	IPR004045: Glutathione S-transferase, N-terminal; IPR004046: Glutathione S-transferase, C-terminal; IPR005442: Glutathione S-transferase, omega-class; IPR010987: Glutathione S-transferase, C-terminal-like; IPR012335: Thioredoxin fold; IPR012336: Thioredoxin-like fold; IPR017933: Glutathione S-transferase/chloride channel, C-terminal;	Y	GO:0004364): glutathione transferase activity; GO:0005515): protein binding;	GO:0008152): metabolic process;	GO:0005737): cytoplasm;	Y	K00799	GST, gst; glutathione S-transferase [EC:2.5.1.18]	4.7e-69	Y	-	-	-	-	-	-	-	-	-	Y	Y	-	Y	-	0	-	gi|160871512|gb|AAF99575.2| glutathione S-transferase 3 precursor [Onchocerca volvulus]	Y	Y	Y			Y	Y	Y	Y	Y	Y	17.8	-	-	0.6904	-	-	0.495922
	OVOC7008	-	WBGene00243817	-	IPR005097: Saccharopine dehydrogenase / Homospermidine synthase; IPR016040: NAD(P)-binding domain;	Y	GO:0005488): binding;	-	-	Y	K01011	TST, MPST, sseA; thiosulfate/3-mercaptopyruvate sulfurtransferase [EC:2.8.1.1 2.8.1.2]	1.8e-181	Y	-	-	-	-	-	-	-	-	-	Y	-	-	-	Y	2	-	gi|402591202|gb|EJW85132.1| saccharopine dehydrogenase [Wuchereria bancrofti]	Y	Y	Y			Y	Y	Y	Y	-	-	100	Y	-	0.0059	Y	-	0.138759
	OVOC7733	-	WBGene00244542	Ovo-apb-1	IPR002553: Clathrin/coatomer adaptor, adaptin-like, N-terminal; IPR008152: Clathrin adaptor, alpha/beta/gamma-adaptin, appendage, Ig-like subdomain; IPR009028: Clathrin/coatomer adaptor, adaptin-like, appendage, C-terminal subdomain; IPR011989: Armadillo-like helical; IPR012295: Beta2-adaptin/TATA-box binding, C-terminal; IPR013037: Clathrin adaptor, beta-adaptin, appendage, Ig-like subdomain; IP…	Y	GO:0005488): binding;	GO:0006886): intracellular protein transport; GO:0016192): vesicle-mediated transport;	GO:0030117): membrane coat; GO:0030131): clathrin adaptor complex;	Y	K11825	AP2B1; AP-2 complex subunit beta-1	0	Y	-	-	-	-	-	-	-	-	-	Y	-	-	-	-	0	-	gi|393912189|gb|EJD76632.1| APB-1 protein [Loa loa]	Y	Y	Y			-	-	Y	-	-	-	94.91	Y	-	0.0686	Y	-	0.092093
	OVOC8700	-	WBGene00245509	Ovo-dars-1	IPR002312: Aspartyl/Asparaginyl-tRNA synthetase, class IIb; IPR004364: Aminoacyl-tRNA synthetase, class II (D/K/N); IPR004365: Nucleic acid binding, OB-fold, tRNA/helicase-type; IPR004523: Aspartyl-tRNA synthetase, class IIb, archea/euk type; IPR006195: Aminoacyl-tRNA synthetase, class II; IPR012340: Nucleic acid-binding, OB-fold; IPR016027: Nucleic acid-binding, OB-fold-like; IPR018150: Aminoacy…	Y	GO:0000166): nucleotide binding; GO:0003676): nucleic acid binding; GO:0004812): aminoacyl-tRNA ligase activity; GO:0004815): aspartate-tRNA ligase activity; GO:0005524): ATP binding;	GO:0006412): translation; GO:0006418): tRNA aminoacylation for protein translation; GO:0006422): aspartyl-tRNA aminoacylation;	GO:0005737): cytoplasm;	Y	K01876	DARS, aspS; aspartyl-tRNA synthetase [EC:6.1.1.12]	3.8e-257	Y	-	-	-	-	-	-	-	-	-	Y	-	-	-	-	0	-	gi|170589884|ref|XP_001899703.1| Aspartyl-tRNA synthetase [Brugia malayi]	Y	Y	Y			-	-	Y	-	-	-	100	Y	-	0.0094	Y	-	0.042469
	OVOC12196	-	WBGene00249005	Ovo-dlat-1	IPR000089: Biotin/lipoyl attachment; IPR001078: 2-oxoacid dehydrogenase acyltransferase, catalytic domain; IPR003016: 2-oxo acid dehydrogenase, lipoyl-binding site; IPR011053: Single hybrid motif; IPR023213: Chloramphenicol acetyltransferase-like domain;	Y	GO:0008415): acyltransferase activity;	GO:0008152): metabolic process;	-	Y	K00627	DLAT, aceF, pdhC; pyruvate dehydrogenase E2 component (dihydrolipoamide acetyltransferase) [EC:2.3.1.12]	2.6e-125	Y	-	-	-	-	-	-	-	-	-	Y	-	-	-	-	0	-	gi|395520327|ref|XP_003764286.1| PREDICTED: dihydrolipoyllysine-residue acetyltransferase component of pyruvate dehydrogenase complex, mitochondrial [Sarcophilus harrisii] gi|671409691|emb|CDP97168.1| Protein BM-DLAT-1, isoform c [Brugia malayi]	Y	Y	Y			-	-	Y	-	Y	-	99.01	Y	-	0.1339	Y	-	0.087362
	OVOC5637	-	WBGene00242446	Ovo-dld-1	IPR001327: Pyridine nucleotide-disulphide oxidoreductase, NAD-binding domain; IPR004099: Pyridine nucleotide-disulphide oxidoreductase, dimerisation; IPR006258: Dihydrolipoamide dehydrogenase; IPR012999: Pyridine nucleotide-disulphide oxidoreductase, class I, active site; IPR013027: FAD-dependent pyridine nucleotide-disulphide oxidoreductase; IPR016156: FAD/NAD-linked reductase, dimerisation; IPR…	Y	GO:0004148): dihydrolipoyl dehydrogenase activity; GO:0016491): oxidoreductase activity; GO:0050660): flavin adenine dinucleotide binding;	GO:0045454): cell redox homeostasis; GO:0055114): oxidation-reduction process;	GO:0005737): cytoplasm;	Y	K00382	DLD, lpd, pdhD; dihydrolipoamide dehydrogenase [EC:1.8.1.4]	5.1e-230	Y	-	-	-	-	-	-	-	-	-	Y	-	-	-	-	0	-	gi|671405141|emb|CDQ01790.1| Protein BM-DLD-1, isoform d [Brugia malayi]	Y	Y	Y			-	-	Y	-	-	-	100	Y	-	0.0562	Y	-	0.102391
	OVOC6882	-	WBGene00243691	Ovo-gana-1	IPR000111: Glycoside hydrolase, clan GH-D; IPR002241: Glycoside hydrolase, family 27; IPR013780: Glycosyl hydrolase, family 13, all-beta; IPR013785: Aldolase-type TIM barrel; IPR017853: Glycoside hydrolase, superfamily;	Y	GO:0003824): catalytic activity; GO:0004553): hydrolase activity, hydrolyzing O-glycosyl compounds; GO:0043169): cation binding;	GO:0005975): carbohydrate metabolic process; GO:0008152): metabolic process;	-	Y	K15376	GPHN; gephyrin [EC:2.10.1.1 2.7.7.75]	6.5e-207	Y	-	-	-	-	-	-	-	-	-	Y	-	Y	Y	-	0	-	gi|312065148|ref|XP_003135649.1| hypothetical protein LOAG_00060 [Loa loa]	Y	Y	Y			-	-	Y	-	-	-	97.56	Y	-	0.0315	Y	-	0.128147
	OVOC1729	-	WBGene00238538	-	IPR000447: FAD-dependent glycerol-3-phosphate dehydrogenase; IPR002048: Calcium-binding EF-hand; IPR006076: FAD dependent oxidoreductase; IPR011992: EF-hand-like domain; IPR018247: EF-Hand 1, calcium-binding site; IPR018249: EF-HAND 2;	Y	GO:0004368): glycerol-3-phosphate dehydrogenase activity; GO:0005509): calcium ion binding; GO:0016491): oxidoreductase activity;	GO:0006072): glycerol-3-phosphate metabolic process; GO:0055114): oxidation-reduction process;	GO:0009331): glycerol-3-phosphate dehydrogenase complex;	Y	K00111	glpA, glpD; glycerol-3-phosphate dehydrogenase [EC:1.1.5.3]	2.1e-297	Y	-	-	-	-	-	-	-	-	-	Y	-	-	-	Y	1	-	gi|393909243|gb|EJD75372.1| glycerol-3-phosphate dehydrogenase [Loa loa]	Y	Y	Y			-	-	Y	-	-	-	95.34	Y	-	0.3616	-	-	0.112056
	OVOC336	-	WBGene00237145	-	IPR000299: FERM domain; IPR002404: Insulin receptor substrate-1, PTB; IPR002558: I/LWEQ; IPR006077: Vinculin/alpha-catenin; IPR011993: Pleckstrin homology-type; IPR014352: FERM/acyl-CoA-binding protein, 3-helical bundle; IPR015009: Vinculin-binding site-containing domain; IPR015224: Talin, central; IPR015710: Talin-related; IPR018979: FERM, N-terminal; IPR019747: FERM conserved site; IPR019748: F…	Y	GO:0003779): actin binding; GO:0005158): insulin receptor binding; GO:0005198): structural molecule activity; GO:0005200): structural constituent of cytoskeleton; GO:0005488): binding; GO:0005515): protein binding;	GO:0007016): cytoskeletal anchoring at plasma membrane; GO:0007155): cell adhesion;	GO:0001726): ruffle; GO:0005856): cytoskeleton; GO:0005925): focal adhesion; GO:0015629): actin cytoskeleton;	Y	K06271	TLN; talin	0	Y	-	-	-	-	-	-	-	-	-	Y	-	-	-	-	0	-	gi|671419086|emb|CDQ04146.1| Protein Bm7054, isoform d [Brugia malayi]	Y	Y	Y			-	-	Y	-	-	-	97.44	Y	-	0.2271	Y	-	0.261892
	OVOC5550	-	WBGene00242359	-	IPR009053: Prefoldin;	Y	-	-	-	-	K13711	PI4K2; phosphatidylinositol 4-kinase type 2 [EC:2.7.1.67]	0	Y	-	-	-	-	-	-	-	-	-	Y	-	-	-	-	0	-	gi|541045188|gb|ERG84049.1| major antigen [Ascaris suum]	Y	Y	Y			-	-	Y	-	Y	-	99.95	Y	-	0.0448	Y	-	0.220851
	OVOC11368	-	WBGene00248177	Ovo-cct-2	IPR002194: Chaperonin TCP-1, conserved site; IPR002423: Chaperonin Cpn60/TCP-1; IPR012716: T-complex protein 1, beta subunit; IPR017998: Chaperone, tailless complex polypeptide 1;	Y	GO:0005524): ATP binding; GO:0051082): unfolded protein binding;	GO:0006457): protein folding; GO:0044267): cellular protein metabolic process;	-	Y	K09494	CCT2; T-complex protein 1 subunit beta	2.8e-261	Y	-	-	-	-	-	-	-	-	-	Y	-	-	-	-	0	-	gi|312067941|ref|XP_003136980.1| T-complex protein 1 [Loa loa]	Y	Y	Y			-	-	Y	-	-	-	99.25	Y	-	0.1623	Y	-	0.137656
	OVOC4365	-	WBGene00241174	Ovo-immt-2	IPR019133: Mitochondrial inner membrane protein Mitofilin;	Y	-	-	GO:0031305): integral to mitochondrial inner membrane;	Y	K17785	IMMT, FCJ1, MNOS2; mitofilin	8.3e-262	Y	-	-	-	-	-	-	-	-	-	Y	-	-	-	Y	1	-	gi|312066802|ref|XP_003136443.1| mitofilin [Loa loa]	Y	Y	Y			-	-	Y	-	-	-	98.86	Y	-	0.2062	Y	-	0.1453
	OVOC10635	-	WBGene00247444	Ovo-tre-3	IPR001661: Glycoside hydrolase, family 37; IPR008928: Six-hairpin glycosidase-like; IPR018232: Glycoside hydrolase, family 37, conserved site;	Y	GO:0003824): catalytic activity; GO:0004555): alpha,alpha-trehalase activity;	GO:0005991): trehalose metabolic process;	-	Y	K01194	E3.2.1.28, treA, treF; alpha,alpha-trehalase [EC:3.2.1.28]	1.7e-272	Y	-	-	-	-	-	-	-	-	-	Y	-	-	-	Y	1	-	gi|671410099|emb|CDP96795.1| Protein Bm6193, isoform b [Brugia malayi]	Y	Y	Y			-	-	Y	-	-	-	100	Y	-	0.1248	Y	-	0.132526
	OVOC11881	-	WBGene00248690	-	IPR000169: Peptidase, cysteine peptidase active site; IPR000668: Peptidase C1A, papain C-terminal; IPR001212: Somatomedin B domain; IPR013128: Peptidase C1A, papain;	Y	GO:0004197): cysteine-type endopeptidase activity; GO:0005044): scavenger receptor activity; GO:0008234): cysteine-type peptidase activity; GO:0030247): polysaccharide binding;	GO:0006508): proteolysis; GO:0006955): immune response;	-	Y	K03134	TAF10; transcription initiation factor TFIID subunit 10	8.1e-161	Y	C01A	C	Y	3.1e-77	-	Y	-	-	-	Y	Y	-	Y	-	0	-	gi|312082955|ref|XP_003143660.1| hypothetical protein LOAG_08080 [Loa loa]	Y	Y	Y			-	-	Y	-	-	-	100	Y	-	0.1045	Y	-	0.113537
	OVOC12238	-	WBGene00249047	-	IPR004045: Glutathione S-transferase, N-terminal; IPR004046: Glutathione S-transferase, C-terminal; IPR005442: Glutathione S-transferase, omega-class; IPR010987: Glutathione S-transferase, C-terminal-like; IPR012335: Thioredoxin fold; IPR012336: Thioredoxin-like fold; IPR017933: Glutathione S-transferase/chloride channel, C-terminal;	Y	GO:0004364): glutathione transferase activity; GO:0005515): protein binding;	GO:0008152): metabolic process;	GO:0005737): cytoplasm;	Y	K00799	GST, gst; glutathione S-transferase [EC:2.5.1.18]	9.1e-66	Y	-	-	-	-	-	-	-	-	-	Y	-	-	-	-	0	-	gi|312091393|ref|XP_003146962.1| glutathione S-transferase domain-containing protein [Loa loa]	Y	Y	Y			-	-	Y	-	Y	-	0	-	-	0.7191	-	-	0.488831
	OVOC8919	-	WBGene00245728	-	IPR007000: Phospholipase B-like;	Y	-	-	-	-	K08892	FRK, PTK5; fyn-related kinase [EC:2.7.10.2]	2e-189	Y	C95	C	Y	4.2e-83	-	Y	-	-	-	Y	Y	-	Y	-	0	-	gi|312090612|ref|XP_003146679.1| hypothetical protein LOAG_11109 [Loa loa] gi|671411913|emb|CDQ03733.1| Protein Bm6813, isoform b [Brugia malayi]	Y	Y	Y			-	-	Y	-	Y	-	99.83	Y	-	0.1113	Y	-	0.101027
	OVOC451	-	WBGene00237260	-	IPR010480: Proteinase inhibitor I33, aspin;	Y	-	-	-	-	K09428	ELF1_2_4; E74-like factor 1/2/4	1e-29	Y	-	-	-	-	-	-	-	-	-	Y	-	-	-	Y	2	-	gi|312094225|ref|XP_003147948.1| filarial antigen Av33 [Loa loa]	Y	Y	Y			Y	Y	Y	Y	Y	Y	79.53	Y	Y	0.0096	Y	Y	0.269102
	OVOC7270	-	WBGene00244079	-	IPR000101: Gamma-glutamyltranspeptidase;	Y	GO:0003840): gamma-glutamyltransferase activity;	-	-	Y	K00681	ggt; gamma-glutamyltranspeptidase / glutathione hydrolase [EC:2.3.2.2 3.4.19.13]	2.2e-254	Y	T03	T	Y	3.2e-280	-	-	-	-	Y	Y	-	-	-	-	0	-	gi|42539422|gb|AAS18673.1| gamma-glutamyl transpeptidase precursor [Brugia pahangi]	Y	Y	Y			Y	Y	Y	Y	-	-	64.48	Y	-	0.5531	-	-	0.463313
	OVOC6318	-	WBGene00243127	-	IPR002223: Proteinase inhibitor I2, Kunitz metazoa; IPR020901: Proteinase inhibitor I2, Kunitz, conserved site;	Y	GO:0004867): serine-type endopeptidase inhibitor activity;	-	-	Y	K01872	AARS, alaS; alanyl-tRNA synthetase [EC:6.1.1.7]	1.3e-110	Y	I02	-	-	1.2e-17	-	-	-	-	-	Y	-	-	-	-	0	-	gi|312084107|ref|XP_003144139.1| hypothetical protein LOAG_08561 [Loa loa]	Y	Y	Y			Y	Y	Y	Y	-	-	94.27	Y	-	0.3619	-	-	0.159602
	OVOC5747	-	WBGene00242556	-	IPR001978: Troponin;	Y	-	-	-	-	K09855	RASSF7_8; Ras association domain-containing protein 7/8	4.1e-126	Y	-	-	-	-	-	-	-	-	-	Y	-	-	-	-	0	-	gi|312082802|ref|XP_003143595.1| hypothetical protein LOAG_08015 [Loa loa]	Y	Y	Y			Y	Y	Y	Y	-	-	96.32	Y	-	0.016	Y	-	0.215355
	OVOC4178	-	WBGene00240987	Ovo-vdac-1	IPR001925: Porin, eukaryotic type;	Y	GO:0008308): voltage-gated anion channel activity;	GO:0006820): anion transport; GO:0044070): regulation of anion transport; GO:0055085): transmembrane transport;	GO:0005741): mitochondrial outer membrane;	Y	K15040	VDAC2; voltage-dependent anion channel protein 2	8.1e-145	Y	-	-	-	-	-	-	-	-	-	Y	-	-	-	-	0	-	gi|170586028|ref|XP_001897783.1| Probable voltage-dependent anion-selective channel [Brugia malayi]	Y	Y	Y			Y	Y	Y	Y	-	-	97.75	Y	-	0.0163	Y	-	0.278977
	OVOC100	-	WBGene00236909	-	IPR003689: Zinc/iron permease;	Y	GO:0046873): metal ion transmembrane transporter activity;	GO:0030001): metal ion transport; GO:0055085): transmembrane transport;	GO:0016020): membrane;	Y	K14717	SLC39A11, ZIP11; solute carrier family 39 (zinc transporter), member 11	3.8e-147	Y	-	-	-	-	-	-	-	-	-	Y	-	-	-	Y	8	-	gi|671413204|emb|CDP93949.1| Protein Bm4578, isoform d [Brugia malayi]	Y	Y	Y			Y	Y	Y	Y	-	-	100	Y	-	0.0838	Y	-	0.150249
	OVOC9988	Y	WBGene00246797	-	IPR003677: Domain of unknown function DUF148;	Y	-	-	-	-	K05123	ROR2, NTRKR2; receptor tyrosine kinase-like orphan receptor 2 [EC:2.7.10.1]	9.1e-41	Y	-	-	-	-	-	-	-	-	-	Y	Y	-	Y	-	0	Ov-RAL-2	gi|548438|sp|P36991.1|OV17_ONCVO RecName: Full=OV-17 antigen; AltName: Full=Immunodominant hypodermal antigen; Flags: Precursor [Onchocerca volvulus]	Y	Y	Y			Y	Y	Y	Y	Y	Y	100	Y	Y	0.003	Y	Y	0.130346
	OVOC5116	-	WBGene00241925	Ovo-ddb-1	IPR004871: Cleavage/polyadenylation specificity factor, A subunit, C-terminal;	Y	GO:0003676): nucleic acid binding;	-	GO:0005634): nucleus;	Y	K10610	DDB1; DNA damage-binding protein 1	0	Y	-	-	-	-	-	-	-	-	-	Y	-	-	-	-	0	-	gi|671406029|emb|CDQ00749.1| Protein BM-DDB-1, isoform e [Brugia malayi]	Y	Y	Y			-	-	Y	-	-	-	95.99	Y	-	0.1164	Y	-	0.113689
	OVOC4554	-	WBGene00241363	Ovo-gspd-1	IPR001282: Glucose-6-phosphate dehydrogenase; IPR016040: NAD(P)-binding domain; IPR019796: Glucose-6-phosphate dehydrogenase, active site; IPR022674: Glucose-6-phosphate dehydrogenase, NAD-binding; IPR022675: Glucose-6-phosphate dehydrogenase, C-terminal;	Y	GO:0004345): glucose-6-phosphate dehydrogenase activity; GO:0005488): binding; GO:0050661): NADP binding;	GO:0006006): glucose metabolic process; GO:0055114): oxidation-reduction process;	-	Y	K00036	G6PD, zwf; glucose-6-phosphate 1-dehydrogenase [EC:1.1.1.49]	3.4e-265	Y	-	-	-	-	-	-	-	-	-	Y	-	-	-	-	0	-	gi|312075718|ref|XP_003140541.1| glucose-6-phosphate dehydrogenase [Loa loa]	Y	Y	Y			-	-	Y	-	-	-	97.75	Y	-	0.3129	-	-	0.128367
	OVOC5167	-	WBGene00241976	-	IPR002048: Calcium-binding EF-hand; IPR011992: EF-hand-like domain; IPR018247: EF-Hand 1, calcium-binding site; IPR018248: EF-hand; IPR018249: EF-HAND 2;	Y	GO:0005509): calcium ion binding;	-	-	Y	K12757	MYL12; myosin regulatory light chain 12	1.1e-83	Y	-	-	-	-	-	-	-	-	-	Y	-	Y	Y	-	0	-	gi|312072078|ref|XP_003138901.1| myosin regulatory light chain 1 [Loa loa]	Y	Y	Y			-	-	Y	-	-	-	100	Y	-	0.018	Y	-	0.112703
	OVOC11958	-	WBGene00248767	-	IPR005123: Oxoglutarate/iron-dependent oxygenase; IPR006620: Prolyl 4-hydroxylase, alpha subunit; IPR011990: Tetratricopeptide-like helical; IPR013547: Prolyl 4-hydroxylase alpha-subunit, N-terminal;	Y	GO:0004656): procollagen-proline 4-dioxygenase activity; GO:0005488): binding; GO:0005506): iron ion binding; GO:0016491): oxidoreductase activity; GO:0016702): oxidoreductase activity, acting on single donors with incorporation of molecular oxygen, incorporation of two atoms of oxygen; GO:0016705): oxidoreductase activity, acting on paired donors, with incorporation or reduction of molecular oxy…	GO:0055114): oxidation-reduction process;	GO:0005783): endoplasmic reticulum;	Y	K11259	ILVBL; acetolactate synthase-like protein [EC:2.2.1.-]	1.7e-206	Y	-	-	-	-	-	-	-	-	-	Y	Y	-	Y	-	0	-	gi|15808763|gb|AAL08488.1| prolyl-4-hydroxylase alpha subunit-like protein [Onchocerca volvulus]	Y	Y	Y			-	-	Y	-	Y	-	7.68	-	-	0.7165	-	-	0.799247
	OVOC5986	-	WBGene00242795	Ovo-unc-23	-	-	-	-	-	-	K09556	BAG2; BCL2-associated athanogene 2	8.4e-79	Y	-	-	-	-	-	-	-	-	-	Y	-	Y	Y	-	0	-	gi|393908868|gb|EJD75237.1| hypothetical protein LOAG_17586 [Loa loa]	Y	Y	Y			-	-	Y	-	-	-	99.86	Y	-	0.1755	Y	-	0.204698
	OVOC10231	-	WBGene00247040	-	IPR001202: WW/Rsp5/WWP; IPR002713: FF domain;	Y	GO:0005515): protein binding;	-	-	Y	K12824	TCERG1, CA150; transcription elongation regulator 1	0	Y	-	-	-	-	-	-	-	-	-	Y	-	-	-	-	0	-	gi|671405294|emb|CDQ01150.1| Protein Bm7628, isoform g [Brugia malayi]	Y	Y	Y			-	-	Y	-	-	-	98.67	Y	-	0.1591	Y	-	0.249767
	OVOC7262	-	WBGene00244071	-	IPR007052: CS-like domain; IPR007699: SGS; IPR008978: HSP20-like chaperone; IPR015120: Siah interacting protein, N-terminal; IPR017447: CS domain;	Y	-	-	-	-	K04507	CACYBP, SIP; calcyclin binding protein	3.1e-97	Y	-	-	-	-	-	-	-	-	-	Y	-	Y	Y	-	0	-	gi|312092132|ref|XP_003147230.1| hypothetical protein LOAG_11664 [Loa loa]	Y	Y	Y			-	-	Y	-	-	-	99.39	Y	-	0.1275	Y	-	0.090916
	OVOC1413	-	WBGene00238222	-	IPR006076: FAD dependent oxidoreductase; IPR006222: Glycine cleavage T-protein, N-terminal; IPR013977: Glycine cleavage T-protein, C-terminal barrel;	Y	GO:0004047): aminomethyltransferase activity; GO:0016491): oxidoreductase activity;	GO:0006546): glycine catabolic process;	GO:0005737): cytoplasm;	Y	K00315	DMGDH; dimethylglycine dehydrogenase [EC:1.5.8.4]	0	Y	-	-	-	-	-	-	-	-	-	Y	-	-	-	Y	1	-	gi|671411635|emb|CDP95378.1| Protein Bm6398, isoform c [Brugia malayi]	Y	Y	Y			-	-	Y	-	-	-	99.12	Y	-	0.2662	-	-	0.108101
	OVOC2819	-	WBGene00239628	Ovo-erp-1	IPR004148: BAR;	Y	GO:0005515): protein binding;	-	GO:0005737): cytoplasm;	Y	K11248	SH3GLB; endophilin-B	2.7e-121	Y	-	-	-	-	-	-	-	-	-	Y	-	Y	Y	-	0	-	gi|671410542|emb|CDP95976.1| Protein BM-ERP-1, isoform e [Brugia malayi]	Y	Y	Y			-	-	Y	-	-	-	97.51	Y	-	0.0727	Y	-	0.10378
	OVOC6523	-	WBGene00243332	Ovo-vha-8	IPR002842: ATPase, V1/A1 complex, subunit E;	Y	GO:0046961): proton-transporting ATPase activity, rotational mechanism;	GO:0015991): ATP hydrolysis coupled proton transport;	GO:0033178): proton-transporting two-sector ATPase complex, catalytic domain;	Y	K02150	ATPeV1E, ATP6E; V-type H+-transporting ATPase subunit E	9.5e-103	Y	-	-	-	-	-	-	-	-	-	Y	-	Y	Y	-	0	-	gi|170594633|ref|XP_001902068.1| Vacuolar h atpase protein 8 [Brugia malayi]	Y	Y	Y			-	-	Y	-	-	-	100	Y	-	0.1875	Y	-	0.164391
	OVOC7804	-	WBGene00244613	Ovo-pat-3	IPR002369: Integrin beta subunit, N-terminal; IPR012896: Integrin beta subunit, tail; IPR013111: EGF, extracellular; IPR014836: Integrin beta subunit, cytoplasmic; IPR015812: Integrin beta subunit; IPR016201: Plexin-like fold;	Y	GO:0004872): receptor activity; GO:0005488): binding;	GO:0007155): cell adhesion; GO:0007160): cell-matrix adhesion; GO:0007229): integrin-mediated signaling pathway; GO:0007275): multicellular organismal development;	GO:0008305): integrin complex; GO:0016020): membrane;	Y	K05719	ITGB1; integrin beta 1	0	Y	-	-	-	-	-	-	-	-	-	Y	-	-	-	Y	2	-	gi|312087752|ref|XP_003145595.1| integrin beta-2 [Loa loa]	Y	Y	Y			Y	Y	Y	Y	-	-	97.04	Y	-	0.1313	Y	-	0.113968
	OVOC2367	-	WBGene00239176	Ovo-pas-6	IPR000426: Proteasome, alpha-subunit, conserved site; IPR001353: Proteasome, subunit alpha/beta; IPR023332: Proteasome A-type subunit;	Y	GO:0004175): endopeptidase activity; GO:0004298): threonine-type endopeptidase activity;	GO:0006511): ubiquitin-dependent protein catabolic process; GO:0051603): proteolysis involved in cellular protein catabolic process;	GO:0005839): proteasome core complex; GO:0019773): proteasome core complex, alpha-subunit complex;	Y	K02725	PSMA1; 20S proteasome subunit alpha 6 [EC:3.4.25.1]	1.6e-130	Y	T01A	T	Y	6.4e-67	-	-	-	-	Y	Y	-	-	-	-	0	-	gi|312086076|ref|XP_003144935.1| proteasome subunit alpha type 1 [Loa loa]	Y	Y	Y			Y	Y	Y	Y	-	-	96.54	Y	-	0.2381	Y	-	0.097165
	OVOC11117	-	WBGene00247926	-	IPR000426: Proteasome, alpha-subunit, conserved site; IPR001353: Proteasome, subunit alpha/beta; IPR023332: Proteasome A-type subunit;	Y	GO:0004175): endopeptidase activity; GO:0004298): threonine-type endopeptidase activity;	GO:0006511): ubiquitin-dependent protein catabolic process; GO:0051603): proteolysis involved in cellular protein catabolic process;	GO:0005839): proteasome core complex; GO:0019773): proteasome core complex, alpha-subunit complex;	Y	K02727	PSMA3; 20S proteasome subunit alpha 7 [EC:3.4.25.1]	3.3e-125	Y	T01A	T	Y	2.6e-55	-	-	-	-	Y	Y	-	-	-	-	0	-	gi|393906184|gb|EJD74206.1| hypothetical protein LOAG_18444 [Loa loa]	Y	Y	Y			Y	Y	Y	Y	-	-	99.62	Y	-	0.1357	Y	-	0.171759
	OVOC12183	-	WBGene00248992	Ovo-nex-2	IPR001464: Annexin; IPR018252: Annexin repeat, conserved site; IPR018502: Annexin repeat;	Y	GO:0005509): calcium ion binding; GO:0005544): calcium-dependent phospholipid binding;	-	-	Y	K17095	ANXA7_11; annexin A7/11	3.4e-153	Y	-	-	-	-	-	-	-	-	-	Y	-	-	-	-	0	-	gi|393906509|gb|EFO21283.2| annexin [Loa loa]	Y	Y	Y			-	-	Y	-	-	-	100	Y	-	0.0901	Y	-	0.097004
	OVOC9267	-	WBGene00246076	-	IPR001464: Annexin; IPR018252: Annexin repeat, conserved site; IPR018502: Annexin repeat;	Y	GO:0005509): calcium ion binding; GO:0005544): calcium-dependent phospholipid binding;	-	-	Y	K03128	TAF2; transcription initiation factor TFIID subunit 2	1.8e-122	Y	-	-	-	-	-	-	-	-	-	Y	-	-	-	-	0	-	gi|312077935|ref|XP_003141519.1| annexin [Loa loa]	Y	Y	Y			-	-	Y	-	Y	-	97.9	Y	-	0.1629	Y	-	0.185692
	OVOC4910	-	WBGene00241719	Ovo-vha-11	IPR004907: ATPase, V1 complex, subunit C;	Y	GO:0016820): hydrolase activity, acting on acid anhydrides, catalyzing transmembrane movement of substances;	GO:0015991): ATP hydrolysis coupled proton transport;	GO:0033180): proton-transporting V-type ATPase, V1 domain;	Y	K02148	ATPeV1C, ATP6C; V-type H+-transporting ATPase subunit C	3.6e-190	Y	-	-	-	-	-	-	-	-	-	Y	-	-	-	-	0	-	gi|312073429|ref|XP_003139516.1| V-ATPase subunit C family protein [Loa loa]	Y	Y	Y			-	-	Y	-	-	-	96	Y	-	0.1795	Y	-	0.107865
	OVOC1032	-	WBGene00237841	-	IPR018108: Mitochondrial substrate/solute carrier; IPR023395: Mitochondrial carrier domain;	Y	-	-	-	-	K13577	SLC25A10, DIC; solute carrier family 25 (mitochondrial dicarboxylate transporter), member 10	1.6e-141	Y	-	-	-	-	-	-	-	-	-	Y	-	-	-	-	0	-	gi|170592515|ref|XP_001901010.1| Mitochondrial dicarboxylate carrier [Brugia malayi]	Y	Y	Y			-	-	Y	-	-	-	100	Y	-	0.0565	Y	-	0.079145
	OVOC11251	-	WBGene00248060	Ovo-fnta-1	IPR002088: Protein prenyltransferase, alpha subunit; IPR008940: Protein prenyltransferase;	Y	GO:0008318): protein prenyltransferase activity;	GO:0018342): protein prenylation;	-	Y	K05955	FNTA; protein farnesyltransferase/geranylgeranyltransferase type-1 subunit alpha [EC:2.5.1.58 2.5.1.59]	5.5e-146	Y	-	-	-	-	-	-	-	-	-	Y	-	-	-	-	0	-	gi|393909391|gb|EJD75431.1| hypothetical protein LOAG_17424 [Loa loa]	Y	Y	Y			-	-	Y	-	-	-	95.34	Y	-	0.2834	-	-	0.110368
	OVOC8962	-	WBGene00245771	Ovo-gars-1	IPR000738: WHEP-TRS; IPR002314: Aminoacyl-tRNA synthetase, class II (G/ H/ P/ S), conserved domain; IPR002315: Glycyl-tRNA synthetase, alpha2 dimer; IPR004154: Anticodon-binding; IPR006195: Aminoacyl-tRNA synthetase, class II; IPR009068: S15/NS1, RNA-binding;	Y	GO:0000166): nucleotide binding; GO:0004812): aminoacyl-tRNA ligase activity; GO:0004820): glycine-tRNA ligase activity; GO:0005524): ATP binding;	GO:0006412): translation; GO:0006418): tRNA aminoacylation for protein translation; GO:0006426): glycyl-tRNA aminoacylation;	GO:0005737): cytoplasm;	Y	K01880	GARS, glyS1; glycyl-tRNA synthetase [EC:6.1.1.14]	0	Y	-	-	-	-	-	-	-	-	-	Y	-	-	-	-	0	-	gi|312077807|ref|XP_003141464.1| glycyl-tRNA synthetase [Loa loa]	Y	Y	Y			-	-	Y	-	-	-	91.44	Y	-	0.2737	-	-	0.1486
	OVOC2543	-	WBGene00239352	Ovo-gsr-1	IPR001327: Pyridine nucleotide-disulphide oxidoreductase, NAD-binding domain; IPR004099: Pyridine nucleotide-disulphide oxidoreductase, dimerisation; IPR006322: Glutathione reductase, eukaryote/bacterial; IPR012999: Pyridine nucleotide-disulphide oxidoreductase, class I, active site; IPR013027: FAD-dependent pyridine nucleotide-disulphide oxidoreductase; IPR016156: FAD/NAD-linked reductase, dimer…	Y	GO:0004362): glutathione-disulfide reductase activity; GO:0016491): oxidoreductase activity; GO:0050660): flavin adenine dinucleotide binding; GO:0050661): NADP binding;	GO:0006749): glutathione metabolic process; GO:0045454): cell redox homeostasis; GO:0055114): oxidation-reduction process;	GO:0005737): cytoplasm;	Y	K00383	GSR, gor; glutathione reductase (NADPH) [EC:1.8.1.7]	1.2e-219	Y	-	-	-	-	-	-	-	-	-	Y	-	-	-	-	0	-	gi|1945285|emb|CAA72516.1| glutathione reductase [Onchocerca volvulus]	Y	Y	Y			-	-	Y	-	-	-	99.75	Y	-	0.0219	Y	-	0.116991
	OVOC3665	-	WBGene00240474	Ovo-lam-2	IPR000034: Laminin B type IV; IPR002049: EGF-like, laminin; IPR006210: Epidermal growth factor-like; IPR008211: Laminin, N-terminal; IPR018031: Laminin B, subgroup;	Y	GO:0005515): protein binding;	GO:0007155): cell adhesion;	GO:0031012): extracellular matrix;	Y	K05635	LAMC1; laminin, gamma 1	0	Y	-	-	-	-	-	-	-	-	-	Y	-	-	-	Y	1	-	gi|402594336|gb|EJW88262.1| laminin subunit gamma-1, partial [Wuchereria bancrofti]	Y	Y	Y			-	-	Y	-	-	-	78.39	Y	-	0.2339	Y	-	0.228331
	OVOC754	-	WBGene00237563	Ovo-magu-3	IPR001452: Src homology-3 domain; IPR001478: PDZ/DHR/GLGF; IPR008144: Guanylate kinase; IPR008145: Guanylate kinase/L-type calcium channel; IPR011511: Variant SH3; IPR020590: Guanylate kinase, conserved site;	Y	GO:0005515): protein binding;	-	-	Y	K08875	NRBP; nuclear receptor-binding protein	4.6e-205	Y	-	-	-	-	-	-	-	-	-	Y	-	-	-	-	0	-	gi|170593233|ref|XP_001901369.1| Guanylate kinase family protein [Brugia malayi]	Y	Y	Y			-	-	Y	-	-	-	85.56	Y	-	0.1489	Y	-	0.102564
	OVOC5319	-	WBGene00242128	Ovo-unc-54	IPR001609: Myosin head, motor domain; IPR002928: Myosin tail; IPR004009: Myosin, N-terminal, SH3-like; IPR009053: Prefoldin; IPR010989: t-SNARE; IPR015650: Heavy chain of Myosin; IPR018557: THO complex, subunit THP2;	Y	GO:0003774): motor activity; GO:0005524): ATP binding;	GO:0016192): vesicle-mediated transport;	GO:0016020): membrane; GO:0016459): myosin complex;	Y	K10352	MYH; myosin heavy chain	0	Y	-	-	-	-	-	-	-	-	-	Y	-	-	-	-	0	-	gi|159893|gb|AAA29420.1| Major body wall myosin [Onchocerca volvulus]	Y	Y	Y			-	-	Y	-	-	-	99.55	Y	-	0.036	Y	-	0.192005
	OVOC8395	-	WBGene00245204	-	IPR005123: Oxoglutarate/iron-dependent oxygenase; IPR006620: Prolyl 4-hydroxylase, alpha subunit; IPR011990: Tetratricopeptide-like helical; IPR013547: Prolyl 4-hydroxylase alpha-subunit, N-terminal;	Y	GO:0004656): procollagen-proline 4-dioxygenase activity; GO:0005488): binding; GO:0005506): iron ion binding; GO:0016491): oxidoreductase activity; GO:0016702): oxidoreductase activity, acting on single donors with incorporation of molecular oxygen, incorporation of two atoms of oxygen; GO:0016705): oxidoreductase activity, acting on paired donors, with incorporation or reduction of molecular oxy…	GO:0055114): oxidation-reduction process;	GO:0005783): endoplasmic reticulum;	Y	K00472	E1.14.11.2; prolyl 4-hydroxylase [EC:1.14.11.2]	2.3e-259	Y	-	-	-	-	-	-	-	-	-	Y	Y	-	Y	-	0	-	gi|402593814|gb|EJW87741.1| hypothetical protein WUBG_01349 [Wuchereria bancrofti]	Y	Y	Y			-	-	Y	-	-	-	100	Y	-	0.0896	Y	-	0.153607
	OVOC10872	-	WBGene00247681	-	IPR011992: EF-hand-like domain; IPR018247: EF-Hand 1, calcium-binding site; IPR018249: EF-HAND 2;	Y	GO:0005509): calcium ion binding;	-	-	Y	K05728	CSK; c-src tyrosine kinase [EC:2.7.10.2]	2.5e-75	Y	-	-	-	-	-	-	-	-	-	Y	Y	-	Y	-	0	-	gi|312087472|ref|XP_003145485.1| hypothetical protein LOAG_09909 [Loa loa]	Y	Y	Y			-	-	Y	-	-	-	100	Y	-	0.0012	Y	-	0.19296
	OVOC8011	-	WBGene00244820	Ovo-snap-29	IPR000424: Primosome PriB/single-strand DNA-binding; IPR000727: Target SNARE coiled-coil domain; IPR012340: Nucleic acid-binding, OB-fold; IPR016027: Nucleic acid-binding, OB-fold-like;	Y	GO:0003697): single-stranded DNA binding; GO:0005515): protein binding;	-	-	Y	K08509	SNAP29; synaptosomal-associated protein 29	7.3e-112	Y	-	-	-	-	-	-	-	-	-	Y	-	Y	Y	-	0	-	gi|402593396|gb|EJW87323.1| hypothetical protein WUBG_01767 [Wuchereria bancrofti]	Y	Y	Y			-	-	Y	-	-	-	97.6	Y	-	0.0503	Y	-	0.150911
	OVOC10971	-	WBGene00247780	Ovo-phb-2	IPR000163: Prohibitin; IPR001107: Band 7 protein;	Y	-	-	GO:0016020): membrane;	Y	K17081	PHB2; prohibitin 2	1.9e-245	Y	-	-	-	-	-	-	-	-	-	Y	-	-	-	Y	1	-	gi|393911789|gb|EFO19695.2| hypothetical protein LOAG_08798 [Loa loa]	Y	Y	Y			-	-	Y	-	-	-	97.23	Y	-	0.0278	Y	-	0.110082
	OVOC8936	-	WBGene00245745	-	-	-	-	-	-	-	K08136	SPOCK; sparc/osteonectin, cwcv and kazal-like domains proteoglycan (testican)	1.3e-12	Y	-	-	-	-	-	-	-	-	-	Y	Y	-	Y	-	0	-	gi|170580470|ref|XP_001895276.1| Major microfilarial sheath protein precursor [Brugia malayi]	Y	Y	Y			-	-	Y	-	Y	-	100	Y	-	0.0002	Y	-	0.135758
	OVOC771	-	WBGene00237580	Ovo-pas-4	IPR000426: Proteasome, alpha-subunit, conserved site; IPR001353: Proteasome, subunit alpha/beta; IPR023332: Proteasome A-type subunit;	Y	GO:0004175): endopeptidase activity; GO:0004298): threonine-type endopeptidase activity;	GO:0006511): ubiquitin-dependent protein catabolic process; GO:0051603): proteolysis involved in cellular protein catabolic process;	GO:0005839): proteasome core complex; GO:0019773): proteasome core complex, alpha-subunit complex;	Y	K02731	PSMA7; 20S proteasome subunit alpha 4 [EC:3.4.25.1]	3.5e-121	Y	T01A	T	Y	8.9e-75	-	-	-	-	Y	Y	-	-	-	-	0	-	gi|312068331|ref|XP_003137164.1| proteasome subunit alpha type 7-1 [Loa loa]	Y	Y	Y			Y	Y	Y	Y	-	-	100	Y	-	0.0628	Y	-	0.057061
	OVOC11493	-	WBGene00248302	-	-	-	-	-	-	-	K10649	TRIM9_67; tripartite motif-containing protein 9/67	3.6e-75	Y	-	-	-	-	-	-	-	-	-	Y	-	-	-	Y	1	-	gi|312091363|ref|XP_003146951.1| hypothetical protein LOAG_11383 [Loa loa] gi|393908412|gb|EJD75044.1| hypothetical protein LOAG_17728 [Loa loa]	Y	Y	Y			Y	Y	Y	Y	-	-	98.44	Y	-	0.1898	Y	-	0.129239
	OVOC11648	-	WBGene00248457	-	IPR000362: Fumarate lyase; IPR004769: Adenylosuccinate lyase; IPR008948: L-Aspartase-like; IPR020557: Fumarate lyase, conserved site; IPR022761: Lyase 1, N-terminal;	Y	GO:0003824): catalytic activity; GO:0004018): N6-(1,2-dicarboxyethyl)AMP AMP-lyase (fumarate-forming) activity;	GO:0009152): purine ribonucleotide biosynthetic process;	-	Y	K01756	purB, ADSL; adenylosuccinate lyase [EC:4.3.2.2]	4.1e-237	Y	-	-	-	-	-	-	-	-	-	Y	-	-	-	-	0	-	gi|312081337|ref|XP_003142985.1| hypothetical protein LOAG_07404 [Loa loa]	Y	Y	Y			-	-	Y	-	-	-	92.22	Y	-	0.42	-	-	0.164314
	OVOC8123	-	WBGene00244932	Ovo-cct-6	IPR002194: Chaperonin TCP-1, conserved site; IPR002423: Chaperonin Cpn60/TCP-1; IPR012722: T-complex protein 1, zeta subunit; IPR017998: Chaperone, tailless complex polypeptide 1;	Y	GO:0005524): ATP binding; GO:0051082): unfolded protein binding;	GO:0006457): protein folding; GO:0044267): cellular protein metabolic process;	-	Y	K09498	CCT6; T-complex protein 1 subunit zeta	3.2e-272	Y	-	-	-	-	-	-	-	-	-	Y	-	-	-	-	0	-	gi|312068592|ref|XP_003137286.1| T-complex protein 1 [Loa loa]	Y	Y	Y			-	-	Y	-	-	-	100	Y	-	0.0415	Y	-	0.093268
	OVOC3823	-	WBGene00240632	Ovo-acn-1	IPR001548: Peptidase M2, peptidyl-dipeptidase A; IPR006149: EB domain;	Y	GO:0008237): metallopeptidase activity; GO:0008241): peptidyl-dipeptidase activity;	GO:0006508): proteolysis;	GO:0016020): membrane;	Y	K01283	E3.4.15.1, ACE; peptidyl-dipeptidase A [EC:3.4.15.1]	0	Y	M02	M	Y	9e-77	-	-	Y	-	-	Y	-	-	-	Y	1	-	gi|671417076|emb|CDP91515.1| Protein BM-ACN-1, isoform e [Brugia malayi]	Y	Y	Y			-	-	Y	-	-	-	72.54	Y	-	0.5392	-	-	0.566327
	OVOC8078	-	WBGene00244887	-	IPR002172: Low-density lipoprotein (LDL) receptor class A repeat; IPR002542: Domain of unknown function DUF19; IPR009673: Protein of unknown function DUF1261;	Y	GO:0005515): protein binding;	-	-	Y	K02925	RP-L3e, RPL3; large subunit ribosomal protein L3e	2.7e-275	Y	-	-	-	-	-	-	-	-	-	Y	-	-	-	Y	1	-	gi|671406515|emb|CDP99604.1| Protein Bm4085, isoform c [Brugia malayi]	Y	Y	Y			-	-	Y	-	Y	-	24.37	-	-	0.6926	-	-	0.742064
	OVOC9798	-	WBGene00246607	-	IPR008663: Leukocyte cell-derived chemotaxin 2; IPR016047: Peptidase M23;	Y	-	-	-	-	K14165	K14165; atypical dual specificity phosphatase [EC:3.1.3.16 3.1.3.48]	3.3e-155	Y	-	-	-	-	-	-	-	-	-	Y	-	-	-	-	0	-	gi|671411628|emb|CDP95371.1| Protein Bm4830, isoform d [Brugia malayi]	Y	Y	Y			-	-	Y	-	-	-	88.12	Y	-	0.2825	-	-	0.086924
	OVOC3255	-	WBGene00240064	Ovo-lec-4	IPR001079: Galectin, carbohydrate recognition domain; IPR008985: Concanavalin A-like lectin/glucanase; IPR013320: Concanavalin A-like lectin/glucanase, subgroup;	Y	GO:0005529): sugar binding;	-	-	Y	K12850	PRPF38B; pre-mRNA-splicing factor 38B	7.1e-130	Y	-	-	-	-	-	-	-	-	-	Y	-	-	-	-	0	-	gi|393909152|gb|EFO16468.2| galactoside-binding lectin family protein [Loa loa]	Y	Y	Y			-	-	Y	-	-	-	99.06	Y	-	0.2587	-	-	0.146045
	OVOC3086	-	WBGene00239895	-	IPR001250: Mannose-6-phosphate isomerase, type I; IPR011051: Cupin, RmlC-type; IPR014710: RmlC-like jelly roll fold; IPR016305: Mannose-6-phosphate isomerase; IPR018050: Phosphomannose isomerase, type I, conserved site;	Y	GO:0004476): mannose-6-phosphate isomerase activity; GO:0008270): zinc ion binding;	GO:0005975): carbohydrate metabolic process;	-	Y	K01809	manA, MPI; mannose-6-phosphate isomerase [EC:5.3.1.8]	3e-177	Y	-	-	-	-	-	-	-	-	-	Y	-	-	-	-	0	-	gi|312067839|ref|XP_003136932.1| mannose-6-phosphate isomerase [Loa loa]	Y	Y	Y			-	-	Y	-	-	-	98.42	Y	-	0.0774	Y	-	0.120595
	OVOC11467	-	WBGene00248276	-	IPR007110: Immunoglobulin-like; IPR013098: Immunoglobulin I-set; IPR013783: Immunoglobulin-like fold;	Y	GO:0005515): protein binding;	-	-	Y	K10838	XPC; xeroderma pigmentosum group C-complementing protein	1.5e-97	Y	-	-	-	-	-	-	-	-	-	Y	-	Y	Y	-	0	-	gi|312073271|ref|XP_003139445.1| immunoglobulin I-set domain-containing protein [Loa loa]	Y	Y	Y			-	-	Y	-	-	-	100	Y	-	0.0402	Y	-	0.125662
	OVOC1903	-	WBGene00238712	-	IPR012816: Conserved hypothetical protein CHP02464;	Y	-	-	-	-	K04886	KCNB2; potassium voltage-gated channel Shab-related subfamily B member 2	3.2e-186	Y	-	-	-	-	-	-	-	-	-	Y	-	-	-	-	0	-	gi|170578360|ref|XP_001894377.1| hypothetical protein [Brugia malayi]	Y	Y	Y			-	-	Y	-	-	-	100	Y	-	0.0335	Y	-	0.138532
	OVOC4530	-	WBGene00241339	-	-	-	-	-	-	-	K17768	TOM70; mitochondrial import receptor subunit TOM70	8.9e-274	Y	-	-	-	-	-	-	-	-	-	Y	-	-	-	-	0	-	gi|393910240|gb|EJD75795.1| hypothetical protein LOAG_17132 [Loa loa]	Y	Y	Y			-	-	Y	-	Y	-	97.51	Y	-	0.1343	Y	-	0.228066
	OVOC4424	-	WBGene00241233	-	IPR000845: Nucleoside phosphorylase domain; IPR001369: Purine phosphorylase, family 2; IPR011268: Inosine guanosine/xanthosine phosphorylase; IPR011270: Purine nucleoside phosphorylase I, inosine/guanosine-specific;	Y	GO:0003824): catalytic activity; GO:0004731): purine-nucleoside phosphorylase activity; GO:0016763): transferase activity, transferring pentosyl groups;	GO:0006139): nucleobase, nucleoside, nucleotide and nucleic acid metabolic process; GO:0009116): nucleoside metabolic process;	-	Y	K03783	punA; purine-nucleoside phosphorylase [EC:2.4.2.1]	2e-125	Y	-	-	-	-	-	-	-	-	-	Y	-	-	-	-	0	-	gi|402593038|gb|EJW86965.1| purine nucleoside phosphorylase I [Wuchereria bancrofti]	Y	Y	Y			-	-	Y	-	-	-	98.71	Y	-	0.0394	Y	-	0.104215
	OVOC4022	-	WBGene00240831	-	IPR000994: Peptidase M24, structural domain; IPR004545: Proliferation-associated protein 1; IPR011991: Winged helix-turn-helix transcription repressor DNA-binding;	Y	-	GO:0009987): cellular process;	-	Y	K10084	EDEM1; ER degradation enhancer, mannosidase alpha-like 1	4e-207	Y	M24X	M	Y	1.1e-106	-	-	Y	-	-	Y	-	-	-	-	0	-	gi|312082845|ref|XP_003143613.1| DNA-binding protein [Loa loa]	Y	Y	Y			-	-	Y	-	-	-	96.43	Y	-	0.1616	Y	-	0.14748
	OVOC4177	-	WBGene00240986	Ovo-ost-1	IPR001999: Osteonectin-like, conserved site; IPR003645: Follistatin-like, N-terminal; IPR011497: Protease inhibitor, Kazal-type; IPR011992: EF-hand-like domain; IPR015369: Follistatin/Osteonectin EGF domain; IPR018247: EF-Hand 1, calcium-binding site; IPR019577: SPARC/Testican, calcium-binding domain;	Y	GO:0005509): calcium ion binding; GO:0005515): protein binding;	GO:0007165): signal transduction;	GO:0005578): proteinaceous extracellular matrix; GO:0005615): extracellular space;	Y	K15040	VDAC2; voltage-dependent anion channel protein 2	3e-131	Y	I01	-	-	1.9e-06	-	-	-	-	-	Y	Y	-	Y	-	0	-	gi|170586030|ref|XP_001897784.1| SPARC precursor [Brugia malayi]	Y	Y	Y			-	-	Y	-	-	-	93.22	Y	-	0.1006	Y	-	0.134179
	OVOC8233	-	WBGene00245042	-	IPR002198: Short-chain dehydrogenase/reductase SDR; IPR002347: Glucose/ribitol dehydrogenase; IPR016040: NAD(P)-binding domain;	Y	GO:0005488): binding; GO:0016491): oxidoreductase activity;	GO:0008152): metabolic process; GO:0055114): oxidation-reduction process;	-	Y	K00072	SPR; sepiapterin reductase [EC:1.1.1.153]	5.5e-123	Y	-	-	-	-	-	-	-	-	-	Y	Y	-	Y	-	0	-	gi|402588197|gb|EJW82131.1| oxidoreductase [Wuchereria bancrofti]	Y	Y	Y			-	-	Y	-	-	-	100	Y	-	0.0499	Y	-	0.082397
	OVOC4906	-	WBGene00241715	-	IPR002007: Haem peroxidase, animal; IPR003598: Immunoglobulin subtype 2; IPR003599: Immunoglobulin subtype; IPR007110: Immunoglobulin-like; IPR010255: Haem peroxidase; IPR013098: Immunoglobulin I-set; IPR013783: Immunoglobulin-like fold; IPR019791: Haem peroxidase, animal, subgroup;	Y	GO:0004601): peroxidase activity; GO:0005515): protein binding; GO:0020037): heme binding;	GO:0006979): response to oxidative stress; GO:0055114): oxidation-reduction process;	-	Y	K06674	SMC2; structural maintenance of chromosome 2	0	Y	-	-	-	-	-	-	-	-	-	Y	Y	-	Y	-	0	-	gi|312077121|ref|XP_003141164.1| animal heme peroxidase [Loa loa]	Y	Y	Y			-	-	Y	-	-	-	97.33	Y	-	0.1632	Y	-	0.18113
	OVOC4626	-	WBGene00241435	Ovo-rack-1	IPR001680: WD40 repeat; IPR011046: WD40 repeat-like-containing domain; IPR015943: WD40/YVTN repeat-like-containing domain; IPR017986: WD40-repeat-containing domain; IPR019775: WD40 repeat, conserved site; IPR019781: WD40 repeat, subgroup; IPR019782: WD40 repeat 2; IPR020472: G-protein beta WD-40 repeat;	Y	GO:0005515): protein binding;	-	-	Y	K14753	RACK1; guanine nucleotide-binding protein subunit beta-2-like 1 protein	2.1e-176	Y	-	-	-	-	-	-	-	-	-	Y	-	-	-	-	0	-	gi|312075760|ref|XP_003140560.1| activated protein kinase C receptor RACK1 [Loa loa]	Y	Y	Y			-	-	Y	-	-	-	100	Y	-	0.0084	Y	-	0.060763
	OVOC13508	-	WBGene00255541	-	IPR000884: Thrombospondin, type 1 repeat; IPR002223: Proteinase inhibitor I2, Kunitz metazoa; IPR002861: Reeler domain; IPR009465: Spondin, N-terminal; IPR020901: Proteinase inhibitor I2, Kunitz, conserved site;	Y	GO:0004867): serine-type endopeptidase inhibitor activity;	-	-	Y	K15290	SYT1; synaptotagmin-1	0	Y	I02	-	-	4.6e-15	-	-	-	-	-	Y	Y	-	Y	-	0	-	gi|393906899|gb|EJD74442.1| spondin family protein 1 [Loa loa]	Y	Y	Y			-	-	Y	-	-	-	94.64	Y	-	0.1807	Y	-	0.144594
	OVOC3232	-	WBGene00240041	-	IPR000402: ATPase, P-type cation exchange, beta subunit;	Y	GO:0005391): sodium:potassium-exchanging ATPase activity;	GO:0006754): ATP biosynthetic process; GO:0006813): potassium ion transport; GO:0006814): sodium ion transport;	GO:0016020): membrane;	Y	K01540	ATP1B; sodium/potassium-transporting ATPase subunit beta	3.4e-158	Y	-	-	-	-	-	-	-	-	-	Y	-	-	-	Y	1	-	gi|312100680|ref|XP_003149440.1| hypothetical protein LOAG_13887 [Loa loa]	Y	Y	Y			Y	Y	Y	Y	-	-	100	Y	-	0.0474	Y	-	0.167619
	OVOC11956	-	WBGene00248765	Ovo-cpn-3	IPR001715: Calponin homology domain; IPR003096: Smooth muscle protein/calponin;	Y	GO:0005515): protein binding;	-	-	Y	K03006	RPB1, POLR2A; DNA-directed RNA polymerase II subunit RPB1 [EC:2.7.7.6]	2.3e-49	Y	-	-	-	-	-	-	-	-	-	Y	-	-	-	-	0	-	gi|393906082|gb|EJD74170.1| hypothetical protein LOAG_18473 [Loa loa]	Y	Y	Y			Y	Y	Y	Y	-	-	100	Y	-	0.0449	Y	-	0.130753
	OVOC7453	Y	WBGene00244262	-	IPR000010: Proteinase inhibitor I25, cystatin; IPR018073: Proteinase inhibitor I25, cystatin, conserved site; IPR020381: Proteinase inhibitor I25, cystatin, conserved region;	Y	GO:0004869): cysteine-type endopeptidase inhibitor activity;	-	-	Y	K04077	groEL, HSPD1; chaperonin GroEL	3.2e-47	Y	I25B	-	-	2.5e-68	-	-	-	-	-	Y	Y	-	Y	-	0	Ov7,Ov-CPI-1,OvCPI-2	gi|399337|sp|P22085.2|CYTX_ONCVO RecName: Full=Onchocystatin; AltName: Full=Cysteine proteinase inhibitor OV7; Flags: Precursor [Onchocerca volvulus]	Y	Y	Y			Y	Y	Y	Y	Y	Y	98.95	Y	Y	0.0119	Y	Y	0.131729
	OVOC9723	-	WBGene00246532	-	IPR001261: ArgE/DapE/ACY1/CPG2/YscS, conserved site; IPR002933: Peptidase M20; IPR010159: N-acyl-L-amino-acid amidohydrolase; IPR011650: Peptidase M20, dimerisation;	Y	GO:0004046): aminoacylase activity; GO:0008237): metallopeptidase activity; GO:0016787): hydrolase activity;	GO:0006508): proteolysis; GO:0006520): cellular amino acid metabolic process; GO:0008152): metabolic process;	GO:0005737): cytoplasm;	Y	K01436	K01436; amidohydrolase [EC:3.5.1.-]	3.4e-107	Y	M20A	M	Y	9.5e-102	-	-	Y	-	-	Y	-	-	-	-	0	-	gi|393904603|gb|EJD73746.1| hypothetical protein LOAG_18850 [Loa loa]	Y	Y	Y			-	-	Y	-	-	-	97.79	Y	-	0.2025	Y	-	0.109183
	OVOC5552	-	WBGene00242361	Ovo-apa-2	IPR002553: Clathrin/coatomer adaptor, adaptin-like, N-terminal; IPR003164: Clathrin adaptor, alpha-adaptin, appendage, C-terminal subdomain; IPR008152: Clathrin adaptor, alpha/beta/gamma-adaptin, appendage, Ig-like subdomain; IPR009028: Clathrin/coatomer adaptor, adaptin-like, appendage, C-terminal subdomain; IPR011989: Armadillo-like helical; IPR013038: Clathrin adaptor, alpha-adaptin, appendage…	Y	GO:0005488): binding;	GO:0006886): intracellular protein transport; GO:0016192): vesicle-mediated transport;	GO:0030117): membrane coat; GO:0030131): clathrin adaptor complex;	Y	K11824	AP2A; AP-2 complex subunit alpha	0	Y	-	-	-	-	-	-	-	-	-	Y	-	-	-	-	0	-	gi|312076720|ref|XP_003140988.1| adaptor protein complex AP-2 [Loa loa]	Y	Y	Y			-	-	Y	-	-	-	97.35	Y	-	0.2591	-	-	0.211338
	OVOC6843	-	WBGene00243652	-	IPR012394: Aldehyde dehydrogenase NAD(P)-dependent; IPR015590: Aldehyde dehydrogenase domain; IPR016160: Aldehyde dehydrogenase, conserved site; IPR016161: Aldehyde/histidinol dehydrogenase; IPR016162: Aldehyde dehydrogenase, N-terminal; IPR016163: Aldehyde dehydrogenase, C-terminal;	Y	GO:0004030): aldehyde dehydrogenase [NAD(P)+] activity; GO:0016491): oxidoreductase activity;	GO:0006081): cellular aldehyde metabolic process; GO:0008152): metabolic process; GO:0055114): oxidation-reduction process;	-	Y	K00128	E1.2.1.3; aldehyde dehydrogenase (NAD+) [EC:1.2.1.3]	3.6e-229	Y	-	-	-	-	-	-	-	-	-	Y	-	-	-	Y	1	-	gi|393909332|gb|EFO20853.2| aldehyde dehydrogenase 4 [Loa loa]	Y	Y	Y			-	-	Y	-	-	-	98.81	Y	-	0.0578	Y	-	0.116058
	OVOC3380	-	WBGene00240189	Ovo-dlg-1	IPR001452: Src homology-3 domain; IPR001478: PDZ/DHR/GLGF; IPR004172: L27; IPR008144: Guanylate kinase; IPR008145: Guanylate kinase/L-type calcium channel; IPR011511: Variant SH3; IPR015143: L27-1; IPR020590: Guanylate kinase, conserved site;	Y	GO:0005515): protein binding;	-	-	Y	K12076	DLG1; disks large protein 1	0	Y	-	-	-	-	-	-	-	-	-	Y	-	-	-	-	0	-	gi|671412674|emb|CDP94075.1| Protein BM-DLG-1, isoform c [Brugia malayi]	Y	Y	Y			-	-	Y	-	-	-	95.81	Y	-	0.2221	Y	-	0.159022
	OVOC8529	-	WBGene00245338	-	IPR000215: Protease inhibitor I4, serpin; IPR023796: Serpin domain;	Y	GO:0004867): serine-type endopeptidase inhibitor activity;	-	-	Y	K13963	SERPINB; serpin B	1.1e-71	Y	I04	-	-	1.4e-62	-	-	-	-	-	Y	Y	-	Y	-	0	-	gi|541038854|gb|ERG78895.1| putative serpin-like protein ma 3388 [Ascaris suum]	Y	Y	Y			-	-	Y	-	Y	-	93.13	Y	-	0.0266	Y	-	0.137488
	OVOC8679	-	WBGene00245488	-	IPR006095: Glutamate/phenylalanine/leucine/valine dehydrogenase; IPR006096: Glutamate/phenylalanine/leucine/valine dehydrogenase, C-terminal; IPR006097: Glutamate/phenylalanine/leucine/valine dehydrogenase, dimerisation domain; IPR016040: NAD(P)-binding domain;	Y	GO:0005488): binding; GO:0016491): oxidoreductase activity;	GO:0006520): cellular amino acid metabolic process; GO:0055114): oxidation-reduction process;	-	Y	K00261	GLUD1_2, gdhA; glutamate dehydrogenase (NAD(P)+) [EC:1.4.1.3]	3.3e-187	Y	-	-	-	-	-	-	-	-	-	Y	-	-	-	-	0	-	gi|541039322|gb|ERG79150.1| glutamate dehydrogenase [Ascaris suum]	Y	Y	Y			-	-	Y	-	Y	-	100	Y	-	0.1254	Y	-	0.276541
	OVOC2933	-	WBGene00239742	Ovo-gsnl-1	IPR007122: Gelsolin; IPR007123: Gelsolin domain;	Y	GO:0003779): actin binding;	-	-	Y	K05768	GSN; gelsolin	2.2e-215	Y	-	-	-	-	-	-	-	-	-	Y	-	-	-	-	0	-	gi|312070671|ref|XP_003138254.1| hypothetical protein LOAG_02669 [Loa loa]	Y	Y	Y			-	-	Y	-	-	-	99.93	Y	-	0.0447	Y	-	0.133342
	OVOC11850	-	WBGene00248659	-	IPR000836: Phosphoribosyltransferase; IPR005904: Hypoxanthine phosphoribosyl transferase;	Y	GO:0004422): hypoxanthine phosphoribosyltransferase activity;	GO:0006166): purine ribonucleoside salvage; GO:0009116): nucleoside metabolic process;	GO:0005737): cytoplasm;	Y	K00760	hprT, hpt, HPRT1; hypoxanthine phosphoribosyltransferase [EC:2.4.2.8]	5.9e-87	Y	-	-	-	-	-	-	-	-	-	Y	-	Y	Y	-	0	-	gi|402592181|gb|EJW86110.1| phosphoribosyl transferase domain-containing protein [Wuchereria bancrofti]	Y	Y	Y			-	-	Y	-	-	-	100	Y	-	0.0439	Y	-	0.157448
	OVOC9726	-	WBGene00246535	-	IPR003961: Fibronectin, type III; IPR008957: Fibronectin type III domain; IPR013783: Immunoglobulin-like fold;	Y	GO:0005515): protein binding;	-	-	Y	K04962	RYR2; ryanodine receptor 2	6.8e-260	Y	-	-	-	-	-	-	-	-	-	Y	Y	-	Y	-	0	-	gi|312066417|ref|XP_003136260.1| hypothetical protein LOAG_00672 [Loa loa]	Y	Y	Y			-	-	Y	-	-	-	100	Y	-	0.1138	Y	-	0.15362
	OVOC10313	-	WBGene00247122	Ovo-atgp-2	IPR006047: Glycosyl hydrolase, family 13, catalytic domain; IPR006589: Glycosyl hydrolase, family 13, subfamily, catalytic domain; IPR013781: Glycoside hydrolase, subgroup, catalytic core; IPR015902: Alpha amylase; IPR017853: Glycoside hydrolase, superfamily;	Y	GO:0003824): catalytic activity; GO:0043169): cation binding;	GO:0005975): carbohydrate metabolic process;	-	Y	K03364	CDH1; cell division cycle 20-like protein 1, cofactor of APC complex	7.7e-243	Y	-	-	-	-	-	-	-	-	-	Y	-	-	-	Y	1	-	gi|671408790|emb|CDP98123.1| Protein BM-ATGP-2, isoform e [Brugia malayi]	Y	Y	Y			-	-	Y	-	-	-	100	Y	-	0.0273	Y	-	0.078864
	OVOC1871	-	WBGene00238680	Ovo-tpp-2	IPR000209: Peptidase S8/S53, subtilisin/kexin/sedolisin; IPR015500: Peptidase S8, subtilisin-related; IPR022229: Peptidase S8A, tripeptidyl peptidase II; IPR023828: Peptidase S8, subtilisin, Ser-active site;	Y	GO:0004252): serine-type endopeptidase activity;	GO:0006508): proteolysis;	-	Y	K01280	TPP2; tripeptidyl-peptidase II [EC:3.4.14.10]	0	Y	S08A	S	Y	3.6e-105	-	-	-	Y	-	Y	-	-	-	-	0	-	gi|393906148|gb|EFO20390.2| subtilase [Loa loa]	Y	Y	Y			-	-	Y	-	-	-	90.1	Y	-	0.4113	-	-	0.200132
	OVOC5197	-	WBGene00242006	-	IPR004888: Glycoside hydrolase, family 63; IPR008928: Six-hairpin glycosidase-like;	Y	GO:0003824): catalytic activity; GO:0004573): mannosyl-oligosaccharide glucosidase activity;	GO:0009311): oligosaccharide metabolic process;	-	Y	K01228	GCS1; mannosyl-oligosaccharide glucosidase [EC:3.2.1.106]	0	Y	-	-	-	-	-	-	-	-	-	Y	-	-	-	Y	1	-	gi|170589497|ref|XP_001899510.1| Mannosyl oligosaccharide glucosidase family protein [Brugia malayi]	Y	Y	Y			-	-	Y	-	-	-	95.82	Y	-	0.057	Y	-	0.159104
	OVOC11278	-	WBGene00248087	Ovo-alh-6	IPR005931: Delta-1-pyrroline-5-carboxylate dehydrogenase 1; IPR015590: Aldehyde dehydrogenase domain; IPR016160: Aldehyde dehydrogenase, conserved site; IPR016161: Aldehyde/histidinol dehydrogenase; IPR016162: Aldehyde dehydrogenase, N-terminal; IPR016163: Aldehyde dehydrogenase, C-terminal;	Y	GO:0003842): 1-pyrroline-5-carboxylate dehydrogenase activity; GO:0016491): oxidoreductase activity;	GO:0006561): proline biosynthetic process; GO:0008152): metabolic process; GO:0055114): oxidation-reduction process;	GO:0005759): mitochondrial matrix;	Y	K00294	E1.2.1.88; 1-pyrroline-5-carboxylate dehydrogenase [EC:1.2.1.88]	6.4e-271	Y	-	-	-	-	-	-	-	-	-	Y	-	-	-	-	0	-	gi|393907209|gb|EJD74554.1| 1-pyrroline-5-carboxylate dehydrogenase [Loa loa]	Y	Y	Y			-	-	Y	-	-	-	84.39	Y	-	0.2876	-	-	0.262093
	OVOC4479	-	WBGene00241288	Ovo-fbp-1	IPR000146: Fructose-1,6-bisphosphatase class 1/Sedoheputulose-1,7-bisphosphatase; IPR020548: Fructose-1,6-bisphosphatase, active site;	Y	GO:0042578): phosphoric ester hydrolase activity;	GO:0005975): carbohydrate metabolic process;	-	Y	K03841	FBP, fbp; fructose-1,6-bisphosphatase I [EC:3.1.3.11]	2.5e-159	Y	-	-	-	-	-	-	-	-	-	Y	-	-	-	-	0	-	gi|170588213|ref|XP_001898868.1| fructose-1,6-bisphosphatase [Brugia malayi]	Y	Y	Y			-	-	Y	-	-	-	92.3	Y	-	0.0786	Y	-	0.119541
	OVOC11704	-	WBGene00248513	Ovo-nud-1	IPR007052: CS-like domain; IPR008978: HSP20-like chaperone; IPR017447: CS domain;	Y	-	-	-	-	K09257	NFKBIL2; NF-kappa-B inhibitor-like protein 2	3.1e-152	Y	-	-	-	-	-	-	-	-	-	Y	-	-	-	-	0	-	gi|402591820|gb|EJW85749.1| nuclear movement protein [Wuchereria bancrofti]	Y	Y	Y			-	-	Y	-	-	-	100	Y	-	0.2135	Y	-	0.104553
	OVOC2991	-	WBGene00239800	-	IPR001179: Peptidyl-prolyl cis-trans isomerase, FKBP-type, domain; IPR023566: Peptidyl-prolyl cis-trans isomerase, FKBP-type;	Y	-	GO:0006457): protein folding;	-	Y	K09575	FKBP9_10; FK506-binding protein 9/10 [EC:5.2.1.8]	2.9e-133	Y	-	-	-	-	-	-	-	-	-	Y	Y	-	Y	-	0	-	gi|170586512|ref|XP_001898023.1| FKBP-type peptidyl-prolyl cis-trans isomerase-30, BmFKBP-30 [Brugia malayi]	Y	Y	Y			-	-	Y	-	-	-	100	Y	-	0.0095	Y	-	0.176279
	OVOC5133	-	WBGene00241942	-	IPR001279: Beta-lactamase-like; IPR017782: Hydroxyacylglutathione hydrolase;	Y	GO:0004416): hydroxyacylglutathione hydrolase activity; GO:0008270): zinc ion binding; GO:0016787): hydrolase activity;	-	-	Y	K01069	E3.1.2.6, gloB; hydroxyacylglutathione hydrolase [EC:3.1.2.6]	2.4e-122	Y	-	-	-	-	-	-	-	-	-	Y	Y	-	Y	-	0	-	gi|671406003|emb|CDQ00723.1| Protein Bm6299, isoform d [Brugia malayi]	Y	Y	Y			-	-	Y	-	-	-	98.94	Y	-	0.037	Y	-	0.115394
	OVOC5297	-	WBGene00242106	-	IPR004142: Ndr;	Y	-	-	-	-	K07937	ARF1; ADP-ribosylation factor 1	6.2e-162	Y	S33	S	Y	2.8e-29	-	-	-	Y	-	Y	-	Y	Y	-	0	-	gi|312078770|ref|XP_003141883.1| hypothetical protein LOAG_06299 [Loa loa]	Y	Y	Y			-	-	Y	-	-	-	100	Y	-	0.0323	Y	-	0.084433
	OVOC6898	-	WBGene00243707	-	IPR003226: Metal-dependent protein hydrolase;	Y	-	-	-	-	K14398	CPSF6_7; cleavage and polyadenylation specificity factor subunit 6/7	6.7e-157	Y	-	-	-	-	-	-	-	-	-	Y	-	-	-	-	0	-	gi|671410657|emb|CDP96091.1| Protein Bm14001, isoform d [Brugia malayi]	Y	Y	Y			-	-	Y	-	-	-	80.93	Y	-	0.3719	-	-	0.225471
	OVOC253	-	WBGene00237062	-	IPR000152: EGF-type aspartate/asparagine hydroxylation site; IPR000233: Cadherin, cytoplasmic domain; IPR000742: Epidermal growth factor-like, type 3; IPR001791: Laminin G domain; IPR002126: Cadherin; IPR006210: Epidermal growth factor-like; IPR008985: Concanavalin A-like lectin/glucanase; IPR012680: Laminin G, subdomain 2; IPR013032: EGF-like region, conserved site; IPR013320: Concanavalin A-lik…	Y	GO:0005509): calcium ion binding; GO:0005515): protein binding;	GO:0007155): cell adhesion; GO:0007156): homophilic cell adhesion;	GO:0005886): plasma membrane; GO:0016020): membrane;	Y	K00910	ADRBK, GRK; beta-adrenergic-receptor kinase [EC:2.7.11.15]	0	Y	-	-	-	-	-	-	-	-	-	Y	-	-	-	Y	1	-	gi|685829142|emb|CEF64064.1| Cadherin, cytoplasmic domain and Epidermal growth factor-like domain and Laminin G domain and Cadherin domain and Concanavalin A-like lectin/glucanases superfamily domain and Concanavalin A-like lectin/glucanase, subgroup domain and Cadherin-like domain and Catenin binding domain-containing protein [Strongyloides ratti]	Y	Y	Y			-	-	Y	-	-	-	45.38	-	-	0.458	-	-	0.336139
	OVOC4166	-	WBGene00240975	-	IPR001312: Hexokinase; IPR022672: Hexokinase, N-terminal; IPR022673: Hexokinase, C-terminal;	Y	GO:0005524): ATP binding; GO:0016773): phosphotransferase activity, alcohol group as acceptor;	GO:0005975): carbohydrate metabolic process;	-	Y	K00799	GST, gst; glutathione S-transferase [EC:2.5.1.18]	8.9e-210	Y	-	-	-	-	-	-	-	-	-	Y	-	-	-	-	0	-	gi|312089166|ref|XP_003146142.1| hexokinase [Loa loa]	Y	Y	Y			-	-	Y	-	-	-	99.78	Y	-	0.2648	-	-	0.120163
	OVOC4989	-	WBGene00241798	Ovo-unc-22	IPR000719: Protein kinase, catalytic domain; IPR002290: Serine/threonine-protein kinase domain; IPR003598: Immunoglobulin subtype 2; IPR003599: Immunoglobulin subtype; IPR003961: Fibronectin, type III; IPR007110: Immunoglobulin-like; IPR008271: Serine/threonine-protein kinase, active site; IPR008957: Fibronectin type III domain; IPR011009: Protein kinase-like domain; IPR013098: Immunoglobulin I-s…	Y	GO:0004672): protein kinase activity; GO:0004674): protein serine/threonine kinase activity; GO:0005515): protein binding; GO:0005524): ATP binding; GO:0016772): transferase activity, transferring phosphorus-containing groups;	GO:0006468): protein phosphorylation;	-	Y	K07955	ARL8; ADP-ribosylation factor-like protein 8	0	Y	-	-	-	-	-	-	-	-	-	Y	-	-	-	-	0	-	gi|170589155|ref|XP_001899339.1| protein unc-22 [Brugia malayi]	Y	Y	Y			-	-	Y	-	-	-	60.66	Y	-	0.2777	-	-	0.141721
	OVOC8052	-	WBGene00244861	Ovo-nas-4	IPR001506: Peptidase M12A, astacin; IPR003582: Metridin-like ShK toxin; IPR006026: Peptidase, metallopeptidase;	Y	GO:0004222): metalloendopeptidase activity; GO:0008237): metallopeptidase activity; GO:0008270): zinc ion binding;	GO:0006508): proteolysis;	-	Y	K18037	PTPN4, MEG; tyrosine-protein phosphatase non-receptor type 4 [EC:3.1.3.48]	6.1e-199	Y	M12A	M	Y	7.9e-78	-	-	Y	-	-	Y	Y	-	Y	-	0	-	gi|671411845|emb|CDP95200.1| Protein Bm1982, isoform c [Brugia malayi]	Y	Y	Y			-	-	Y	-	Y	-	100	Y	-	0.0865	Y	-	0.214004
	OVOC7491	-	WBGene00244300	-	IPR001395: Aldo/keto reductase; IPR018170: Aldo/keto reductase, conserved site; IPR020471: Aldo/keto reductase subgroup; IPR023210: NADP-dependent oxidoreductase domain;	Y	GO:0016491): oxidoreductase activity;	GO:0055114): oxidation-reduction process;	-	Y	K06672	SCC2, NIPBL; cohesin loading factor subunit SCC2	1.2e-133	Y	-	-	-	-	-	-	-	-	-	Y	-	Y	Y	-	0	-	gi|312081880|ref|XP_003143212.1| oxidoreductase [Loa loa]	Y	Y	Y			Y	Y	Y	Y	-	-	95.03	Y	-	0.0277	Y	-	0.093911
	OVOC4100	-	WBGene00240909	-	IPR001534: Transthyretin-like;	Y	-	-	GO:0005615): extracellular space;	Y	K06980	K06980	1.3e-54	Y	-	-	-	-	-	-	-	-	-	Y	Y	-	Y	-	0	-	gi|671413634|emb|CDP93681.1| Protein Bm9346 [Brugia malayi]	Y	Y	Y			Y	Y	Y	Y	-	-	99.57	Y	-	0.1238	Y	-	0.181458
	OVOC6746	-	WBGene00243555	Ovo-pbs-5	IPR000243: Peptidase T1A, proteasome beta-subunit; IPR001353: Proteasome, subunit alpha/beta; IPR023333: Proteasome B-type subunit;	Y	GO:0004175): endopeptidase activity; GO:0004298): threonine-type endopeptidase activity;	GO:0051603): proteolysis involved in cellular protein catabolic process;	GO:0005839): proteasome core complex;	Y	K02737	PSMB5; 20S proteasome subunit beta 5 [EC:3.4.25.1]	7.4e-135	Y	T01A	T	Y	4.4e-106	-	-	-	-	Y	Y	-	-	-	-	0	-	gi|312075453|ref|XP_003140423.1| proteasome A-type and B-type family protein [Loa loa]	Y	Y	Y			Y	Y	Y	Y	-	-	100	Y	-	0.0023	Y	-	0.03932
	OVOC280	-	WBGene00237089	-	IPR004625: Pyridoxal phosphate (active vitamin B6) biosynthesis, pyridoxal kinase; IPR011611: Carbohydrate/purine kinase;	Y	GO:0008478): pyridoxal kinase activity;	GO:0009443): pyridoxal 5'-phosphate salvage;	-	Y	K00868	pdxK, pdxY; pyridoxine kinase [EC:2.7.1.35]	3.1e-136	Y	-	-	-	-	-	-	-	-	-	Y	-	-	-	-	0	-	gi|393911258|gb|EFO27225.2| pyridoxal kinase [Loa loa]	Y	Y	Y			Y	Y	Y	Y	-	-	100	Y	-	0.1384	Y	-	0.231
	OVOC10999	-	WBGene00247808	Ovo-heh-1	IPR003172: MD-2-related lipid-recognition; IPR014756: Immunoglobulin E-set;	Y	-	-	-	-	K13443	NPC2; Niemann-Pick C2 protein	1.3e-58	Y	-	-	-	-	-	-	-	-	-	Y	Y	-	Y	-	0	-	gi|393911771|gb|EFO27572.2| ML domain-containing protein [Loa loa]	Y	Y	Y			Y	Y	Y	Y	-	-	81.53	Y	-	0.0092	Y	-	0.204825
	OVOC8895	-	WBGene00245704	Ovo-cbn-1	IPR002048: Calcium-binding EF-hand; IPR011992: EF-hand-like domain; IPR018247: EF-Hand 1, calcium-binding site; IPR018249: EF-HAND 2;	Y	GO:0005509): calcium ion binding;	-	-	Y	K12566	SGCB; beta-sarcoglycan	8.8e-140	Y	-	-	-	-	-	-	-	-	-	Y	Y	-	Y	-	0	-	gi|7582197|gb|AAF64251.1|AF153720_1 calcium-binding protein CBP-1 [Onchocerca volvulus]	Y	Y	Y			Y	Y	Y	Y	-	-	97.88	Y	-	0.1119	Y	-	0.30184
	OVOC1890	-	WBGene00238699	-	IPR000850: Adenylate kinase; IPR006267: Adenylate kinase, isozyme 1;	Y	GO:0004017): adenylate kinase activity; GO:0005524): ATP binding; GO:0019205): nucleobase, nucleoside, nucleotide kinase activity;	GO:0006139): nucleobase, nucleoside, nucleotide and nucleic acid metabolic process; GO:0046034): ATP metabolic process;	GO:0005737): cytoplasm;	Y	K00939	adk, AK; adenylate kinase [EC:2.7.4.3]	3e-99	Y	-	-	-	-	-	-	-	-	-	Y	-	-	-	-	0	-	gi|671415141|emb|CDP92505.1| Protein Bm14014, isoform a [Brugia malayi]	Y	Y	Y			-	-	Y	-	-	-	100	Y	-	0.0681	Y	-	0.156746
	OVOC11858	-	WBGene00248667	Ovo-atp-4	IPR008387: ATPase, F0 complex, subunit F6, mitochondrial;	Y	GO:0015078): hydrogen ion transmembrane transporter activity;	GO:0015986): ATP synthesis coupled proton transport;	GO:0000276): mitochondrial proton-transporting ATP synthase complex, coupling factor F(o);	Y	K14776	DDX10, DBP4; ATP-dependent RNA helicase DDX10/DBP4 [EC:3.6.4.13]	4.7e-61	Y	-	-	-	-	-	-	-	-	-	Y	-	-	-	-	0	-	gi|312065470|ref|XP_003135806.1| ATP synthase coupling factor 6 family protein [Loa loa]	Y	Y	Y			-	-	Y	-	-	-	100	Y	-	0.0221	Y	-	0.112559
	OVOC8677	-	WBGene00245486	-	IPR017942: Lipid-binding serum glycoprotein, N-terminal; IPR017943: Bactericidal permeability-increasing protein, alpha/beta domain;	Y	GO:0008289): lipid binding;	-	-	Y	K07996	MMP16; matrix metalloproteinase-16 (membrane-inserted) [EC:3.4.24.-]	1.5e-42	Y	-	-	-	-	-	-	-	-	-	Y	Y	-	Y	-	0	-	gi|671406335|emb|CDQ00226.1| Protein Bm10880 [Brugia malayi]	Y	Y	Y			-	-	Y	-	Y	-	99.16	Y	-	0.0355	Y	-	0.23102
	OVOC8261	-	WBGene00245070	-	IPR002198: Short-chain dehydrogenase/reductase SDR; IPR002347: Glucose/ribitol dehydrogenase; IPR016040: NAD(P)-binding domain;	Y	GO:0005488): binding; GO:0016491): oxidoreductase activity;	GO:0008152): metabolic process; GO:0055114): oxidation-reduction process;	-	Y	K00079	CBR1; carbonyl reductase 1 [EC:1.1.1.184 1.1.1.189 1.1.1.197]	2.9e-124	Y	-	-	-	-	-	-	-	-	-	Y	-	-	-	-	0	-	gi|170591170|ref|XP_001900343.1| oxidoreductase, short chain dehydrogenase/reductase family protein [Brugia malayi]	Y	Y	Y			-	-	Y	-	-	-	100	Y	-	0.1855	Y	-	0.088655
	OVOC4708	-	WBGene00241517	-	IPR001395: Aldo/keto reductase; IPR018170: Aldo/keto reductase, conserved site; IPR020471: Aldo/keto reductase subgroup; IPR023210: NADP-dependent oxidoreductase domain;	Y	GO:0016491): oxidoreductase activity;	GO:0055114): oxidation-reduction process;	-	Y	K11450	AOF2, LSD1; lysine-specific histone demethylase 1 [EC:1.-.-.-]	1.4e-140	Y	-	-	-	-	-	-	-	-	-	Y	-	-	-	-	0	-	gi|312082406|ref|XP_003143431.1| oxidoreductase [Loa loa]	Y	Y	Y			-	-	Y	-	-	-	100	Y	-	0.1487	Y	-	0.082036
	OVOC10644	-	WBGene00247453	Ovo-gpb-1	IPR001632: G-protein, beta subunit; IPR001680: WD40 repeat; IPR011046: WD40 repeat-like-containing domain; IPR015943: WD40/YVTN repeat-like-containing domain; IPR017986: WD40-repeat-containing domain; IPR019775: WD40 repeat, conserved site; IPR019781: WD40 repeat, subgroup; IPR019782: WD40 repeat 2; IPR020472: G-protein beta WD-40 repeat;	Y	GO:0005515): protein binding;	-	-	Y	K04536	GNB1; guanine nucleotide-binding protein G(I)/G(S)/G(T) subunit beta-1	6.1e-179	Y	-	-	-	-	-	-	-	-	-	Y	-	-	-	-	0	-	gi|393907038|gb|EJD74494.1| guanine nucleotide-binding protein subunit beta-1 [Loa loa]	Y	Y	Y			-	-	Y	-	-	-	100	Y	-	0.2732	-	-	0.147527
	OVOC1576	-	WBGene00238385	-	IPR001312: Hexokinase; IPR019807: Hexokinase, conserved site; IPR022672: Hexokinase, N-terminal; IPR022673: Hexokinase, C-terminal;	Y	GO:0004396): hexokinase activity; GO:0005524): ATP binding; GO:0016773): phosphotransferase activity, alcohol group as acceptor;	GO:0005975): carbohydrate metabolic process; GO:0006096): glycolysis;	-	Y	K00844	HK; hexokinase [EC:2.7.1.1]	2.8e-222	Y	-	-	-	-	-	-	-	-	-	Y	-	-	-	-	0	-	gi|393911478|gb|EJD76324.1| hexokinase type II, variant [Loa loa]	Y	Y	Y			-	-	Y	-	-	-	92.35	Y	-	0.1191	Y	-	0.146127
	OVOC9264	-	WBGene00246073	Ovo-mlc-3	IPR011992: EF-hand-like domain; IPR018249: EF-HAND 2;	Y	GO:0005509): calcium ion binding;	-	-	Y	K02365	ESP1; separase [EC:3.4.22.49]	2.1e-63	Y	-	-	-	-	-	-	-	-	-	Y	-	-	-	-	0	-	gi|251762815|gb|ACT15365.1| alkali myosin light chain [Setaria digitata]	Y	Y	Y			-	-	Y	-	-	-	99.96	Y	-	0.0187	Y	-	0.082456
	OVOC9148	-	WBGene00245957	-	IPR000182: GCN5-related N-acetyltransferase (GNAT) domain; IPR016181: Acyl-CoA N-acyltransferase;	Y	GO:0008080): N-acetyltransferase activity;	GO:0008152): metabolic process;	-	Y	K00162	PDHB, pdhB; pyruvate dehydrogenase E1 component beta subunit [EC:1.2.4.1]	4.1e-141	Y	-	-	-	-	-	-	-	-	-	Y	-	-	-	-	0	-	gi|170584074|ref|XP_001896846.1| hypothetical protein Bm1_26985 [Brugia malayi]	Y	Y	Y			-	-	Y	-	-	-	99.9	Y	-	0.3248	-	-	0.121261
	OVOC2471	-	WBGene00239280	Ovo-tars-1	IPR002314: Aminoacyl-tRNA synthetase, class II (G/ H/ P/ S), conserved domain; IPR002320: Threonyl-tRNA synthetase, class IIa; IPR004095: TGS; IPR004154: Anticodon-binding; IPR006195: Aminoacyl-tRNA synthetase, class II; IPR012675: Beta-grasp fold, ferredoxin-type; IPR012676: TGS-like; IPR012947: Threonyl/alanyl tRNA synthetase, SAD; IPR018163: Threonyl/alanyl tRNA synthetase, class II-like, puta…	Y	GO:0000166): nucleotide binding; GO:0004812): aminoacyl-tRNA ligase activity; GO:0004829): threonine-tRNA ligase activity; GO:0005524): ATP binding; GO:0016876): ligase activity, forming aminoacyl-tRNA and related compounds;	GO:0006412): translation; GO:0006418): tRNA aminoacylation for protein translation; GO:0006435): threonyl-tRNA aminoacylation; GO:0043039): tRNA aminoacylation;	GO:0005737): cytoplasm;	Y	K01868	TARS, thrS; threonyl-tRNA synthetase [EC:6.1.1.3]	0	Y	-	-	-	-	-	-	-	-	-	Y	-	-	-	-	0	-	gi|671418130|emb|CDP91132.1| Protein BM-TARS-1, isoform d [Brugia malayi]	Y	Y	Y			-	-	Y	-	-	-	100	Y	-	0.0748	Y	-	0.054911
	OVOC3293	-	WBGene00240102	-	IPR000587: Creatinase; IPR000994: Peptidase M24, structural domain;	Y	GO:0016787): hydrolase activity;	GO:0009987): cellular process;	-	Y	K01262	pepP; Xaa-Pro aminopeptidase [EC:3.4.11.9]	1.2e-262	Y	M24B	M	Y	3.1e-77	-	-	Y	-	-	Y	-	-	-	-	0	-	gi|671408936|emb|CDP97854.1| Protein Bm6170, isoform d [Brugia malayi]	Y	Y	Y			-	-	Y	-	-	-	90.92	Y	-	0.514	-	-	0.148456
	OVOC1263	-	WBGene00238072	-	IPR005746: Thioredoxin; IPR008979: Galactose-binding domain-like; IPR010400: Proteasome-interacting thioredoxin-like domain, C-terminal; IPR012335: Thioredoxin fold; IPR012336: Thioredoxin-like fold; IPR013766: Thioredoxin domain; IPR017936: Thioredoxin-like; IPR017937: Thioredoxin, conserved site;	Y	GO:0009055): electron carrier activity; GO:0015035): protein disulfide oxidoreductase activity;	GO:0006662): glycerol ether metabolic process; GO:0045454): cell redox homeostasis;	-	Y	K15175	CDC73; parafibromin	1.3e-135	Y	-	-	-	-	-	-	-	-	-	Y	-	-	-	-	0	-	gi|170573690|ref|XP_001892562.1| Thioredoxin family protein [Brugia malayi]	Y	Y	Y			-	-	Y	-	-	-	99.89	Y	-	0.034	Y	-	0.161834
	OVOC10239	-	WBGene00247048	Ovo-ben-1	IPR000217: Tubulin; IPR002453: Beta tubulin; IPR003008: Tubulin/FtsZ, GTPase domain; IPR008280: Tubulin/FtsZ, C-terminal; IPR013838: Beta tubulin, autoregulation binding site; IPR017975: Tubulin, conserved site; IPR018316: Tubulin/FtsZ, 2-layer sandwich domain; IPR023123: Tubulin, C-terminal;	Y	GO:0003924): GTPase activity; GO:0005198): structural molecule activity; GO:0005525): GTP binding;	GO:0006184): GTP catabolic process; GO:0007017): microtubule-based process; GO:0007018): microtubule-based movement; GO:0051258): protein polymerization;	GO:0005874): microtubule; GO:0043234): protein complex;	Y	K07375	TUBB; tubulin beta	2.9e-243	Y	-	-	-	-	-	-	-	-	-	Y	-	-	-	-	0	-	gi|3046905|gb|AAC13548.1| beta-tubulin [Onchocerca volvulus]	Y	Y	Y			-	-	Y	-	-	-	99.6	Y	-	0.0165	Y	-	0.114454
	OVOC8883	-	WBGene00245692	Ovo-glod-4	-	-	-	-	-	-	K02918	RP-L35e, RPL35; large subunit ribosomal protein L35e	4e-127	Y	-	-	-	-	-	-	-	-	-	Y	-	Y	Y	-	0	-	gi|312088517|ref|XP_003145893.1| hypothetical protein LOAG_10318 [Loa loa]	Y	Y	Y			-	-	Y	-	-	-	82.53	Y	-	0.5394	-	-	0.134069
	OVOC4400	-	WBGene00241209	Ovo-mlt-9	IPR008985: Concanavalin A-like lectin/glucanase;	Y	-	-	-	-	K08860	EIF2AK3; eukaryotic translation initiation factor 2-alpha kinase 3 [EC:2.7.11.1]	3.6e-223	Y	-	-	-	-	-	-	-	-	-	Y	Y	-	Y	-	0	-	gi|393910863|gb|EFO23302.2| hypothetical protein LOAG_05181 [Loa loa]	Y	Y	Y			-	-	Y	-	-	-	10.7	-	-	0.7169	-	-	0.7144
	OVOC4212	-	WBGene00241021	Ovo-ogdh-1	IPR001017: Dehydrogenase, E1 component; IPR005475: Transketolase-like, pyrimidine-binding domain; IPR011603: 2-oxoglutarate dehydrogenase, E1 component;	Y	GO:0004591): oxoglutarate dehydrogenase (succinyl-transferring) activity; GO:0016624): oxidoreductase activity, acting on the aldehyde or oxo group of donors, disulfide as acceptor; GO:0030976): thiamine pyrophosphate binding;	GO:0006096): glycolysis; GO:0008152): metabolic process;	-	Y	K00164	OGDH, sucA; 2-oxoglutarate dehydrogenase E1 component [EC:1.2.4.2]	0	Y	-	-	-	-	-	-	-	-	-	Y	Y	-	Y	-	0	-	gi|170585968|ref|XP_001897753.1| 2-oxoglutarate dehydrogenase E1 component, mitochondrial precursor [Brugia malayi]	Y	Y	Y			-	-	Y	-	-	-	99.16	Y	-	0.0949	Y	-	0.11405
	OVOC4076	-	WBGene00240885	-	IPR002085: Alcohol dehydrogenase superfamily, zinc-containing; IPR011032: GroES-like; IPR013149: Alcohol dehydrogenase, C-terminal; IPR013154: Alcohol dehydrogenase GroES-like; IPR016040: NAD(P)-binding domain; IPR020843: Polyketide synthase, enoylreductase;	Y	GO:0005488): binding; GO:0008270): zinc ion binding; GO:0016491): oxidoreductase activity; GO:0016747): transferase activity, transferring acyl groups other than amino-acyl groups;	GO:0055114): oxidation-reduction process;	-	Y	K00773	tgt, QTRT1; queuine tRNA-ribosyltransferase [EC:2.4.2.29]	3.6e-190	Y	-	-	-	-	-	-	-	-	-	Y	-	-	-	Y	2	-	gi|312084017|ref|XP_003144101.1| hypothetical protein LOAG_08522 [Loa loa]	Y	Y	Y			-	-	Y	-	-	-	100	Y	-	0.0093	Y	-	0.069833
	OVOC7771	-	WBGene00244580	-	IPR001680: WD40 repeat; IPR005841: Alpha-D-phosphohexomutase superfamily; IPR005843: Alpha-D-phosphohexomutase, C-terminal; IPR005844: Alpha-D-phosphohexomutase, alpha/beta/alpha domain I; IPR005845: Alpha-D-phosphohexomutase, alpha/beta/alpha domain II; IPR005846: Alpha-D-phosphohexomutase, alpha/beta/alpha domain III; IPR011046: WD40 repeat-like-containing domain; IPR015943: WD40/YVTN repeat-li…	Y	GO:0000287): magnesium ion binding; GO:0005515): protein binding; GO:0016868): intramolecular transferase activity, phosphotransferases;	GO:0005975): carbohydrate metabolic process;	-	Y	K15779	PGM2; phosphoglucomutase / phosphopentomutase [EC:5.4.2.2 5.4.2.7]	0	Y	-	-	-	-	-	-	-	-	-	Y	-	-	-	-	0	-	gi|402594377|gb|EJW88303.1| phosphoglucomutase/phosphomannomutase domain-containing protein [Wuchereria bancrofti]	Y	Y	Y			-	-	Y	-	-	-	88.38	Y	-	0.4656	-	-	0.138189
	OVOC6112	-	WBGene00242921	Ovo-ttr-51	IPR001534: Transthyretin-like;	Y	-	-	GO:0005615): extracellular space;	Y	K07511	ECHS1; enoyl-CoA hydratase [EC:4.2.1.17]	9e-57	Y	-	-	-	-	-	-	-	-	-	Y	Y	-	Y	-	0	-	gi|671407821|emb|CDP98847.1| Protein Bm4711 [Brugia malayi]	Y	Y	Y			-	-	Y	-	-	-	100	Y	-	0.001	Y	-	0.154859
	OVOC1122	-	WBGene00237931	Ovo-ahcy-1	IPR000043: Adenosylhomocysteinase; IPR015878: S-adenosyl-L-homocysteine hydrolase, NAD binding; IPR020082: S-adenosyl-L-homocysteine hydrolase, conserved site;	Y	GO:0004013): adenosylhomocysteinase activity;	GO:0006730): one-carbon metabolic process;	-	Y	K01251	E3.3.1.1, ahcY; adenosylhomocysteinase [EC:3.3.1.1]	2.3e-220	Y	-	-	-	-	-	-	-	-	-	Y	-	-	-	-	0	-	gi|393911444|gb|EFO23637.2| adenosylhomocysteinase [Loa loa]	Y	Y	Y			Y	Y	Y	Y	-	-	100	Y	-	0.0471	Y	-	0.066333
	OVOC10346	-	WBGene00247155	-	IPR023210: NADP-dependent oxidoreductase domain;	Y	-	-	-	-	K11205	GCLM; glutamate--cysteine ligase regulatory subunit	2.9e-124	Y	-	-	-	-	-	-	-	-	-	Y	-	Y	Y	-	0	-	gi|170590398|ref|XP_001899959.1| glutamate-cysteine ligase modifier subunit [Brugia malayi]	Y	Y	Y			Y	Y	Y	Y	-	-	100	Y	-	0.2674	-	-	0.093274
	OVOC10910	-	WBGene00247719	-	IPR002130: Peptidyl-prolyl cis-trans isomerase, cyclophilin-type; IPR015891: Cyclophilin-like; IPR020892: Peptidyl-prolyl cis-trans isomerase, cyclophilin-type, conserved site;	Y	GO:0003755): peptidyl-prolyl cis-trans isomerase activity;	GO:0006457): protein folding;	-	Y	K03768	PPIB, ppiB; peptidyl-prolyl cis-trans isomerase B (cyclophilin B) [EC:5.2.1.8]	2.2e-94	Y	-	-	-	-	-	-	-	-	-	Y	Y	-	Y	-	0	-	gi|170582740|ref|XP_001896264.1| cyclophilin-type peptidyl-prolyl cis-trans isomerase-15, Bmcyp-5 [Brugia malayi]	Y	Y	Y			Y	Y	Y	Y	-	-	100	Y	-	0.1281	Y	-	0.105587
	OVOC4426	-	WBGene00241235	Ovo-pas-5	IPR000426: Proteasome, alpha-subunit, conserved site; IPR001353: Proteasome, subunit alpha/beta; IPR023332: Proteasome A-type subunit;	Y	GO:0004175): endopeptidase activity; GO:0004298): threonine-type endopeptidase activity;	GO:0006511): ubiquitin-dependent protein catabolic process; GO:0051603): proteolysis involved in cellular protein catabolic process;	GO:0005839): proteasome core complex; GO:0019773): proteasome core complex, alpha-subunit complex;	Y	K02729	PSMA5; 20S proteasome subunit alpha 5 [EC:3.4.25.1]	7.9e-120	Y	T01A	T	Y	2.5e-70	-	-	-	-	Y	Y	-	-	-	-	0	-	gi|312067265|ref|XP_003136661.1| 20S proteasome alpha5 subunit [Loa loa]	Y	Y	Y			Y	Y	Y	Y	-	-	100	Y	-	0.0226	Y	-	0.084794
	OVOC5089	-	WBGene00241898	-	IPR019545: DM13 domain;	Y	-	-	-	-	K06210	NMNAT; nicotinamide mononucleotide adenylyltransferase [EC:2.7.7.1 2.7.7.18]	1.3e-265	Y	-	-	-	-	-	-	-	-	-	Y	-	-	-	Y	1	-	gi|393909416|gb|EJD75439.1| DOMON domain-containing protein [Loa loa]	Y	Y	Y			Y	Y	Y	Y	-	-	96.92	Y	-	0.1945	Y	-	0.128547
	OVOC8949	-	WBGene00245758	-	IPR001440: Tetratricopeptide TPR-1; IPR011990: Tetratricopeptide-like helical; IPR013026: Tetratricopeptide repeat-containing; IPR019734: Tetratricopeptide repeat;	Y	GO:0005488): binding; GO:0005515): protein binding;	-	-	Y	K13179	DDX18, HAS1; ATP-dependent RNA helicase DDX18/HAS1 [EC:3.6.4.13]	4e-125	Y	-	-	-	-	-	-	-	-	-	Y	Y	-	Y	-	0	-	gi|393909541|gb|EJD75491.1| peptidase S1 and S6 chymotrypsin/Hap [Loa loa]	Y	Y	Y			-	-	Y	-	-	-	98.6	Y	-	0.1251	Y	-	0.133219
	OVOC3477	-	WBGene00240286	Ovo-got-1.2	IPR000796: Aspartate/other aminotransferase; IPR004838: Aminotransferases, class-I, pyridoxal-phosphate-binding site; IPR004839: Aminotransferase, class I/classII; IPR015421: Pyridoxal phosphate-dependent transferase, major region, subdomain 1; IPR015424: Pyridoxal phosphate-dependent transferase, major domain;	Y	GO:0003824): catalytic activity; GO:0008483): transaminase activity; GO:0016769): transferase activity, transferring nitrogenous groups; GO:0030170): pyridoxal phosphate binding;	GO:0006520): cellular amino acid metabolic process; GO:0009058): biosynthetic process;	-	Y	K14454	GOT1; aspartate aminotransferase, cytoplasmic [EC:2.6.1.1]	1.7e-192	Y	-	-	-	-	-	-	-	-	-	Y	-	-	-	-	0	-	gi|68302096|gb|AAY89413.1| aspartate aminotransferase [Onchocerca volvulus]	Y	Y	Y			-	-	Y	-	-	-	99.51	Y	-	0.1841	Y	-	0.127352
	OVOC3094	-	WBGene00239903	-	IPR004360: Glyoxalase/bleomycin resistance protein/dioxygenase; IPR005956: 4-hydroxyphenylpyruvate dioxygenase;	Y	GO:0003868): 4-hydroxyphenylpyruvate dioxygenase activity;	GO:0009072): aromatic amino acid family metabolic process;	-	Y	K00457	HPD, hppD; 4-hydroxyphenylpyruvate dioxygenase [EC:1.13.11.27]	8.6e-173	Y	-	-	-	-	-	-	-	-	-	Y	Y	-	Y	-	0	-	gi|402591251|gb|EJW85181.1| 4-hydroxyphenylpyruvate dioxygenase [Wuchereria bancrofti]	Y	Y	Y			-	-	Y	-	-	-	92.11	Y	-	0.3058	-	-	0.092607
	OVOC3994	-	WBGene00240803	-	IPR002049: EGF-like, laminin; IPR006210: Epidermal growth factor-like; IPR008211: Laminin, N-terminal; IPR013015: Laminin IV; IPR013032: EGF-like region, conserved site;	Y	GO:0005515): protein binding;	-	-	Y	K05636	LAMB1; laminin, beta 1	0	Y	-	-	-	-	-	-	-	-	-	Y	-	-	-	-	0	-	gi|393905913|gb|EJD74110.1| laminin subunit beta-1 [Loa loa]	Y	Y	Y			-	-	Y	-	-	-	85.39	Y	-	0.3449	-	-	0.197284
	OVOC5375	-	WBGene00242184	Ovo-nap-1	IPR002164: Nucleosome assembly protein (NAP);	Y	-	GO:0006334): nucleosome assembly;	GO:0005634): nucleus;	Y	K11279	NAP1L1, NRP; nucleosome assembly protein 1-like 1	1.1e-158	Y	-	-	-	-	-	-	-	-	-	Y	-	-	-	-	0	-	gi|312073824|ref|XP_003139693.1| nucleosome assembly protein 1 [Loa loa]	Y	Y	Y			-	-	Y	-	-	-	97.56	Y	-	0.0028	Y	-	0.043606
	OVOC1588	-	WBGene00238397	-	IPR000323: Copper type II, ascorbate-dependent monooxygenase, N-terminal; IPR000720: Peptidyl-glycine alpha-amidating monooxygenase; IPR001258: NHL repeat; IPR008977: PHM/PNGase F-fold domain; IPR011042: Six-bladed beta-propeller, TolB-like; IPR013017: NHL repeat, subgroup; IPR014783: Copper type II, ascorbate-dependent monooxygenase, histidine-cluster-2 conserved site; IPR014784: Copper type II,…	Y	GO:0003824): catalytic activity; GO:0004497): monooxygenase activity; GO:0004504): peptidylglycine monooxygenase activity; GO:0005507): copper ion binding; GO:0005515): protein binding; GO:0016715): oxidoreductase activity, acting on paired donors, with incorporation or reduction of molecular oxygen, reduced ascorbate as one donor, and incorporation of one atom of oxygen;	GO:0006518): peptide metabolic process; GO:0009987): cellular process; GO:0055114): oxidation-reduction process;	GO:0016020): membrane;	Y	K00504	PAM, PHM; peptidylglycine monooxygenase [EC:1.14.17.3]	0	Y	-	-	-	-	-	-	-	-	-	Y	-	-	-	Y	1	-	gi|170590137|ref|XP_001899829.1| Copper type II ascorbate-dependent monooxygenase, C-terminal domain containing protein [Brugia malayi]	Y	Y	Y			-	-	Y	-	-	-	41.77	-	-	0.6251	-	-	0.246394
	OVOC6120	-	WBGene00242929	-	IPR004087: K Homology; IPR004088: K Homology, type 1; IPR018111: K Homology, type 1, subgroup;	Y	GO:0003723): RNA binding;	-	-	Y	K14944	NOVA; RNA-binding protein Nova	4.6e-277	Y	-	-	-	-	-	-	-	-	-	Y	-	-	-	-	0	-	gi|393909303|gb|EJD75396.1| hypothetical protein LOAG_17442 [Loa loa]	Y	Y	Y			-	-	Y	-	-	-	94.07	Y	-	0.3454	-	-	0.370264
	OVOC9756	-	WBGene00246565	Ovo-pdhb-1	IPR005475: Transketolase-like, pyrimidine-binding domain; IPR005476: Transketolase, C-terminal; IPR009014: Transketolase, C-terminal/Pyruvate-ferredoxin oxidoreductase, domain II; IPR015941: Transketolase-like, C-terminal;	Y	GO:0003824): catalytic activity;	GO:0008152): metabolic process;	-	Y	K00162	PDHB, pdhB; pyruvate dehydrogenase E1 component beta subunit [EC:1.2.4.1]	6.4e-168	Y	-	-	-	-	-	-	-	-	-	Y	-	-	-	-	0	-	gi|671416274|emb|CDQ08527.1| Protein Bm13737, isoform a [Brugia malayi]	Y	Y	Y			-	-	Y	-	-	-	100	Y	-	0.0359	Y	-	0.119743
	OVOC3199	-	WBGene00240008	-	IPR000023: Phosphofructokinase domain; IPR009161: 6-phosphofructokinase, eukaryotic type; IPR015912: Phosphofructokinase, conserved site; IPR022953: Phosphofructokinase;	Y	GO:0003872): 6-phosphofructokinase activity;	GO:0006096): glycolysis;	GO:0005737): cytoplasm; GO:0005945): 6-phosphofructokinase complex;	Y	K00850	pfkA, PFK; 6-phosphofructokinase 1 [EC:2.7.1.11]	0	Y	-	-	-	-	-	-	-	-	-	Y	-	-	-	-	0	-	gi|671415394|emb|CDP92380.1| Protein Bm7088, isoform c [Brugia malayi]	Y	Y	Y			-	-	Y	-	-	-	97.3	Y	-	0.1586	Y	-	0.073698
	OVOC2290	-	WBGene00239099	-	IPR002097: Profilin/allergen; IPR005455: Profilin, plant;	Y	GO:0003779): actin binding;	GO:0007010): cytoskeleton organization; GO:0030036): actin cytoskeleton organization;	GO:0015629): actin cytoskeleton;	Y	K05759	PFN; profilin	2e-63	Y	-	-	-	-	-	-	-	-	-	Y	-	-	-	-	0	-	gi|312068853|ref|XP_003137408.1| hypothetical protein LOAG_01822 [Loa loa]	Y	Y	Y			-	-	Y	-	-	-	100	Y	-	0.2103	Y	-	0.114807
	OVOC8596	-	WBGene00245405	Ovo-hip-1	IPR001440: Tetratricopeptide TPR-1; IPR006636: Heat shock chaperonin-binding; IPR011990: Tetratricopeptide-like helical; IPR013026: Tetratricopeptide repeat-containing; IPR019734: Tetratricopeptide repeat;	Y	GO:0005488): binding; GO:0005515): protein binding;	-	-	Y	K09560	ST13; suppressor of tumorigenicity protein 13	1.2e-154	Y	-	-	-	-	-	-	-	-	-	Y	-	Y	Y	-	0	-	gi|541049040|gb|ERG87733.1| hsc70-interacting protein [Ascaris suum]	Y	Y	Y			-	-	Y	-	Y	-	100	Y	-	0.009	Y	-	0.077903
	OVOC11620	-	WBGene00248429	Ovo-ufd-3	IPR001680: WD40 repeat; IPR011046: WD40 repeat-like-containing domain; IPR011989: Armadillo-like helical; IPR013535: PUL; IPR015155: PLAA family ubiquitin binding, PFU; IPR015943: WD40/YVTN repeat-like-containing domain; IPR017986: WD40-repeat-containing domain; IPR019781: WD40 repeat, subgroup; IPR019782: WD40 repeat 2;	Y	GO:0005488): binding; GO:0005515): protein binding;	-	-	Y	K14018	PLAA, DOA1, UFD3; phospholipase A-2-activating protein	0	Y	-	-	-	-	-	-	-	-	-	Y	-	-	-	Y	1	-	gi|393904873|gb|EJD73820.1| WD domain-containing protein [Loa loa]	Y	Y	Y			-	-	Y	-	-	-	97.76	Y	-	0.178	Y	-	0.083515
	OVOC2307	-	WBGene00239116	-	IPR001209: Ribosomal protein S14; IPR012493: Renin receptor-like;	Y	GO:0003735): structural constituent of ribosome; GO:0004872): receptor activity;	GO:0006412): translation;	GO:0005622): intracellular; GO:0005840): ribosome; GO:0016021): integral to membrane;	Y	K02954	RP-S14, MRPS14, rpsN; small subunit ribosomal protein S14	4.6e-174	Y	-	-	-	-	-	-	-	-	-	Y	-	-	-	Y	1	-	gi|393909742|gb|EJD75571.1| hypothetical protein LOAG_17313 [Loa loa]	Y	Y	Y			-	-	Y	-	Y	-	99.16	Y	-	0.1534	Y	-	0.09583
	OVOC1524	-	WBGene00238333	Ovo-hrp-2	IPR000504: RNA recognition motif domain; IPR006535: HnRNP R/Q splicing factor; IPR012677: Nucleotide-binding, alpha-beta plait;	Y	GO:0000166): nucleotide binding; GO:0003676): nucleic acid binding;	-	-	Y	K14165	K14165; atypical dual specificity phosphatase [EC:3.1.3.16 3.1.3.48]	0	Y	-	-	-	-	-	-	-	-	-	Y	-	-	-	-	0	-	gi|671403889|emb|CDQ01994.1| Protein BM-HRP-2, isoform c [Brugia malayi]	Y	Y	Y			-	-	Y	-	-	-	100	Y	-	0.2692	-	-	0.254056
	OVOC10086	-	WBGene00246895	Ovo-tps-2	IPR001830: Glycosyl transferase, family 20; IPR023214: HAD-like domain;	Y	GO:0003824): catalytic activity;	GO:0005992): trehalose biosynthetic process;	-	Y	K08857	NEK; NIMA (never in mitosis gene a)-related kinase [EC:2.7.11.1]	0	Y	-	-	-	-	-	-	-	-	-	Y	-	-	-	-	0	-	gi|371941946|gb|AEX60787.1| trehalose-6-phosphate synthase [Ascaris suum]	Y	Y	Y			-	-	Y	-	Y	-	97.62	Y	-	0.3031	-	-	0.14079
	OVOC7019	-	WBGene00243828	-	IPR013538: Activator of Hsp90 ATPase homologue 1-like; IPR015310: Activator of Hsp90 ATPase, N-terminal; IPR023393: START-like domain;	Y	GO:0001671): ATPase activator activity; GO:0051087): chaperone binding;	GO:0006950): response to stress;	GO:0005737): cytoplasm;	Y	K10798	PARP; poly [ADP-ribose] polymerase [EC:2.4.2.30]	2.7e-153	Y	-	-	-	-	-	-	-	-	-	Y	-	-	-	-	0	-	gi|402588845|gb|EJW82778.1| hypothetical protein WUBG_06312 [Wuchereria bancrofti]	Y	Y	Y			-	-	Y	-	-	-	100	Y	-	0.0296	Y	-	0.081427
	OVOC6317	-	WBGene00243126	-	IPR000884: Thrombospondin, type 1 repeat; IPR002223: Proteinase inhibitor I2, Kunitz metazoa; IPR010294: ADAM-TS Spacer 1; IPR013273: Peptidase M12B, ADAM-TS; IPR020901: Proteinase inhibitor I2, Kunitz, conserved site;	Y	GO:0004222): metalloendopeptidase activity; GO:0004867): serine-type endopeptidase inhibitor activity; GO:0008237): metallopeptidase activity; GO:0008270): zinc ion binding;	-	GO:0005578): proteinaceous extracellular matrix; GO:0031012): extracellular matrix;	Y	K01872	AARS, alaS; alanyl-tRNA synthetase [EC:6.1.1.7]	0	Y	I02	-	-	5.2e-15	-	-	-	-	-	Y	-	-	-	-	0	-	gi|312084107|ref|XP_003144139.1| hypothetical protein LOAG_08561 [Loa loa]	Y	Y	Y			-	-	Y	-	-	-	78.93	Y	-	0.4165	-	-	0.198718
	OVOC3885	-	WBGene00240694	Ovo-vha-5	IPR002490: ATPase, V0/A0 complex, 116kDa subunit;	Y	GO:0015078): hydrogen ion transmembrane transporter activity;	GO:0015991): ATP hydrolysis coupled proton transport;	GO:0033177): proton-transporting two-sector ATPase complex, proton-transporting domain;	Y	K02154	ATPeV0A, ATP6N; V-type H+-transporting ATPase subunit a	0	Y	-	-	-	-	-	-	-	-	-	Y	-	-	-	Y	8	-	gi|671417019|emb|CDP91458.1| Protein BM-VHA-5, isoform c [Brugia malayi]	Y	Y	Y			-	-	Y	-	-	-	99.21	Y	-	0.2085	Y	-	0.108069
	OVOC8620	-	WBGene00245429	-	IPR002198: Short-chain dehydrogenase/reductase SDR; IPR002347: Glucose/ribitol dehydrogenase; IPR016040: NAD(P)-binding domain; IPR020904: Short-chain dehydrogenase/reductase, conserved site;	Y	GO:0005488): binding; GO:0016491): oxidoreductase activity;	GO:0008152): metabolic process; GO:0055114): oxidation-reduction process;	-	Y	K10251	HSD17B12, KAR, IFA38; 17beta-estradiol 17-dehydrogenase / very-long-chain 3-oxoacyl-CoA reductase [EC:1.1.1.62 1.1.1.330]	6e-139	Y	-	-	-	-	-	-	-	-	-	Y	-	-	-	Y	1	-	gi|393910672|gb|EFO24444.2| hypothetical protein LOAG_04043 [Loa loa]	Y	Y	Y			-	-	Y	-	-	-	100	Y	-	0.0539	Y	-	0.132348
	OVOC9398	-	WBGene00246207	Ovo-amph-1	IPR001452: Src homology-3 domain; IPR003005: Amphiphysin; IPR004148: BAR;	Y	GO:0005515): protein binding;	-	GO:0005737): cytoplasm;	Y	K16931	STAR; steroidogenic acute regulatory protein, mitochondrial	8.5e-205	Y	-	-	-	-	-	-	-	-	-	Y	-	-	-	-	0	-	gi|402589888|gb|EJW83819.1| SH3 domain-containing protein [Wuchereria bancrofti]	Y	Y	Y			-	-	Y	-	-	-	95.72	Y	-	0.3438	-	-	0.097374
	OVOC7624	-	WBGene00244433	Ovo-dnj-16	IPR001623: Heat shock protein DnaJ, N-terminal; IPR003095: Heat shock protein DnaJ; IPR018253: Heat shock protein DnaJ, conserved site;	Y	GO:0031072): heat shock protein binding; GO:0051082): unfolded protein binding;	GO:0006457): protein folding;	-	Y	K14820	BRX1, BRIX1; ribosome biogenesis protein BRX1	2.2e-174	Y	-	-	-	-	-	-	-	-	-	Y	-	-	-	-	0	-	gi|393907879|gb|EFO27671.2| DnaJ domain-containing protein [Loa loa]	Y	Y	Y			-	-	Y	-	-	-	98.31	Y	-	0.1563	Y	-	0.065426
	OVOC10491	-	WBGene00247300	-	IPR007666: ADP-specific phosphofructokinase/glucokinase;	Y	GO:0016773): phosphotransferase activity, alcohol group as acceptor;	GO:0005975): carbohydrate metabolic process;	-	Y	K08074	ADPGK; ADP-dependent glucokinase [EC:2.7.1.147]	4e-214	Y	-	-	-	-	-	-	-	-	-	Y	-	-	-	Y	1	-	gi|402594775|gb|EJW88701.1| hypothetical protein WUBG_00387 [Wuchereria bancrofti]	Y	Y	Y			-	-	Y	-	-	-	100	Y	-	0.0832	Y	-	0.092903
	OVOC10769	-	WBGene00247578	-	-	-	-	-	-	-	K17946	CYP23A; cytochrome P450, family 23, subfamily A	1.9e-193	Y	-	-	-	-	-	-	-	-	-	Y	Y	-	Y	-	0	-	gi|671416519|emb|CDP91808.1| Protein Bm2468, isoform b [Brugia malayi]	Y	Y	Y			-	-	Y	-	-	-	96.72	Y	-	0.0712	Y	-	0.125408
	OVOC9982	-	WBGene00246791	-	IPR002067: Mitochondrial carrier protein; IPR002113: Adenine nucleotide translocator 1; IPR018108: Mitochondrial substrate/solute carrier; IPR023395: Mitochondrial carrier domain;	Y	GO:0005215): transporter activity; GO:0005488): binding;	GO:0006810): transport; GO:0055085): transmembrane transport;	GO:0005743): mitochondrial inner membrane;	Y	K05863	SLC25A4S, ANT; solute carrier family 25 (mitochondrial adenine nucleotide translocator), member 4/5/6/31	1.4e-147	Y	-	-	-	-	-	-	-	-	-	Y	-	-	-	Y	2	-	gi|170590562|ref|XP_001900041.1| ADP/ATP translocase [Brugia malayi]	Y	Y	Y			Y	Y	Y	Y	-	-	100	Y	-	0.0185	Y	-	0.136384
	OVOC10002	-	WBGene00246811	-	IPR000845: Nucleoside phosphorylase domain; IPR001369: Purine phosphorylase, family 2; IPR010044: Methylthioadenosine phosphorylase;	Y	GO:0003824): catalytic activity; GO:0016763): transferase activity, transferring pentosyl groups;	GO:0009116): nucleoside metabolic process;	-	Y	K00772	E2.4.2.28, mtaP; 5'-methylthioadenosine phosphorylase [EC:2.4.2.28]	3.7e-133	Y	-	-	-	-	-	-	-	-	-	Y	-	Y	Y	-	0	-	gi|170590528|ref|XP_001900024.1| MTAP [Brugia malayi]	Y	Y	Y			Y	Y	Y	Y	-	-	99.41	Y	-	0.1141	Y	-	0.135471
	OVOC7265	-	WBGene00244074	-	IPR000010: Proteinase inhibitor I25, cystatin; IPR000169: Peptidase, cysteine peptidase active site; IPR000668: Peptidase C1A, papain C-terminal; IPR013128: Peptidase C1A, papain; IPR013201: Proteinase inhibitor I29, cathepsin propeptide;	Y	GO:0004197): cysteine-type endopeptidase activity; GO:0004869): cysteine-type endopeptidase inhibitor activity; GO:0008234): cysteine-type peptidase activity;	GO:0006508): proteolysis;	-	Y	K01373	CTSF; cathepsin F [EC:3.4.22.41]	3.5e-176	Y	C01A	C	Y	7.4e-87	-	Y	-	-	-	Y	Y	-	Y	-	0	-	gi|393906608|gb|EFO21301.2| ctsf protein [Loa loa]	Y	Y	Y			Y	Y	Y	Y	-	-	100	Y	-	0.0582	Y	-	0.1149
	OVOC1978	-	WBGene00238787	Ovo-lap-1	IPR000819: Peptidase M17, leucyl aminopeptidase, C-terminal; IPR011356: Peptidase M17;	Y	GO:0004177): aminopeptidase activity; GO:0008235): metalloexopeptidase activity; GO:0030145): manganese ion binding;	GO:0006508): proteolysis; GO:0019538): protein metabolic process;	GO:0005622): intracellular; GO:0005737): cytoplasm;	Y	K09611	NPEPL1; probable aminopeptidase NPEPL1 [EC:3.4.11.-]	2e-203	Y	M17	M	Y	2.8e-137	-	-	Y	-	-	Y	Y	-	Y	-	0	-	gi|402594110|gb|EJW88036.1| hypothetical protein WUBG_01051 [Wuchereria bancrofti]	Y	Y	Y			Y	Y	Y	Y	-	-	98.38	Y	-	0.0591	Y	-	0.100674
	OVOC6038	-	WBGene00242847	-	IPR005135: Endonuclease/exonuclease/phosphatase;	Y	-	-	-	-	K04703	SPRED; sprouty-related, EVH1 domain-containing protein	4.3e-135	Y	-	-	-	-	-	-	-	-	-	Y	Y	-	Y	-	0	-	gi|312087189|ref|XP_003145373.1| hypothetical protein LOAG_09798 [Loa loa]	Y	Y	Y			Y	Y	Y	Y	-	-	95.79	Y	-	0.1125	Y	-	0.151925
	OVOC11831	-	WBGene00248640	-	IPR006349: 2-phosphoglycolate phosphatase, eukaryotic; IPR006357: HAD-superfamily hydrolase, subfamily IIA; IPR023214: HAD-like domain; IPR023215: Nitrophenylphosphatase-like domain;	Y	GO:0016787): hydrolase activity; GO:0016791): phosphatase activity;	GO:0008152): metabolic process;	-	Y	K10875	RAD54L, RAD54; DNA repair and recombination protein RAD54 and RAD54-like protein [EC:3.6.4.-]	3.6e-135	Y	-	-	-	-	-	-	-	-	-	Y	-	-	-	-	0	-	gi|312071171|ref|XP_003138485.1| 4-nitrophenylphosphatase [Loa loa]	Y	Y	Y			Y	Y	Y	Y	-	-	96.25	Y	-	0.4469	-	-	0.132684
	OVOC10954	-	WBGene00247763	Ovo-wrt-10	-	-	-	-	-	-	K10394	KIF3_17; kinesin family member 3/17	1.4e-77	Y	-	-	-	-	-	-	-	-	-	Y	Y	-	Y	-	0	-	gi|671409087|emb|CDP97624.1| Protein Bm7661, isoform a [Brugia malayi]	Y	Y	Y			-	-	Y	-	Y	-	19.22	-	-	0.6051	-	-	0.666162
	OVOC7328	-	WBGene00244137	-	-	-	-	-	-	-	K07055	TRM12, TYW2; tRNA wybutosine-synthesizing protein 2 [EC:2.5.1.114]	1.3e-53	Y	-	-	-	-	-	-	-	-	-	Y	Y	-	Y	-	0	-	gi|671408061|emb|CDP98461.1| Protein Bm10515 [Brugia malayi]	Y	Y	Y			-	-	Y	-	-	-	78.94	Y	-	0.6077	-	-	0.43838
	OVOC11179	-	WBGene00247988	Ovo-atp-5	IPR008689: ATPase, F0 complex, subunit D, mitochondrial;	Y	GO:0015078): hydrogen ion transmembrane transporter activity;	GO:0015986): ATP synthesis coupled proton transport;	GO:0000276): mitochondrial proton-transporting ATP synthase complex, coupling factor F(o);	Y	K02138	ATPeF0D, ATP5H, ATP7; F-type H+-transporting ATPase subunit d	5.2e-95	Y	-	-	-	-	-	-	-	-	-	Y	-	Y	Y	-	0	-	gi|312073977|ref|XP_003139763.1| hypothetical protein LOAG_04178 [Loa loa]	Y	Y	Y			-	-	Y	-	-	-	99.69	Y	-	0.0432	Y	-	0.130971
	OVOC11931	-	WBGene00248740	Ovo-atp-3	IPR000711: ATPase, F1 complex, OSCP/delta subunit;	Y	GO:0046933): hydrogen ion transporting ATP synthase activity, rotational mechanism;	GO:0015986): ATP synthesis coupled proton transport;	GO:0005886): plasma membrane; GO:0045261): proton-transporting ATP synthase complex, catalytic core F(1);	Y	K02137	ATPeF0O, ATP5O, ATP5; F-type H+-transporting ATPase subunit O	4.4e-50	Y	-	-	-	-	-	-	-	-	-	Y	-	Y	Y	-	0	-	gi|671414925|emb|CDP92618.1| Protein Bm13885 [Brugia malayi]	Y	Y	Y			-	-	Y	-	-	-	99.62	Y	-	0.1231	Y	-	0.243715
	OVOC5169	-	WBGene00241978	Ovo-csq-1	IPR001393: Calsequestrin; IPR012335: Thioredoxin fold; IPR012336: Thioredoxin-like fold;	Y	GO:0005509): calcium ion binding;	-	-	Y	K15617	LDB1; LIM domain-binding protein 1	1.6e-212	Y	-	-	-	-	-	-	-	-	-	Y	Y	-	Y	-	0	-	gi|312065672|ref|XP_003135904.1| calsequestrin family protein [Loa loa]	Y	Y	Y			-	-	Y	-	-	-	99.88	Y	-	0.2144	Y	-	0.159476
	OVOC2959	-	WBGene00239768	-	IPR000463: Cytosolic fatty-acid binding; IPR011038: Calycin-like; IPR012674: Calycin;	Y	GO:0005215): transporter activity; GO:0005488): binding; GO:0008289): lipid binding;	GO:0006810): transport;	-	Y	K15425	PPP4R2; serine/threonine-protein phosphatase 4 regulatory subunit 2	9e-59	Y	-	-	-	-	-	-	-	-	-	Y	-	-	-	-	0	-	gi|671412987|emb|CDP94388.1| Protein Bm3963, isoform b [Brugia malayi]	Y	Y	Y			-	-	Y	-	-	-	71.48	Y	-	0.297	-	-	0.133364
	OVOC37	-	WBGene00236846	Ovo-cpz-1	IPR000169: Peptidase, cysteine peptidase active site; IPR000668: Peptidase C1A, papain C-terminal; IPR013128: Peptidase C1A, papain;	Y	GO:0004197): cysteine-type endopeptidase activity; GO:0008234): cysteine-type peptidase activity;	GO:0006508): proteolysis;	-	Y	K08568	CTSZ; cathepsin X [EC:3.4.18.1]	2.4e-129	Y	C01A	C	Y	1.5e-161	-	Y	-	-	-	Y	Y	-	Y	-	0	-	gi|1680720|gb|AAC47348.1| cysteine protease precursor [Onchocerca volvulus]	Y	Y	Y			-	-	Y	-	-	-	97.79	Y	-	0.1183	Y	-	0.26494
	OVOC9356	-	WBGene00246165	-	IPR008146: Glutamine synthetase, catalytic domain; IPR008147: Glutamine synthetase, beta-Grasp; IPR014746: Glutamine synthetase/guanido kinase, catalytic domain;	Y	GO:0003824): catalytic activity; GO:0004356): glutamate-ammonia ligase activity;	GO:0006542): glutamine biosynthetic process; GO:0006807): nitrogen compound metabolic process;	-	Y	K01915	glnA, GLUL; glutamine synthetase [EC:6.3.1.2]	6.3e-177	Y	-	-	-	-	-	-	-	-	-	Y	-	-	-	-	0	-	gi|312089961|ref|XP_003146438.1| Gln-2 protein [Loa loa]	Y	Y	Y			-	-	Y	-	-	-	98.93	Y	-	0.0493	Y	-	0.119537
	OVOC905	-	WBGene00237714	Ovo-ttx-7	IPR000760: Inositol monophosphatase; IPR020550: Inositol monophosphatase, conserved site; IPR020552: Inositol monophosphatase, Lithium-sensitive; IPR020583: Inositol monophosphatase, metal-binding site;	Y	GO:0004437): inositol or phosphatidylinositol phosphatase activity;	-	-	Y	K01092	E3.1.3.25, IMPA, suhB; myo-inositol-1(or 4)-monophosphatase [EC:3.1.3.25]	3.8e-138	Y	-	-	-	-	-	-	-	-	-	Y	-	-	-	-	0	-	gi|170592983|ref|XP_001901244.1| Inositol-1 [Brugia malayi]	Y	Y	Y			-	-	Y	-	-	-	100	Y	-	0.2495	Y	-	0.211486
	OVOC2639	-	WBGene00239448	Ovo-imb-3	IPR000357: HEAT; IPR011989: Armadillo-like helical; IPR016024: Armadillo-type fold;	Y	GO:0005488): binding; GO:0005515): protein binding;	-	-	Y	K14553	UTP18; U3 small nucleolar RNA-associated protein 18	0	Y	-	-	-	-	-	-	-	-	-	Y	-	-	-	-	0	-	gi|671410449|emb|CDP95883.1| Protein BM-IMB-3, isoform e [Brugia malayi]	Y	Y	Y			-	-	Y	-	-	-	99.25	Y	-	0.1009	Y	-	0.100031
	OVOC3860	-	WBGene00240669	-	IPR000023: Phosphofructokinase domain; IPR009161: 6-phosphofructokinase, eukaryotic type; IPR015912: Phosphofructokinase, conserved site; IPR022953: Phosphofructokinase;	Y	GO:0003872): 6-phosphofructokinase activity;	GO:0006096): glycolysis;	GO:0005737): cytoplasm; GO:0005945): 6-phosphofructokinase complex;	Y	K00850	pfkA, PFK; 6-phosphofructokinase 1 [EC:2.7.1.11]	0	Y	-	-	-	-	-	-	-	-	-	Y	-	-	-	-	0	-	gi|312066625|ref|XP_003136359.1| phosphofructokinase [Loa loa]	Y	Y	Y			-	-	Y	-	-	-	95.77	Y	-	0.3189	-	-	0.137218
	OVOC4300	-	WBGene00241109	Ovo-egl-4	IPR000595: Cyclic nucleotide-binding domain; IPR000719: Protein kinase, catalytic domain; IPR000961: AGC-kinase, C-terminal; IPR002290: Serine/threonine-protein kinase domain; IPR002374: cGMP-dependent kinase; IPR008271: Serine/threonine-protein kinase, active site; IPR011009: Protein kinase-like domain; IPR014710: RmlC-like jelly roll fold; IPR017441: Protein kinase, ATP binding site; IPR017442:…	Y	GO:0004672): protein kinase activity; GO:0004674): protein serine/threonine kinase activity; GO:0004692): cGMP-dependent protein kinase activity; GO:0005524): ATP binding; GO:0016772): transferase activity, transferring phosphorus-containing groups;	GO:0006468): protein phosphorylation;	-	Y	K07376	PRKG; protein kinase, cGMP-dependent [EC:2.7.11.12]	0	Y	-	-	-	-	-	-	-	-	-	Y	-	-	-	-	0	-	gi|393905929|gb|EFO25610.2| cGMP-dependent protein kinase egl-4 [Loa loa]	Y	Y	Y			-	-	Y	-	-	-	98.21	Y	-	0.0792	Y	-	0.233915
	OVOC11766	-	WBGene00248575	Ovo-pbs-4	IPR001353: Proteasome, subunit alpha/beta; IPR023333: Proteasome B-type subunit;	Y	GO:0004298): threonine-type endopeptidase activity;	GO:0051603): proteolysis involved in cellular protein catabolic process;	GO:0005839): proteasome core complex;	Y	K02734	PSMB2; 20S proteasome subunit beta 4 [EC:3.4.25.1]	1.2e-102	Y	T01A	T	Y	1.6e-29	-	-	-	-	Y	Y	-	-	-	-	0	-	gi|312076399|ref|XP_003140843.1| proteasome subunit beta type 2 [Loa loa]	Y	Y	Y			-	-	Y	-	-	-	98.35	Y	-	0.0476	Y	-	0.09065
	OVOC2789	-	WBGene00239598	Ovo-rla-0	IPR001790: Ribosomal protein L10/acidic P0; IPR001813: Ribosomal protein 60S;	Y	GO:0003735): structural constituent of ribosome;	GO:0006414): translational elongation; GO:0042254): ribosome biogenesis;	GO:0005622): intracellular; GO:0005840): ribosome;	Y	K02941	RP-LP0, RPLP0; large subunit ribosomal protein LP0	1.1e-154	Y	-	-	-	-	-	-	-	-	-	Y	-	-	-	-	0	-	gi|170585945|ref|XP_001897742.1| 60S acidic ribosomal protein P0 [Brugia malayi]	Y	Y	Y			-	-	Y	-	-	-	100	Y	-	0.0096	Y	-	0.120682
	OVOC2268	-	WBGene00239077	-	IPR003952: Fumarate reductase/succinate dehydrogenase, FAD-binding site; IPR003953: Fumarate reductase/succinate dehydrogenase flavoprotein, N-terminal; IPR004112: Fumarate reductase/succinate dehydrogenase flavoprotein, C-terminal; IPR011281: Succinate dehydrogenase, flavoprotein subunit; IPR014006: Succinate dehydrogenase/fumarate reductase, flavoprotein subunit; IPR015939: Fumarate reductase/s…	Y	GO:0009055): electron carrier activity; GO:0016491): oxidoreductase activity; GO:0016627): oxidoreductase activity, acting on the CH-CH group of donors; GO:0050660): flavin adenine dinucleotide binding;	GO:0006099): tricarboxylic acid cycle; GO:0022900): electron transport chain; GO:0055114): oxidation-reduction process;	-	Y	K08704	NR2A4, Hnf4; hepatocyte nuclear factor 4	0	Y	-	-	-	-	-	-	-	-	-	Y	-	-	-	-	0	-	gi|170579644|ref|XP_001894922.1| succinate dehydrogenase [ubiquinone] flavoprotein subunit, mitochondrial [Brugia malayi]	Y	Y	Y			-	-	Y	-	-	-	85.85	Y	-	0.5522	-	-	0.28939
	OVOC4255	-	WBGene00241064	Ovo-tag-273	IPR001781: Zinc finger, LIM-type;	Y	GO:0008270): zinc ion binding;	-	-	Y	K07297	ADIPOR; adiponectin receptor	1e-169	Y	-	-	-	-	-	-	-	-	-	Y	-	-	-	-	0	-	gi|393908145|gb|EJD74924.1| LIM domain-containing protein [Loa loa] gi|470458976|ref|XP_004341305.1| calponin domain containing protein [Acanthamoeba castellanii str. Neff]	Y	Y	Y			-	-	Y	-	-	-	93.61	Y	-	0.0252	Y	-	0.196914
	OVOC4792	-	WBGene00241601	-	IPR000217: Tubulin; IPR002452: Alpha tubulin; IPR003008: Tubulin/FtsZ, GTPase domain; IPR008280: Tubulin/FtsZ, C-terminal; IPR017975: Tubulin, conserved site; IPR018316: Tubulin/FtsZ, 2-layer sandwich domain; IPR023123: Tubulin, C-terminal;	Y	GO:0003924): GTPase activity; GO:0005198): structural molecule activity; GO:0005525): GTP binding;	GO:0006184): GTP catabolic process; GO:0007017): microtubule-based process; GO:0007018): microtubule-based movement; GO:0051258): protein polymerization;	GO:0005874): microtubule; GO:0043234): protein complex;	Y	K07374	TUBA; tubulin alpha	8.6e-244	Y	-	-	-	-	-	-	-	-	-	Y	-	-	-	-	0	-	gi|63029700|gb|AAY27745.1| alpha tubulin [Onchocerca volvulus]	Y	Y	Y			-	-	Y	-	-	-	99.9	Y	-	0.011	Y	-	0.231787
	OVOC11556	-	WBGene00248365	-	IPR000217: Tubulin; IPR002453: Beta tubulin; IPR003008: Tubulin/FtsZ, GTPase domain; IPR008280: Tubulin/FtsZ, C-terminal; IPR013838: Beta tubulin, autoregulation binding site; IPR017975: Tubulin, conserved site; IPR018316: Tubulin/FtsZ, 2-layer sandwich domain; IPR023123: Tubulin, C-terminal;	Y	GO:0003924): GTPase activity; GO:0005198): structural molecule activity; GO:0005525): GTP binding;	GO:0006184): GTP catabolic process; GO:0007017): microtubule-based process; GO:0007018): microtubule-based movement; GO:0051258): protein polymerization;	GO:0005874): microtubule; GO:0043234): protein complex;	Y	K01764	E4.4.1.17; cytochrome c heme-lyase [EC:4.4.1.17]	3.6e-238	Y	-	-	-	-	-	-	-	-	-	Y	-	-	-	-	0	-	gi|393907706|gb|EFO19784.2| tubulin beta-1 chain [Loa loa]	Y	Y	Y			-	-	Y	-	-	-	98.68	Y	-	0.2047	Y	-	0.267527
	OVOC11814	-	WBGene00248623	-	IPR004871: Cleavage/polyadenylation specificity factor, A subunit, C-terminal; IPR011046: WD40 repeat-like-containing domain; IPR015943: WD40/YVTN repeat-like-containing domain;	Y	GO:0003676): nucleic acid binding; GO:0005515): protein binding;	-	GO:0005634): nucleus;	Y	K12830	SF3B3, SAP130, RSE1; splicing factor 3B subunit 3	0	Y	-	-	-	-	-	-	-	-	-	Y	-	-	-	-	0	-	gi|671415174|emb|CDQ05047.1| Protein Bm4766 [Brugia malayi]	Y	Y	Y			-	-	Y	-	-	-	79.4	Y	-	0.408	-	-	0.304164
	OVOC1657	-	WBGene00238466	Ovo-stl-1	IPR001107: Band 7 protein; IPR001972: Stomatin;	Y	-	-	GO:0016020): membrane;	Y	K00750	Vitamin B6 metabolism [PATH:ko00750]	5.9e-158	Y	I87	-	-	1.3e-13	-	-	-	-	-	Y	-	Y	Y	-	0	-	gi|393907665|gb|EFO20794.2| stomatin-like protein 2 [Loa loa]	Y	Y	Y			-	-	Y	-	-	-	97.51	Y	-	0.0964	Y	-	0.08359
	OVOC10831	-	WBGene00247640	Ovo-sgt-1	IPR001440: Tetratricopeptide TPR-1; IPR011990: Tetratricopeptide-like helical; IPR013026: Tetratricopeptide repeat-containing; IPR019734: Tetratricopeptide repeat;	Y	GO:0005488): binding; GO:0005515): protein binding;	-	-	Y	K10317	FBXO42; F-box protein 42	1.1e-161	Y	-	-	-	-	-	-	-	-	-	Y	-	-	-	-	0	-	gi|402592282|gb|EJW86211.1| TPR Domain containing protein [Wuchereria bancrofti]	Y	Y	Y			-	-	Y	-	-	-	100	Y	-	0.0513	Y	-	0.127541
	OVOC8065	-	WBGene00244874	-	IPR000631: Uncharacterised protein family, carbohydrate kinase-related;	Y	-	-	-	-	K17757	CARKD; ATP-dependent NAD(P)H-hydrate dehydratase [EC:4.2.1.93]	1.6e-141	Y	-	-	-	-	-	-	-	-	-	Y	-	-	-	-	0	-	gi|393909172|gb|EFO24217.2| YjeF [Loa loa]	Y	Y	Y			-	-	Y	-	-	-	100	Y	-	0.2549	-	-	0.087759
	OVOC12065	-	WBGene00248874	-	IPR002198: Short-chain dehydrogenase/reductase SDR; IPR002347: Glucose/ribitol dehydrogenase; IPR016040: NAD(P)-binding domain; IPR020904: Short-chain dehydrogenase/reductase, conserved site;	Y	GO:0005488): binding; GO:0016491): oxidoreductase activity;	GO:0008152): metabolic process; GO:0055114): oxidation-reduction process;	-	Y	K08073	PNKP; bifunctional polynucleotide phosphatase/kinase [EC:3.1.3.32 2.7.1.78]	0	Y	-	-	-	-	-	-	-	-	-	Y	-	-	-	-	0	-	gi|671418193|emb|CDQ03277.1| Protein Bm5221, isoform b [Brugia malayi]	Y	Y	Y			-	-	Y	-	-	-	74.74	Y	-	0.2799	-	-	0.145477
	OVOC425	-	WBGene00237234	-	IPR010987: Glutathione S-transferase, C-terminal-like; IPR012335: Thioredoxin fold; IPR012336: Thioredoxin-like fold;	Y	-	-	-	-	K10359	MYO7; myosin VII	3.2e-118	Y	-	-	-	-	-	-	-	-	-	Y	-	-	-	-	0	-	gi|312069651|ref|XP_003137781.1| failed axon connections protein [Loa loa]	Y	Y	Y			-	-	Y	-	-	-	99.51	Y	-	0.2529	-	-	0.063474
	OVOC547	-	WBGene00237356	-	IPR007512: Protein of unknown function DUF543; IPR019171: Caffeine-induced death protein 2;	Y	-	-	-	-	K17784	MINOS1, MOS1; mitochondrial inner membrane organizing system protein 1	3.3e-93	Y	-	-	-	-	-	-	-	-	-	Y	-	-	-	Y	2	-	gi|312078421|ref|XP_003141731.1| hypothetical protein LOAG_06147 [Loa loa]	Y	Y	Y			-	-	Y	-	-	-	83.55	Y	-	0.4495	-	-	0.140968
	OVOC7082	-	WBGene00243891	Ovo-glb-1	IPR000971: Globin, subset; IPR009050: Globin-like; IPR012292: Globin;	Y	GO:0005506): iron ion binding; GO:0019825): oxygen binding; GO:0020037): heme binding;	GO:0015671): oxygen transport;	-	Y	K02183	CALM; calmodulin	1.8e-55	Y	-	-	-	-	-	-	-	-	-	Y	-	-	-	-	0	-	gi|170593605|ref|XP_001901554.1| Globin family protein [Brugia malayi]	Y	Y	Y			Y	Y	Y	Y	Y	Y	100	Y	Y	0.0452	Y	Y	0.289606
	OVOC9989	-	WBGene00246798	-	-	-	-	-	-	-	K05123	ROR2, NTRKR2; receptor tyrosine kinase-like orphan receptor 2 [EC:2.7.10.1]	1.2e-25	Y	-	-	-	-	-	-	-	-	-	Y	Y	-	Y	-	0	-	gi|170590550|ref|XP_001900035.1| Brugia malayi antigen	Y	Y	Y			Y	Y	Y	Y	Y	Y	99.9	Y	Y	0.0001	Y	Y	0.364271
	OVOC8358	-	WBGene00245167	-	IPR001436: Alpha crystallin/Heat shock protein; IPR002068: Heat shock protein Hsp20; IPR008978: HSP20-like chaperone;	Y	-	GO:0009408): response to heat;	-	Y	K09582	PDIA4, ERP72; protein disulfide-isomerase A4 [EC:5.3.4.1]	5.3e-54	Y	-	-	-	-	-	-	-	-	-	Y	-	Y	Y	-	0	-	gi|671406754|emb|CDP99843.1| Protein Bm2195, isoform a [Brugia malayi]	Y	Y	Y			Y	Y	Y	Y	-	-	100	Y	-	0.0779	Y	-	0.17403
	OVOC3509	-	WBGene00240318	Ovo-pbs-2	IPR000243: Peptidase T1A, proteasome beta-subunit; IPR001353: Proteasome, subunit alpha/beta; IPR023333: Proteasome B-type subunit;	Y	GO:0004175): endopeptidase activity; GO:0004298): threonine-type endopeptidase activity;	GO:0051603): proteolysis involved in cellular protein catabolic process;	GO:0005839): proteasome core complex;	Y	K02739	PSMB7; 20S proteasome subunit beta 2 [EC:3.4.25.1]	3e-131	Y	T01A	T	Y	1.1e-45	-	-	-	-	Y	Y	-	-	-	-	0	-	gi|312076996|ref|XP_003141109.1| proteasome A-type and B-type family protein [Loa loa]	Y	Y	Y			Y	Y	Y	Y	-	-	100	Y	-	0.0432	Y	-	0.090394
	OVOC4448	-	WBGene00241257	-	IPR007863: Peptidase M16, C-terminal; IPR011237: Peptidase M16, core; IPR011249: Metalloenzyme, LuxS/M16 peptidase-like, metal-binding; IPR011765: Peptidase M16, N-terminal;	Y	GO:0003824): catalytic activity; GO:0004222): metalloendopeptidase activity; GO:0008270): zinc ion binding; GO:0046872): metal ion binding;	GO:0006508): proteolysis;	-	Y	K00415	QCR2, UQCRC2; ubiquinol-cytochrome c reductase core subunit 2	8.4e-198	Y	M16B	M	Y	2.6e-21	-	-	Y	-	-	Y	-	Y	Y	-	0	-	gi|312075537|ref|XP_003140461.1| peptidase M16 inactive domain-containing protein [Loa loa]	Y	Y	Y			Y	Y	Y	Y	-	-	100	Y	-	0.122	Y	-	0.0827
	OVOC10290	-	WBGene00247099	-	IPR000560: Histidine phosphatase superfamily, clade-2;	Y	GO:0003993): acid phosphatase activity;	-	-	Y	K15901	CGI121, TPRKB; protein CGI121	9.5e-187	Y	-	-	-	-	-	-	-	-	-	Y	-	-	-	Y	1	-	gi|312067981|ref|XP_003136999.1| histidine acid phosphatase [Loa loa]	Y	Y	Y			-	-	Y	-	-	-	99.92	Y	-	0.1609	Y	-	0.147016
	OVOC7718	-	WBGene00244527	Ovo-alh-11	IPR015590: Aldehyde dehydrogenase domain; IPR016160: Aldehyde dehydrogenase, conserved site; IPR016161: Aldehyde/histidinol dehydrogenase; IPR016162: Aldehyde dehydrogenase, N-terminal; IPR016163: Aldehyde dehydrogenase, C-terminal;	Y	GO:0016491): oxidoreductase activity;	GO:0008152): metabolic process; GO:0055114): oxidation-reduction process;	-	Y	K03232	EEF1B; elongation factor 1-beta	0	Y	-	-	-	-	-	-	-	-	-	Y	-	-	-	-	0	-	gi|170584665|ref|XP_001897115.1| aldehyde dehydrogenase [Brugia malayi]	Y	Y	Y			-	-	Y	-	-	-	98.42	Y	-	0.1408	Y	-	0.080932
	OVOC9964	-	WBGene00246773	-	IPR001469: ATPase, F1 complex, delta/epsilon subunit; IPR020546: ATPase, F1 complex, delta/epsilon subunit, N-terminal;	Y	GO:0046933): hydrogen ion transporting ATP synthase activity, rotational mechanism; GO:0046961): proton-transporting ATPase activity, rotational mechanism;	GO:0015986): ATP synthesis coupled proton transport;	GO:0045261): proton-transporting ATP synthase complex, catalytic core F(1);	Y	K02134	ATPeF1D, ATP5D, ATP16; F-type H+-transporting ATPase subunit delta	2e-68	Y	-	-	-	-	-	-	-	-	-	Y	-	Y	Y	-	0	-	gi|170596826|ref|XP_001902910.1| ATP synthase delta chain, mitochondrial precursor [Brugia malayi]	Y	Y	Y			-	-	Y	-	-	-	100	Y	-	0.3995	-	-	0.14464
	OVOC12148	-	WBGene00248957	-	IPR008688: ATPase, F0 complex, subunit B, mitochondrial; IPR013837: ATPase, F0 complex subunit B, mitochondrial, metazoa;	Y	GO:0015078): hydrogen ion transmembrane transporter activity;	GO:0015986): ATP synthesis coupled proton transport;	GO:0000276): mitochondrial proton-transporting ATP synthase complex, coupling factor F(o);	Y	K02127	ATPeF0B, ATP5F1, ATP4; F-type H+-transporting ATPase subunit b	8.2e-152	Y	-	-	-	-	-	-	-	-	-	Y	Y	-	Y	-	0	-	gi|671415004|emb|CDQ03561.1| Protein BM-ASB-1, isoform b [Brugia malayi]	Y	Y	Y			-	-	Y	-	-	-	99.19	Y	-	0.0522	Y	-	0.07933
	OVOC193	-	WBGene00237002	Ovo-cars-1	IPR009080: Aminoacyl-tRNA synthetase, class 1a, anticodon-binding; IPR014729: Rossmann-like alpha/beta/alpha sandwich fold; IPR015803: Cysteinyl-tRNA synthetase, class Ia;	Y	GO:0000166): nucleotide binding; GO:0004812): aminoacyl-tRNA ligase activity; GO:0004817): cysteine-tRNA ligase activity; GO:0005524): ATP binding;	GO:0006412): translation; GO:0006418): tRNA aminoacylation for protein translation; GO:0006423): cysteinyl-tRNA aminoacylation;	GO:0005737): cytoplasm;	Y	K01883	CARS, cysS; cysteinyl-tRNA synthetase [EC:6.1.1.16]	0	Y	-	-	-	-	-	-	-	-	-	Y	Y	-	Y	-	0	-	gi|170584986|ref|XP_001897270.1| cysteinyl tRNA synthetase protein 1, isoform b [Brugia malayi]	Y	Y	Y			-	-	Y	-	-	-	87.91	Y	-	0.2813	-	-	0.157609
	OVOC5777	-	WBGene00242586	-	IPR000884: Thrombospondin, type 1 repeat; IPR003014: PAN-1 domain; IPR003609: Apple-like;	Y	-	-	-	-	K10649	TRIM9_67; tripartite motif-containing protein 9/67	4.4e-173	Y	-	-	-	-	-	-	-	-	-	Y	Y	-	Y	-	0	-	gi|671409845|emb|CDP97024.1| Protein Bm4699, isoform c [Brugia malayi]	Y	Y	Y			-	-	Y	-	Y	-	92.12	Y	-	0.4492	-	-	0.412146
	OVOC1743	-	WBGene00238552	Ovo-ddo-3	IPR006076: FAD dependent oxidoreductase; IPR006181: D-amino acid oxidase, conserved site; IPR016040: NAD(P)-binding domain;	Y	GO:0003884): D-amino-acid oxidase activity; GO:0005488): binding; GO:0016491): oxidoreductase activity;	GO:0055114): oxidation-reduction process;	-	Y	K00272	DDO; D-aspartate oxidase [EC:1.4.3.1]	1.4e-158	Y	-	-	-	-	-	-	-	-	-	Y	Y	-	Y	-	0	-	gi|312073456|ref|XP_003139528.1| hypothetical protein LOAG_03943 [Loa loa]	Y	Y	Y			-	-	Y	-	-	-	100	Y	-	0.4127	-	-	0.137217
	OVOC7716	-	WBGene00244525	-	IPR001326: Translation elongation factor EF1B, beta/delta chains, conserved site; IPR014038: Translation elongation factor EF1B, beta/delta subunit, guanine nucleotide exchange; IPR014717: Translation elongation factor EF1B/ribosomal protein S6; IPR018940: Elongation factor 1 beta central acidic region, eukaryote;	Y	GO:0003746): translation elongation factor activity;	GO:0006414): translational elongation;	GO:0005853): eukaryotic translation elongation factor 1 complex;	Y	K03232	EEF1B; elongation factor 1-beta	1.3e-96	Y	-	-	-	-	-	-	-	-	-	Y	-	-	-	-	0	-	gi|312071225|ref|XP_003138510.1| elongation factor 1-beta/1-delta [Loa loa]	Y	Y	Y			-	-	Y	-	-	-	98.65	Y	-	0.0151	Y	-	0.068617
	OVOC2569	-	WBGene00239378	Ovo-kars-1	IPR002313: Lysyl-tRNA synthetase, class II; IPR004364: Aminoacyl-tRNA synthetase, class II (D/K/N); IPR004365: Nucleic acid binding, OB-fold, tRNA/helicase-type; IPR006195: Aminoacyl-tRNA synthetase, class II; IPR012340: Nucleic acid-binding, OB-fold; IPR016027: Nucleic acid-binding, OB-fold-like; IPR018149: Lysyl-tRNA synthetase, class II, C-terminal; IPR018150: Aminoacyl-tRNA synthetase, class …	Y	GO:0000166): nucleotide binding; GO:0003676): nucleic acid binding; GO:0004812): aminoacyl-tRNA ligase activity; GO:0004824): lysine-tRNA ligase activity; GO:0005524): ATP binding;	GO:0006412): translation; GO:0006418): tRNA aminoacylation for protein translation; GO:0006430): lysyl-tRNA aminoacylation;	GO:0005737): cytoplasm;	Y	K04567	KARS, lysS; lysyl-tRNA synthetase, class II [EC:6.1.1.6]	5.2e-285	Y	-	-	-	-	-	-	-	-	-	Y	-	-	-	-	0	-	gi|393911647|gb|EFO25270.2| lysyl-tRNA synthetase [Loa loa]	Y	Y	Y			-	-	Y	-	-	-	100	Y	-	0.2037	Y	-	0.127675
	OVOC4272	-	WBGene00241081	Ovo-plst-1	IPR001589: Actinin-type, actin-binding, conserved site; IPR001715: Calponin homology domain; IPR011992: EF-hand-like domain; IPR018249: EF-HAND 2;	Y	GO:0003779): actin binding; GO:0005509): calcium ion binding; GO:0005515): protein binding;	-	-	Y	K17276	LCP1, PLS2; plastin-2	0	Y	-	-	-	-	-	-	-	-	-	Y	-	-	-	-	0	-	gi|312083923|ref|XP_003144064.1| L-plastin [Loa loa]	Y	Y	Y			-	-	Y	-	-	-	96.17	Y	-	0.1479	Y	-	0.103284
	OVOC243	-	WBGene00237052	Ovo-ile-1	IPR000910: High mobility group, HMG1/HMG2; IPR005052: Legume-like lectin; IPR008985: Concanavalin A-like lectin/glucanase; IPR013320: Concanavalin A-like lectin/glucanase, subgroup;	Y	GO:0003677): DNA binding;	-	GO:0016020): membrane;	Y	K10080	LMAN1, ERGIC53; lectin, mannose-binding 1	1.4e-236	Y	-	-	-	-	-	-	-	-	-	Y	-	-	-	Y	1	-	gi|402591060|gb|EJW84990.1| Ergic53 family protein [Wuchereria bancrofti]	Y	Y	Y			-	-	Y	-	-	-	91.24	Y	-	0.2751	-	-	0.129526
	OVOC4957	-	WBGene00241766	-	IPR018108: Mitochondrial substrate/solute carrier; IPR023395: Mitochondrial carrier domain;	Y	-	-	-	-	K15102	SLC25A3, PHC, PIC; solute carrier family 25 (mitochondrial phosphate transporter), member 3	2.1e-169	Y	-	-	-	-	-	-	-	-	-	Y	-	-	-	Y	2	-	gi|393910971|gb|EFO28242.2| phosphate carrier protein [Loa loa]	Y	Y	Y			-	-	Y	-	-	-	100	Y	-	0.0548	Y	-	0.140576
	OVOC5316	-	WBGene00242125	-	IPR003014: PAN-1 domain; IPR003609: Apple-like;	Y	-	-	-	-	K06053	RBPSUH, RBPJK; recombining binding protein suppressor of hairless	6.9e-187	Y	-	-	-	-	-	-	-	-	-	Y	Y	-	Y	-	0	-	gi|393908229|gb|EJD74962.1| hypothetical protein LOAG_17799 [Loa loa]	Y	Y	Y			-	-	Y	-	-	-	28.21	-	-	0.6179	-	-	0.716609
	OVOC4799	-	WBGene00241608	-	IPR005002: Eukaryotic phosphomannomutase; IPR006379: HAD-superfamily hydrolase, subfamily IIB; IPR023214: HAD-like domain;	Y	GO:0003824): catalytic activity; GO:0004615): phosphomannomutase activity;	GO:0008152): metabolic process; GO:0019307): mannose biosynthetic process;	GO:0005737): cytoplasm;	Y	K17497	PMM; phosphomannomutase [EC:5.4.2.8]	1.3e-112	Y	-	-	-	-	-	-	-	-	-	Y	-	-	-	-	0	-	gi|312092283|ref|XP_003147283.1| phosphomannomutase 2 [Loa loa]	Y	Y	Y			-	-	Y	-	-	-	98.73	Y	-	0.0733	Y	-	0.132301
	OVOC3014	-	WBGene00239823	-	IPR002015: Proteasome/cyclosome, regulatory subunit; IPR011989: Armadillo-like helical; IPR016024: Armadillo-type fold;	Y	GO:0005488): binding;	-	-	Y	K03032	PSMD1, RPN2; 26S proteasome regulatory subunit N2	0	Y	-	-	-	-	-	-	-	-	-	Y	-	-	-	-	0	-	gi|671412915|emb|CDP94316.1| Protein BM-RPN-2, isoform a [Brugia malayi]	Y	Y	Y			-	-	Y	-	-	-	99.79	Y	-	0.0705	Y	-	0.112843
	OVOC3471	-	WBGene00240280	Ovo-rpn-1	IPR002015: Proteasome/cyclosome, regulatory subunit; IPR016024: Armadillo-type fold;	Y	GO:0005488): binding;	-	-	Y	K03028	PSMD2, RPN1; 26S proteasome regulatory subunit N1	0	Y	-	-	-	-	-	-	-	-	-	Y	-	-	-	-	0	-	gi|671417132|emb|CDP91572.1| Protein BM-RPN-1, isoform a [Brugia malayi]	Y	Y	Y			-	-	Y	-	-	-	99.29	Y	-	0.0784	Y	-	0.114419
	OVOC10503	-	WBGene00247312	Ovo-rad-23	IPR000449: Ubiquitin-associated/translation elongation factor EF1B, N-terminal; IPR000626: Ubiquitin; IPR004806: UV excision repair protein Rad23; IPR006636: Heat shock chaperonin-binding; IPR009060: UBA-like; IPR015360: XPC-binding domain; IPR015940: Ubiquitin-associated/translation elongation factor EF1B, N-terminal, eukaryote; IPR019955: Ubiquitin supergroup;	Y	GO:0003684): damaged DNA binding; GO:0005515): protein binding;	GO:0006289): nucleotide-excision repair; GO:0043161): proteasomal ubiquitin-dependent protein catabolic process;	GO:0005634): nucleus;	Y	K10839	RAD23, HR23; UV excision repair protein RAD23	1.3e-151	Y	-	-	-	-	-	-	-	-	-	Y	-	-	-	-	0	-	gi|671415447|emb|CDP92305.1| Protein BM-RAD-23, isoform c [Brugia malayi]	Y	Y	Y			-	-	Y	-	-	-	99.33	Y	-	0.1827	Y	-	0.100505
	OVOC11636	-	WBGene00248445	Ovo-asm-1	IPR004843: Metallo-dependent phosphatase; IPR008139: Saposin B;	Y	GO:0016787): hydrolase activity;	-	-	Y	K12350	SMPD1, ASM; sphingomyelin phosphodiesterase [EC:3.1.4.12]	1.3e-249	Y	-	-	-	-	-	-	-	-	-	Y	-	-	-	-	0	-	gi|312088532|ref|XP_003145898.1| hypothetical protein LOAG_10324 [Loa loa]	Y	Y	Y			-	-	Y	-	-	-	99.31	Y	-	0.3283	-	-	0.184597
	OVOC10450	-	WBGene00247259	Ovo-tph-1	IPR001273: Aromatic amino acid hydroxylase; IPR018301: Aromatic amino acid hydroxylase, iron/copper binding site; IPR019774: Aromatic amino acid hydroxylase, C-terminal;	Y	GO:0004497): monooxygenase activity; GO:0005506): iron ion binding; GO:0016714): oxidoreductase activity, acting on paired donors, with incorporation or reduction of molecular oxygen, reduced pteridine as one donor, and incorporation of one atom of oxygen;	GO:0009072): aromatic amino acid family metabolic process; GO:0055114): oxidation-reduction process;	-	Y	K00502	TPH1_2; tryptophan 5-monooxygenase [EC:1.14.16.4]	2.9e-140	Y	-	-	-	-	-	-	-	-	-	Y	-	-	-	-	0	-	gi|393909558|gb|EFO26555.2| hypothetical protein LOAG_01930 [Loa loa]	Y	Y	Y			-	-	Y	-	-	-	99.48	Y	-	0.1173	Y	-	0.255415
	OVOC3016	-	WBGene00239825	-	IPR003020: Bicarbonate transporter, eukaryotic; IPR011531: Bicarbonate transporter, C-terminal; IPR013769: Bicarbonate transporter, cytoplasmic; IPR016152: Phosphotransferase/anion transporter;	Y	GO:0005215): transporter activity; GO:0005452): inorganic anion exchanger activity; GO:0008509): anion transmembrane transporter activity;	GO:0006810): transport; GO:0006820): anion transport;	GO:0016020): membrane; GO:0016021): integral to membrane;	Y	K01158	DNASE2; deoxyribonuclease II [EC:3.1.22.1]	0	Y	-	-	-	-	-	-	-	-	-	Y	-	-	-	Y	13	-	gi|170586460|ref|XP_001897997.1| anion exchange protein [Brugia malayi]	Y	Y	Y			-	-	Y	-	-	-	100	Y	-	0.1561	Y	-	0.126504
	OVOC2547	-	WBGene00239356	-	IPR004087: K Homology; IPR004088: K Homology, type 1; IPR015096: Domain of unknown function DUF1897; IPR018111: K Homology, type 1, subgroup;	Y	GO:0003723): RNA binding;	-	-	Y	K13210	FUBP; far upstream element-binding protein	0	Y	-	-	-	-	-	-	-	-	-	Y	-	-	-	-	0	-	gi|671414751|emb|CDP92723.1| Protein Bm2159, isoform e [Brugia malayi]	Y	Y	Y			-	-	Y	-	-	-	100	Y	-	0.171	Y	-	0.189625
	OVOC4948	-	WBGene00241757	-	IPR002014: VHS; IPR004152: GAT; IPR008942: ENTH/VHS; IPR018205: VHS subgroup;	Y	-	GO:0006886): intracellular protein transport;	GO:0005622): intracellular;	Y	K15180	COBRA1, NELFB; negative elongation factor B	3.3e-171	Y	-	-	-	-	-	-	-	-	-	Y	-	-	-	-	0	-	gi|170589079|ref|XP_001899301.1| VHS domain containing protein [Brugia malayi]	Y	Y	Y			-	-	Y	-	-	-	100	Y	-	0.008	Y	-	0.0557
	OVOC11449	-	WBGene00248258	-	IPR004918: Cdc37; IPR013855: Cdc37, N-terminal; IPR013873: Cdc37, C-terminal; IPR013874: Cdc37, Hsp90 binding;	Y	-	-	-	-	K09554	CDC37; cell division cycle protein 37	4.2e-180	Y	-	-	-	-	-	-	-	-	-	Y	-	-	-	-	0	-	gi|170587527|ref|XP_001898527.1| Hsp90 co-chaperone Cdc37 [Brugia malayi]	Y	Y	Y			-	-	Y	-	-	-	100	Y	-	0.0395	Y	-	0.077047
	OVOC437	-	WBGene00237246	Ovo-exc-4	IPR010987: Glutathione S-transferase, C-terminal-like;	Y	-	-	-	-	K13141	INTS4; integrator complex subunit 4	7.4e-151	Y	-	-	-	-	-	-	-	-	-	Y	-	Y	Y	-	0	-	gi|170577150|ref|XP_001893900.1| Chloride intracellular channel exc-4 (Excretory canal abnormal protein4) [Brugia malayi]	Y	Y	Y			-	-	Y	-	-	-	100	Y	-	0.0481	Y	-	0.097042
	OVOC6151	-	WBGene00242960	-	IPR004006: Dak kinase; IPR004007: Dak phosphatase;	Y	GO:0004371): glycerone kinase activity;	GO:0006071): glycerol metabolic process;	-	Y	K00863	E2.7.1.29, DAK1, DAK2; dihydroxyacetone kinase [EC:2.7.1.29]	2.1e-272	Y	-	-	-	-	-	-	-	-	-	Y	-	-	-	-	0	-	gi|312088475|ref|XP_003145877.1| hypothetical protein LOAG_10302 [Loa loa]	Y	Y	Y			-	-	Y	-	-	-	100	Y	-	0.2122	Y	-	0.105179
	OVOC2767	-	WBGene00239576	Ovo-pab-1	IPR000504: RNA recognition motif domain; IPR002004: Polyadenylate-binding protein/Hyperplastic disc protein; IPR003954: RNA recognition motif domain, eukaryote; IPR006515: Polyadenylate binding protein, human types 1, 2, 3, 4; IPR012677: Nucleotide-binding, alpha-beta plait;	Y	GO:0000166): nucleotide binding; GO:0003676): nucleic acid binding; GO:0003723): RNA binding;	-	-	Y	K13126	PABPC; polyadenylate-binding protein	0	Y	-	-	-	-	-	-	-	-	-	Y	-	-	-	-	0	-	gi|312067233|ref|XP_003136646.1| hypothetical protein LOAG_01058 [Loa loa]	Y	Y	Y			-	-	Y	-	-	-	100	Y	-	0.0212	Y	-	0.132414
	OVOC11092	-	WBGene00247901	Ovo-tsn-1	IPR002999: Tudor domain; IPR006021: Staphylococcal nuclease (SNase-like); IPR008191: Maternal tudor protein; IPR016071: Staphylococcal nuclease (SNase-like), OB-fold; IPR018351: Tudor subgroup;	Y	GO:0003676): nucleic acid binding; GO:0016788): hydrolase activity, acting on ester bonds;	-	-	Y	K15979	SND1; staphylococcal nuclease domain-containing protein 1	0	Y	-	-	-	-	-	-	-	-	-	Y	-	-	-	-	0	-	gi|312069580|ref|XP_003137748.1| hypothetical protein LOAG_02162 [Loa loa]	Y	Y	Y			-	-	Y	-	-	-	99.85	Y	-	0.0923	Y	-	0.144242
	OVOC7213	-	WBGene00244022	Ovo-rme-1	IPR000261: EPS15 homology (EH); IPR001401: Dynamin, GTPase domain; IPR011992: EF-hand-like domain; IPR018247: EF-Hand 1, calcium-binding site; IPR018249: EF-HAND 2;	Y	GO:0003924): GTPase activity; GO:0005509): calcium ion binding; GO:0005515): protein binding; GO:0005525): GTP binding;	-	-	Y	K12476	EHD3; EH domain-containing protein 3	2.9e-252	Y	-	-	-	-	-	-	-	-	-	Y	-	-	-	-	0	-	gi|671416979|emb|CDQ05701.1| Protein Bm6218, isoform a [Brugia malayi]	Y	Y	Y			-	-	Y	-	-	-	95.18	Y	-	0.087	Y	-	0.146153
	OVOC10696	-	WBGene00247505	Ovo-vps-35	IPR005378: Vacuolar protein sorting-associated protein 35;	Y	-	-	-	-	K02896	RP-L24e, RPL24; large subunit ribosomal protein L24e	0	Y	-	-	-	-	-	-	-	-	-	Y	-	-	-	-	0	-	gi|671410179|emb|CDP96875.1| Protein BM-VPS-35, isoform c [Brugia malayi]	Y	Y	Y			-	-	Y	-	-	-	94.26	Y	-	0.3222	-	-	0.083153
	OVOC4577	-	WBGene00241386	-	IPR013216: Methyltransferase type 11;	Y	GO:0008168): methyltransferase activity;	GO:0008152): metabolic process;	-	Y	K13130	SIP1, GEMIN2; survival of motor neuron protein-interacting protein 1	2.9e-165	Y	-	-	-	-	-	-	-	-	-	Y	-	-	-	-	0	-	gi|312089380|ref|XP_003146225.1| hypothetical protein LOAG_10653 [Loa loa]	Y	Y	Y			-	-	Y	-	-	-	100	Y	-	0.0087	Y	-	0.098556
	OVOC11951	Y	WBGene00248760	-	-	-	-	-	-	-	K10649	TRIM9_67; tripartite motif-containing protein 9/67	6.5e-81	Y	-	-	-	-	-	-	-	-	-	Y	Y	-	Y	-	0	-	gi|170584167|ref|XP_001896882.1| hypothetical protein Bm1_27180 [Brugia malayi]	Y	Y	Y			Y	Y	Y	Y	Y	Y	100	Y	Y	0.1093	Y	Y	0.232146
	OVOC12230	-	WBGene00249039	-	IPR000101: Gamma-glutamyltranspeptidase;	Y	GO:0003840): gamma-glutamyltransferase activity;	-	-	Y	K00681	ggt; gamma-glutamyltranspeptidase / glutathione hydrolase [EC:2.3.2.2 3.4.19.13]	3.5e-247	Y	T03	T	Y	1.4e-202	-	-	-	-	Y	Y	-	-	-	-	0	-	gi|170583377|ref|XP_001896551.1| Gamma-glutamyltranspeptidase family protein [Brugia malayi]	Y	Y	Y			Y	Y	Y	Y	-	-	99.54	Y	-	0.1086	Y	-	0.155844
	OVOC558	-	WBGene00237367	-	IPR001312: Hexokinase; IPR019807: Hexokinase, conserved site; IPR022672: Hexokinase, N-terminal; IPR022673: Hexokinase, C-terminal;	Y	GO:0004396): hexokinase activity; GO:0005524): ATP binding; GO:0016773): phosphotransferase activity, alcohol group as acceptor;	GO:0005975): carbohydrate metabolic process; GO:0006096): glycolysis;	-	Y	K03038	PSMD7, RPN8; 26S proteasome regulatory subunit N8	4e-223	Y	-	-	-	-	-	-	-	-	-	Y	-	-	-	-	0	-	gi|671409578|emb|CDP97222.1| Protein Bm10227 [Brugia malayi]	Y	Y	Y			Y	Y	Y	Y	-	-	72.49	Y	-	0.6124	-	-	0.362955
	OVOC11590	-	WBGene00248399	Ovo-fgt-1	IPR003663: Sugar/inositol transporter; IPR005828: General substrate transporter; IPR005829: Sugar transporter, conserved site; IPR016196: Major facilitator superfamily domain, general substrate transporter; IPR020846: Major facilitator superfamily domain;	Y	GO:0005215): transporter activity; GO:0022857): transmembrane transporter activity; GO:0022891): substrate-specific transmembrane transporter activity;	GO:0006810): transport; GO:0055085): transmembrane transport;	GO:0016020): membrane; GO:0016021): integral to membrane;	Y	K07299	SLC2A1, GLUT1; MFS transporter, SP family, solute carrier family 2 (facilitated glucose transporter), member 1	4.3e-242	Y	-	-	-	-	-	-	-	-	-	Y	-	-	-	Y	11	-	gi|170587565|ref|XP_001898546.1| Sugar transporter family protein [Brugia malayi]	Y	Y	Y			Y	Y	Y	Y	-	-	100	Y	-	0.0068	Y	-	0.170171
	OVOC516	-	WBGene00237325	-	-	-	-	-	-	-	K14299	SEH1; nucleoporin SEH1	1.2e-153	Y	-	-	-	-	-	-	-	-	-	Y	-	-	-	Y	1	-	gi|402590232|gb|EJW84163.1| hypothetical protein WUBG_04925, partial [Wuchereria bancrofti]	Y	Y	Y			Y	Y	Y	Y	-	-	99.49	Y	-	0.0964	Y	-	0.104631
	OVOC1025	-	WBGene00237834	-	IPR008907: P25-alpha;	Y	-	-	-	-	K13108	SNIP1; smad nuclear-interacting protein 1	4.7e-94	Y	-	-	-	-	-	-	-	-	-	Y	-	-	-	-	0	-	gi|170592525|ref|XP_001901015.1| p25-alpha family protein [Brugia malayi]	Y	Y	Y			Y	Y	Y	Y	-	-	100	Y	-	0.29	-	-	0.154403
	OVOC930	-	WBGene00237739	Ovo-pat-10	IPR002048: Calcium-binding EF-hand; IPR011992: EF-hand-like domain; IPR018247: EF-Hand 1, calcium-binding site; IPR018248: EF-hand; IPR018249: EF-HAND 2;	Y	GO:0005509): calcium ion binding;	-	-	Y	K12389	BTS, CLN3; battenin	3.6e-79	Y	-	-	-	-	-	-	-	-	-	Y	-	-	-	-	0	-	gi|254033603|gb|ACT55267.1| EF-hand family protein [Onchocerca volvulus]	Y	Y	Y			Y	Y	Y	Y	-	-	100	Y	-	0.0022	Y	-	0.10358
	OVOC2262	-	WBGene00239071	-	IPR007621: Protein of unknown function DUF477;	Y	-	-	-	-	K02925	RP-L3e, RPL3; large subunit ribosomal protein L3e	1.8e-69	Y	-	-	-	-	-	-	-	-	-	Y	-	-	-	Y	1	-	gi|393905575|gb|EFO20275.2| hypothetical protein LOAG_08213 [Loa loa]	Y	Y	Y			-	-	Y	-	Y	-	100	Y	-	0.2172	Y	-	0.165715
	OVOC6901	-	WBGene00243710	Ovo-atn-1	IPR001589: Actinin-type, actin-binding, conserved site; IPR001715: Calponin homology domain; IPR002017: Spectrin repeat; IPR011992: EF-hand-like domain; IPR014837: EF-hand, Ca insensitive; IPR018159: Spectrin/alpha-actinin; IPR018249: EF-HAND 2;	Y	GO:0003779): actin binding; GO:0005509): calcium ion binding; GO:0005515): protein binding;	-	-	Y	K05699	ACTN; actinin alpha	0	Y	-	-	-	-	-	-	-	-	-	Y	-	-	-	-	0	-	gi|170594019|ref|XP_001901761.1| alpha-actinin [Brugia malayi]	Y	Y	Y			-	-	Y	-	-	-	99.93	Y	-	0.1908	Y	-	0.175742
	OVOC4596	-	WBGene00241405	Ovo-vha-19	IPR008388: ATPase, V1 complex, subunit S1;	Y	GO:0046933): hydrogen ion transporting ATP synthase activity, rotational mechanism; GO:0046961): proton-transporting ATPase activity, rotational mechanism;	GO:0015991): ATP hydrolysis coupled proton transport;	GO:0033180): proton-transporting V-type ATPase, V1 domain;	Y	K03662	ATPeVS1, ATP6S1; V-type H+-transporting ATPase S1 subunit	8.9e-103	Y	-	-	-	-	-	-	-	-	-	Y	-	-	-	Y	1	-	gi|393908702|gb|EJD75174.1| hypothetical protein LOAG_17634 [Loa loa]	Y	Y	Y			-	-	Y	-	-	-	100	Y	-	0.0441	Y	-	0.086347
	OVOC9911	-	WBGene00246720	Ovo-cap-2	IPR001698: WASH complex, F-actin capping protein, beta subunit; IPR019771: F-actin capping protein, beta subunit, conserved site;	Y	GO:0003779): actin binding;	GO:0030036): actin cytoskeleton organization;	GO:0005737): cytoplasm; GO:0008290): F-actin capping protein complex;	Y	K10365	CAPZB; capping protein (actin filament) muscle Z-line, beta	5.5e-139	Y	-	-	-	-	-	-	-	-	-	Y	-	-	-	-	0	-	gi|671411484|emb|CDP95599.1| Protein BM-CAP-2, isoform a [Brugia malayi]	Y	Y	Y			-	-	Y	-	-	-	92.74	Y	-	0.135	Y	-	0.100305
	OVOC96	-	WBGene00236905	-	-	-	-	-	-	-	K04708	E1.1.1.102; 3-dehydrosphinganine reductase [EC:1.1.1.102]	2e-148	Y	-	-	-	-	-	-	-	-	-	Y	-	-	-	-	0	-	gi|312079498|ref|XP_003142200.1| hypothetical protein LOAG_06616 [Loa loa]	Y	Y	Y			-	-	Y	-	-	-	90.41	Y	-	0.5972	-	-	0.376059
	OVOC11331	-	WBGene00248140	Ovo-exl-1	IPR010987: Glutathione S-transferase, C-terminal-like; IPR012335: Thioredoxin fold; IPR012336: Thioredoxin-like fold; IPR017933: Glutathione S-transferase/chloride channel, C-terminal;	Y	-	-	-	-	K05022	CLIC2; chloride intracellular channel protein 2	2.4e-122	Y	-	-	-	-	-	-	-	-	-	Y	-	Y	Y	-	0	-	gi|393904397|gb|EFO22770.2| hypothetical protein LOAG_05718 [Loa loa]	Y	Y	Y			-	-	Y	-	-	-	100	Y	-	0.104	Y	-	0.100451
	OVOC11591	-	WBGene00248400	-	IPR001753: Crotonase, core;	Y	GO:0003824): catalytic activity;	GO:0008152): metabolic process;	-	Y	K12663	ECH1; delta(3,5)-Delta(2,4)-dienoyl-CoA isomerase [EC:5.3.3.-]	8.4e-127	Y	-	-	-	-	-	-	-	-	-	Y	-	-	-	-	0	-	gi|671409458|emb|CDP97353.1| Protein Bm6346, isoform c [Brugia malayi]	Y	Y	Y			-	-	Y	-	-	-	67.88	Y	-	0.5688	-	-	0.215714
	OVOC11914	-	WBGene00248723	-	IPR001753: Crotonase, core; IPR006108: 3-hydroxyacyl-CoA dehydrogenase, C-terminal; IPR006176: 3-hydroxyacyl-CoA dehydrogenase, NAD binding; IPR008927: 6-phosphogluconate dehydrogenase, C-terminal-like; IPR012803: Fatty acid oxidation complex, alpha subunit, mitochondrial; IPR013328: Dehydrogenase, multihelical; IPR016040: NAD(P)-binding domain;	Y	GO:0003824): catalytic activity; GO:0003857): 3-hydroxyacyl-CoA dehydrogenase activity; GO:0004300): enoyl-CoA hydratase activity; GO:0005488): binding; GO:0016491): oxidoreductase activity; GO:0050662): coenzyme binding;	GO:0006631): fatty acid metabolic process; GO:0006635): fatty acid beta-oxidation; GO:0008152): metabolic process; GO:0055114): oxidation-reduction process;	GO:0005739): mitochondrion; GO:0016507): fatty acid beta-oxidation multienzyme complex;	Y	K07515	HADHA; enoyl-CoA hydratase / long-chain 3-hydroxyacyl-CoA dehydrogenase [EC:4.2.1.17 1.1.1.211]	0	Y	-	-	-	-	-	-	-	-	-	Y	-	-	-	-	0	-	gi|671414904|emb|CDP92597.1| Protein Bm2467, isoform e [Brugia malayi]	Y	Y	Y			-	-	Y	-	-	-	99.66	Y	-	0.0915	Y	-	0.221317
	OVOC8167	-	WBGene00244976	Ovo-ina-1	IPR000413: Integrin alpha chain; IPR013519: Integrin alpha beta-propellor; IPR013649: Integrin alpha-2; IPR018184: Integrin alpha chain, C-terminal cytoplasmic region, conserved site;	Y	-	GO:0007155): cell adhesion;	GO:0008305): integrin complex;	Y	K00901	E2.7.1.107, DGK, dgkA; diacylglycerol kinase (ATP dependent) [EC:2.7.1.107]	1.1e-275	Y	-	-	-	-	-	-	-	-	-	Y	-	-	-	Y	1	-	gi|597890688|gb|EYC38991.1| hypothetical protein Y032_0682g1489 [Ancylostoma ceylanicum]	Y	Y	Y			-	-	Y	-	-	-	85.9	Y	-	0.4686	-	-	0.200468
	OVOC7772	-	WBGene00244581	-	IPR000108: Neutrophil cytosol factor 2 p67phox; IPR000900: Nebulin 35 residue motif; IPR001452: Src homology-3 domain; IPR001781: Zinc finger, LIM-type; IPR013998: Nebulin;	Y	GO:0005515): protein binding; GO:0008270): zinc ion binding;	-	-	Y	K14299	SEH1; nucleoporin SEH1	4e-163	Y	-	-	-	-	-	-	-	-	-	Y	-	-	-	-	0	-	gi|312072427|ref|XP_003139061.1| hypothetical protein LOAG_03476 [Loa loa]	Y	Y	Y			-	-	Y	-	-	-	99.9	Y	-	0.1576	Y	-	0.089396
	OVOC6510	-	WBGene00243319	Ovo-nuo-5	IPR000283: NADH:ubiquinone oxidoreductase, 75kDa subunit, conserved site; IPR001041: Ferredoxin; IPR006656: Molybdopterin oxidoreductase; IPR010228: NADH:ubiquinone oxidoreductase, subunit G; IPR012675: Beta-grasp fold, ferredoxin-type; IPR015405: NADH-quinone oxidoreductase, chain G, C-terminal; IPR019574: NADH:ubiquinone oxidoreductase, subunit G, iron-sulphur binding;	Y	GO:0008137): NADH dehydrogenase (ubiquinone) activity; GO:0009055): electron carrier activity; GO:0016491): oxidoreductase activity; GO:0016651): oxidoreductase activity, acting on NADH or NADPH; GO:0051536): iron-sulfur cluster binding;	GO:0042773): ATP synthesis coupled electron transport; GO:0055114): oxidation-reduction process;	GO:0016020): membrane;	Y	K03934	NDUFS1; NADH dehydrogenase (ubiquinone) Fe-S protein 1 [EC:1.6.5.3 1.6.99.3]	0	Y	-	-	-	-	-	-	-	-	-	Y	-	-	-	-	0	-	gi|170594285|ref|XP_001901894.1| NADH-ubiquinone oxidoreductase 75 kDa subunit, mitochondrial precursor [Brugia malayi]	Y	Y	Y			-	-	Y	-	-	-	98.28	Y	-	0.0749	Y	-	0.098854
	OVOC8118	-	WBGene00244927	-	IPR012335: Thioredoxin fold; IPR012336: Thioredoxin-like fold; IPR013766: Thioredoxin domain; IPR017936: Thioredoxin-like; IPR017937: Thioredoxin, conserved site;	Y	-	GO:0045454): cell redox homeostasis;	-	Y	K10455	KLHL18; kelch-like protein 18	4.3e-130	Y	-	-	-	-	-	-	-	-	-	Y	Y	-	Y	-	0	-	gi|671415552|emb|CDQ04754.1| Protein Bm8934, isoform c [Brugia malayi]	Y	Y	Y			-	-	Y	-	-	-	100	Y	-	0.0633	Y	-	0.1761
	OVOC9023	-	WBGene00245832	-	IPR000994: Peptidase M24, structural domain; IPR007865: Peptidase M24B, X-Pro dipeptidase/aminopeptidase P N-terminal;	Y	GO:0004177): aminopeptidase activity; GO:0030145): manganese ion binding;	GO:0009987): cellular process;	-	Y	K14213	PEPD; Xaa-Pro dipeptidase [EC:3.4.13.9]	1.8e-204	Y	M24B	M	Y	1.3e-88	-	-	Y	-	-	Y	-	-	-	-	0	-	gi|671416575|emb|CDP91773.1| Protein Bm5016, isoform b [Brugia malayi]	Y	Y	Y			-	-	Y	-	-	-	89.52	Y	-	0.3922	-	-	0.076184
	OVOC9904	-	WBGene00246713	-	IPR001611: Leucine-rich repeat; IPR003591: Leucine-rich repeat, typical subtype; IPR003603: U2A'/phosphoprotein 32 family A, C-terminal;	Y	GO:0005515): protein binding;	-	-	Y	K17550	PPP1R7, SDS22; protein phosphatase 1 regulatory subunit 7	8.1e-145	Y	-	-	-	-	-	-	-	-	-	Y	-	-	-	Y	1	-	gi|671411471|emb|CDP95586.1| Protein Bm5690, isoform b [Brugia malayi]	Y	Y	Y			-	-	Y	-	-	-	75.02	Y	-	0.5117	-	-	0.112171
	OVOC5164	-	WBGene00241973	-	IPR015916: Galactose oxidase, beta-propeller;	Y	-	-	-	-	K16343	PLA2G6, IPLA2; calcium-independent phospholipase A2 [EC:3.1.1.4]	2.3e-204	Y	-	-	-	-	-	-	-	-	-	Y	-	Y	Y	-	0	-	gi|402586764|gb|EJW80701.1| hypothetical protein WUBG_08389 [Wuchereria bancrofti]	Y	Y	Y			-	-	Y	-	-	-	100	Y	-	0.0345	Y	-	0.079644
	OVOC3263	-	WBGene00240072	Ovo-pas-1	IPR000426: Proteasome, alpha-subunit, conserved site; IPR001353: Proteasome, subunit alpha/beta; IPR023332: Proteasome A-type subunit;	Y	GO:0004175): endopeptidase activity; GO:0004298): threonine-type endopeptidase activity;	GO:0006511): ubiquitin-dependent protein catabolic process; GO:0051603): proteolysis involved in cellular protein catabolic process;	GO:0005839): proteasome core complex; GO:0019773): proteasome core complex, alpha-subunit complex;	Y	K02730	PSMA6; 20S proteasome subunit alpha 1 [EC:3.4.25.1]	5e-124	Y	T01A	T	Y	2e-40	-	-	-	-	Y	Y	-	Y	Y	-	0	-	gi|312071414|ref|XP_003138597.1| proteasome subunit alpha type 6 [Loa loa]	Y	Y	Y			-	-	Y	-	-	-	100	Y	-	0.0912	Y	-	0.151096
	OVOC4788	-	WBGene00241597	-	IPR006628: PUR-alpha/beta/gamma, DNA/RNA-binding;	Y	-	-	-	-	K14950	ATP13A1; cation-transporting ATPase 13A1 [EC:3.6.3.-]	5.5e-124	Y	-	-	-	-	-	-	-	-	-	Y	-	Y	Y	-	0	-	gi|170588853|ref|XP_001899188.1| PurA ssDNA and RNA-binding protein [Brugia malayi]	Y	Y	Y			-	-	Y	-	-	-	99.97	Y	-	0.0228	Y	-	0.242715
	OVOC11214	-	WBGene00248023	Ovo-rsp-5	IPR000504: RNA recognition motif domain; IPR012677: Nucleotide-binding, alpha-beta plait;	Y	GO:0000166): nucleotide binding; GO:0003676): nucleic acid binding;	-	-	Y	K17509	PDPR; pyruvate dehydrogenase phosphatase regulatory subunit	8.1e-102	Y	-	-	-	-	-	-	-	-	-	Y	-	-	-	-	0	-	gi|393911086|gb|EJD76160.1| hypothetical protein LOAG_16828 [Loa loa]	Y	Y	Y			-	-	Y	-	-	-	96.31	Y	-	0.025	Y	-	0.198749
	OVOC10687	-	WBGene00247496	Ovo-spds-1	IPR001045: Spermine synthase;	Y	GO:0003824): catalytic activity;	-	-	Y	K00797	speE, SRM; spermidine synthase [EC:2.5.1.16]	4.1e-95	Y	-	-	-	-	-	-	-	-	-	Y	-	-	-	Y	1	-	gi|671410168|emb|CDP96864.1| Protein BM-SPDS-1, isoform e [Brugia malayi]	Y	Y	Y			-	-	Y	-	-	-	82.72	Y	-	0.0403	Y	-	0.092545
	OVOC4636	-	WBGene00241445	Ovo-trxr-1	IPR001327: Pyridine nucleotide-disulphide oxidoreductase, NAD-binding domain; IPR002109: Glutaredoxin; IPR004099: Pyridine nucleotide-disulphide oxidoreductase, dimerisation; IPR006338: Thioredoxin/glutathione reductase selenoprotein; IPR012335: Thioredoxin fold; IPR012336: Thioredoxin-like fold; IPR012999: Pyridine nucleotide-disulphide oxidoreductase, class I, active site; IPR013027: FAD-depend…	Y	GO:0004791): thioredoxin-disulfide reductase activity; GO:0009055): electron carrier activity; GO:0015035): protein disulfide oxidoreductase activity; GO:0016491): oxidoreductase activity; GO:0016668): oxidoreductase activity, acting on a sulfur group of donors, NAD or NADP as acceptor; GO:0050660): flavin adenine dinucleotide binding; GO:0050661): NADP binding;	GO:0045454): cell redox homeostasis; GO:0055114): oxidation-reduction process;	GO:0005737): cytoplasm;	Y	K00384	trxB; thioredoxin reductase (NADPH) [EC:1.8.1.9]	6.8e-299	Y	-	-	-	-	-	-	-	-	-	Y	Y	-	Y	-	0	-	gi|312069912|ref|XP_003137903.1| thioredoxin reductase [Loa loa]	Y	Y	Y			-	-	Y	-	-	-	99.29	Y	-	0.0148	Y	-	0.085331
	OVOC8581	-	WBGene00245390	Ovo-isp-1	IPR004192: Ubiquinol cytochrome reductase, transmembrane domain; IPR005805: Rieske iron-sulphur protein, C-terminal; IPR006317: Ubiquinol-cytochrome c reductase, iron-sulphur subunit; IPR014349: Rieske iron-sulphur protein; IPR017941: Rieske [2Fe-2S] iron-sulphur domain;	Y	GO:0008121): ubiquinol-cytochrome-c reductase activity; GO:0016491): oxidoreductase activity; GO:0016679): oxidoreductase activity, acting on diphenols and related substances as donors; GO:0051537): 2 iron, 2 sulfur cluster binding;	GO:0055114): oxidation-reduction process;	GO:0016020): membrane;	Y	K00411	UQCRFS1, RIP1, petA; ubiquinol-cytochrome c reductase iron-sulfur subunit [EC:1.10.2.2]	1.2e-118	Y	-	-	-	-	-	-	-	-	-	Y	-	Y	Y	-	0	-	gi|170591869|ref|XP_001900692.1| ubiquinol-cytochrome c reductase, iron-sulfur subunit family protein [Brugia malayi]	Y	Y	Y			-	-	Y	-	-	-	93.75	Y	-	0.0203	Y	-	0.094606
	OVOC4663	-	WBGene00241472	Ovo-math-33	IPR001394: Peptidase C19, ubiquitin carboxyl-terminal hydrolase 2; IPR002083: MATH; IPR008974: TRAF-like; IPR013322: TRAF-type; IPR018200: Peptidase C19, ubiquitin carboxyl-terminal hydrolase 2, conserved site;	Y	GO:0004221): ubiquitin thiolesterase activity; GO:0005515): protein binding;	GO:0006511): ubiquitin-dependent protein catabolic process;	-	Y	K11838	USP7, UBP15; ubiquitin carboxyl-terminal hydrolase 7 [EC:3.1.2.15]	0	Y	C19	C	Y	2e-144	-	Y	-	-	-	Y	-	-	-	-	0	-	gi|671412349|emb|CDP94871.1| Protein BM-MATH-33, isoform n [Brugia malayi]	Y	Y	Y			-	-	Y	-	-	-	98.99	Y	-	0.184	Y	-	0.300504
	OVOC6997	-	WBGene00243806	Ovo-npa-1	-	-	-	-	-	-	K01495	GCH1, folE; GTP cyclohydrolase I [EC:3.5.4.16]	8.5e-97	Y	-	-	-	-	-	-	-	-	-	Y	Y	-	Y	-	0	-	gi|170593833|ref|XP_001901668.1| hypothetical protein [Brugia malayi]	Y	Y	Y			-	-	Y	-	Y	-	100	Y	-	0.0868	Y	-	0.145957
	OVOC1703	-	WBGene00238512	-	IPR003111: Peptidase S16, lon N-terminal; IPR003593: ATPase, AAA+ type, core; IPR003959: ATPase, AAA-type, core; IPR004815: Peptidase S16, ATP-dependent protease La; IPR008268: Peptidase S16, active site; IPR008269: Peptidase S16, Lon C-terminal; IPR015947: Pseudouridine synthase/archaeosine transglycosylase-like; IPR020568: Ribosomal protein S5 domain 2-type fold;	Y	GO:0000166): nucleotide binding; GO:0004176): ATP-dependent peptidase activity; GO:0004252): serine-type endopeptidase activity; GO:0005524): ATP binding; GO:0017111): nucleoside-triphosphatase activity;	GO:0006508): proteolysis;	-	Y	K08675	PRSS15, PIM1; Lon-like ATP-dependent protease [EC:3.4.21.-]	0	Y	S16	S	Y	4.2e-62	-	-	-	Y	-	Y	-	-	-	-	0	-	gi|393907316|gb|EJD74597.1| ATP-dependent protease La [Loa loa]	Y	Y	Y			-	-	Y	-	-	-	93.24	Y	-	0.3393	-	-	0.09982
	OVOC5054	-	WBGene00241863	Ovo-sec-24.1	IPR006895: Zinc finger, Sec23/Sec24-type; IPR006896: Sec23/Sec24, trunk domain; IPR006900: Sec23/Sec24, helical domain; IPR012990: Sec23/Sec24 beta-sandwich;	Y	GO:0008270): zinc ion binding;	GO:0006886): intracellular protein transport; GO:0006888): ER to Golgi vesicle-mediated transport;	GO:0030127): COPII vesicle coat;	Y	K14007	SEC24; protein transport protein SEC24	0	Y	-	-	-	-	-	-	-	-	-	Y	-	-	-	-	0	-	gi|312086237|ref|XP_003144998.1| Sec23/Sec24 trunk domain-containing protein [Loa loa]	Y	Y	Y			-	-	Y	-	-	-	96.57	Y	-	0.2184	Y	-	0.259089
	OVOC7028	-	WBGene00243837	Ovo-istr-1	IPR005061: Domain of unknown function DUF292, eukaryotic;	Y	-	-	-	-	K10691	UBR4, ZUBR1; E3 ubiquitin-protein ligase UBR4 [EC:6.3.2.19]	6e-177	Y	-	-	-	-	-	-	-	-	-	Y	-	-	-	-	0	-	gi|312068669|ref|XP_003137322.1| hypothetical protein LOAG_01736 [Loa loa]	Y	Y	Y			-	-	Y	-	-	-	100	Y	-	0.0632	Y	-	0.13991
	OVOC9289	-	WBGene00246098	Ovo-dnc-2	IPR006996: Dynamitin subunit 2;	Y	-	GO:0007017): microtubule-based process;	GO:0005869): dynactin complex;	Y	K10424	DCTN2; dynactin 2	6.2e-154	Y	-	-	-	-	-	-	-	-	-	Y	-	Y	Y	-	0	-	gi|170572318|ref|XP_001892063.1| hypothetical protein [Brugia malayi]	Y	Y	Y			-	-	Y	-	-	-	100	Y	-	0.0371	Y	-	0.037371
	OVOC1600	-	WBGene00238409	-	IPR001611: Leucine-rich repeat;	Y	GO:0005515): protein binding;	-	-	Y	K11590	MBD2; methyl-CpG-binding domain protein 2	6.8e-125	Y	-	-	-	-	-	-	-	-	-	Y	-	-	-	-	0	-	gi|671407110|emb|CDP99414.1| Protein Bm5853, isoform c [Brugia malayi]	Y	Y	Y			-	-	Y	-	-	-	100	Y	-	0.1244	Y	-	0.383826
	OVOC6942	-	WBGene00243751	-	IPR009038: GOLD; IPR015720: TMP21-related;	Y	-	GO:0006810): transport;	GO:0016021): integral to membrane;	Y	K04534	GNAO, G-ALPHA-O; guanine nucleotide-binding protein G(o) subunit alpha	4.5e-93	Y	-	-	-	-	-	-	-	-	-	Y	-	-	-	Y	1	-	gi|402580922|gb|EJW74871.1| integral membrane protein [Wuchereria bancrofti]	Y	Y	Y			-	-	Y	-	-	-	86.34	Y	-	0.3898	-	-	0.174893
	OVOC11240	-	WBGene00248049	Ovo-ttll-12	IPR004344: Tubulin-tyrosine ligase;	Y	GO:0004835): tubulin-tyrosine ligase activity;	GO:0006464): protein modification process;	-	Y	K16609	TTLL12; tubulin--tyrosine ligase-like protein 12	0	Y	-	-	-	-	-	-	-	-	-	Y	-	-	-	-	0	-	gi|393911100|gb|EFO20459.2| hypothetical protein LOAG_08031 [Loa loa]	Y	Y	Y			-	-	Y	-	-	-	98.76	Y	-	0.2102	Y	-	0.103639
	OVOC2086	-	WBGene00238895	Ovo-vha-15	IPR004908: ATPase, V1 complex, subunit H; IPR011987: ATPase, V1 complex, subunit H, C-terminal; IPR011989: Armadillo-like helical; IPR016024: Armadillo-type fold;	Y	GO:0005488): binding; GO:0016820): hydrolase activity, acting on acid anhydrides, catalyzing transmembrane movement of substances; GO:0046961): proton-transporting ATPase activity, rotational mechanism;	GO:0015991): ATP hydrolysis coupled proton transport;	GO:0000221): vacuolar proton-transporting V-type ATPase, V1 domain;	Y	K02144	ATPeV1H; V-type H+-transporting ATPase subunit H	7.5e-229	Y	-	-	-	-	-	-	-	-	-	Y	-	-	-	-	0	-	gi|312072062|ref|XP_003138894.1| vacuolar h ATPase 15 [Loa loa]	Y	Y	Y			-	-	Y	-	-	-	92.34	Y	-	0.165	Y	-	0.071363
	OVOC843	-	WBGene00237652	-	IPR011990: Tetratricopeptide-like helical;	Y	GO:0005488): binding;	-	-	Y	K15199	GTF3C1; general transcription factor 3C polypeptide 1	2.5e-136	Y	-	-	-	-	-	-	-	-	-	Y	Y	-	Y	-	0	-	gi|402591090|gb|EJW85020.1| hypothetical protein WUBG_04070 [Wuchereria bancrofti]	Y	Y	Y			-	-	Y	-	-	-	93.38	Y	-	0.5224	-	-	0.221726
	OVOC1667	-	WBGene00238476	Ovo-itx-1	IPR000742: Epidermal growth factor-like, type 3; IPR001791: Laminin G domain; IPR002181: Fibrinogen, alpha/beta/gamma chain, C-terminal globular; IPR006210: Epidermal growth factor-like; IPR008985: Concanavalin A-like lectin/glucanase; IPR012680: Laminin G, subdomain 2; IPR013032: EGF-like region, conserved site; IPR013320: Concanavalin A-like lectin/glucanase, subgroup;	Y	GO:0005102): receptor binding; GO:0005515): protein binding;	GO:0007165): signal transduction;	-	Y	K06990	K06990	7.9e-264	Y	-	-	-	-	-	-	-	-	-	Y	-	-	-	Y	1	-	gi|393907671|gb|EJD74735.1| CBR-ITX-1 protein, partial [Loa loa] gi|669313126|gb|KFD56585.1| hypothetical protein M513_02689 [Trichuris suis]	Y	Y	Y			-	-	Y	-	Y	-	73.97	Y	-	0.4599	-	-	0.181909
	OVOC5156	-	WBGene00241965	Ovo-sym-1	IPR001611: Leucine-rich repeat; IPR003591: Leucine-rich repeat, typical subtype;	Y	GO:0005515): protein binding;	-	-	Y	K07560	dtd; D-tyrosyl-tRNA(Tyr) deacylase [EC:3.1.-.-]	2.6e-242	Y	-	-	-	-	-	-	-	-	-	Y	Y	-	Y	-	0	-	gi|393908603|gb|EFO22131.2| hypothetical protein LOAG_06354 [Loa loa]	Y	Y	Y			-	-	Y	-	-	-	69.45	Y	-	0.5853	-	-	0.602868
	OVOC5459	-	WBGene00242268	-	-	-	-	-	-	-	K05636	LAMB1; laminin, beta 1	7.4e-113	Y	-	-	-	-	-	-	-	-	-	Y	-	Y	Y	-	0	-	gi|312087432|ref|XP_003145469.1| hypothetical protein LOAG_09894 [Loa loa]	Y	Y	Y			-	-	Y	-	Y	-	100	Y	-	0.346	-	-	0.172089
	OVOC3401	-	WBGene00240210	-	IPR006863: Erv1/Alr; IPR012335: Thioredoxin fold; IPR012336: Thioredoxin-like fold; IPR013766: Thioredoxin domain; IPR017905: ERV/ALR sulphydryl oxidase; IPR017936: Thioredoxin-like;	Y	GO:0016972): thiol oxidase activity;	GO:0045454): cell redox homeostasis; GO:0055114): oxidation-reduction process;	-	Y	K02350	POLZ1, rev3; DNA polymerase zeta [EC:2.7.7.7]	3.1e-152	Y	-	-	-	-	-	-	-	-	-	Y	Y	-	Y	-	0	-	gi|393909143|gb|EJD75334.1| Erv1/Alr family protein [Loa loa]	Y	Y	Y			-	-	Y	-	Y	-	87.5	Y	-	0.4261	-	-	0.13985
	OVOC11596	-	WBGene00248405	-	IPR000742: Epidermal growth factor-like, type 3; IPR005018: DOMON domain; IPR006210: Epidermal growth factor-like; IPR013032: EGF-like region, conserved site; IPR013111: EGF, extracellular;	Y	GO:0005515): protein binding;	-	-	Y	K00139	ALDH5A1; succinate-semialdehyde dehydrogenase [EC:1.2.1.24]	1.4e-265	Y	-	-	-	-	-	-	-	-	-	Y	-	-	-	Y	1	-	gi|393909844|gb|EJD75614.1| DOMON domain-containing protein [Loa loa]	Y	Y	Y			-	-	Y	-	-	-	7.34	-	-	0.6752	-	-	0.654891
	OVOC6395	-	WBGene00243204	-	-	-	-	-	-	-	K17429	MRPL48; large subunit ribosomal protein L48, mitochondrial	5.3e-81	Y	-	-	-	-	-	-	-	-	-	Y	-	-	-	Y	1	-	gi|671406451|emb|CDP99540.1| Protein Bm7132, isoform b [Brugia malayi]	Y	Y	Y			-	-	Y	-	Y	-	96.42	Y	-	0.0236	Y	-	0.19022
	OVOC11487	Y	WBGene00248296	-	-	-	-	-	-	-	K00134	GAPDH, gapA; glyceraldehyde 3-phosphate dehydrogenase [EC:1.2.1.12]	6.8e-63	Y	-	-	-	-	-	-	-	-	-	Y	Y	-	Y	-	0	-	gi|393908419|gb|EFO16455.2| hypothetical protein LOAG_12053 [Loa loa]	Y	Y	Y			Y	Y	Y	Y	Y	Y	98.13	Y	Y	0.033	Y	Y	0.096854
	OVOC8134	-	WBGene00244943	-	IPR004000: Actin-like; IPR004001: Actin, conserved site; IPR020902: Actin/actin-like conserved site;	Y	GO:0005524): ATP binding;	-	-	Y	K05692	ACTB_G1; actin beta/gamma 1	7.9e-202	Y	-	-	-	-	-	-	-	-	-	Y	-	-	-	-	0	-	gi|170579411|ref|XP_001894819.1| actin [Brugia malayi]	Y	Y	Y			Y	Y	Y	Y	-	-	100	Y	-	0.0061	Y	-	0.07668
	OVOC6855	-	WBGene00243664	Ovo-pbs-1	IPR000243: Peptidase T1A, proteasome beta-subunit; IPR001353: Proteasome, subunit alpha/beta; IPR016050: Proteasome, beta-type subunit, conserved site; IPR023333: Proteasome B-type subunit;	Y	GO:0004175): endopeptidase activity; GO:0004298): threonine-type endopeptidase activity;	GO:0051603): proteolysis involved in cellular protein catabolic process;	GO:0005839): proteasome core complex;	Y	K02738	PSMB6; 20S proteasome subunit beta 1 [EC:3.4.25.1]	4.7e-101	Y	T01A	T	Y	2.2e-50	-	-	-	-	Y	Y	-	-	-	-	0	-	gi|393909340|gb|EFO25921.2| proteasome A-type and B-type family protein [Loa loa]	Y	Y	Y			Y	Y	Y	Y	-	-	100	Y	-	0.0147	Y	-	0.076533
	OVOC295	-	WBGene00237104	-	IPR000270: Phox/Bem1p;	Y	GO:0005515): protein binding;	-	-	Y	K09292	TFG; protein TFG	3.1e-216	Y	-	-	-	-	-	-	-	-	-	Y	-	-	-	-	0	-	gi|312083618|ref|XP_003143937.1| hypothetical protein LOAG_08357 [Loa loa]	Y	Y	Y			Y	Y	Y	Y	-	-	100	Y	-	0.0168	Y	-	0.066118
	OVOC12251	-	WBGene00249060	-	IPR011042: Six-bladed beta-propeller, TolB-like; IPR018119: Strictosidine synthase, conserved region;	Y	GO:0016844): strictosidine synthase activity;	GO:0009058): biosynthetic process;	-	Y	K16449	RGS; regulator of G-protein signaling	1.8e-94	Y	-	-	-	-	-	-	-	-	-	Y	-	Y	Y	-	0	-	gi|393907915|gb|EJD74824.1| hypothetical protein LOAG_17909 [Loa loa]	Y	Y	Y			Y	Y	Y	Y	-	-	99.46	Y	-	0.0206	Y	-	0.160838
	OVOC7360	-	WBGene00244169	-	IPR008253: Marvel;	Y	-	-	GO:0016020): membrane;	Y	K08826	HIPK; homeodomain interacting protein kinase [EC:2.7.11.1]	1.9e-98	Y	-	-	-	-	-	-	-	-	-	Y	-	-	-	Y	4	-	gi|312074616|ref|XP_003140050.1| synaptophysin/synaptoporin family protein [Loa loa]	Y	Y	Y			Y	Y	Y	Y	-	-	96.75	Y	-	0.0161	Y	-	0.099695
	OVOC505	-	WBGene00237314	Ovo-ndk-1	IPR001564: Nucleoside diphosphate kinase; IPR023005: Nucleoside diphosphate kinase, active site;	Y	GO:0004550): nucleoside diphosphate kinase activity; GO:0005524): ATP binding;	GO:0006165): nucleoside diphosphate phosphorylation; GO:0006183): GTP biosynthetic process; GO:0006228): UTP biosynthetic process; GO:0006241): CTP biosynthetic process;	-	Y	K00940	ndk, NME; nucleoside-diphosphate kinase [EC:2.7.4.6]	1.2e-77	Y	-	-	-	-	-	-	-	-	-	Y	-	-	-	-	0	-	gi|170593485|ref|XP_001901495.1| Nucleoside diphosphate kinase [Brugia malayi]	Y	Y	Y			Y	Y	Y	Y	-	-	99.84	Y	-	0.0046	Y	-	0.117052
	OVOC3585	-	WBGene00240394	Ovo-acly-2	IPR002020: Citrate synthase-like; IPR003781: CoA-binding; IPR005810: Succinyl-CoA ligase, alpha subunit; IPR005811: ATP-citrate lyase/succinyl-CoA ligase; IPR013650: ATP-grasp fold, succinyl-CoA synthetase-type; IPR013816: ATP-grasp fold, subdomain 2; IPR016040: NAD(P)-binding domain; IPR016102: Succinyl-CoA synthetase-like; IPR016141: Citrate synthase-like, core; IPR016142: Citrate synthase-like…	Y	GO:0003824): catalytic activity; GO:0003878): ATP citrate synthase activity; GO:0004775): succinate-CoA ligase (ADP-forming) activity; GO:0005488): binding; GO:0005524): ATP binding; GO:0016874): ligase activity; GO:0046912): transferase activity, transferring acyl groups, acyl groups converted into alkyl on transfer;	GO:0008152): metabolic process; GO:0044262): cellular carbohydrate metabolic process;	-	Y	K01648	ACLY; ATP citrate (pro-S)-lyase [EC:2.3.3.8]	0	Y	-	-	-	-	-	-	-	-	-	Y	-	-	-	-	0	-	gi|671418302|emb|CDQ04277.1| Protein Bm1778 [Brugia malayi]	Y	Y	Y			-	-	Y	-	-	-	98.77	Y	-	0.2579	-	-	0.235752
	OVOC12067	-	WBGene00248876	-	IPR000560: Histidine phosphatase superfamily, clade-2;	Y	GO:0003993): acid phosphatase activity;	-	-	Y	K14410	ACP; acid phosphatase [EC:3.1.3.2]	1.2e-150	Y	-	-	-	-	-	-	-	-	-	Y	Y	-	Y	-	0	-	gi|312084329|ref|XP_003144231.1| hypothetical protein LOAG_08653 [Loa loa]	Y	Y	Y			-	-	Y	-	Y	-	91.34	Y	-	0.2662	-	-	0.141155
	OVOC140	-	WBGene00236949	-	IPR000246: Peptidase T2, asparaginase 2;	Y	GO:0016787): hydrolase activity;	-	-	Y	K01444	AGA, aspG; N4-(beta-N-acetylglucosaminyl)-L-asparaginase [EC:3.5.1.26]	5.4e-155	Y	T02	T	Y	4.5e-40	-	-	-	-	Y	Y	-	-	-	-	0	-	gi|312077918|ref|XP_003141512.1| hypothetical protein LOAG_05927 [Loa loa]	Y	Y	Y			-	-	Y	-	-	-	99.31	Y	-	0.1197	Y	-	0.137078
	OVOC10666	-	WBGene00247475	Ovo-icd-1	IPR002715: Nascent polypeptide-associated complex NAC;	Y	-	-	-	-	K01527	EGD1, BTF3; nascent polypeptide-associated complex subunit beta	4.6e-87	Y	-	-	-	-	-	-	-	-	-	Y	-	-	-	-	0	-	gi|312071431|ref|XP_003138605.1| ICD-1 protein [Loa loa]	Y	Y	Y			-	-	Y	-	-	-	99.81	Y	-	0.1709	Y	-	0.147956
	OVOC3652	-	WBGene00240461	Ovo-eef-1B.1	IPR001326: Translation elongation factor EF1B, beta/delta chains, conserved site; IPR014038: Translation elongation factor EF1B, beta/delta subunit, guanine nucleotide exchange; IPR014717: Translation elongation factor EF1B/ribosomal protein S6; IPR018940: Elongation factor 1 beta central acidic region, eukaryote; IPR019446: Domain of unknown function DUF2431;	Y	GO:0003746): translation elongation factor activity;	GO:0006414): translational elongation;	GO:0005853): eukaryotic translation elongation factor 1 complex;	Y	K16796	SOX2; transcription factor SOX2 (SOX group B)	4.7e-221	Y	-	-	-	-	-	-	-	-	-	Y	-	-	-	-	0	-	gi|312087996|ref|XP_003145689.1| hypothetical protein LOAG_10116 [Loa loa] gi|312089399|ref|XP_003146232.1| hypothetical protein LOAG_10660 [Loa loa]	Y	Y	Y			-	-	Y	-	-	-	85.74	Y	-	0.0971	Y	-	0.117757
	OVOC6800	-	WBGene00243609	Ovo-eef-1G	IPR001662: Translation elongation factor EF1B, gamma chain, conserved; IPR004046: Glutathione S-transferase, C-terminal; IPR010987: Glutathione S-transferase, C-terminal-like; IPR012335: Thioredoxin fold; IPR012336: Thioredoxin-like fold; IPR017933: Glutathione S-transferase/chloride channel, C-terminal;	Y	GO:0003746): translation elongation factor activity;	GO:0006414): translational elongation;	GO:0005853): eukaryotic translation elongation factor 1 complex;	Y	K03233	EEF1G; elongation factor 1-gamma	1.8e-202	Y	-	-	-	-	-	-	-	-	-	Y	-	-	-	-	0	-	gi|312078467|ref|XP_003141751.1| hypothetical protein LOAG_06167 [Loa loa]	Y	Y	Y			-	-	Y	-	-	-	97.42	Y	-	0.0586	Y	-	0.112723
	OVOC2958	-	WBGene00239767	-	IPR000463: Cytosolic fatty-acid binding; IPR011038: Calycin-like; IPR012674: Calycin;	Y	GO:0005215): transporter activity; GO:0005488): binding; GO:0008289): lipid binding;	GO:0006810): transport;	-	Y	K05765	CFL; cofilin	7.1e-71	Y	-	-	-	-	-	-	-	-	-	Y	Y	-	Y	-	0	-	gi|312080044|ref|XP_003142433.1| embryonic fatty acid-binding protein Bm-FAB-1 [Loa loa]	Y	Y	Y			-	-	Y	-	-	-	98.41	Y	-	0.1493	Y	-	0.235847
	OVOC993	-	WBGene00237802	-	IPR001298: Filamin/ABP280 repeat; IPR001589: Actinin-type, actin-binding, conserved site; IPR001715: Calponin homology domain; IPR013783: Immunoglobulin-like fold; IPR014756: Immunoglobulin E-set; IPR017868: Filamin/ABP280 repeat-like;	Y	GO:0003779): actin binding; GO:0005515): protein binding;	-	-	Y	K04437	FLNA; filamin	0	Y	-	-	-	-	-	-	-	-	-	Y	-	-	-	-	0	-	gi|393908971|gb|EJD75266.1| filamin/ABP280 repeat family protein [Loa loa]	Y	Y	Y			-	-	Y	-	-	-	44.81	-	-	0.6712	-	-	0.242446
	OVOC3102	-	WBGene00239911	-	IPR001139: Glycoside hydrolase, family 30; IPR013780: Glycosyl hydrolase, family 13, all-beta; IPR013781: Glycoside hydrolase, subgroup, catalytic core; IPR017853: Glycoside hydrolase, superfamily;	Y	GO:0003824): catalytic activity; GO:0004348): glucosylceramidase activity; GO:0043169): cation binding;	GO:0005975): carbohydrate metabolic process; GO:0006665): sphingolipid metabolic process; GO:0007040): lysosome organization;	GO:0005764): lysosome;	Y	K01201	GBA, srfJ; glucosylceramidase [EC:3.2.1.45]	9.3e-215	Y	-	-	-	-	-	-	-	-	-	Y	-	-	-	Y	1	-	gi|393912033|gb|EFO26573.2| O-glycosyl hydrolase family 30 protein [Loa loa]	Y	Y	Y			-	-	Y	-	-	-	97.65	Y	-	0.285	-	-	0.172496
	OVOC8452	-	WBGene00245261	Ovo-hmg-1.2	IPR000135: High mobility group, HMG1/HMG2, subgroup; IPR000910: High mobility group, HMG1/HMG2; IPR009071: High mobility group, superfamily;	Y	GO:0003677): DNA binding; GO:0005515): protein binding;	-	GO:0005634): nucleus;	Y	K10802	HMGB1; high mobility group protein B1	6.2e-115	Y	-	-	-	-	-	-	-	-	-	Y	-	Y	Y	-	0	-	gi|170591488|ref|XP_001900502.1| High mobility group protein 1.2 [Brugia malayi]	Y	Y	Y			-	-	Y	-	-	-	94.93	Y	-	0.1021	Y	-	0.12208
	OVOC10147	-	WBGene00246956	-	IPR001609: Myosin head, motor domain; IPR002928: Myosin tail; IPR004009: Myosin, N-terminal, SH3-like; IPR009053: Prefoldin; IPR015650: Heavy chain of Myosin;	Y	GO:0003774): motor activity; GO:0005524): ATP binding;	-	GO:0016459): myosin complex;	Y	K10352	MYH; myosin heavy chain	0	Y	-	-	-	-	-	-	-	-	-	Y	-	-	-	-	0	-	gi|671415696|emb|CDQ05414.1| Protein Bm3307, isoform c, partial [Brugia malayi]	Y	Y	Y			-	-	Y	-	-	-	99.97	Y	-	0.0844	Y	-	0.203294
	OVOC4080	-	WBGene00240889	Ovo-clec-78	IPR000152: EGF-type aspartate/asparagine hydroxylation site; IPR000421: Coagulation factor 5/8 type, C-terminal; IPR000436: Sushi/SCR/CCP; IPR000742: Epidermal growth factor-like, type 3; IPR000859: CUB; IPR001304: C-type lectin; IPR001881: EGF-like calcium-binding; IPR002172: Low-density lipoprotein (LDL) receptor class A repeat; IPR003410: Hyalin; IPR006209: EGF; IPR006210: Epidermal growth fac…	Y	GO:0005488): binding; GO:0005509): calcium ion binding; GO:0005515): protein binding;	GO:0007155): cell adhesion;	-	Y	K03006	RPB1, POLR2A; DNA-directed RNA polymerase II subunit RPB1 [EC:2.7.7.6]	0	Y	I63	-	-	2.2e-07	-	-	-	-	-	Y	-	-	-	Y	1	-	gi|393905286|gb|EJD73921.1| hypothetical protein LOAG_18693, partial [Loa loa]	Y	Y	Y			-	-	Y	-	-	-	1.32	-	-	0.719	-	-	0.765951
	OVOC11469	-	WBGene00248278	Ovo-pcn-1	IPR000730: Proliferating cell nuclear antigen, PCNA; IPR022648: Proliferating cell nuclear antigen, PCNA, N-terminal; IPR022649: Proliferating cell nuclear antigen, PCNA, C-terminal; IPR022659: Proliferating cell nuclear antigen, PCNA, conserved site;	Y	GO:0003677): DNA binding; GO:0030337): DNA polymerase processivity factor activity;	GO:0006275): regulation of DNA replication;	GO:0043626): PCNA complex;	Y	K04802	PCNA; proliferating cell nuclear antigen	3.3e-132	Y	-	-	-	-	-	-	-	-	-	Y	-	-	-	-	0	-	gi|393905642|gb|EFO18291.2| proliferating cell nuclear antigen [Loa loa]	Y	Y	Y			-	-	Y	-	-	-	100	Y	-	0.3095	-	-	0.264352
	OVOC2524	-	WBGene00239333	Ovo-paa-1	IPR000357: HEAT; IPR011989: Armadillo-like helical; IPR016024: Armadillo-type fold; IPR021133: HEAT, type 2;	Y	GO:0005488): binding; GO:0005515): protein binding;	-	-	Y	K03456	PPP2R1; serine/threonine-protein phosphatase 2A regulatory subunit A	0	Y	-	-	-	-	-	-	-	-	-	Y	-	-	-	-	0	-	gi|312066288|ref|XP_003136199.1| protein phosphatase PP2A regulatory subunit [Loa loa]	Y	Y	Y			-	-	Y	-	-	-	98.12	Y	-	0.0177	Y	-	0.074887
	OVOC9460	-	WBGene00246269	-	IPR000836: Phosphoribosyltransferase; IPR000842: Phosphoribosyl pyrophosphate synthetase, conserved site; IPR005946: Ribose-phosphate diphosphokinase;	Y	GO:0000287): magnesium ion binding; GO:0004749): ribose phosphate diphosphokinase activity;	GO:0009116): nucleoside metabolic process; GO:0009156): ribonucleoside monophosphate biosynthetic process; GO:0009165): nucleotide biosynthetic process; GO:0044249): cellular biosynthetic process;	-	Y	K00948	PRPS, prsA; ribose-phosphate pyrophosphokinase [EC:2.7.6.1]	5e-161	Y	-	-	-	-	-	-	-	-	-	Y	-	-	-	-	0	-	gi|393904573|gb|EFO21692.2| ribose-phosphate pyrophosphokinase 2 [Loa loa]	Y	Y	Y			-	-	Y	-	-	-	100	Y	-	0.0479	Y	-	0.141087
	OVOC10409	-	WBGene00247218	Ovo-daf-22	IPR002155: Thiolase; IPR003033: SCP2 sterol-binding domain; IPR016038: Thiolase-like, subgroup; IPR016039: Thiolase-like; IPR020613: Thiolase, conserved site; IPR020615: Thiolase, acyl-enzyme intermediate active site; IPR020616: Thiolase, N-terminal; IPR020617: Thiolase, C-terminal;	Y	GO:0003824): catalytic activity; GO:0016747): transferase activity, transferring acyl groups other than amino-acyl groups; GO:0032934): sterol binding;	GO:0008152): metabolic process;	-	Y	K08764	SCP2, SCPX; sterol carrier protein 2 [EC:2.3.1.176]	7.6e-225	Y	-	-	-	-	-	-	-	-	-	Y	-	-	-	-	0	-	gi|671413340|emb|CDP93849.1| Protein BM-DAF-22 [Brugia malayi]	Y	Y	Y			-	-	Y	-	-	-	95.54	Y	-	0.1502	Y	-	0.124981
	OVOC11824	-	WBGene00248633	-	IPR002913: Lipid-binding START; IPR023393: START-like domain;	Y	-	-	-	-	K12836	U2AF1; splicing factor U2AF 35 kDa subunit	1.7e-96	Y	-	-	-	-	-	-	-	-	-	Y	-	-	-	-	0	-	gi|312071159|ref|XP_003138479.1| hypothetical protein LOAG_02894 [Loa loa]	Y	Y	Y			-	-	Y	-	-	-	100	Y	-	0.1083	Y	-	0.127854
	OVOC2788	-	WBGene00239597	Ovo-tct-1	IPR011057: Mss4-like; IPR011323: Mss4/translationally controlled tumour-associated TCTP; IPR018103: Translationally controlled tumour protein, conserved site; IPR018105: Translationally controlled tumour protein;	Y	-	-	-	-	K00901	E2.7.1.107, DGK, dgkA; diacylglycerol kinase (ATP dependent) [EC:2.7.1.107]	2.3e-89	Y	-	-	-	-	-	-	-	-	-	Y	-	Y	Y	-	0	-	gi|476537614|gb|AGI74995.1| translationally controlled tumor protein [Dirofilaria immitis]	Y	Y	Y			-	-	Y	-	-	-	100	Y	-	0.0021	Y	-	0.107888
	OVOC8009	-	WBGene00244818	Ovo-ger-1	IPR001509: NAD-dependent epimerase/dehydratase; IPR016040: NAD(P)-binding domain;	Y	GO:0003824): catalytic activity; GO:0005488): binding; GO:0050662): coenzyme binding;	GO:0044237): cellular metabolic process;	-	Y	K02377	TSTA3, fcl; GDP-L-fucose synthase [EC:1.1.1.271]	1.2e-157	Y	-	-	-	-	-	-	-	-	-	Y	-	-	-	-	0	-	gi|402591099|gb|EJW85029.1| GDP-L-fucose synthetase [Wuchereria bancrofti]	Y	Y	Y			-	-	Y	-	-	-	79.54	Y	-	0.3711	-	-	0.085978
	OVOC5968	-	WBGene00242777	-	IPR001578: Peptidase C12, ubiquitin carboxyl-terminal hydrolase 1;	Y	GO:0004221): ubiquitin thiolesterase activity;	GO:0006511): ubiquitin-dependent protein catabolic process;	GO:0005622): intracellular;	Y	K05609	UCHL3, YUH1; ubiquitin carboxyl-terminal hydrolase L3 [EC:3.4.19.12]	1e-105	Y	C12	C	Y	9.2e-62	-	Y	-	-	-	Y	-	-	-	-	0	-	gi|671417545|emb|CDQ05729.1| Protein Bm13846, isoform a [Brugia malayi]	Y	Y	Y			-	-	Y	-	-	-	100	Y	-	0.0297	Y	-	0.085659
	OVOC8066	-	WBGene00244875	Ovo-ads-1	IPR004113: FAD-linked oxidase, C-terminal; IPR006094: FAD linked oxidase, N-terminal; IPR016164: FAD-linked oxidase-like, C-terminal; IPR016166: FAD-binding, type 2; IPR016167: FAD-binding, type 2, subdomain 1; IPR016168: FAD-linked oxidase, FAD-binding, subdomain 2;	Y	GO:0003824): catalytic activity; GO:0016491): oxidoreductase activity; GO:0050660): flavin adenine dinucleotide binding;	-	-	Y	K00803	AGPS, agpS; alkyldihydroxyacetonephosphate synthase [EC:2.5.1.26]	1.7e-277	Y	-	-	-	-	-	-	-	-	-	Y	-	Y	Y	-	0	-	gi|402593698|gb|EJW87625.1| alkyldihydroxyacetonephosphate synthase [Wuchereria bancrofti]	Y	Y	Y			-	-	Y	-	-	-	99.49	Y	-	0.1334	Y	-	0.082893
	OVOC4664	-	WBGene00241473	Ovo-lpr-3	IPR011038: Calycin-like; IPR012674: Calycin;	Y	GO:0005488): binding;	-	-	Y	K17544	TBCK; TBC domain-containing protein kinase-like protein	1e-270	Y	-	-	-	-	-	-	-	-	-	Y	Y	-	Y	-	0	-	gi|170588631|ref|XP_001899077.1| hypothetical protein Bm1_38120 [Brugia malayi]	Y	Y	Y			-	-	Y	-	-	-	78.14	Y	-	0.5362	-	-	0.61898
	OVOC1133	-	WBGene00237942	Ovo-vha-16	IPR002843: ATPase, V0/A0 complex, subunit C/D;	Y	GO:0015078): hydrogen ion transmembrane transporter activity;	GO:0015991): ATP hydrolysis coupled proton transport;	GO:0033177): proton-transporting two-sector ATPase complex, proton-transporting domain;	Y	K02146	ATPeV0D, ATP6D; V-type H+-transporting ATPase subunit d	2e-180	Y	-	-	-	-	-	-	-	-	-	Y	-	-	-	-	0	-	gi|671404074|emb|CDQ02179.1| Protein BM-VHA-16, isoform c [Brugia malayi]	Y	Y	Y			-	-	Y	-	-	-	98.21	Y	-	0.0845	Y	-	0.095755
	OVOC9277	-	WBGene00246086	-	IPR001404: Heat shock protein Hsp90; IPR003594: ATPase-like, ATP-binding domain; IPR020568: Ribosomal protein S5 domain 2-type fold; IPR020575: Heat shock protein Hsp90, N-terminal;	Y	GO:0005524): ATP binding; GO:0051082): unfolded protein binding;	GO:0006457): protein folding; GO:0006950): response to stress;	-	Y	K09488	TRAP1, HSP75; TNF receptor-associated protein 1	0	Y	-	-	-	-	-	-	-	-	-	Y	-	-	-	-	0	-	gi|312077645|ref|XP_003141395.1| heat shock protein 75 [Loa loa]	Y	Y	Y			-	-	Y	-	-	-	90.14	Y	-	0.3465	-	-	0.122161
	OVOC443	-	WBGene00237252	Ovo-dnj-19	IPR001305: Heat shock protein DnaJ, cysteine-rich domain; IPR001623: Heat shock protein DnaJ, N-terminal; IPR002939: Chaperone DnaJ, C-terminal; IPR003095: Heat shock protein DnaJ; IPR008971: HSP40/DnaJ peptide-binding; IPR012724: Chaperone DnaJ; IPR018253: Heat shock protein DnaJ, conserved site;	Y	GO:0005524): ATP binding; GO:0031072): heat shock protein binding; GO:0051082): unfolded protein binding;	GO:0006457): protein folding; GO:0009408): response to heat;	-	Y	K09503	DNAJA2; DnaJ homolog subfamily A member 2	4.4e-217	Y	-	-	-	-	-	-	-	-	-	Y	-	-	-	-	0	-	gi|393908434|gb|EJD75055.1| hypothetical protein LOAG_17723 [Loa loa]	Y	Y	Y			-	-	Y	-	-	-	100	Y	-	0.0133	Y	-	0.175908
	OVOC5288	-	WBGene00242097	-	-	-	-	-	-	-	K13130	SIP1, GEMIN2; survival of motor neuron protein-interacting protein 1	4.1e-79	Y	-	-	-	-	-	-	-	-	-	Y	Y	-	Y	-	0	-	gi|312089377|ref|XP_003146224.1| hypothetical protein LOAG_10652 [Loa loa]	Y	Y	Y			-	-	Y	-	-	-	92.05	Y	-	0.0143	Y	-	0.201027
	OVOC4328	-	WBGene00241137	Ovo-prdx-3	IPR000866: Alkyl hydroperoxide reductase subunit C/ Thiol specific antioxidant; IPR012335: Thioredoxin fold; IPR012336: Thioredoxin-like fold; IPR017936: Thioredoxin-like; IPR019479: Peroxiredoxin, C-terminal;	Y	GO:0016209): antioxidant activity; GO:0016491): oxidoreductase activity; GO:0051920): peroxiredoxin activity;	GO:0045454): cell redox homeostasis;	-	Y	K03386	E1.11.1.15, PRDX, ahpC; peroxiredoxin (alkyl hydroperoxide reductase subunit C) [EC:1.11.1.15]	1.4e-78	Y	-	-	-	-	-	-	-	-	-	Y	-	-	-	Y	1	-	gi|220900809|gb|ACL82593.1| thioredoxin peroxidase 1 [Wuchereria bancrofti]	Y	Y	Y			-	-	Y	-	-	-	98.54	Y	-	0.0396	Y	-	0.085156
	OVOC9757	-	WBGene00246566	-	IPR010326: Exocyst complex component Sec6;	Y	-	-	-	-	K01304	E3.4.19.3, pcp; pyroglutamyl-peptidase [EC:3.4.19.3]	6.7e-110	Y	-	-	-	-	-	-	-	-	-	Y	-	-	-	-	0	-	gi|312089834|ref|XP_003146392.1| hypothetical protein LOAG_10820 [Loa loa] gi|541042312|gb|ERG81448.1| exocyst complex component 3 [Ascaris suum]	Y	Y	Y			-	-	Y	-	Y	-	98.78	Y	-	0.1645	Y	-	0.161678
	OVOC11480	-	WBGene00248289	-	IPR002553: Clathrin/coatomer adaptor, adaptin-like, N-terminal; IPR009028: Clathrin/coatomer adaptor, adaptin-like, appendage, C-terminal subdomain; IPR011989: Armadillo-like helical; IPR013040: Coatomer, gamma subunit, appendage, Ig-like subdomain; IPR013041: Clathrin/coatomer adaptor, adaptin-like, appendage, Ig-like subdomain; IPR014863: Coatomer, gamma subunit , appendage; IPR015873: Clathrin…	Y	GO:0005198): structural molecule activity; GO:0005488): binding;	GO:0006886): intracellular protein transport; GO:0016192): vesicle-mediated transport;	GO:0005798): Golgi-associated vesicle; GO:0030117): membrane coat; GO:0030126): COPI vesicle coat;	Y	K17267	COPG; coatomer protein complex, subunit gamma	0	Y	-	-	-	-	-	-	-	-	-	Y	-	-	-	-	0	-	gi|312080777|ref|XP_003142745.1| coatomer gamma subunit [Loa loa]	Y	Y	Y			-	-	Y	-	-	-	98.9	Y	-	0.1096	Y	-	0.094559
	OVOC402	-	WBGene00237211	Ovo-rpia-1	IPR004788: Ribose 5-phosphate isomerase, type A; IPR020672: Ribose-5-phosphate isomerase, type A, subgroup; IPR021149: Oligosaccharyl transferase complex, subunit OST3/OST6;	Y	GO:0004751): ribose-5-phosphate isomerase activity;	GO:0009052): pentose-phosphate shunt, non-oxidative branch;	-	Y	K01807	rpiA; ribose 5-phosphate isomerase A [EC:5.3.1.6]	7.7e-188	Y	-	-	-	-	-	-	-	-	-	Y	-	-	-	Y	3	-	gi|170597014|ref|XP_001902979.1| MGC80783 protein [Brugia malayi] gi|671418517|emb|CDP90943.1| Protein BM-RPIA-1, isoform b [Brugia malayi]	Y	Y	Y			-	-	Y	-	Y	-	74.58	Y	-	0.1328	Y	-	0.112799
	OVOC7924	-	WBGene00244733	Ovo-dnpp-1	IPR001948: Peptidase M18; IPR023358: Peptidase M18, domain 2;	Y	GO:0004177): aminopeptidase activity; GO:0008270): zinc ion binding;	GO:0006508): proteolysis;	-	Y	K01267	E3.4.11.21, DNPEP; aspartyl aminopeptidase [EC:3.4.11.21]	9.9e-211	Y	M18	M	Y	1.2e-127	-	-	Y	-	-	Y	-	-	-	-	0	-	gi|671411999|emb|CDP95125.1| Protein BM-DNPP-1, isoform a [Brugia malayi]	Y	Y	Y			-	-	Y	-	-	-	96.51	Y	-	0.0572	Y	-	0.102231
	OVOC6006	-	WBGene00242815	-	IPR013094: Alpha/beta hydrolase fold-3;	Y	GO:0016787): hydrolase activity;	GO:0008152): metabolic process;	-	Y	K13704	ABHD12; abhydrolase domain-containing protein 12 [EC:3.1.1.23]	7.2e-89	Y	S09C	S	Y	5.3e-79	-	-	-	Y	-	Y	-	-	-	Y	1	-	gi|393906138|gb|EFO17202.2| hypothetical protein LOAG_11300 [Loa loa]	Y	Y	Y			-	-	Y	-	-	-	81.33	Y	-	0.5282	-	-	0.252191
	OVOC5887	-	WBGene00242696	Ovo-tag-253	IPR002737: UPF0103/Mediator of ErbB2-driven cell motility (Memo-related);	Y	-	-	-	-	K06990	K06990	3.1e-148	Y	-	-	-	-	-	-	-	-	-	Y	-	-	-	-	0	-	gi|671407767|emb|CDP98793.1| Protein BM-TAG-253, isoform d [Brugia malayi]	Y	Y	Y			-	-	Y	-	-	-	100	Y	-	0.0334	Y	-	0.07854
	OVOC7947	-	WBGene00244756	-	IPR007052: CS-like domain; IPR008978: HSP20-like chaperone; IPR017447: CS domain;	Y	-	-	-	-	K15730	PTGES3; cytosolic prostaglandin-E synthase [EC:5.3.99.3]	2.1e-89	Y	-	-	-	-	-	-	-	-	-	Y	-	-	-	-	0	-	gi|170585426|ref|XP_001897485.1| Hypothetical 19.4 kDa protein ZC395.10 in chromosome III, putative [Brugia malayi]	Y	Y	Y			-	-	Y	-	-	-	100	Y	-	0.116	Y	-	0.120271
	OVOC7285	-	WBGene00244094	-	IPR002198: Short-chain dehydrogenase/reductase SDR; IPR002347: Glucose/ribitol dehydrogenase; IPR016040: NAD(P)-binding domain;	Y	GO:0005488): binding; GO:0016491): oxidoreductase activity;	GO:0008152): metabolic process; GO:0055114): oxidation-reduction process;	-	Y	K17908	WIPI, ATG18; autophagy-related protein 18	8.4e-151	Y	-	-	-	-	-	-	-	-	-	Y	-	-	-	Y	1	-	gi|170582809|ref|XP_001896297.1| oxidoreductase, short chain dehydrogenase/reductase family protein [Brugia malayi]	Y	Y	Y			-	-	Y	-	-	-	100	Y	-	0.3235	-	-	0.148431
	OVOC9016	-	WBGene00245825	-	IPR000086: NUDIX hydrolase domain; IPR007653: Signal peptidase 22kDa subunit; IPR011876: Isopentenyl-diphosphate delta-isomerase, type 1; IPR015797: NUDIX hydrolase domain-like;	Y	GO:0004452): isopentenyl-diphosphate delta-isomerase activity; GO:0008233): peptidase activity; GO:0016787): hydrolase activity;	GO:0006465): signal peptide processing; GO:0008299): isoprenoid biosynthetic process;	GO:0005787): signal peptidase complex; GO:0016021): integral to membrane;	Y	K12948	SPCS3, SPC3; signal peptidase complex subunit 3 [EC:3.4.-.-]	5.7e-89	Y	-	-	-	-	-	-	-	-	-	Y	-	-	-	Y	1	-	gi|170579476|ref|XP_001894845.1| isopentenyl-diphosphate delta-isomerase, type 1 family protein [Brugia malayi] gi|312072248|ref|XP_003138979.1| signal peptidase subunit family protein [Loa loa]	Y	Y	Y			-	-	Y	-	-	-	91.43	Y	-	0.2462	Y	-	0.100504
	OVOC471	-	WBGene00237280	-	IPR001206: Diacylglycerol kinase, catalytic domain;	Y	GO:0004143): diacylglycerol kinase activity;	GO:0007205): activation of protein kinase C activity by G-protein coupled receptor protein signaling pathway;	-	Y	K04715	E2.7.1.138, CERK; ceramide kinase [EC:2.7.1.138]	6.4e-271	Y	-	-	-	-	-	-	-	-	-	Y	-	-	-	-	0	-	gi|312090975|ref|XP_003146815.1| ceramide kinase [Loa loa]	Y	Y	Y			-	-	Y	-	-	-	93.31	Y	-	0.3556	-	-	0.216476
	OVOC1066	-	WBGene00237875	-	IPR001733: Peptidase S26B, eukaryotic signal peptidase; IPR011056: Peptidase S24/S26A/S26B/S26C, beta-ribbon domain; IPR015927: Peptidase S24/S26A/S26B/S26C; IPR019756: Peptidase S26A, signal peptidase I, serine active site; IPR019758: Peptidase S26A, signal peptidase I, conserved site; IPR019759: Peptidase S24/S26A/S26B;	Y	GO:0008233): peptidase activity; GO:0008236): serine-type peptidase activity;	GO:0006465): signal peptide processing;	GO:0016020): membrane; GO:0016021): integral to membrane;	Y	K13280	SEC11, sipW; signal peptidase, endoplasmic reticulum-type [EC:3.4.-.-]	1.5e-72	Y	S26B	S	Y	1e-58	-	-	-	Y	-	Y	-	Y	Y	-	0	-	gi|312072368|ref|XP_003139034.1| microsomal signal peptidase 21 kDa subunit [Loa loa]	Y	Y	Y			-	-	Y	-	-	-	100	Y	-	0.1836	Y	-	0.135108
	OVOC2397	-	WBGene00239206	-	IPR007648: ATPase inhibitor, IATP, mitochondria;	Y	GO:0004857): enzyme inhibitor activity;	GO:0045980): negative regulation of nucleotide metabolic process;	GO:0005739): mitochondrion;	Y	K12041	SLC9A6_7, NHE6_7; solute carrier family 9 (sodium/hydrogen exchanger), member 6/7	8.7e-49	Y	-	-	-	-	-	-	-	-	-	Y	-	-	-	-	0	-	gi|312067093|ref|XP_003136580.1| hypothetical protein LOAG_00992 [Loa loa]	Y	Y	Y			-	-	Y	-	-	-	98.7	Y	-	0.0044	Y	-	0.08836
	OVOC1922	-	WBGene00238731	Ovo-gob-1	-	-	-	-	-	-	K14558	PWP2, UTP1; periodic tryptophan protein 2	1.9e-223	Y	-	-	-	-	-	-	-	-	-	Y	-	-	-	-	0	-	gi|170575365|ref|XP_001893209.1| trehalose-6-phosphate synthase [Brugia malayi]	Y	Y	Y			-	-	Y	-	-	-	99.01	Y	-	0.215	Y	-	0.085186
	OVOC7553	-	WBGene00244362	-	IPR000169: Peptidase, cysteine peptidase active site; IPR001300: Peptidase C2, calpain, catalytic domain; IPR022682: Peptidase C2, calpain, large subunit, domain III; IPR022683: Peptidase C2, calpain, domain III; IPR022684: Peptidase C2, calpain family;	Y	GO:0004197): cysteine-type endopeptidase activity; GO:0004198): calcium-dependent cysteine-type endopeptidase activity;	GO:0006508): proteolysis;	GO:0005622): intracellular;	Y	K08585	CAPNN; calpain, invertebrate [EC:3.4.22.-]	0	Y	C02A	C	Y	3.1e-130	-	Y	-	-	-	Y	-	-	-	-	0	-	gi|671415025|emb|CDP92561.1| Protein Bm2028, isoform f [Brugia malayi]	Y	Y	Y			-	-	Y	-	-	-	100	Y	-	0.0393	Y	-	0.068184
	OVOC12133	-	WBGene00248942	-	IPR000056: Ribulose-phosphate 3-epimerase; IPR011060: Ribulose-phosphate binding barrel; IPR013785: Aldolase-type TIM barrel;	Y	GO:0003824): catalytic activity; GO:0004750): ribulose-phosphate 3-epimerase activity;	GO:0005975): carbohydrate metabolic process; GO:0008152): metabolic process;	-	Y	K01783	rpe, RPE; ribulose-phosphate 3-epimerase [EC:5.1.3.1]	4.9e-104	Y	-	-	-	-	-	-	-	-	-	Y	-	-	-	-	0	-	gi|393907389|gb|EFO23034.2| ribulose-phosphate 3-epimerase [Loa loa]	Y	Y	Y			-	-	Y	-	-	-	92.53	Y	-	0.2138	Y	-	0.09356
	OVOC1220	-	WBGene00238029	Ovo-mif-1	IPR001398: Macrophage migration inhibitory factor; IPR014347: Tautomerase; IPR019829: Macrophage migration inhibitory factor, conserved site;	Y	-	-	-	-	K07253	MIF; phenylpyruvate tautomerase [EC:5.3.2.1]	9.2e-50	Y	-	-	-	-	-	-	-	-	-	Y	-	-	-	-	0	-	gi|14532266|gb|AAK66563.1|AF384027_1 macrophage migration inhibitory factor-1 [Onchocerca volvulus]	Y	Y	Y			-	-	Y	-	-	-	100	Y	-	0.0016	Y	-	0.116814
	OVOC4612	Y	WBGene00241421	-	-	-	-	-	-	-	K13105	PRCC; proline-rich protein PRCC	1.1e-48	Y	-	-	-	-	-	-	-	-	-	Y	Y	-	Y	-	0	-	gi|341881270|gb|EGT37205.1| hypothetical protein CAEBREN_26177 [Caenorhabditis brenneri]	Y	Y	Y			Y	Y	Y	Y	Y	Y	100	Y	Y	0.0286	Y	Y	0.172957
	OVOC1897	Y	WBGene00238706	Ovo-eat-20	IPR000742: Epidermal growth factor-like, type 3; IPR006210: Epidermal growth factor-like; IPR013032: EGF-like region, conserved site;	Y	GO:0005515): protein binding;	-	-	Y	K02932	RP-L5e, RPL5; large subunit ribosomal protein L5e	9.4e-120	Y	-	-	-	-	-	-	-	-	-	Y	-	-	-	Y	1	-	gi|671418896|emb|CDQ05840.1| Protein BM-EAT-20, isoform c [Brugia malayi]	Y	Y	Y			Y	Y	Y	Y	Y	Y	100	Y	Y	0.1942	Y	Y	0.1279
	OVOC5419	Y	WBGene00242228	Ovo-ard-1	IPR002198: Short-chain dehydrogenase/reductase SDR; IPR002347: Glucose/ribitol dehydrogenase; IPR016040: NAD(P)-binding domain; IPR020842: Polyketide synthase/Fatty acid synthase, KR;	Y	GO:0005488): binding; GO:0016491): oxidoreductase activity;	GO:0008152): metabolic process; GO:0055114): oxidation-reduction process;	-	Y	K08683	HSD17B10; 3-hydroxyacyl-CoA dehydrogenase / 3-hydroxy-2-methylbutyryl-CoA dehydrogenase [EC:1.1.1.35 1.1.1.178]	2.1e-121	Y	-	-	-	-	-	-	-	-	-	Y	-	-	-	-	0	-	gi|402594001|gb|EJW87928.1| 3-hydroxyacyl-CoA dehydrogenase [Wuchereria bancrofti]	Y	Y	Y			Y	Y	Y	Y	Y	Y	87.55	Y	Y	0.0657	Y	Y	0.176726
	OVOC11516	-	WBGene00248325	-	IPR001424: Superoxide dismutase, copper/zinc binding; IPR018152: Superoxide dismutase, copper/zinc, binding site;	Y	GO:0046872): metal ion binding;	GO:0006801): superoxide metabolic process; GO:0055114): oxidation-reduction process;	-	Y	K04565	SOD1; superoxide dismutase, Cu-Zn family [EC:1.15.1.1]	2.8e-50	Y	-	-	-	-	-	-	-	-	-	Y	Y	-	Y	-	0	-	gi|2282604|gb|AAB64227.1| extracellular Cu/Zn superoxide dismutase [Onchocerca volvulus]	Y	Y	Y			Y	Y	Y	Y	Y	Y	97.01	Y	Y	0.0274	Y	Y	0.282551
	OVOC10026	-	WBGene00246835	-	IPR000941: Enolase; IPR020809: Enolase, conserved site; IPR020810: Enolase, C-terminal; IPR020811: Enolase, N-terminal;	Y	GO:0000287): magnesium ion binding; GO:0004634): phosphopyruvate hydratase activity;	GO:0006096): glycolysis;	GO:0000015): phosphopyruvate hydratase complex;	Y	K01689	ENO, eno; enolase [EC:4.2.1.11]	2e-212	Y	-	-	-	-	-	-	-	-	-	Y	-	-	-	-	0	-	gi|312066923|ref|XP_003136500.1| enolase [Loa loa]	Y	Y	Y			Y	Y	Y	Y	-	-	69.64	Y	-	0.3959	-	-	0.207969
	OVOC11981	-	WBGene00248790	-	IPR001436: Alpha crystallin/Heat shock protein; IPR002068: Heat shock protein Hsp20; IPR008978: HSP20-like chaperone;	Y	-	GO:0009408): response to heat;	-	Y	K14996	SLC38A10; solute carrier family 38 (sodium-coupled neutral amino acid transporter), member 10	6.9e-81	Y	-	-	-	-	-	-	-	-	-	Y	-	-	-	-	0	-	gi|312090825|ref|XP_003146759.1| hypothetical protein LOAG_11186 [Loa loa]	Y	Y	Y			Y	Y	Y	Y	-	-	100	Y	-	0.0697	Y	-	0.184879
	OVOC2424	-	WBGene00239233	-	IPR002369: Integrin beta subunit, N-terminal; IPR013111: EGF, extracellular; IPR015812: Integrin beta subunit; IPR016201: Plexin-like fold;	Y	GO:0004872): receptor activity; GO:0005488): binding;	GO:0007155): cell adhesion; GO:0007160): cell-matrix adhesion; GO:0007229): integrin-mediated signaling pathway; GO:0007275): multicellular organismal development;	GO:0008305): integrin complex; GO:0016020): membrane;	Y	K15538	MANEA; glycoprotein endo-alpha-1,2-mannosidase [EC:3.2.1.130]	5.7e-170	Y	-	-	-	-	-	-	-	-	-	Y	-	-	-	Y	1	-	gi|671405548|emb|CDQ01020.1| Protein Bm1972, isoform f [Brugia malayi]	Y	Y	Y			Y	Y	Y	Y	-	-	73.47	Y	-	0.4846	-	-	0.393798
	OVOC8382	-	WBGene00245191	-	-	-	-	-	-	-	K03648	UNG, UDG; uracil-DNA glycosylase [EC:3.2.2.27]	8.2e-143	Y	-	-	-	-	-	-	-	-	-	Y	-	-	-	-	0	-	gi|312068100|ref|XP_003137055.1| MFP3 [Loa loa]	Y	Y	Y			Y	Y	Y	Y	-	-	80.84	Y	-	0.1866	Y	-	0.138859
	OVOC5387	-	WBGene00242196	-	IPR003712: Cyanate lyase, C-terminal; IPR008076: Cyanase; IPR010982: Lambda repressor-like, DNA-binding;	Y	GO:0003677): DNA binding; GO:0008824): cyanate hydratase activity; GO:0016836): hydro-lyase activity;	GO:0008152): metabolic process; GO:0009439): cyanate metabolic process;	-	Y	K17700	RAP1GAP, RAPGAP; RAP1 GTPase activating protein 1	4.3e-71	Y	-	-	-	-	-	-	-	-	-	Y	-	-	-	-	0	-	gi|170584437|ref|XP_001897006.1| cyanate hydratase family protein [Brugia malayi]	Y	Y	Y			Y	Y	Y	Y	-	-	86.55	Y	-	0.2783	-	-	0.111909
	OVOC7535	-	WBGene00244344	Ovo-sca-1	IPR001757: ATPase, P-type, K/Mg/Cd/Cu/Zn/Na/Ca/Na/H-transporter; IPR004014: ATPase, P-type cation-transporter, N-terminal; IPR005782: ATPase, P-type, calcium-transporting; IPR005834: Haloacid dehalogenase-like hydrolase; IPR006068: ATPase, P-type cation-transporter, C-terminal; IPR008250: ATPase, P-type, ATPase-associated domain; IPR018303: ATPase, P-type phosphorylation site; IPR023214: HAD-like…	Y	GO:0000166): nucleotide binding; GO:0003824): catalytic activity; GO:0005388): calcium-transporting ATPase activity; GO:0005524): ATP binding; GO:0015662): ATPase activity, coupled to transmembrane movement of ions, phosphorylative mechanism; GO:0046872): metal ion binding;	GO:0006754): ATP biosynthetic process; GO:0006812): cation transport; GO:0006816): calcium ion transport; GO:0008152): metabolic process;	GO:0016020): membrane; GO:0016021): integral to membrane;	Y	K05853	ATP2A; Ca2+ transporting ATPase, sarcoplasmic/endoplasmic reticulum [EC:3.6.3.8]	0	Y	-	-	-	-	-	-	-	-	-	Y	-	-	-	Y	9	-	gi|170582704|ref|XP_001896249.1| Calcium-transporting ATPase sarcoplasmic/endoplasmic reticulum type [Brugia malayi]	Y	Y	Y			-	-	Y	-	-	-	99.25	Y	-	0.2006	Y	-	0.183524
	OVOC11295	-	WBGene00248104	-	IPR000131: ATPase, F1 complex, gamma subunit; IPR023633: ATPase, F1 complex, gamma subunit domain;	Y	GO:0046933): hydrogen ion transporting ATP synthase activity, rotational mechanism; GO:0046961): proton-transporting ATPase activity, rotational mechanism;	GO:0015986): ATP synthesis coupled proton transport;	GO:0045261): proton-transporting ATP synthase complex, catalytic core F(1);	Y	K02136	ATPeF1G, ATP5C1, ATP3; F-type H+-transporting ATPase subunit gamma	1.7e-144	Y	-	-	-	-	-	-	-	-	-	Y	-	-	-	-	0	-	gi|671417260|emb|CDQ06170.1| Protein Bm13860, isoform d [Brugia malayi]	Y	Y	Y			-	-	Y	-	-	-	88.85	Y	-	0.0665	Y	-	0.086492
	OVOC4446	-	WBGene00241255	-	IPR001544: Aminotransferase, class IV; IPR005786: Branched-chain amino acid aminotransferase II; IPR018300: Aminotransferase, class IV, conserved site;	Y	GO:0003824): catalytic activity; GO:0004084): branched-chain-amino-acid transaminase activity;	GO:0008152): metabolic process; GO:0009081): branched chain family amino acid metabolic process;	-	Y	K00826	E2.6.1.42, ilvE; branched-chain amino acid aminotransferase [EC:2.6.1.42]	4.9e-186	Y	-	-	-	-	-	-	-	-	-	Y	-	-	-	-	0	-	gi|170588283|ref|XP_001898903.1| Branched-chain amino acid aminotransferase, cytosolic [Brugia malayi]	Y	Y	Y			-	-	Y	-	-	-	99.14	Y	-	0.1356	Y	-	0.201519
	OVOC3490	-	WBGene00240299	-	IPR002557: Chitin binding domain;	Y	GO:0008061): chitin binding;	GO:0006030): chitin metabolic process;	GO:0005576): extracellular region;	Y	K04533	HD; huntingtin	1.1e-88	Y	-	-	-	-	-	-	-	-	-	Y	Y	-	Y	-	0	-	gi|312073716|ref|XP_003139645.1| hypothetical protein LOAG_04060 [Loa loa] gi|312073718|ref|XP_003139646.1| hypothetical protein LOAG_04061 [Loa loa]	Y	Y	Y			-	-	Y	-	Y	-	98.86	Y	-	0.2442	Y	-	0.137363
	OVOC380	-	WBGene00237189	Ovo-cyc-1	IPR002326: Cytochrome c1; IPR009056: Cytochrome c domain; IPR021157: Cytochrome c1, transmembrane anchor, C-terminal;	Y	GO:0005506): iron ion binding; GO:0009055): electron carrier activity; GO:0020037): heme binding;	-	-	Y	K00413	CYC1, CYT1, petC; ubiquinol-cytochrome c reductase cytochrome c1 subunit	1.1e-149	Y	-	-	-	-	-	-	-	-	-	Y	-	-	-	Y	1	-	gi|393910175|gb|EFO24304.2| cytochrome C1 family protein [Loa loa]	Y	Y	Y			-	-	Y	-	-	-	99.43	Y	-	0.2007	Y	-	0.122619
	OVOC11141	-	WBGene00247950	Ovo-dut-1	IPR008180: DeoxyUTP pyrophosphatase; IPR008181: DeoxyUTP pyrophosphatase, dUTPase subfamily;	Y	GO:0004170): dUTP diphosphatase activity; GO:0016787): hydrolase activity;	GO:0046080): dUTP metabolic process;	-	Y	K01520	dut, DUT; dUTP pyrophosphatase [EC:3.6.1.23]	1.7e-78	Y	-	-	-	-	-	-	-	-	-	Y	-	-	-	-	0	-	gi|393907736|gb|EFO15355.2| dUTP diphosphatase [Loa loa]	Y	Y	Y			-	-	Y	-	-	-	64.38	Y	-	0.534	-	-	0.280619
	OVOC1884	-	WBGene00238693	-	IPR000629: RNA helicase, ATP-dependent, DEAD-box, conserved site; IPR001650: Helicase, C-terminal; IPR011545: DNA/RNA helicase, DEAD/DEAH box type, N-terminal; IPR014001: DEAD-like helicase; IPR014014: RNA helicase, DEAD-box type, Q motif;	Y	GO:0003676): nucleic acid binding; GO:0004386): helicase activity; GO:0005524): ATP binding; GO:0008026): ATP-dependent helicase activity;	-	-	Y	K03257	EIF4A; translation initiation factor 4A	1.9e-216	Y	-	-	-	-	-	-	-	-	-	Y	-	-	-	-	0	-	gi|312069559|ref|XP_003137738.1| hypothetical protein LOAG_02152 [Loa loa]	Y	Y	Y			-	-	Y	-	-	-	99.61	Y	-	0.1068	Y	-	0.104054
	OVOC5473	-	WBGene00242282	-	IPR008631: Glycogen synthase;	Y	GO:0004373): glycogen (starch) synthase activity;	GO:0005978): glycogen biosynthetic process;	-	Y	K00693	GYS; glycogen(starch) synthase [EC:2.4.1.11]	3.1e-239	Y	-	-	-	-	-	-	-	-	-	Y	-	-	-	-	0	-	gi|393905861|gb|EJD74093.1| glycogen synthase [Loa loa]	Y	Y	Y			-	-	Y	-	-	-	98.42	Y	-	0.2905	-	-	0.177415
	OVOC550	-	WBGene00237359	Ovo-ncs-2	IPR001125: Recoverin; IPR002048: Calcium-binding EF-hand; IPR011992: EF-hand-like domain; IPR018247: EF-Hand 1, calcium-binding site; IPR018248: EF-hand; IPR018249: EF-HAND 2;	Y	GO:0005509): calcium ion binding;	-	-	Y	K14401	CPSF1, CFT1; cleavage and polyadenylation specificity factor subunit 1	2e-100	Y	-	-	-	-	-	-	-	-	-	Y	-	-	-	-	0	-	gi|170587818|ref|XP_001898671.1| Neuronal calcium sensor 2 [Brugia malayi]	Y	Y	Y			-	-	Y	-	-	-	100	Y	-	0.1287	Y	-	0.101866
	OVOC901	-	WBGene00237710	Ovo-idh-2	IPR004790: Isocitrate dehydrogenase NADP-dependent, eukaryotic; IPR019818: Isocitrate/isopropylmalate dehydrogenase, conserved site;	Y	GO:0000287): magnesium ion binding; GO:0004450): isocitrate dehydrogenase (NADP+) activity; GO:0016616): oxidoreductase activity, acting on the CH-OH group of donors, NAD or NADP as acceptor; GO:0051287): NAD binding;	GO:0006102): isocitrate metabolic process; GO:0055114): oxidation-reduction process;	-	Y	K00031	IDH1, IDH2, icd; isocitrate dehydrogenase [EC:1.1.1.42]	4.4e-169	Y	-	-	-	-	-	-	-	-	-	Y	-	-	-	-	0	-	gi|671404346|emb|CDQ02451.1| Protein BM-IDH-2, isoform b [Brugia malayi]	Y	Y	Y			-	-	Y	-	-	-	94.7	Y	-	0.2429	Y	-	0.090133
	OVOC8702	-	WBGene00245511	Ovo-rps-0	IPR001865: Ribosomal protein S2; IPR005707: Ribosomal protein S2, eukaryotic/archaeal; IPR018130: Ribosomal protein S2, conserved site; IPR023591: Ribosomal protein S2, flavodoxin-like domain;	Y	GO:0003735): structural constituent of ribosome;	GO:0006412): translation;	GO:0005622): intracellular; GO:0005840): ribosome; GO:0015935): small ribosomal subunit;	Y	K02998	RP-SAe, RPSA; small subunit ribosomal protein SAe	3.3e-155	Y	-	-	-	-	-	-	-	-	-	Y	-	-	-	-	0	-	gi|671406303|emb|CDQ00194.1| Protein BM-RPS-0, isoform c [Brugia malayi]	Y	Y	Y			-	-	Y	-	-	-	100	Y	-	0.0086	Y	-	0.109066
	OVOC3216	-	WBGene00240025	Ovo-letm-1	IPR011685: LETM1-like; IPR011992: EF-hand-like domain; IPR018249: EF-HAND 2;	Y	GO:0005509): calcium ion binding;	-	-	Y	K17800	LETM1, MDM38; LETM1 and EF-hand domain-containing protein 1, mitochondrial	0	Y	-	-	-	-	-	-	-	-	-	Y	-	-	-	Y	1	-	gi|170580976|ref|XP_001895485.1| Calcium-binding mitochondrial protein Anon-60Da [Brugia malayi]	Y	Y	Y			-	-	Y	-	-	-	95.29	Y	-	0.2894	-	-	0.132813
	OVOC8159	-	WBGene00244968	-	IPR001930: Peptidase M1, alanine aminopeptidase/leukotriene A4 hydrolase; IPR014782: Peptidase M1, membrane alanine aminopeptidase, N-terminal;	Y	GO:0008237): metallopeptidase activity; GO:0008270): zinc ion binding;	GO:0006508): proteolysis;	-	Y	K15171	SUPT4H1, SPT4; transcription elongation factor SPT4	4.9e-209	Y	M01	M	Y	5e-20	-	-	Y	-	-	Y	-	-	-	Y	1	-	gi|393907257|gb|EJD74573.1| hypothetical protein LOAG_18128 [Loa loa]	Y	Y	Y			-	-	Y	-	-	-	0	-	-	0.7191	-	-	0.707149
	OVOC5575	-	WBGene00242384	Ovo-nmy-1	IPR000048: IQ motif, EF-hand binding site; IPR001609: Myosin head, motor domain; IPR002928: Myosin tail; IPR004009: Myosin, N-terminal, SH3-like; IPR009053: Prefoldin;	Y	GO:0003774): motor activity; GO:0005515): protein binding; GO:0005524): ATP binding;	-	GO:0016459): myosin complex;	Y	K10352	MYH; myosin heavy chain	0	Y	-	-	-	-	-	-	-	-	-	Y	-	-	-	-	0	-	gi|671416487|emb|CDP91814.1| Protein Bm4244, isoform b [Brugia malayi]	Y	Y	Y			-	-	Y	-	-	-	99.63	Y	-	0.0728	Y	-	0.115298
	OVOC6597	-	WBGene00243406	-	IPR002312: Aspartyl/Asparaginyl-tRNA synthetase, class IIb; IPR004364: Aminoacyl-tRNA synthetase, class II (D/K/N); IPR004365: Nucleic acid binding, OB-fold, tRNA/helicase-type; IPR004522: Asparaginyl-tRNA synthetase, class IIb; IPR006195: Aminoacyl-tRNA synthetase, class II; IPR012340: Nucleic acid-binding, OB-fold; IPR016027: Nucleic acid-binding, OB-fold-like; IPR018150: Aminoacyl-tRNA synthet…	Y	GO:0000166): nucleotide binding; GO:0003676): nucleic acid binding; GO:0004812): aminoacyl-tRNA ligase activity; GO:0004816): asparagine-tRNA ligase activity; GO:0005524): ATP binding;	GO:0006412): translation; GO:0006418): tRNA aminoacylation for protein translation; GO:0006421): asparaginyl-tRNA aminoacylation;	GO:0005737): cytoplasm;	Y	K01893	NARS, asnS; asparaginyl-tRNA synthetase [EC:6.1.1.22]	2.5e-262	Y	-	-	-	-	-	-	-	-	-	Y	-	-	-	-	0	-	gi|671411336|emb|CDQ05032.1| Protein Bm9833 [Brugia malayi]	Y	Y	Y			-	-	Y	-	-	-	97.28	Y	-	0.4982	-	-	0.125397
	OVOC12054	-	WBGene00248863	-	IPR001604: DNA/RNA non-specific endonuclease; IPR002591: Type I phosphodiesterase/nucleotide pyrophosphatase/phosphate transferase; IPR017849: Alkaline phosphatase-like, alpha/beta/alpha; IPR017850: Alkaline-phosphatase-like, core domain; IPR020821: Extracellular Endonuclease, subunit A;	Y	GO:0003676): nucleic acid binding; GO:0003824): catalytic activity; GO:0016787): hydrolase activity; GO:0046872): metal ion binding;	GO:0008152): metabolic process;	-	Y	K09611	NPEPL1; probable aminopeptidase NPEPL1 [EC:3.4.11.-]	1.7e-160	Y	-	-	-	-	-	-	-	-	-	Y	-	-	-	Y	1	-	gi|393904312|gb|EJD73685.1| type I phosphodiesterase/nucleotide pyrophosphatase [Loa loa]	Y	Y	Y			-	-	Y	-	Y	-	73.53	Y	-	0.4814	-	-	0.191952
	OVOC7401	-	WBGene00244210	-	IPR009053: Prefoldin;	Y	-	-	-	-	K08035	FOXA2, HNF3B; forkhead box protein A2, hepatocyte nuclear factor 3-beta	0	Y	-	-	-	-	-	-	-	-	-	Y	-	-	-	-	0	-	gi|393912296|gb|EJD76675.1| hypothetical protein LOAG_16435 [Loa loa]	Y	Y	Y			-	-	Y	-	-	-	93.26	Y	-	0.1857	Y	-	0.227732
	OVOC7349	-	WBGene00244158	Ovo-ptps-1	IPR007115: 6-pyruvoyl tetrahydropterin synthase-related; IPR022470: 6-pyruvoyl tetrahydropterin synthase, cysteine active site;	Y	GO:0003874): 6-pyruvoyltetrahydropterin synthase activity; GO:0046872): metal ion binding;	GO:0006729): tetrahydrobiopterin biosynthetic process;	-	Y	K01737	queD, ptpS, PTS; 6-pyruvoyltetrahydropterin/6-carboxytetrahydropterin synthase [EC:4.2.3.12 4.1.2.50]	3.1e-58	Y	-	-	-	-	-	-	-	-	-	Y	-	Y	Y	-	0	-	gi|312071271|ref|XP_003138531.1| 6-pyruvoyl tetrahydropterin synthase [Loa loa]	Y	Y	Y			-	-	Y	-	-	-	95.13	Y	-	0.2963	-	-	0.159074
	OVOC9194	-	WBGene00246003	-	IPR004365: Nucleic acid binding, OB-fold, tRNA/helicase-type; IPR004591: Replication factor-a protein 1 Rpa1; IPR007199: Replication factor-A protein 1, N-terminal; IPR012340: Nucleic acid-binding, OB-fold; IPR013955: Replication factor A, C-terminal; IPR016027: Nucleic acid-binding, OB-fold-like;	Y	GO:0003676): nucleic acid binding; GO:0003677): DNA binding;	GO:0006260): DNA replication;	GO:0005634): nucleus;	Y	K07466	RFA1, RPA1, rpa; replication factor A1	1.3e-288	Y	-	-	-	-	-	-	-	-	-	Y	-	-	-	-	0	-	gi|393910914|gb|EFO18545.2| replication factor A 73 kDa subunit [Loa loa]	Y	Y	Y			-	-	Y	-	-	-	96.42	Y	-	0.4474	-	-	0.1387
	OVOC341	-	WBGene00237150	Ovo-rpl-7	IPR005998: Ribosomal protein L7, eukaryotic; IPR012988: Ribosomal protein L30, N-terminal; IPR016082: Ribosomal protein L30, ferredoxin-like fold domain; IPR018038: Ribosomal protein L30, conserved site;	Y	GO:0003735): structural constituent of ribosome; GO:0030528): transcription regulator activity;	GO:0006412): translation;	GO:0005622): intracellular; GO:0005840): ribosome; GO:0015934): large ribosomal subunit;	Y	K02937	RP-L7e, RPL7; large subunit ribosomal protein L7e	6.3e-122	Y	-	-	-	-	-	-	-	-	-	Y	-	-	-	-	0	-	gi|312076246|ref|XP_003140775.1| 60S ribosomal protein L7 [Loa loa]	Y	Y	Y			-	-	Y	-	-	-	100	Y	-	0.0122	Y	-	0.172023
	OVOC1926	-	WBGene00238735	-	IPR001047: Ribosomal protein S8e; IPR018283: Ribosomal protein S8e, conserved site; IPR022309: Ribosomal protein S8e/ribosomal biogenesis NSA2;	Y	GO:0003735): structural constituent of ribosome;	GO:0006412): translation;	GO:0005622): intracellular; GO:0005840): ribosome;	Y	K02995	RP-S8e, RPS8; small subunit ribosomal protein S8e	2.6e-107	Y	-	-	-	-	-	-	-	-	-	Y	-	-	-	-	0	-	gi|170576596|ref|XP_001893693.1| 40S ribosomal protein S8 [Brugia malayi]	Y	Y	Y			-	-	Y	-	-	-	99.93	Y	-	0.0052	Y	-	0.064955
	OVOC11594	-	WBGene00248403	Ovo-alh-7	IPR015590: Aldehyde dehydrogenase domain; IPR016160: Aldehyde dehydrogenase, conserved site; IPR016161: Aldehyde/histidinol dehydrogenase; IPR016162: Aldehyde dehydrogenase, N-terminal; IPR016163: Aldehyde dehydrogenase, C-terminal;	Y	GO:0016491): oxidoreductase activity;	GO:0008152): metabolic process; GO:0055114): oxidation-reduction process;	-	Y	K00139	ALDH5A1; succinate-semialdehyde dehydrogenase [EC:1.2.1.24]	7.9e-203	Y	-	-	-	-	-	-	-	-	-	Y	-	-	-	-	0	-	gi|170587575|ref|XP_001898551.1| Succinate semialdehyde dehydrogenase, mitochondrial precursor, putative [Brugia malayi]	Y	Y	Y			-	-	Y	-	-	-	99.74	Y	-	0.0857	Y	-	0.151609
	OVOC2350	-	WBGene00239159	-	IPR005834: Haloacid dehalogenase-like hydrolase; IPR006402: HAD-superfamily hydrolase, subfamily IA, variant 3; IPR023214: HAD-like domain;	Y	GO:0003824): catalytic activity; GO:0016787): hydrolase activity;	GO:0008152): metabolic process;	-	Y	K17623	HDHD1; pseudouridine-5'-monophosphatase [EC:3.1.3.-]	5.7e-105	Y	-	-	-	-	-	-	-	-	-	Y	-	-	-	-	0	-	gi|393911144|gb|EFO18120.2| HAD-superfamily hydrolase [Loa loa]	Y	Y	Y			-	-	Y	-	-	-	98.44	Y	-	0.3591	-	-	0.180614
	OVOC9425	-	WBGene00246234	Ovo-wah-1	IPR001327: Pyridine nucleotide-disulphide oxidoreductase, NAD-binding domain; IPR004099: Pyridine nucleotide-disulphide oxidoreductase, dimerisation; IPR013027: FAD-dependent pyridine nucleotide-disulphide oxidoreductase; IPR016156: FAD/NAD-linked reductase, dimerisation; IPR023753: Pyridine nucleotide-disulphide oxidoreductase, ;	Y	GO:0016491): oxidoreductase activity; GO:0050660): flavin adenine dinucleotide binding;	GO:0045454): cell redox homeostasis; GO:0055114): oxidation-reduction process;	GO:0005737): cytoplasm;	Y	K04727	PDCD8, AIF; programmed cell death 8 (apoptosis-inducing factor) [EC:1.-.-.-]	0	Y	-	-	-	-	-	-	-	-	-	Y	-	-	-	Y	1	-	gi|170589804|ref|XP_001899663.1| Pyridine nucleotide-disulphide oxidoreductase family protein [Brugia malayi]	Y	Y	Y			-	-	Y	-	-	-	98.23	Y	-	0.1509	Y	-	0.174754
	OVOC5002	-	WBGene00241811	Ovo-copb-2	IPR001680: WD40 repeat; IPR006692: Coatomer, WD associated region; IPR011044: Quinoprotein amine dehydrogenase, beta chain-like; IPR011046: WD40 repeat-like-containing domain; IPR015943: WD40/YVTN repeat-like-containing domain; IPR017986: WD40-repeat-containing domain; IPR019781: WD40 repeat, subgroup; IPR019782: WD40 repeat 2; IPR020472: G-protein beta WD-40 repeat;	Y	GO:0005198): structural molecule activity; GO:0005515): protein binding;	GO:0006886): intracellular protein transport; GO:0016192): vesicle-mediated transport;	GO:0030117): membrane coat;	Y	K17302	COPB2, SEC27; coatomer, subunit beta'	0	Y	-	-	-	-	-	-	-	-	-	Y	-	-	-	-	0	-	gi|312074895|ref|XP_003140175.1| hypothetical protein LOAG_04590 [Loa loa]	Y	Y	Y			-	-	Y	-	-	-	100	Y	-	0.0437	Y	-	0.072222
	OVOC2771	-	WBGene00239580	-	IPR004087: K Homology; IPR004088: K Homology, type 1; IPR018111: K Homology, type 1, subgroup;	Y	GO:0003723): RNA binding;	-	-	Y	K15516	FMR; fragile X mental retardation protein	3.9e-248	Y	-	-	-	-	-	-	-	-	-	Y	-	-	-	-	0	-	gi|393910470|gb|EJD75896.1| fragile X mental retardation 1 [Loa loa]	Y	Y	Y			-	-	Y	-	-	-	100	Y	-	0.0461	Y	-	0.091932
	OVOC13471	-	WBGene00255488	-	IPR021720: Malectin;	Y	-	-	-	-	K00541	NNMT; nicotinamide N-methyltransferase [EC:2.1.1.1]	2.1e-105	Y	-	-	-	-	-	-	-	-	-	Y	-	-	-	Y	2	-	gi|671411255|emb|CDP95772.1| Protein Bm4089, isoform g [Brugia malayi]	Y	Y	Y			-	-	Y	-	-	-	75.76	Y	-	0.4156	-	-	0.16445
	OVOC7490	-	WBGene00244299	-	IPR001395: Aldo/keto reductase; IPR018170: Aldo/keto reductase, conserved site; IPR020471: Aldo/keto reductase subgroup; IPR023210: NADP-dependent oxidoreductase domain;	Y	GO:0016491): oxidoreductase activity;	GO:0055114): oxidation-reduction process;	-	Y	K06672	SCC2, NIPBL; cohesin loading factor subunit SCC2	6.8e-150	Y	-	-	-	-	-	-	-	-	-	Y	-	-	-	-	0	-	gi|312081880|ref|XP_003143212.1| oxidoreductase [Loa loa]	Y	Y	Y			-	-	Y	-	-	-	100	Y	-	0.0948	Y	-	0.183782
	OVOC4474	-	WBGene00241283	Ovo-kcc-1	IPR004841: Amino acid permease domain;	Y	-	GO:0006810): transport; GO:0055085): transmembrane transport;	GO:0016020): membrane;	Y	K14427	SLC12A4_5_6, KCC; solute carrier family 12 (potassium/chloride transporter), member 4/5/6	0	Y	-	-	-	-	-	-	-	-	-	Y	-	-	-	Y	13	-	gi|402595004|gb|EJW88930.1| amino acid permease [Wuchereria bancrofti]	Y	Y	Y			-	-	Y	-	-	-	96.47	Y	-	0.1095	Y	-	0.106316
	OVOC11876	-	WBGene00248685	Ovo-syx-7	IPR000727: Target SNARE coiled-coil domain; IPR010989: t-SNARE;	Y	GO:0005515): protein binding;	GO:0016192): vesicle-mediated transport;	GO:0016020): membrane;	Y	K15732	CTDP1, FCP1; RNA polymerase II subunit A C-terminal domain phosphatase [EC:3.1.3.16]	5.9e-106	Y	-	-	-	-	-	-	-	-	-	Y	-	-	-	Y	1	-	gi|402592302|gb|EJW86231.1| SNARE domain-containing protein [Wuchereria bancrofti]	Y	Y	Y			-	-	Y	-	-	-	94.68	Y	-	0.1625	Y	-	0.152751
	OVOC6394	-	WBGene00243203	Ovo-phip-1	IPR007702: Janus/Ocnus;	Y	-	-	-	-	K05765	CFL; cofilin	1.4e-99	Y	-	-	-	-	-	-	-	-	-	Y	-	-	-	-	0	-	gi|170582277|ref|XP_001896057.1| sex-regulated protein janus-A [Brugia malayi]	Y	Y	Y			-	-	Y	-	-	-	93.32	Y	-	0.0612	Y	-	0.167785
	OVOC3251	-	WBGene00240060	Ovo-rab-14	IPR001806: Ras GTPase; IPR002041: Ran GTPase; IPR003577: Ras small GTPase, Ras type; IPR003578: Small GTPase, Rho type; IPR003579: Ras small GTPase, Rab type; IPR005225: Small GTP-binding protein domain; IPR013753: Ras; IPR020851: Small GTPase;	Y	GO:0003924): GTPase activity; GO:0005525): GTP binding;	GO:0006184): GTP catabolic process; GO:0006886): intracellular protein transport; GO:0006913): nucleocytoplasmic transport; GO:0007165): signal transduction; GO:0007264): small GTPase mediated signal transduction; GO:0015031): protein transport;	GO:0005622): intracellular;	Y	K07881	RAB14; Ras-related protein Rab-14	5.9e-110	Y	-	-	-	-	-	-	-	-	-	Y	-	-	-	-	0	-	gi|312085696|ref|XP_003144782.1| RAB14 protein [Loa loa]	Y	Y	Y			-	-	Y	-	-	-	100	Y	-	0.0306	Y	-	0.103707
	OVOC6685	-	WBGene00243494	Ovo-snap-1	IPR000744: NSF attachment protein; IPR007087: Zinc finger, C2H2-type; IPR011990: Tetratricopeptide-like helical; IPR015880: Zinc finger, C2H2-like;	Y	GO:0005488): binding; GO:0008270): zinc ion binding;	GO:0006886): intracellular protein transport;	GO:0005622): intracellular;	Y	K15296	NAPA, SNAPA, SEC17; alpha-soluble NSF attachment protein	4e-127	Y	-	-	-	-	-	-	-	-	-	Y	-	-	-	-	0	-	gi|393912545|gb|EJD76782.1| hypothetical protein LOAG_16358 [Loa loa]	Y	Y	Y			-	-	Y	-	-	-	85.48	Y	-	0.1258	Y	-	0.04775
	OVOC11423	-	WBGene00248232	-	IPR002139: Ribokinase; IPR011611: Carbohydrate/purine kinase; IPR011877: Ribokinase, bacterial;	Y	GO:0004747): ribokinase activity;	GO:0006014): D-ribose metabolic process;	-	Y	K00852	rbsK, RBKS; ribokinase [EC:2.7.1.15]	5.2e-111	Y	-	-	-	-	-	-	-	-	-	Y	-	-	-	-	0	-	gi|393908003|gb|EFO23674.2| hypothetical protein LOAG_04812 [Loa loa]	Y	Y	Y			-	-	Y	-	-	-	100	Y	-	0.1933	Y	-	0.122127
	OVOC7960	-	WBGene00244769	Ovo-acbp-5	IPR000582: Acyl-CoA-binding protein, ACBP; IPR002110: Ankyrin repeat; IPR002634: BolA protein; IPR014352: FERM/acyl-CoA-binding protein, 3-helical bundle; IPR020683: Ankyrin repeat-containing domain;	Y	GO:0000062): fatty-acyl-CoA binding; GO:0005488): binding; GO:0005515): protein binding;	-	-	Y	K12669	OST3, OST6; oligosaccharyltransferase complex subunit gamma	1.1e-161	Y	-	-	-	-	-	-	-	-	-	Y	-	-	-	-	0	-	gi|312071074|ref|XP_003138440.1| hypothetical protein LOAG_02855 [Loa loa]	Y	Y	Y			-	-	Y	-	-	-	74.44	Y	-	0.3548	-	-	0.132542
	OVOC6477	-	WBGene00243286	-	IPR000719: Protein kinase, catalytic domain; IPR002290: Serine/threonine-protein kinase domain; IPR008271: Serine/threonine-protein kinase, active site; IPR011009: Protein kinase-like domain; IPR017441: Protein kinase, ATP binding site; IPR017442: Serine/threonine-protein kinase-like domain;	Y	GO:0004672): protein kinase activity; GO:0004674): protein serine/threonine kinase activity; GO:0005524): ATP binding; GO:0016772): transferase activity, transferring phosphorus-containing groups;	GO:0006468): protein phosphorylation;	-	Y	K08815	TTBK; tau tubulin kinase [EC:2.7.11.26]	1e-151	Y	-	-	-	-	-	-	-	-	-	Y	-	-	-	-	0	-	gi|312068995|ref|XP_003137475.1| CK1/WORM6 protein kinase [Loa loa]	Y	Y	Y			-	-	Y	-	-	-	0	-	-	0.7191	-	-	0.290562
	OVOC9597	-	WBGene00246406	Ovo-tag-131	IPR001199: Cytochrome b5;	Y	GO:0020037): heme binding;	-	-	Y	K13697	ABHD2; abhydrolase domain-containing protein 2	4.7e-156	Y	-	-	-	-	-	-	-	-	-	Y	-	-	-	Y	1	-	gi|393904791|gb|EFO17290.2| hypothetical protein LOAG_11209 [Loa loa]	Y	Y	Y			-	-	Y	-	-	-	100	Y	-	0.0794	Y	-	0.073981
	OVOC10208	-	WBGene00247017	-	-	-	-	-	-	-	-	-	-	-	-	-	-	-	-	-	-	-	-	-	Y	-	Y	-	0	-	no hit	-	-	Y			-	-	Y	-	Y	-	81.26	Y	-	0.4847	-	-	0.243257
	OVOC4340	-	WBGene00241149	-	IPR000106: Protein-tyrosine phosphatase/arsenate reductase; IPR002833: Peptidyl-tRNA hydrolase, PTH2; IPR017867: Protein-tyrosine phosphatase, low molecular weight; IPR023476: Peptidyl-tRNA hydrolase II domain; IPR023485: Phosphotyrosine protein phosphatase I superfamily;	Y	GO:0004045): aminoacyl-tRNA hydrolase activity; GO:0004725): protein tyrosine phosphatase activity;	GO:0006412): translation; GO:0006470): protein dephosphorylation;	-	Y	K14394	ACP1; low molecular weight phosphotyrosine protein phosphatase [EC:3.1.3.2 3.1.3.48]	2.1e-121	Y	-	-	-	-	-	-	-	-	-	Y	-	-	-	-	0	-	gi|312085269|ref|XP_003144611.1| phosphotyrosine protein phosphatase [Loa loa]	Y	Y	Y			-	-	Y	-	-	-	93.22	Y	-	0.3031	-	-	0.135567
	OVOC11375	-	WBGene00248184	-	IPR002130: Peptidyl-prolyl cis-trans isomerase, cyclophilin-type; IPR015891: Cyclophilin-like; IPR020892: Peptidyl-prolyl cis-trans isomerase, cyclophilin-type, conserved site;	Y	GO:0003755): peptidyl-prolyl cis-trans isomerase activity;	GO:0006457): protein folding;	-	Y	K01802	E5.2.1.8; peptidylprolyl isomerase [EC:5.2.1.8]	1.2e-85	Y	-	-	-	-	-	-	-	-	-	Y	-	-	-	-	0	-	gi|170596067|ref|XP_001902628.1| cyclophilin-type peptidyl-prolyl cis-trans isomerase-2, Bmcyp-2 [Brugia malayi]	Y	Y	Y			-	-	Y	-	-	-	100	Y	-	0.0825	Y	-	0.264062
	OVOC4668	-	WBGene00241477	Ovo-lpr-4	IPR011038: Calycin-like; IPR012674: Calycin;	Y	GO:0005488): binding;	-	-	Y	K17544	TBCK; TBC domain-containing protein kinase-like protein	8.9e-182	Y	-	-	-	-	-	-	-	-	-	Y	-	-	-	Y	1	-	gi|312075319|ref|XP_003140364.1| LPR-4 protein [Loa loa]	Y	Y	Y			-	-	Y	-	-	-	0	-	-	0.7191	-	-	0.726436
	OVOC12236	-	WBGene00249045	-	IPR004045: Glutathione S-transferase, N-terminal; IPR004046: Glutathione S-transferase, C-terminal; IPR005442: Glutathione S-transferase, omega-class; IPR007494: Glutaredoxin 2, C-terminal; IPR010987: Glutathione S-transferase, C-terminal-like; IPR012335: Thioredoxin fold; IPR012336: Thioredoxin-like fold; IPR017933: Glutathione S-transferase/chloride channel, C-terminal;	Y	GO:0004364): glutathione transferase activity; GO:0005515): protein binding;	GO:0008152): metabolic process;	GO:0005737): cytoplasm;	Y	K00799	GST, gst; glutathione S-transferase [EC:2.5.1.18]	1.6e-68	Y	-	-	-	-	-	-	-	-	-	Y	-	-	-	-	0	-	gi|312091393|ref|XP_003146962.1| glutathione S-transferase domain-containing protein [Loa loa]	Y	Y	Y			-	-	Y	-	Y	-	0	-	-	0.7191	-	-	0.501082
	OVOC12449	Y	WBGene00249258	-	-	-	-	-	-	-	K09365	POU3F, OTF; POU domain transcription factor, class 3	3e-58	Y	-	-	-	-	-	-	-	-	-	Y	-	-	-	Y	1	-	gi|4725988|emb|CAB41740.1| secretory protein (LS110p) [Litomosoides sigmodontis]	Y	Y	Y			Y	Y	Y	Y	Y	Y	98.8	Y	Y	0.0073	Y	Y	0.160306
	OVOC12085	-	WBGene00248894	-	IPR001436: Alpha crystallin/Heat shock protein; IPR002068: Heat shock protein Hsp20; IPR008978: HSP20-like chaperone;	Y	-	GO:0009408): response to heat;	-	Y	K04886	KCNB2; potassium voltage-gated channel Shab-related subfamily B member 2	7.3e-67	Y	-	-	-	-	-	-	-	-	-	Y	-	Y	Y	-	0	-	gi|266714|sp|P29778.1|OV251_ONCVO RecName: Full=Small heat shock protein OV25-1 [Onchocerca volvulus]	Y	Y	Y			Y	Y	Y	Y	-	-	100	Y	-	0.0021	Y	-	0.12149
	OVOC693	-	WBGene00237502	-	IPR002130: Peptidyl-prolyl cis-trans isomerase, cyclophilin-type; IPR015891: Cyclophilin-like; IPR020892: Peptidyl-prolyl cis-trans isomerase, cyclophilin-type, conserved site;	Y	GO:0003755): peptidyl-prolyl cis-trans isomerase activity;	GO:0006457): protein folding;	-	Y	K02258	COX11; cytochrome c oxidase assembly protein subunit 11	1.2e-88	Y	-	-	-	-	-	-	-	-	-	Y	Y	-	Y	-	0	-	gi|402593847|gb|EJW87774.1| peptidyl-prolyl cis-trans isomerase 6 [Wuchereria bancrofti]	Y	Y	Y			Y	Y	Y	Y	-	-	100	Y	-	0.0414	Y	-	0.092503
	OVOC3349	-	WBGene00240158	-	-	-	-	-	-	-	K01070	frmB, ESD, fghA; S-formylglutathione hydrolase [EC:3.1.2.12]	4.8e-68	Y	-	-	-	-	-	-	-	-	-	Y	-	-	-	-	0	-	gi|671413842|emb|CDP93520.1| Protein Bm9292, isoform a [Brugia malayi]	Y	Y	Y			Y	Y	Y	Y	-	-	99.05	Y	-	0.0662	Y	-	0.113469
	OVOC9593	-	WBGene00246402	-	IPR001534: Transthyretin-like;	Y	-	-	GO:0005615): extracellular space;	Y	K11093	SNRP70; U1 small nuclear ribonucleoprotein 70kDa	2.7e-46	Y	-	-	-	-	-	-	-	-	-	Y	Y	-	Y	-	0	-	gi|170583879|ref|XP_001896770.1| Hypothetical UPF0205 protein C40H1.5 in chromosome III precursor [Brugia malayi]	Y	Y	Y			Y	Y	Y	Y	-	-	100	Y	-	0.0069	Y	-	0.180228
	OVOC3634	-	WBGene00240443	-	IPR001365: Adenosine/AMP deaminase;	Y	GO:0019239): deaminase activity;	GO:0009168): purine ribonucleoside monophosphate biosynthetic process;	-	Y	K02133	ATPeF1B, ATP5B, ATP2; F-type H+-transporting ATPase subunit beta [EC:3.6.3.14]	2.4e-266	Y	-	-	-	-	-	-	-	-	-	Y	-	-	-	-	0	-	gi|393912415|gb|EJD76725.1| adenosine monophosphate deaminase, variant [Loa loa]	Y	Y	Y			-	-	Y	-	-	-	94.58	Y	-	0.235	Y	-	0.134373
	OVOC10470	-	WBGene00247279	Ovo-dpf-5	IPR001375: Peptidase S9, prolyl oligopeptidase, catalytic domain; IPR011042: Six-bladed beta-propeller, TolB-like;	Y	GO:0008236): serine-type peptidase activity;	GO:0006508): proteolysis;	-	Y	K01303	APEH; acylaminoacyl-peptidase [EC:3.4.19.1]	0	Y	S09C	S	Y	4.5e-57	-	-	-	Y	-	Y	-	Y	Y	-	0	-	gi|671411553|emb|CDP95668.1| Protein BM-DPF-5 [Brugia malayi]	Y	Y	Y			-	-	Y	-	-	-	93.08	Y	-	0.352	-	-	0.160476
	OVOC4033	-	WBGene00240842	Ovo-mca-3	IPR001757: ATPase, P-type, K/Mg/Cd/Cu/Zn/Na/Ca/Na/H-transporter; IPR004014: ATPase, P-type cation-transporter, N-terminal; IPR005834: Haloacid dehalogenase-like hydrolase; IPR006068: ATPase, P-type cation-transporter, C-terminal; IPR006408: ATPase, P-type, calcium-transporting, PMCA-type; IPR008250: ATPase, P-type, ATPase-associated domain; IPR018303: ATPase, P-type phosphorylation site; IPR02214…	Y	GO:0000166): nucleotide binding; GO:0003824): catalytic activity; GO:0005388): calcium-transporting ATPase activity; GO:0005524): ATP binding; GO:0015662): ATPase activity, coupled to transmembrane movement of ions, phosphorylative mechanism; GO:0046872): metal ion binding;	GO:0006754): ATP biosynthetic process; GO:0006812): cation transport; GO:0008152): metabolic process; GO:0070588): calcium ion transmembrane transport;	GO:0016020): membrane;	Y	K05850	ATP2B; Ca2+ transporting ATPase, plasma membrane [EC:3.6.3.8]	0	Y	-	-	-	-	-	-	-	-	-	Y	-	-	-	Y	10	-	gi|671413642|emb|CDP93689.1| Protein Bm14792 [Brugia malayi]	Y	Y	Y			-	-	Y	-	-	-	98.5	Y	-	0.1778	Y	-	0.20393
	OVOC9299	-	WBGene00246108	Ovo-cri-3	IPR003428: Mitochondrial glycoprotein;	Y	-	-	GO:0005759): mitochondrial matrix;	Y	K15414	C1QBP; complement component 1 Q subcomponent-binding protein, mitochondrial	1.2e-112	Y	-	-	-	-	-	-	-	-	-	Y	-	Y	Y	-	0	-	gi|170584784|ref|XP_001897173.1| Mitochondrial glycoprotein [Brugia malayi]	Y	Y	Y			-	-	Y	-	-	-	100	Y	-	0.1914	Y	-	0.134436
	OVOC2683	-	WBGene00239492	Ovo-cah-5	IPR001148: Carbonic anhydrase, alpha-class, catalytic domain; IPR018338: Carbonic anhydrase, alpha-class, conserved site; IPR023561: Carbonic anhydrase, alpha-class;	Y	GO:0004089): carbonate dehydratase activity; GO:0008270): zinc ion binding;	GO:0006730): one-carbon metabolic process;	-	Y	K01672	E4.2.1.1; carbonic anhydrase [EC:4.2.1.1]	8.6e-95	Y	-	-	-	-	-	-	-	-	-	Y	Y	-	Y	-	0	-	gi|393911969|gb|EFO25163.2| eukaryotic-type carbonic anhydrase [Loa loa]	Y	Y	Y			-	-	Y	-	Y	-	100	Y	-	0.0058	Y	-	0.129238
	OVOC6113	-	WBGene00242922	Ovo-hsp-17	IPR002068: Heat shock protein Hsp20; IPR008978: HSP20-like chaperone;	Y	-	-	-	-	K14944	NOVA; RNA-binding protein Nova	1.1e-66	Y	-	-	-	-	-	-	-	-	-	Y	-	Y	Y	-	0	-	gi|402590929|gb|EJW84859.1| small heat shock protein [Wuchereria bancrofti]	Y	Y	Y			-	-	Y	-	-	-	100	Y	-	0.0526	Y	-	0.156806
	OVOC7372	-	WBGene00244181	Ovo-dlst-1	IPR000089: Biotin/lipoyl attachment; IPR001078: 2-oxoacid dehydrogenase acyltransferase, catalytic domain; IPR003016: 2-oxo acid dehydrogenase, lipoyl-binding site; IPR006255: Dihydrolipoamide succinyltransferase; IPR011053: Single hybrid motif; IPR023213: Chloramphenicol acetyltransferase-like domain;	Y	GO:0004149): dihydrolipoyllysine-residue succinyltransferase activity; GO:0008415): acyltransferase activity;	GO:0006099): tricarboxylic acid cycle; GO:0008152): metabolic process;	GO:0045252): oxoglutarate dehydrogenase complex;	Y	K00658	DLST, sucB; 2-oxoglutarate dehydrogenase E2 component (dihydrolipoamide succinyltransferase) [EC:2.3.1.61]	1.2e-152	Y	-	-	-	-	-	-	-	-	-	Y	-	-	-	-	0	-	gi|671408002|emb|CDP98402.1| Protein BM-DLST-1, isoform a [Brugia malayi]	Y	Y	Y			-	-	Y	-	-	-	97.92	Y	-	0.1147	Y	-	0.101699
	OVOC3948	-	WBGene00240757	Ovo-unc-33	IPR006680: Amidohydrolase 1; IPR011059: Metal-dependent hydrolase, composite domain;	Y	GO:0016787): hydrolase activity; GO:0016810): hydrolase activity, acting on carbon-nitrogen (but not peptide) bonds;	-	-	Y	K12183	TSG101, STP22, VPS23; ESCRT-I complex subunit TSG101	0	Y	M38	M	Y	1.3e-48	-	-	Y	-	-	Y	-	-	-	-	0	-	gi|393906863|gb|EJD74427.1| amidohydrolase [Loa loa]	Y	Y	Y			-	-	Y	-	-	-	98.51	Y	-	0.3368	-	-	0.152818
	OVOC11365	-	WBGene00248174	Ovo-ears-1	IPR000738: WHEP-TRS; IPR000924: Glutamyl/glutaminyl-tRNA synthetase, class Ic; IPR001412: Aminoacyl-tRNA synthetase, class I, conserved site; IPR002314: Aminoacyl-tRNA synthetase, class II (G/ H/ P/ S), conserved domain; IPR004154: Anticodon-binding; IPR004499: Prolyl-tRNA synthetase, class IIa, archaeal-type; IPR004526: Glutamyl-tRNA synthetase, class Ic, archaeal/eukaryotic cytosolic; IPR006195…	Y	GO:0000166): nucleotide binding; GO:0004812): aminoacyl-tRNA ligase activity; GO:0004818): glutamate-tRNA ligase activity; GO:0004827): proline-tRNA ligase activity; GO:0005524): ATP binding; GO:0016876): ligase activity, forming aminoacyl-tRNA and related compounds;	GO:0006412): translation; GO:0006418): tRNA aminoacylation for protein translation; GO:0006424): glutamyl-tRNA aminoacylation; GO:0006433): prolyl-tRNA aminoacylation; GO:0043039): tRNA aminoacylation;	GO:0005737): cytoplasm;	Y	K14163	EPRS; bifunctional glutamyl/prolyl-tRNA synthetase [EC:6.1.1.17 6.1.1.15]	0	Y	-	-	-	-	-	-	-	-	-	Y	-	-	-	-	0	-	gi|393907464|gb|EJD74660.1| prolyl-tRNA synthetase [Loa loa]	Y	Y	Y			-	-	Y	-	-	-	99.64	Y	-	0.1432	Y	-	0.09718
	OVOC6493	-	WBGene00243302	Ovo-lbp-9	IPR000463: Cytosolic fatty-acid binding; IPR000566: Lipocalin/cytosolic fatty-acid binding protein domain; IPR011038: Calycin-like; IPR012674: Calycin;	Y	GO:0005215): transporter activity; GO:0005488): binding; GO:0008289): lipid binding;	GO:0006810): transport;	-	Y	K08753	FABP4, aP2; fatty acid-binding protein 4, adipocyte	5.5e-53	Y	-	-	-	-	-	-	-	-	-	Y	-	Y	Y	-	0	-	gi|402595154|gb|EJW89080.1| lipocalin/cytosolic fatty-acid binding protein family protein [Wuchereria bancrofti]	Y	Y	Y			-	-	Y	-	-	-	100	Y	-	0.0231	Y	-	0.120263
	OVOC11536	-	WBGene00248345	-	IPR004360: Glyoxalase/bleomycin resistance protein/dioxygenase; IPR004361: Glyoxalase I; IPR018146: Glyoxalase I, conserved site;	Y	GO:0004462): lactoylglutathione lyase activity; GO:0046872): metal ion binding;	-	-	Y	K01759	GLO1, gloA; lactoylglutathione lyase [EC:4.4.1.5]	3.4e-123	Y	-	-	-	-	-	-	-	-	-	Y	-	-	-	Y	1	-	gi|312072625|ref|XP_003139150.1| hypothetical protein LOAG_03565 [Loa loa]	Y	Y	Y			-	-	Y	-	-	-	85.19	Y	-	0.0183	Y	-	0.064694
	OVOC53	-	WBGene00236862	-	IPR000889: Glutathione peroxidase; IPR012335: Thioredoxin fold; IPR012336: Thioredoxin-like fold;	Y	GO:0004602): glutathione peroxidase activity;	GO:0006979): response to oxidative stress; GO:0055114): oxidation-reduction process;	-	Y	K00432	E1.11.1.9; glutathione peroxidase [EC:1.11.1.9]	2.1e-82	Y	-	-	-	-	-	-	-	-	-	Y	-	-	-	-	0	-	gi|170585492|ref|XP_001897517.1| Probable phospholipid hydroperoxide glutathione peroxidase, putative [Brugia malayi]	Y	Y	Y			-	-	Y	-	-	-	88.2	Y	-	0.3435	-	-	0.074887
	OVOC10914	-	WBGene00247723	Ovo-maoc-1	IPR002539: MaoC-like dehydratase;	Y	GO:0016491): oxidoreductase activity;	GO:0008152): metabolic process;	-	Y	K12405	HSD17B4; 3-hydroxyacyl-CoA dehydrogenase / 3a,7a,12a-trihydroxy-5b-cholest-24-enoyl-CoA hydratase [EC:1.1.1.35 4.2.1.107]	1.2e-134	Y	-	-	-	-	-	-	-	-	-	Y	-	-	-	-	0	-	gi|671419232|emb|CDP90813.1| Protein BM-MAOC-1 [Brugia malayi]	Y	Y	Y			-	-	Y	-	-	-	100	Y	-	0.0933	Y	-	0.066654
	OVOC8562	-	WBGene00245371	Ovo-dhs-28	IPR002198: Short-chain dehydrogenase/reductase SDR; IPR002347: Glucose/ribitol dehydrogenase; IPR016040: NAD(P)-binding domain; IPR020842: Polyketide synthase/Fatty acid synthase, KR; IPR020904: Short-chain dehydrogenase/reductase, conserved site;	Y	GO:0005488): binding; GO:0016491): oxidoreductase activity;	GO:0008152): metabolic process; GO:0055114): oxidation-reduction process;	-	Y	K12405	HSD17B4; 3-hydroxyacyl-CoA dehydrogenase / 3a,7a,12a-trihydroxy-5b-cholest-24-enoyl-CoA hydratase [EC:1.1.1.35 4.2.1.107]	2e-182	Y	-	-	-	-	-	-	-	-	-	Y	-	-	-	-	0	-	gi|312084643|ref|XP_003144358.1| short chain dehydrogenase/reductase family oxidoreductase [Loa loa]	Y	Y	Y			-	-	Y	-	-	-	100	Y	-	0.1395	Y	-	0.16315
	OVOC8659	-	WBGene00245468	Ovo-mag-1	IPR004023: Mago nashi protein;	Y	-	-	GO:0005634): nucleus;	Y	K12877	MAGOH; protein mago nashi	7.6e-78	Y	-	-	-	-	-	-	-	-	-	Y	-	-	-	-	0	-	gi|170591737|ref|XP_001900626.1| Mago nashi protein homolog [Brugia malayi]	Y	Y	Y			-	-	Y	-	-	-	100	Y	-	0.367	-	-	0.136018
	OVOC12209	-	WBGene00249018	Ovo-aman-2	IPR000602: Glycoside hydrolase, family 38, core; IPR011013: Glycoside hydrolase-type carbohydrate-binding; IPR011330: Glycoside hydrolase/deacetylase, beta/alpha-barrel; IPR011682: Glycosyl hydrolases 38, C-terminal; IPR013780: Glycosyl hydrolase, family 13, all-beta; IPR015341: Glycoside hydrolase, family 38, central domain;	Y	GO:0003824): catalytic activity; GO:0004553): hydrolase activity, hydrolyzing O-glycosyl compounds; GO:0004559): alpha-mannosidase activity; GO:0008270): zinc ion binding; GO:0015923): mannosidase activity; GO:0030246): carbohydrate binding; GO:0043169): cation binding;	GO:0005975): carbohydrate metabolic process; GO:0006013): mannose metabolic process;	-	Y	K01231	MAN2; alpha-mannosidase II [EC:3.2.1.114]	0	Y	-	-	-	-	-	-	-	-	-	Y	Y	-	Y	-	0	-	gi|393906771|gb|EJD74390.1| glycosyl hydrolase family 38 protein [Loa loa]	Y	Y	Y			-	-	Y	-	-	-	96.52	Y	-	0.2429	Y	-	0.109603
	OVOC5127	-	WBGene00241936	Ovo-nucb-1	IPR011992: EF-hand-like domain; IPR018247: EF-Hand 1, calcium-binding site;	Y	GO:0005509): calcium ion binding;	-	-	Y	K10758	QSOX; thiol oxidase [EC:1.8.3.2]	4.3e-194	Y	-	-	-	-	-	-	-	-	-	Y	Y	-	Y	-	0	-	gi|312092620|ref|XP_003147401.1| EF hand family protein [Loa loa]	Y	Y	Y			-	-	Y	-	-	-	95.59	Y	-	0.1176	Y	-	0.076544
	OVOC11345	-	WBGene00248154	Ovo-rpn-9	IPR000717: Proteasome component (PCI) domain; IPR011991: Winged helix-turn-helix transcription repressor DNA-binding;	Y	GO:0005515): protein binding;	-	-	Y	K03039	PSMD13, RPN9; 26S proteasome regulatory subunit N9	2.2e-190	Y	-	-	-	-	-	-	-	-	-	Y	-	-	-	-	0	-	gi|170580702|ref|XP_001895373.1| PCI domain containing protein [Brugia malayi]	Y	Y	Y			-	-	Y	-	-	-	96.84	Y	-	0.1618	Y	-	0.101674
	OVOC2134	-	WBGene00238943	-	IPR006863: Erv1/Alr; IPR012335: Thioredoxin fold; IPR012336: Thioredoxin-like fold; IPR013766: Thioredoxin domain; IPR017905: ERV/ALR sulphydryl oxidase;	Y	GO:0016972): thiol oxidase activity;	GO:0045454): cell redox homeostasis; GO:0055114): oxidation-reduction process;	-	Y	K10758	QSOX; thiol oxidase [EC:1.8.3.2]	2.8e-238	Y	-	-	-	-	-	-	-	-	-	Y	-	-	-	Y	3	-	gi|393908825|gb|EFO27496.2| hypothetical protein LOAG_00988 [Loa loa]	Y	Y	Y			-	-	Y	-	Y	-	98.4	Y	-	0.151	Y	-	0.122377
	OVOC10229	-	WBGene00247038	Ovo-qdpr-1	IPR016040: NAD(P)-binding domain; IPR020904: Short-chain dehydrogenase/reductase, conserved site;	Y	GO:0005488): binding; GO:0016491): oxidoreductase activity;	-	-	Y	K00357	QDPR; dihydropteridine reductase [EC:1.5.1.34]	3.6e-97	Y	-	-	-	-	-	-	-	-	-	Y	-	-	-	-	0	-	gi|170583495|ref|XP_001896606.1| dihydropteridine reductase-like [Brugia malayi]	Y	Y	Y			-	-	Y	-	-	-	97.19	Y	-	0.1204	Y	-	0.218925
	OVOC8093	-	WBGene00244902	Ovo-rps-1	IPR001593: Ribosomal protein S3Ae; IPR018281: Ribosomal protein S3Ae, conserved site;	Y	GO:0003735): structural constituent of ribosome;	GO:0006412): translation;	GO:0005622): intracellular; GO:0005840): ribosome;	Y	K02984	RP-S3Ae, RPS3A; small subunit ribosomal protein S3Ae	9.5e-135	Y	-	-	-	-	-	-	-	-	-	Y	-	Y	Y	-	0	-	gi|170584189|ref|XP_001896891.1| 40S ribosomal protein S3a [Brugia malayi]	Y	Y	Y			-	-	Y	-	-	-	99.76	Y	-	0.0246	Y	-	0.100707
	OVOC7693	-	WBGene00244502	-	IPR018108: Mitochondrial substrate/solute carrier; IPR023395: Mitochondrial carrier domain;	Y	-	-	-	-	K15100	SLC25A1, CTP; solute carrier family 25 (mitochondrial citrate transporter), member 1	1.6e-155	Y	-	-	-	-	-	-	-	-	-	Y	-	-	-	-	0	-	gi|671414125|emb|CDP93209.1| Protein Bm13760, isoform b [Brugia malayi]	Y	Y	Y			-	-	Y	-	-	-	100	Y	-	0.1573	Y	-	0.181753
	OVOC1869	-	WBGene00238678	-	IPR003197: Cytochrome d ubiquinol oxidase, 14kDa subunit;	Y	GO:0008121): ubiquinol-cytochrome-c reductase activity;	GO:0006122): mitochondrial electron transport, ubiquinol to cytochrome c;	-	Y	K00417	QCR7, UQCRB; ubiquinol-cytochrome c reductase subunit 7	9.1e-74	Y	-	-	-	-	-	-	-	-	-	Y	-	Y	Y	-	0	-	gi|312081312|ref|XP_003142974.1| hypothetical protein LOAG_07393 [Loa loa]	Y	Y	Y			-	-	Y	-	-	-	99.42	Y	-	0.0758	Y	-	0.129799
	OVOC7146	-	WBGene00243955	-	IPR001568: Ribonuclease T2; IPR018188: Ribonuclease T2, active site;	Y	GO:0003723): RNA binding; GO:0033897): ribonuclease T2 activity;	-	-	Y	K01166	E3.1.27.1; ribonuclease T2 [EC:3.1.27.1]	1.4e-92	Y	-	-	-	-	-	-	-	-	-	Y	Y	-	Y	-	0	-	gi|671408184|emb|CDP98584.1| Protein Bm4983, isoform d [Brugia malayi]	Y	Y	Y			-	-	Y	-	-	-	97.44	Y	-	0.3559	-	-	0.150152
	OVOC11545	-	WBGene00248354	Ovo-eif-3.B	IPR011400: Translation initiation factor eIF-3b; IPR013979: Translation initiation factor 2A, beta propellor-like domain; IPR015943: WD40/YVTN repeat-like-containing domain;	Y	GO:0003723): RNA binding; GO:0003743): translation initiation factor activity; GO:0005515): protein binding;	GO:0006413): translational initiation;	-	Y	K03253	EIF3B; translation initiation factor 3 subunit B	0	Y	-	-	-	-	-	-	-	-	-	Y	-	-	-	-	0	-	gi|393907712|gb|EFO22253.2| Eif3s9 protein [Loa loa]	Y	Y	Y			-	-	Y	-	-	-	96.07	Y	-	0.1676	Y	-	0.113254
	OVOC179	-	WBGene00236988	Ovo-eif-3.J	IPR013906: Translation initiation factor eIF3 subunit; IPR023194: Eukaryotic translation initiation factor 3-like domain;	Y	-	-	-	-	K03245	EIF3J; translation initiation factor 3 subunit J	3.1e-88	Y	-	-	-	-	-	-	-	-	-	Y	-	-	-	-	0	-	gi|402590905|gb|EJW84835.1| hypothetical protein WUBG_04255 [Wuchereria bancrofti]	Y	Y	Y			-	-	Y	-	-	-	100	Y	-	0.1213	Y	-	0.200813
	OVOC339	-	WBGene00237148	-	IPR001806: Ras GTPase; IPR002041: Ran GTPase; IPR003577: Ras small GTPase, Ras type; IPR003578: Small GTPase, Rho type; IPR003579: Ras small GTPase, Rab type; IPR005225: Small GTP-binding protein domain; IPR013753: Ras; IPR020851: Small GTPase;	Y	GO:0003924): GTPase activity; GO:0005525): GTP binding;	GO:0006184): GTP catabolic process; GO:0006886): intracellular protein transport; GO:0006913): nucleocytoplasmic transport; GO:0007165): signal transduction; GO:0007264): small GTPase mediated signal transduction; GO:0015031): protein transport;	GO:0005622): intracellular;	Y	K07905	RAB11B; Ras-related protein Rab-11B	2.8e-105	Y	-	-	-	-	-	-	-	-	-	Y	-	-	-	-	0	-	gi|170596273|ref|XP_001902705.1| Ras-related protein Rab-11B [Brugia malayi]	Y	Y	Y			-	-	Y	-	-	-	100	Y	-	0.0233	Y	-	0.158592
	OVOC1287	-	WBGene00238096	-	IPR001870: B302/SPRY domain; IPR003877: SPla/RYanodine receptor SPRY; IPR006595: CTLH, C-terminal LisH motif; IPR008985: Concanavalin A-like lectin/glucanase; IPR018355: SPla/RYanodine receptor subgroup; IPR019589: Ran binding protein, CRA domain;	Y	GO:0005515): protein binding;	-	-	Y	K05749	CYFIP; cytoplasmic FMR1 interacting protein	0	Y	-	-	-	-	-	-	-	-	-	Y	-	-	-	-	0	-	gi|393906121|gb|EFO24656.2| hypothetical protein LOAG_03825 [Loa loa]	Y	Y	Y			-	-	Y	-	-	-	99.76	Y	-	0.1088	Y	-	0.171183
	OVOC4299	-	WBGene00241108	-	IPR000994: Peptidase M24, structural domain; IPR001714: Peptidase M24, methionine aminopeptidase; IPR002468: Peptidase M24A, methionine aminopeptidase, subfamily 2; IPR011991: Winged helix-turn-helix transcription repressor DNA-binding; IPR018349: Peptidase M24A, methionine aminopeptidase, subfamily 2, binding site;	Y	GO:0004177): aminopeptidase activity; GO:0008235): metalloexopeptidase activity;	GO:0006508): proteolysis; GO:0009987): cellular process;	-	Y	K01265	map; methionyl aminopeptidase [EC:3.4.11.18]	2.5e-228	Y	M24A	M	Y	1.7e-158	-	-	Y	-	-	Y	-	-	-	-	0	-	gi|393905928|gb|EFO25609.2| initiation factor 2-associated protein [Loa loa]	Y	Y	Y			-	-	Y	-	-	-	100	Y	-	0.0694	Y	-	0.090168
	OVOC8619	-	WBGene00245428	-	IPR006773: 26S proteasome complex ubiquitin receptor, subunit Rpn13;	Y	-	-	GO:0005634): nucleus; GO:0005737): cytoplasm;	Y	K13346	PEX10; peroxin-10	1.3e-187	Y	-	-	-	-	-	-	-	-	-	Y	-	-	-	-	0	-	gi|671406626|emb|CDP99715.1| Protein Bm2985, isoform b [Brugia malayi]	Y	Y	Y			-	-	Y	-	-	-	100	Y	-	0.0505	Y	-	0.093909
	OVOC3324	-	WBGene00240133	Ovo-cope-1	IPR006822: Coatomer, epsilon subunit; IPR011990: Tetratricopeptide-like helical;	Y	GO:0005198): structural molecule activity; GO:0005488): binding;	GO:0006890): retrograde vesicle-mediated transport, Golgi to ER;	GO:0030126): COPI vesicle coat;	Y	K17268	COPE; coatomer protein complex, subunit epsilon	9.9e-140	Y	-	-	-	-	-	-	-	-	-	Y	-	-	-	-	0	-	gi|312070879|ref|XP_003138350.1| coatomer protein complex [Loa loa]	Y	Y	Y			-	-	Y	-	-	-	100	Y	-	0.0759	Y	-	0.050955
	OVOC7054	-	WBGene00243863	-	IPR001715: Calponin homology domain; IPR004953: EB1, C-terminal;	Y	GO:0005515): protein binding; GO:0008017): microtubule binding;	-	-	Y	K10436	MAPRE; microtubule-associated protein, RP/EB family	8.1e-145	Y	-	-	-	-	-	-	-	-	-	Y	-	-	-	-	0	-	gi|170593541|ref|XP_001901522.1| EBF3-S [Brugia malayi]	Y	Y	Y			-	-	Y	-	-	-	99.79	Y	-	0.1407	Y	-	0.160569
	OVOC4667	-	WBGene00241476	Ovo-lpr-5	IPR011038: Calycin-like; IPR012674: Calycin;	Y	GO:0005488): binding;	-	-	Y	K17544	TBCK; TBC domain-containing protein kinase-like protein	1.1e-250	Y	-	-	-	-	-	-	-	-	-	Y	Y	-	Y	-	0	-	gi|671412352|emb|CDP94874.1| Protein BM-LPR-5, isoform d [Brugia malayi]	Y	Y	Y			-	-	Y	-	-	-	0	-	-	0.7191	-	-	0.710484
	OVOC11163	-	WBGene00247972	-	IPR001623: Heat shock protein DnaJ, N-terminal; IPR002939: Chaperone DnaJ, C-terminal; IPR003095: Heat shock protein DnaJ; IPR008971: HSP40/DnaJ peptide-binding; IPR018253: Heat shock protein DnaJ, conserved site;	Y	GO:0031072): heat shock protein binding; GO:0051082): unfolded protein binding;	GO:0006457): protein folding;	-	Y	K09510	DNAJB4; DnaJ homolog subfamily B member 4	5e-168	Y	-	-	-	-	-	-	-	-	-	Y	-	-	-	-	0	-	gi|402591707|gb|EJW85636.1| heat shock protein 40 [Wuchereria bancrofti]	Y	Y	Y			-	-	Y	-	-	-	100	Y	-	0.0287	Y	-	0.075754
	OVOC11174	-	WBGene00247983	-	IPR002915: Deoxyribose-phosphate aldolase/phospho-2-dehydro-3-deoxyheptonate aldolase; IPR011343: Deoxyribose-phosphate aldolase; IPR013785: Aldolase-type TIM barrel;	Y	GO:0003824): catalytic activity; GO:0004139): deoxyribose-phosphate aldolase activity; GO:0016829): lyase activity;	GO:0008152): metabolic process; GO:0009264): deoxyribonucleotide catabolic process;	GO:0005737): cytoplasm;	Y	K01619	deoC, DERA; deoxyribose-phosphate aldolase [EC:4.1.2.4]	1.7e-119	Y	-	-	-	-	-	-	-	-	-	Y	-	-	-	-	0	-	gi|170579317|ref|XP_001894777.1| deoxyribose-phosphate aldolase [Brugia malayi]	Y	Y	Y			-	-	Y	-	-	-	100	Y	-	0.219	Y	-	0.199405
	OVOC8035	-	WBGene00244844	Ovo-lars-1	IPR002300: Aminoacyl-tRNA synthetase, class Ia; IPR004493: Leucyl-tRNA synthetase, class Ia, archaeal/eukaryotic cytosolic; IPR009008: Valyl/Leucyl/Isoleucyl-tRNA synthetase, class Ia, editing domain; IPR009080: Aminoacyl-tRNA synthetase, class 1a, anticodon-binding; IPR013155: Valyl/Leucyl/Isoleucyl-tRNA synthetase, class I, anticodon-binding; IPR014729: Rossmann-like alpha/beta/alpha sandwich f…	Y	GO:0000166): nucleotide binding; GO:0004812): aminoacyl-tRNA ligase activity; GO:0004823): leucine-tRNA ligase activity; GO:0005524): ATP binding;	GO:0006412): translation; GO:0006418): tRNA aminoacylation for protein translation; GO:0006429): leucyl-tRNA aminoacylation;	GO:0005737): cytoplasm;	Y	K01869	LARS, leuS; leucyl-tRNA synthetase [EC:6.1.1.4]	0	Y	-	-	-	-	-	-	-	-	-	Y	-	-	-	-	0	-	gi|671411983|emb|CDP95109.1| Protein BM-LARS-1 [Brugia malayi]	Y	Y	Y			-	-	Y	-	-	-	83.84	Y	-	0.4692	-	-	0.128884
	OVOC2888	-	WBGene00239697	-	IPR011893: Selenoprotein, Rdx type; IPR012335: Thioredoxin fold; IPR012336: Thioredoxin-like fold; IPR019389: Selenoprotein T;	Y	GO:0008430): selenium binding;	GO:0045454): cell redox homeostasis;	-	Y	K08272	CAB39, MO25; calcium binding protein 39	2.2e-110	Y	-	-	-	-	-	-	-	-	-	Y	-	-	-	Y	3	-	gi|312069202|ref|XP_003137572.1| hypothetical protein LOAG_01986 [Loa loa]	Y	Y	Y			-	-	Y	-	-	-	93.28	Y	-	0.0593	Y	-	0.03064
	OVOC11271	-	WBGene00248080	Ovo-chch-3	-	-	-	-	-	-	K17783	ERV1, GFER, ALR; mitochondrial FAD-linked sulfhydryl oxidase [EC:1.8.3.2]	1.7e-66	Y	-	-	-	-	-	-	-	-	-	Y	-	-	-	-	0	-	gi|312077670|ref|XP_003141406.1| hypothetical protein LOAG_05821 [Loa loa]	Y	Y	Y			-	-	Y	-	-	-	98.86	Y	-	0.4068	-	-	0.190872
	OVOC9578	-	WBGene00246387	-	IPR000659: Pyridoxamine 5'-phosphate oxidase; IPR009002: FMN-binding split barrel-related; IPR011576: Pyridoxamine 5'-phosphate oxidase-like, FMN-binding domain; IPR012349: FMN-binding split barrel; IPR019576: Pyridoxine 5'-phosphate oxidase, dimerisation, C-terminal; IPR019740: Pyridoxamine 5'-phosphate oxidase, conserved site;	Y	GO:0004733): pyridoxamine-phosphate oxidase activity; GO:0010181): FMN binding; GO:0016638): oxidoreductase activity, acting on the CH-NH2 group of donors;	GO:0008615): pyridoxine biosynthetic process; GO:0055114): oxidation-reduction process;	-	Y	K00275	pdxH, PNPO; pyridoxamine 5'-phosphate oxidase [EC:1.4.3.5]	2.4e-106	Y	-	-	-	-	-	-	-	-	-	Y	-	Y	Y	-	0	-	gi|393903414|gb|EJD73561.1| pyridoxamine 5'-phosphate oxidase [Loa loa]	Y	Y	Y			-	-	Y	-	-	-	95.11	Y	-	0.3463	-	-	0.082932
	OVOC4962	-	WBGene00241771	Ovo-nft-1	IPR001310: Histidine triad (HIT) protein; IPR003010: Nitrilase/cyanide hydratase and apolipoprotein N-acyltransferase; IPR011146: Histidine triad-like motif; IPR011151: Histidine triad motif; IPR019808: Histidine triad, conserved site;	Y	GO:0003824): catalytic activity; GO:0016810): hydrolase activity, acting on carbon-nitrogen (but not peptide) bonds;	GO:0006807): nitrogen compound metabolic process;	-	Y	K00710	GALNT; polypeptide N-acetylgalactosaminyltransferase [EC:2.4.1.41]	9.6e-213	Y	-	-	-	-	-	-	-	-	-	Y	-	-	-	Y	1	-	gi|393910976|gb|EFO28251.2| hydrolase [Loa loa]	Y	Y	Y			-	-	Y	-	-	-	98.02	Y	-	0.0455	Y	-	0.145529
	OVOC6598	-	WBGene00243407	-	IPR002791: Domain of unknown function DUF89;	Y	-	-	-	-	K01001	ALG7; UDP-N-acetylglucosamine--dolichyl-phosphate N-acetylglucosaminephosphotransferase [EC:2.7.8.15]	1.9e-195	Y	-	-	-	-	-	-	-	-	-	Y	-	-	-	-	0	-	gi|170594377|ref|XP_001901940.1| chromosome 6 open reading frame 211 [Brugia malayi]	Y	Y	Y			-	-	Y	-	-	-	90.85	Y	-	0.3756	-	-	0.12619
	OVOC1487	-	WBGene00238296	Ovo-vps-20	IPR005024: Snf7;	Y	-	GO:0015031): protein transport;	-	Y	K12195	CHMP6, VPS20; charged multivesicular body protein 6	3.6e-55	Y	-	-	-	-	-	-	-	-	-	Y	-	-	-	-	0	-	gi|671415101|emb|CDP92522.1| Protein BM-VPS-20 [Brugia malayi]	Y	Y	Y			-	-	Y	-	-	-	89.54	Y	-	0.5118	-	-	0.138504
	OVOC4298	-	WBGene00241107	-	IPR008839: Mitochondrial distribution and morphology family 33, fungi;	Y	-	-	-	-	K01265	map; methionyl aminopeptidase [EC:3.4.11.18]	1.3e-139	Y	-	-	-	-	-	-	-	-	-	Y	-	-	-	Y	2	-	gi|393905927|gb|EFO25608.2| hypothetical protein LOAG_02878 [Loa loa]	Y	Y	Y			-	-	Y	-	-	-	85.22	Y	-	0.4099	-	-	0.171976
	OVOC7884	-	WBGene00244693	-	IPR000740: GrpE nucleotide exchange factor; IPR009012: GrpE nucleotide exchange factor, head; IPR013805: GrpE nucleotide exchange factor, coiled-coil;	Y	GO:0000774): adenyl-nucleotide exchange factor activity; GO:0042803): protein homodimerization activity; GO:0051087): chaperone binding;	GO:0006457): protein folding;	-	Y	K03687	GRPE; molecular chaperone GrpE	1.6e-114	Y	-	-	-	-	-	-	-	-	-	Y	-	Y	Y	-	0	-	gi|671416011|emb|CDP92081.1| Protein Bm2566, isoform c [Brugia malayi]	Y	Y	Y			-	-	Y	-	-	-	93.39	Y	-	0.3516	-	-	0.13492
	OVOC6603	-	WBGene00243412	Ovo-rab-1	IPR001806: Ras GTPase; IPR002041: Ran GTPase; IPR003577: Ras small GTPase, Ras type; IPR003578: Small GTPase, Rho type; IPR003579: Ras small GTPase, Rab type; IPR005225: Small GTP-binding protein domain; IPR006688: ADP-ribosylation factor; IPR013753: Ras; IPR020851: Small GTPase;	Y	GO:0003924): GTPase activity; GO:0005525): GTP binding;	GO:0006184): GTP catabolic process; GO:0006886): intracellular protein transport; GO:0006913): nucleocytoplasmic transport; GO:0007165): signal transduction; GO:0007264): small GTPase mediated signal transduction; GO:0015031): protein transport;	GO:0005622): intracellular;	Y	K07874	RAB1A; Ras-related protein Rab-1A	2e-102	Y	-	-	-	-	-	-	-	-	-	Y	-	-	-	-	0	-	gi|402591657|gb|EJW85586.1| member Ras oncogene family RAB1A [Wuchereria bancrofti]	Y	Y	Y			-	-	Y	-	-	-	99.63	Y	-	0.1252	Y	-	0.09709
	OVOC4575	-	WBGene00241384	Ovo-fahd-1	IPR002529: Fumarylacetoacetase, C-terminal-like; IPR011234: Fumarylacetoacetase, C-terminal-related;	Y	GO:0003824): catalytic activity;	GO:0008152): metabolic process;	-	Y	K01557	FAHD1; acylpyruvate hydrolase [EC:3.7.1.5]	1.2e-100	Y	-	-	-	-	-	-	-	-	-	Y	-	-	-	-	0	-	gi|312087009|ref|XP_003145301.1| fumarylacetoacetate hydrolase domain containing 1 [Loa loa]	Y	Y	Y			-	-	Y	-	-	-	93.67	Y	-	0.0579	Y	-	0.066922
	OVOC10453	-	WBGene00247262	-	IPR001466: Beta-lactamase-related; IPR012338: Beta-lactamase/transpeptidase-like;	Y	-	-	-	-	K10419	DYNLRB, DNCL2; dynein light chain roadblock-type	1.1e-187	Y	S12	S	Y	1.2e-97	-	-	-	Y	-	Y	-	Y	Y	-	0	-	gi|170583141|ref|XP_001896450.1| beta-lactamase family protein [Brugia malayi]	Y	Y	Y			-	-	Y	-	-	-	99.35	Y	-	0.0473	Y	-	0.152841
	OVOC8415	-	WBGene00245224	-	-	-	-	-	-	-	K01192	E3.2.1.25, MANBA, manB; beta-mannosidase [EC:3.2.1.25]	1.1e-99	Y	-	-	-	-	-	-	-	-	-	Y	-	Y	Y	-	0	-	gi|312065679|ref|XP_003135907.1| hypothetical protein LOAG_00319 [Loa loa]	Y	Y	Y			-	-	Y	-	-	-	40.64	-	-	0.5744	-	-	0.568074
	OVOC4665	-	WBGene00241474	Ovo-lpr-6	IPR011038: Calycin-like;	Y	-	-	-	-	K17544	TBCK; TBC domain-containing protein kinase-like protein	3.5e-122	Y	-	-	-	-	-	-	-	-	-	Y	Y	-	Y	-	0	-	gi|671412351|emb|CDP94873.1| Protein BM-LPR-6, isoform b [Brugia malayi]	Y	Y	Y			-	-	Y	-	-	-	35.59	-	-	0.6524	-	-	0.728408
	OVOC10693	-	WBGene00247502	-	IPR002602: Domain of unknown function DB;	Y	-	-	-	-	K11547	NDC80, HEC1, TID3; kinetochore protein NDC80	4.4e-82	Y	-	-	-	-	-	-	-	-	-	Y	-	-	-	Y	1	-	gi|402582103|gb|EJW76049.1| hypothetical protein WUBG_13042 [Wuchereria bancrofti]	Y	Y	Y			-	-	Y	-	-	-	49.68	-	-	0.6329	-	-	0.573928
	OVOC10995	Y	WBGene00247804	-	-	-	-	-	-	-	K00139	ALDH5A1; succinate-semialdehyde dehydrogenase [EC:1.2.1.24]	2.1e-17	Y	-	-	-	-	-	-	-	-	-	Y	Y	-	Y	-	0	-	gi|170587599|ref|XP_001898563.1| hypothetical protein Bm1_35580 [Brugia malayi]	Y	Y	Y			Y	Y	Y	Y	Y	Y	100	Y	Y	0.0091	Y	Y	0.229315
	OVOC7777	-	WBGene00244586	-	-	-	-	-	-	-	K06269	PPP1C; serine/threonine-protein phosphatase PP1 catalytic subunit [EC:3.1.3.16]	1.4e-28	Y	-	-	-	-	-	-	-	-	-	Y	Y	-	Y	-	0	-	gi|312078968|ref|XP_003141971.1| hypothetical protein LOAG_06389 [Loa loa]	Y	Y	Y			Y	Y	Y	Y	Y	Y	97.56	Y	Y	0.2613	-	-	0.217471
	OVOC11213	-	WBGene00248022	Ovo-snr-3	IPR001163: Like-Sm ribonucleoprotein (LSM) domain; IPR006649: Like-Sm ribonucleoprotein (LSM) domain, eukaryotic/archaea-type; IPR010920: Like-Sm ribonucleoprotein (LSM)-related domain;	Y	-	-	-	-	K11087	SNRPD1, SMD1; small nuclear ribonucleoprotein D1	6.8e-55	Y	-	-	-	-	-	-	-	-	-	Y	-	-	-	-	0	-	gi|402589501|gb|EJW83433.1| small nuclear ribonucleoprotein Sm D1 [Wuchereria bancrofti]	Y	Y	Y			Y	Y	Y	Y	Y	Y	47.21	-	-	0.3035	-	-	0.291904
	OVOC6669	-	WBGene00243478	-	IPR000682: Protein-L-isoaspartate(D-aspartate) O-methyltransferase;	Y	GO:0004719): protein-L-isoaspartate (D-aspartate) O-methyltransferase activity;	GO:0006464): protein modification process;	-	Y	K00573	E2.1.1.77, pcm; protein-L-isoaspartate(D-aspartate) O-methyltransferase [EC:2.1.1.77]	5.8e-135	Y	-	-	-	-	-	-	-	-	-	Y	Y	-	Y	-	0	-	gi|671411025|emb|CDP96460.1| Protein Bm10004, isoform b [Brugia malayi]	Y	Y	Y			Y	Y	Y	Y	-	-	100	Y	-	0.0369	Y	-	0.059665
	OVOC9257	-	WBGene00246066	Ovo-pas-3	IPR000426: Proteasome, alpha-subunit, conserved site; IPR001353: Proteasome, subunit alpha/beta; IPR016050: Proteasome, beta-type subunit, conserved site; IPR023332: Proteasome A-type subunit;	Y	GO:0004175): endopeptidase activity; GO:0004298): threonine-type endopeptidase activity;	GO:0006511): ubiquitin-dependent protein catabolic process; GO:0051603): proteolysis involved in cellular protein catabolic process;	GO:0005839): proteasome core complex; GO:0019773): proteasome core complex, alpha-subunit complex;	Y	K02728	PSMA4; 20S proteasome subunit alpha 3 [EC:3.4.25.1]	1.3e-114	Y	T01A	T	Y	2.3e-77	-	-	-	-	Y	Y	-	-	-	-	0	-	gi|671416471|emb|CDP91825.1| Protein BM-PAS-3, isoform a [Brugia malayi]	Y	Y	Y			Y	Y	Y	Y	-	-	97.88	Y	-	0.1626	Y	-	0.138556
	OVOC2176	-	WBGene00238985	Ovo-hpo-21	IPR009582: Signal peptidase complex subunit 2;	Y	GO:0008233): peptidase activity;	GO:0006465): signal peptide processing;	GO:0005787): signal peptidase complex; GO:0016021): integral to membrane;	Y	K12947	SPCS2, SPC2; signal peptidase complex subunit 2 [EC:3.4.-.-]	2.2e-87	Y	-	-	-	-	-	-	-	-	-	Y	-	-	-	Y	2	-	gi|402588936|gb|EJW82869.1| hypothetical protein WUBG_06222 [Wuchereria bancrofti]	Y	Y	Y			Y	Y	Y	Y	-	-	88.53	Y	-	0.4257	-	-	0.088756
	OVOC10592	-	WBGene00247401	-	IPR006716: ERG2/sigma1 receptor-like;	Y	GO:0000247): C-8 sterol isomerase activity;	GO:0006696): ergosterol biosynthetic process;	GO:0005783): endoplasmic reticulum;	Y	K00949	thiN, TPK1, THI80; thiamine pyrophosphokinase [EC:2.7.6.2]	6.3e-106	Y	-	-	-	-	-	-	-	-	-	Y	Y	-	Y	-	0	-	gi|393909089|gb|EJD75314.1| hypothetical protein LOAG_17518 [Loa loa]	Y	Y	Y			Y	Y	Y	Y	-	-	100	Y	-	0.0498	Y	-	0.099301
	OVOC9847	-	WBGene00246656	-	IPR000866: Alkyl hydroperoxide reductase subunit C/ Thiol specific antioxidant; IPR012335: Thioredoxin fold; IPR012336: Thioredoxin-like fold; IPR017936: Thioredoxin-like;	Y	GO:0016209): antioxidant activity; GO:0016491): oxidoreductase activity;	GO:0045454): cell redox homeostasis;	-	Y	K17609	NXN; nucleoredoxin [EC:1.8.1.8]	2.6e-68	Y	-	-	-	-	-	-	-	-	-	Y	-	-	-	-	0	-	gi|23598166|gb|AAN34969.1| thioredoxin 1 [Onchocerca volvulus]	Y	Y	Y			Y	Y	Y	Y	-	-	100	Y	-	0.0014	Y	-	0.181091
	OVOC3387	-	WBGene00240196	-	IPR002018: Carboxylesterase, type B; IPR002168: Lipase, GDXG, active site; IPR019819: Carboxylesterase type B, conserved site;	Y	GO:0016787): hydrolase activity;	GO:0008152): metabolic process;	-	Y	K13184	DHX9; ATP-dependent RNA helicase A [EC:3.6.4.13]	9.7e-197	Y	S09C	S	Y	1.3e-137	-	-	-	Y	-	Y	-	-	-	Y	2	-	gi|671415646|emb|CDQ05257.1| Protein Bm8910 [Brugia malayi] gi|671415647|emb|CDQ05258.1| Protein Bm5661, isoform c [Brugia malayi]	Y	Y	Y			-	-	Y	-	-	-	78	Y	-	0.5211	-	-	0.26776
	OVOC11026	-	WBGene00247835	Ovo-pho-14	IPR000560: Histidine phosphatase superfamily, clade-2;	Y	GO:0003993): acid phosphatase activity;	-	-	Y	K14410	ACP; acid phosphatase [EC:3.1.3.2]	3.9e-183	Y	-	-	-	-	-	-	-	-	-	Y	Y	-	Y	-	0	-	gi|170582438|ref|XP_001896130.1| Histidine acid phosphatase family protein [Brugia malayi]	Y	Y	Y			-	-	Y	-	-	-	99.84	Y	-	0.0922	Y	-	0.113991
	OVOC4953	-	WBGene00241762	Ovo-rhi-1	IPR000406: RHO protein GDP dissociation inhibitor; IPR014756: Immunoglobulin E-set;	Y	GO:0005094): Rho GDP-dissociation inhibitor activity;	-	GO:0005737): cytoplasm;	Y	K12462	ARHGDI, RHOGDI; Rho GDP-dissociation inhibitor	6.4e-97	Y	-	-	-	-	-	-	-	-	-	Y	-	-	-	-	0	-	gi|312065501|ref|XP_003135821.1| rho GDP-dissociation inhibitor 2 [Loa loa]	Y	Y	Y			-	-	Y	-	-	-	100	Y	-	0.0797	Y	-	0.080184
	OVOC1681	-	WBGene00238490	-	IPR004307: TspO/MBR-related protein;	Y	-	-	GO:0016021): integral to membrane;	Y	K05770	BZRP; benzodiazapine receptor	5.8e-64	Y	-	-	-	-	-	-	-	-	-	Y	-	-	-	Y	5	-	gi|393905308|gb|EFO22914.2| hypothetical protein LOAG_05563 [Loa loa]	Y	Y	Y			-	-	Y	-	Y	-	100	Y	-	0.063	Y	-	0.121331
	OVOC4994	-	WBGene00241803	Ovo-cap-1	IPR002189: WASH complex, F-actin capping protein, alpha subunit; IPR017865: F-actin capping protein, alpha subunit, conserved site;	Y	GO:0003779): actin binding;	GO:0030036): actin cytoskeleton organization;	GO:0008290): F-actin capping protein complex;	Y	K10364	CAPZA; capping protein (actin filament) muscle Z-line, alpha	6.9e-116	Y	-	-	-	-	-	-	-	-	-	Y	-	-	-	-	0	-	gi|402592195|gb|EJW86124.1| F-actin-capping protein subunit alpha-1 [Wuchereria bancrofti]	Y	Y	Y			-	-	Y	-	-	-	95.37	Y	-	0.1964	Y	-	0.199557
	OVOC4467	-	WBGene00241276	-	IPR000749: ATP:guanido phosphotransferase; IPR014746: Glutamine synthetase/guanido kinase, catalytic domain; IPR022413: ATP:guanido phosphotransferase, N-terminal; IPR022414: ATP:guanido phosphotransferase, catalytic domain;	Y	GO:0003824): catalytic activity; GO:0016301): kinase activity; GO:0016772): transferase activity, transferring phosphorus-containing groups;	-	-	Y	K08150	SLC2A13, ITR; MFS transporter, SP family, solute carrier family 2 (myo-inositol transporter), member 13	1.3e-162	Y	-	-	-	-	-	-	-	-	-	Y	-	-	-	-	0	-	gi|393906381|gb|EJD74263.1| arginine kinase [Loa loa]	Y	Y	Y			-	-	Y	-	-	-	89.82	Y	-	0.0616	Y	-	0.154435
	OVOC1857	-	WBGene00238666	-	-	-	-	-	-	-	K04608	GRM6_7_8; metabotropic glutamate receptor 6/7/8	1.8e-56	Y	-	-	-	-	-	-	-	-	-	Y	-	-	-	-	0	-	gi|255953341|ref|XP_002567423.1| Pc21g03600 [Penicillium rubens Wisconsin 54-1255] gi|312079361|ref|XP_003142140.1| hypothetical protein LOAG_06556 [Loa loa] gi|646373745|ref|WP_025514088.1| RNA helicase [Bordetella trematum]	Y	Y	Y			-	-	Y	-	Y	-	17.67	-	-	0.6772	-	-	0.761666
	OVOC1578	-	WBGene00238387	-	IPR014729: Rossmann-like alpha/beta/alpha sandwich fold; IPR014730: Electron transfer flavoprotein, alpha/beta-subunit, N-terminal; IPR014731: Electron transfer flavoprotein, alpha subunit, C-terminal; IPR018206: Electron transfer flavoprotein, alpha subunit, C-terminal, conserved site;	Y	-	-	-	-	K03522	fixB, etfA; electron transfer flavoprotein alpha subunit	1.7e-144	Y	-	-	-	-	-	-	-	-	-	Y	-	-	-	-	0	-	gi|170590121|ref|XP_001899821.1| electron-transfer-flavoprotein, alpha polypeptide [Brugia malayi]	Y	Y	Y			-	-	Y	-	-	-	100	Y	-	0.0702	Y	-	0.109474
	OVOC7519	-	WBGene00244328	Ovo-mua-3	IPR000082: SEA; IPR000152: EGF-type aspartate/asparagine hydroxylation site; IPR000742: Epidermal growth factor-like, type 3; IPR001881: EGF-like calcium-binding; IPR002035: von Willebrand factor, type A; IPR002919: Protease inhibitor I8, cysteine-rich trypsin inhibitor-like; IPR006210: Epidermal growth factor-like; IPR013032: EGF-like region, conserved site; IPR013091: EGF calcium-binding; IPR01…	Y	GO:0005509): calcium ion binding; GO:0005515): protein binding;	-	-	Y	K14445	SLC13A2_3_5; solute carrier family 13 (sodium-dependent dicarboxylate transporter), member 2/3/5	0	Y	-	-	-	-	-	-	-	-	-	Y	-	-	-	Y	1	-	gi|671416626|emb|CDP91764.1| Protein Bm4920, isoform f, partial [Brugia malayi]	Y	Y	Y			-	-	Y	-	-	-	42.65	-	-	0.5139	-	-	0.373282
	OVOC4447	-	WBGene00241256	-	IPR000933: Glycoside hydrolase, family 29; IPR013781: Glycoside hydrolase, subgroup, catalytic core; IPR016286: Glycoside hydrolase, family 29, bacteria/metazoa/fungi; IPR017853: Glycoside hydrolase, superfamily; IPR018526: Glycoside hydrolase, family 29, conserved site;	Y	GO:0003824): catalytic activity; GO:0004560): alpha-L-fucosidase activity; GO:0043169): cation binding;	GO:0005975): carbohydrate metabolic process; GO:0006004): fucose metabolic process;	-	Y	K01206	FUCA; alpha-L-fucosidase [EC:3.2.1.51]	6.7e-205	Y	-	-	-	-	-	-	-	-	-	Y	Y	-	Y	-	0	-	gi|393910886|gb|EFO23610.2| alpha-L-fucosidase [Loa loa]	Y	Y	Y			-	-	Y	-	-	-	97.63	Y	-	0.2294	Y	-	0.223786
	OVOC3628	-	WBGene00240437	Ovo-icd-2	IPR000449: Ubiquitin-associated/translation elongation factor EF1B, N-terminal; IPR002715: Nascent polypeptide-associated complex NAC;	Y	GO:0005515): protein binding;	-	-	Y	K03626	EGD2, NACA; nascent polypeptide-associated complex subunit alpha	2.3e-108	Y	-	-	-	-	-	-	-	-	-	Y	-	-	-	-	0	-	gi|170574396|ref|XP_001892796.1| NAC domain containing protein [Brugia malayi]	Y	Y	Y			-	-	Y	-	-	-	100	Y	-	0.0156	Y	-	0.068734
	OVOC6050	-	WBGene00242859	Ovo-rpl-1	IPR002143: Ribosomal protein L1; IPR016094: Ribosomal protein L1, 2-layer alpha/beta-sandwich; IPR016095: Ribosomal protein L1, 3-layer alpha/beta-sandwich; IPR023673: Ribosomal protein L1, conserved site; IPR023674: Ribosomal protein L1, superfamily;	Y	GO:0003723): RNA binding; GO:0003735): structural constituent of ribosome;	GO:0006412): translation;	GO:0005622): intracellular; GO:0005840): ribosome; GO:0015934): large ribosomal subunit;	Y	K02865	RP-L10Ae, RPL10A; large subunit ribosomal protein L10Ae	4.8e-108	Y	-	-	-	-	-	-	-	-	-	Y	-	Y	Y	-	0	-	gi|402589274|gb|EJW83206.1| 50S ribosomal protein L1 [Wuchereria bancrofti]	Y	Y	Y			-	-	Y	-	-	-	100	Y	-	0.0413	Y	-	0.155148
	OVOC12066	-	WBGene00248875	Ovo-prx-14	IPR006785: Peroxisome membrane anchor protein Pex14p, N-terminal;	Y	-	-	GO:0005777): peroxisome; GO:0016020): membrane;	Y	K13343	PEX14; peroxin-14	1e-72	Y	-	-	-	-	-	-	-	-	-	Y	-	Y	Y	-	0	-	gi|671418194|emb|CDQ03278.1| Protein BM-PRX-14, isoform b [Brugia malayi]	Y	Y	Y			-	-	Y	-	-	-	70.97	Y	-	0.52	-	-	0.236193
	OVOC4838	-	WBGene00241647	-	IPR007062: Protein phosphatase inhibitor 2 (IPP-2);	Y	GO:0004864): protein phosphatase inhibitor activity;	GO:0009966): regulation of signal transduction; GO:0043666): regulation of phosphoprotein phosphatase activity;	-	Y	K16833	PPP1R2, IPP2; protein phosphatase inhibitor 2	6e-78	Y	-	-	-	-	-	-	-	-	-	Y	-	-	-	-	0	-	gi|671412090|emb|CDP94612.1| Protein Bm6355, isoform c [Brugia malayi]	Y	Y	Y			-	-	Y	-	-	-	87.58	Y	-	0.2953	-	-	0.147915
	OVOC2519	-	WBGene00239328	Ovo-pbs-6	IPR001353: Proteasome, subunit alpha/beta; IPR016050: Proteasome, beta-type subunit, conserved site; IPR023333: Proteasome B-type subunit;	Y	GO:0004175): endopeptidase activity; GO:0004298): threonine-type endopeptidase activity;	GO:0051603): proteolysis involved in cellular protein catabolic process;	GO:0005839): proteasome core complex;	Y	K02732	PSMB1; 20S proteasome subunit beta 6 [EC:3.4.25.1]	3.5e-124	Y	T01A	T	Y	9.4e-47	-	-	-	-	Y	Y	-	-	-	-	0	-	gi|312066298|ref|XP_003136204.1| proteasome subunit beta type 1 [Loa loa]	Y	Y	Y			-	-	Y	-	-	-	100	Y	-	0.1736	Y	-	0.127926
	OVOC3630	-	WBGene00240439	-	IPR000876: Ribosomal protein S4e; IPR002501: Pseudouridine synthase II; IPR002942: RNA-binding S4; IPR013843: Ribosomal protein S4e, N-terminal; IPR013845: Ribosomal protein S4e, central; IPR018199: Ribosomal protein S4e, N-terminal, conserved site; IPR020103: Pseudouridine synthase, catalytic domain;	Y	GO:0003723): RNA binding; GO:0003735): structural constituent of ribosome; GO:0009982): pseudouridine synthase activity;	GO:0001522): pseudouridine synthesis; GO:0006396): RNA processing; GO:0006412): translation; GO:0009451): RNA modification;	GO:0005622): intracellular; GO:0005840): ribosome;	Y	K02987	RP-S4e, RPS4; small subunit ribosomal protein S4e	4.9e-273	Y	-	-	-	-	-	-	-	-	-	Y	-	-	-	-	0	-	gi|312077174|ref|XP_003141187.1| hypothetical protein LOAG_05602 [Loa loa] gi|312077176|ref|XP_003141188.1| 40S ribosomal protein S4 [Loa loa]	Y	Y	Y			-	-	Y	-	Y	-	97.95	Y	-	0.0191	Y	-	0.117541
	OVOC11685	-	WBGene00248494	Ovo-rps-7	IPR000554: Ribosomal protein S7e;	Y	GO:0003735): structural constituent of ribosome;	GO:0006412): translation;	GO:0005622): intracellular; GO:0005840): ribosome;	Y	K02993	RP-S7e, RPS7; small subunit ribosomal protein S7e	3.4e-98	Y	-	-	-	-	-	-	-	-	-	Y	-	Y	Y	-	0	-	gi|170575967|ref|XP_001893453.1| 40S ribosomal protein S7 [Brugia malayi]	Y	Y	Y			-	-	Y	-	-	-	92.32	Y	-	0.0114	Y	-	0.059788
	OVOC430	-	WBGene00237239	Ovo-rps-12	IPR000530: Ribosomal protein S12e; IPR004038: Ribosomal protein L7Ae/L30e/S12e/Gadd45;	Y	GO:0003735): structural constituent of ribosome;	GO:0006412): translation;	GO:0005622): intracellular; GO:0005840): ribosome;	Y	K02951	RP-S12e, RPS12; small subunit ribosomal protein S12e	1.6e-68	Y	-	-	-	-	-	-	-	-	-	Y	-	-	-	-	0	-	gi|312076980|ref|XP_003141102.1| 40S ribosomal protein S12 [Loa loa]	Y	Y	Y			-	-	Y	-	-	-	100	Y	-	0.0123	Y	-	0.175098
	OVOC8489	-	WBGene00245298	Ovo-mel-32	IPR001085: Serine hydroxymethyltransferase; IPR015421: Pyridoxal phosphate-dependent transferase, major region, subdomain 1; IPR015422: Pyridoxal phosphate-dependent transferase, major region, subdomain 2; IPR015424: Pyridoxal phosphate-dependent transferase, major domain; IPR019798: Serine hydroxymethyltransferase, pyridoxal phosphate binding site;	Y	GO:0003824): catalytic activity; GO:0004372): glycine hydroxymethyltransferase activity; GO:0030170): pyridoxal phosphate binding;	GO:0006544): glycine metabolic process; GO:0006563): L-serine metabolic process;	-	Y	K00600	glyA, SHMT; glycine hydroxymethyltransferase [EC:2.1.2.1]	7.1e-233	Y	-	-	-	-	-	-	-	-	-	Y	-	-	-	-	0	-	gi|402588257|gb|EJW82190.1| serine hydroxymethyltransferase [Wuchereria bancrofti]	Y	Y	Y			-	-	Y	-	-	-	93.2	Y	-	0.1708	Y	-	0.147361
	OVOC2759	-	WBGene00239568	Ovo-unc-18	IPR001619: Sec1-like protein;	Y	-	GO:0006904): vesicle docking involved in exocytosis; GO:0016192): vesicle-mediated transport;	-	Y	K15292	STXBP1, MUNC18-1; syntaxin-binding protein 1	4.1e-285	Y	-	-	-	-	-	-	-	-	-	Y	-	-	-	-	0	-	gi|393910479|gb|EJD75900.1| acetylcholine regulator unc-18 [Loa loa]	Y	Y	Y			-	-	Y	-	-	-	98.66	Y	-	0.2261	Y	-	0.087729
	OVOC11852	-	WBGene00248661	Ovo-mfap-1	IPR005100: Transcription elongation factor Spt5, NGN domain; IPR005824: KOW; IPR006645: Transcription antitermination protein, NusG, N-terminal; IPR006708: Pex19 protein; IPR008991: Translation protein SH3-like; IPR009730: Micro-fibrillar-associated 1, C-terminal; IPR022581: Spt5 transcription elongation factor, N-terminal;	Y	GO:0003711): transcription elongation regulator activity;	GO:0032968): positive regulation of transcription elongation from RNA polymerase II promoter;	GO:0005576): extracellular region; GO:0005777): peroxisome;	Y	K15172	SUPT5H, SPT5; transcription elongation factor SPT5	0	Y	-	-	-	-	-	-	-	-	-	Y	-	-	-	-	0	-	gi|170580854|ref|XP_001895436.1| Micro-fibrillar-associated protein 1 C-terminus containing protein [Brugia malayi] gi|393909584|gb|EJD75508.1| hypothetical protein LOAG_17358 [Loa loa]	Y	Y	Y			-	-	Y	-	Y	-	98.81	Y	-	0.16	Y	-	0.091632
	OVOC2868	-	WBGene00239677	-	IPR000398: Thymidylate synthase; IPR020940: Thymidylate synthase, active site; IPR023451: Thymidylate synthase/dCMP hydroxymethylase domain;	Y	GO:0004799): thymidylate synthase activity;	GO:0006231): dTMP biosynthetic process;	-	Y	K00560	thyA, TYMS; thymidylate synthase [EC:2.1.1.45]	1.5e-152	Y	-	-	-	-	-	-	-	-	-	Y	-	-	-	-	0	-	gi|312077491|ref|XP_003141327.1| thymidylate synthase [Loa loa]	Y	Y	Y			-	-	Y	-	-	-	98.7	Y	-	0.1332	Y	-	0.180359
	OVOC11230	-	WBGene00248039	Ovo-rab-7	IPR001806: Ras GTPase; IPR002041: Ran GTPase; IPR003577: Ras small GTPase, Ras type; IPR003578: Small GTPase, Rho type; IPR003579: Ras small GTPase, Rab type; IPR005225: Small GTP-binding protein domain; IPR013753: Ras; IPR020851: Small GTPase;	Y	GO:0003924): GTPase activity; GO:0005525): GTP binding;	GO:0006184): GTP catabolic process; GO:0006886): intracellular protein transport; GO:0006913): nucleocytoplasmic transport; GO:0007165): signal transduction; GO:0007264): small GTPase mediated signal transduction; GO:0015031): protein transport;	GO:0005622): intracellular;	Y	K07897	RAB7A; Ras-related protein Rab-7A	4.9e-104	Y	-	-	-	-	-	-	-	-	-	Y	-	Y	Y	-	0	-	gi|312088377|ref|XP_003145838.1| RAB family member [Loa loa]	Y	Y	Y			-	-	Y	-	-	-	100	Y	-	0.0482	Y	-	0.119535
	OVOC9383	-	WBGene00246192	Ovo-egl-45	IPR000717: Proteasome component (PCI) domain;	Y	GO:0005515): protein binding;	-	-	Y	K03254	EIF3A; translation initiation factor 3 subunit A	0	Y	-	-	-	-	-	-	-	-	-	Y	-	-	-	-	0	-	gi|671412614|emb|CDP94510.1| Protein BM-EGL-45, isoform b [Brugia malayi]	Y	Y	Y			-	-	Y	-	-	-	97.64	Y	-	0.1834	Y	-	0.096616
	OVOC1664	-	WBGene00238473	Ovo-snx-3	IPR001683: Phox homologous domain;	Y	GO:0005515): protein binding; GO:0035091): phosphatidylinositol binding;	GO:0007154): cell communication;	-	Y	K17918	SNX3_12; sorting nexin-3/12	3.2e-76	Y	-	-	-	-	-	-	-	-	-	Y	-	Y	Y	-	0	-	gi|170583830|ref|XP_001896751.1| Sorting nexin 12 [Brugia malayi]	Y	Y	Y			-	-	Y	-	-	-	95.06	Y	-	0.2517	-	-	0.102268
	OVOC1251	-	WBGene00238060	-	IPR000535: Major sperm protein; IPR008962: PapD-like;	Y	GO:0005198): structural molecule activity;	-	-	Y	K06096	VAPA; vesicle-associated membrane protein-associated protein A	1.2e-109	Y	-	-	-	-	-	-	-	-	-	Y	-	-	-	Y	1	-	gi|312073362|ref|XP_003139486.1| MSP domain-containing protein VAP [Loa loa]	Y	Y	Y			-	-	Y	-	-	-	100	Y	-	0.1494	Y	-	0.069579
	OVOC5432	-	WBGene00242241	-	IPR000504: RNA recognition motif domain; IPR003954: RNA recognition motif domain, eukaryote; IPR006509: Splicing factor, CC1-like; IPR012677: Nucleotide-binding, alpha-beta plait;	Y	GO:0000166): nucleotide binding; GO:0003676): nucleic acid binding; GO:0003723): RNA binding;	GO:0006397): mRNA processing;	GO:0005634): nucleus;	Y	K13091	RBM39, RNPC2; RNA-binding protein 39	8.4e-214	Y	-	-	-	-	-	-	-	-	-	Y	-	-	-	-	0	-	gi|402588492|gb|EJW82425.1| splicing factor, partial [Wuchereria bancrofti]	Y	Y	Y			-	-	Y	-	-	-	95.76	Y	-	0.3746	-	-	0.295217
	OVOC8359	-	WBGene00245168	-	IPR001393: Calsequestrin; IPR005788: Disulphide isomerase; IPR005792: Protein disulphide isomerase; IPR012335: Thioredoxin fold; IPR012336: Thioredoxin-like fold; IPR013766: Thioredoxin domain; IPR017936: Thioredoxin-like; IPR017937: Thioredoxin, conserved site;	Y	GO:0005509): calcium ion binding; GO:0016853): isomerase activity;	GO:0045454): cell redox homeostasis;	GO:0005783): endoplasmic reticulum;	Y	K09582	PDIA4, ERP72; protein disulfide-isomerase A4 [EC:5.3.4.1]	1.6e-274	Y	-	-	-	-	-	-	-	-	-	Y	Y	-	Y	-	0	-	gi|170591662|ref|XP_001900589.1| probable protein disulfide-isomerase [Brugia malayi]	Y	Y	Y			-	-	Y	-	-	-	99.78	Y	-	0.1848	Y	-	0.103291
	OVOC9467	-	WBGene00246276	-	IPR001304: C-type lectin; IPR016186: C-type lectin-like; IPR016187: C-type lectin fold;	Y	GO:0005488): binding;	-	-	Y	K02358	tuf, TUFM; elongation factor Tu	2.5e-110	Y	I63	-	-	8.1e-06	-	-	-	-	-	Y	Y	-	Y	-	0	-	gi|541043830|gb|ERG82799.1| macrophage mannose receptor 1 [Ascaris suum]	Y	Y	Y			-	-	Y	-	Y	-	97.51	Y	-	0.2161	Y	-	0.110793
	OVOC2387	-	WBGene00239196	Ovo-rpn-11	IPR000555: Mov34/MPN/PAD-1;	Y	GO:0005515): protein binding;	-	-	Y	K03030	PSMD14, RPN11, POH1; 26S proteasome regulatory subunit N11	2.6e-164	Y	M67A	M	Y	1.6e-148	-	-	Y	-	-	Y	-	Y	Y	-	0	-	gi|312078779|ref|XP_003141887.1| 26S proteasome regulatory subunit rpn11 [Loa loa]	Y	Y	Y			-	-	Y	-	-	-	100	Y	-	0.107	Y	-	0.155256
	OVOC6881	-	WBGene00243690	-	IPR001453: Molybdopterin binding; IPR005110: MoeA, N-terminal and linker domain; IPR005111: MoeA, C-terminal, domain IV; IPR008284: Molybdenum cofactor biosynthesis, conserved site; IPR020817: Molybdenum cofactor synthesis;	Y	-	GO:0006777): Mo-molybdopterin cofactor biosynthetic process; GO:0032324): molybdopterin cofactor biosynthetic process;	-	Y	K15376	GPHN; gephyrin [EC:2.10.1.1 2.7.7.75]	4.3e-194	Y	-	-	-	-	-	-	-	-	-	Y	-	-	-	-	0	-	gi|312065146|ref|XP_003135648.1| hypothetical protein LOAG_00059 [Loa loa]	Y	Y	Y			-	-	Y	-	-	-	100	Y	-	0.0938	Y	-	0.150388
	OVOC7546	-	WBGene00244355	-	IPR007052: CS-like domain; IPR007699: SGS; IPR008978: HSP20-like chaperone; IPR017447: CS domain;	Y	-	-	-	-	K12795	SUGT1, SGT1; suppressor of G2 allele of SKP1	1.7e-73	Y	-	-	-	-	-	-	-	-	-	Y	-	Y	Y	-	0	-	gi|393907333|gb|EFO20248.2| hypothetical protein LOAG_08244 [Loa loa]	Y	Y	Y			-	-	Y	-	-	-	96.57	Y	-	0.143	Y	-	0.135286
	OVOC12077	-	WBGene00248886	-	IPR007621: Protein of unknown function DUF477;	Y	-	-	-	-	K15025	EIF1AD; probable RNA-binding protein EIF1AD	2.9e-156	Y	-	-	-	-	-	-	-	-	-	Y	-	-	-	Y	1	-	gi|170582128|ref|XP_001895990.1| hypothetical protein [Brugia malayi]	Y	Y	Y			-	-	Y	-	-	-	100	Y	-	0.2129	Y	-	0.125402
	OVOC4341	-	WBGene00241150	Ovo-unc-115	IPR001781: Zinc finger, LIM-type; IPR003128: Villin headpiece;	Y	GO:0003779): actin binding; GO:0008270): zinc ion binding;	GO:0007010): cytoskeleton organization;	-	Y	K07520	ABLIM; actin-binding LIM protein	0	Y	-	-	-	-	-	-	-	-	-	Y	-	-	-	-	0	-	gi|671412448|emb|CDP94970.1| Protein BM-UNC-115, isoform b [Brugia malayi]	Y	Y	Y			-	-	Y	-	-	-	98.83	Y	-	0.0841	Y	-	0.224448
	OVOC9892	-	WBGene00246701	Ovo-emc-1	IPR011047: Quinonprotein alcohol dehydrogenase-like; IPR011678: Domain of unknown function DUF1620;	Y	-	-	-	-	K08343	ATG3; ubiquitin-like-conjugating enzyme ATG3 [EC:6.3.2.19]	0	Y	-	-	-	-	-	-	-	-	-	Y	-	-	-	Y	1	-	gi|671411451|emb|CDP95566.1| Protein Bm4655, isoform b [Brugia malayi]	Y	Y	Y			-	-	Y	-	-	-	68.27	Y	-	0.4461	-	-	0.088475
	OVOC2630	-	WBGene00239439	-	IPR005900: 6-phosphogluconolactonase, DevB-type;	Y	GO:0017057): 6-phosphogluconolactonase activity;	GO:0005975): carbohydrate metabolic process; GO:0006098): pentose-phosphate shunt;	-	Y	K01057	PGLS, pgl, devB; 6-phosphogluconolactonase [EC:3.1.1.31]	4e-104	Y	-	-	-	-	-	-	-	-	-	Y	-	-	-	-	0	-	gi|671410460|emb|CDP95894.1| Protein Bm14017, isoform a [Brugia malayi]	Y	Y	Y			-	-	Y	-	-	-	100	Y	-	0.0838	Y	-	0.117085
	OVOC4356	-	WBGene00241165	-	-	-	-	-	-	-	K17607	TIPRL, TIP41; type 2A phosphatase activator TIP41	5.2e-88	Y	-	-	-	-	-	-	-	-	-	Y	-	Y	Y	-	0	-	gi|671412487|emb|CDP95009.1| Protein Bm4918, isoform f [Brugia malayi]	Y	Y	Y			-	-	Y	-	-	-	75.03	Y	-	0.608	-	-	0.316683
	OVOC7373	-	WBGene00244182	Ovo-dhs-24	IPR002198: Short-chain dehydrogenase/reductase SDR; IPR002347: Glucose/ribitol dehydrogenase; IPR009038: GOLD; IPR015719: Glycoprotein 25L-related; IPR016040: NAD(P)-binding domain;	Y	GO:0005488): binding; GO:0016491): oxidoreductase activity;	GO:0006810): transport; GO:0008152): metabolic process; GO:0055114): oxidation-reduction process;	GO:0016021): integral to membrane;	Y	K00710	GALNT; polypeptide N-acetylgalactosaminyltransferase [EC:2.4.1.41]	2.3e-273	Y	-	-	-	-	-	-	-	-	-	Y	-	-	-	Y	2	-	gi|170587208|ref|XP_001898370.1| Glycoprotein 25L2 precursor [Brugia malayi] gi|393912280|gb|EFO23866.2| oxidoreductase [Loa loa]	Y	Y	Y			-	-	Y	-	-	-	100	Y	-	0.1418	Y	-	0.053848
	OVOC11986	-	WBGene00248795	-	IPR005828: General substrate transporter; IPR005829: Sugar transporter, conserved site; IPR016196: Major facilitator superfamily domain, general substrate transporter; IPR020846: Major facilitator superfamily domain;	Y	GO:0005215): transporter activity; GO:0022857): transmembrane transporter activity;	GO:0006810): transport; GO:0055085): transmembrane transport;	GO:0016020): membrane; GO:0016021): integral to membrane;	Y	K12823	DDX5, DBP2; ATP-dependent RNA helicase DDX5/DBP2 [EC:3.6.4.13]	9.3e-247	Y	-	-	-	-	-	-	-	-	-	Y	-	-	-	Y	9	-	gi|312065136|ref|XP_003135643.1| major facilitator superfamily transporter [Loa loa]	Y	Y	Y			-	-	Y	-	-	-	100	Y	-	0.0182	Y	-	0.097697
	OVOC4615	-	WBGene00241424	Ovo-ubxn-2	IPR001012: UBX; IPR007763: NADH:ubiquinone oxidoreductase, 17.2kDa subunit; IPR012989: SEP domain;	Y	GO:0005515): protein binding; GO:0008137): NADH dehydrogenase (ubiquinone) activity; GO:0009055): electron carrier activity;	-	GO:0016020): membrane;	Y	K14012	SHP1, UBX1, NSFL1C; UBX domain-containing protein 1	1.5e-214	Y	-	-	-	-	-	-	-	-	-	Y	-	-	-	-	0	-	gi|312090248|ref|XP_003146544.1| hypothetical protein LOAG_10973 [Loa loa]	Y	Y	Y			-	-	Y	-	-	-	94.9	Y	-	0.055	Y	-	0.067068
	OVOC101	-	WBGene00236910	Ovo-did-2	IPR005024: Snf7;	Y	-	GO:0015031): protein transport;	-	Y	K12197	CHMP1, VPS46, DID2; charged multivesicular body protein 1	3.7e-90	Y	-	-	-	-	-	-	-	-	-	Y	-	Y	Y	-	0	-	gi|393907127|gb|EFO20150.2| hypothetical protein LOAG_08338 [Loa loa]	Y	Y	Y			-	-	Y	-	-	-	100	Y	-	0.0408	Y	-	0.066532
	OVOC7232	-	WBGene00244041	-	IPR003382: Flavoprotein;	Y	GO:0003824): catalytic activity;	-	-	Y	K01598	PPCDC, coaC; phosphopantothenoylcysteine decarboxylase [EC:4.1.1.36]	1.5e-200	Y	-	-	-	-	-	-	-	-	-	Y	-	-	-	-	0	-	gi|402588848|gb|EJW82781.1| flavoprotein, partial [Wuchereria bancrofti]	Y	Y	Y			-	-	Y	-	-	-	98.71	Y	-	0.2422	Y	-	0.169773
	OVOC248	-	WBGene00237057	-	IPR000634: Serine/threonine dehydratase, pyridoxal-phosphate-binding site; IPR001926: Pyridoxal phosphate-dependent enzyme, beta subunit;	Y	GO:0003824): catalytic activity; GO:0030170): pyridoxal phosphate binding;	GO:0006520): cellular amino acid metabolic process; GO:0008152): metabolic process;	-	Y	K12235	SRR; serine racemase [EC:5.1.1.18]	6.2e-98	Y	-	-	-	-	-	-	-	-	-	Y	-	-	-	-	0	-	gi|671418848|emb|CDQ05953.1| Protein Bm5490, isoform b, partial [Brugia malayi]	Y	Y	Y			-	-	Y	-	-	-	97.32	Y	-	0.2538	-	-	0.094362
	OVOC13451	-	WBGene00255465	-	IPR011009: Protein kinase-like domain; IPR016477: Fructosamine/Ketosamine-3-kinase;	Y	GO:0016772): transferase activity, transferring phosphorus-containing groups;	-	-	Y	K15523	FN3KRP; protein-ribulosamine 3-kinase [EC:2.7.1.172]	2.1e-146	Y	-	-	-	-	-	-	-	-	-	Y	-	-	-	-	0	-	gi|312084300|ref|XP_003144219.1| hypothetical protein LOAG_08641 [Loa loa]	Y	Y	Y			-	-	Y	-	-	-	100	Y	-	0.0586	Y	-	0.133579
	OVOC7366	-	WBGene00244175	Ovo-dpy-30	IPR007858: Dpy-30 motif;	Y	-	-	-	-	K14965	DPY30; protein dpy-30	9.4e-63	Y	-	-	-	-	-	-	-	-	-	Y	-	Y	Y	-	0	-	gi|402590092|gb|EJW84023.1| dosage compensation protein dpy-30 [Wuchereria bancrofti]	Y	Y	Y			-	-	Y	-	-	-	100	Y	-	0.0289	Y	-	0.103568
	OVOC264	-	WBGene00237073	-	IPR013078: Histidine phosphatase superfamily, clade-1;	Y	-	-	-	-	K03011	RPB3, POLR2C; DNA-directed RNA polymerase II subunit RPB3	2.8e-99	Y	-	-	-	-	-	-	-	-	-	Y	-	-	-	-	0	-	gi|170581313|ref|XP_001895630.1| phosphoglycerate mutase family protein [Brugia malayi]	Y	Y	Y			-	-	Y	-	-	-	96.43	Y	-	0.2023	Y	-	0.100642
	OVOC9850	-	WBGene00246659	-	IPR000866: Alkyl hydroperoxide reductase subunit C/ Thiol specific antioxidant; IPR012335: Thioredoxin fold; IPR012336: Thioredoxin-like fold; IPR017936: Thioredoxin-like;	Y	GO:0016209): antioxidant activity; GO:0016491): oxidoreductase activity;	GO:0045454): cell redox homeostasis;	-	Y	K17609	NXN; nucleoredoxin [EC:1.8.1.8]	2.4e-65	Y	-	-	-	-	-	-	-	-	-	Y	-	-	-	-	0	-	gi|529281058|pdb|4FYU|A Chain A, Crystal Structure Of Thioredoxin From Wuchereria Bancrofti At 2.0 Angstrom	Y	Y	Y			-	-	Y	-	-	-	99.06	Y	-	0.1324	Y	-	0.140238
	OVOC10897	-	WBGene00247706	-	IPR009027: Ribosomal protein L9/RNase H1, N-terminal; IPR011320: Ribonuclease H1, N-terminal;	Y	-	-	-	-	K03469	E3.1.26.4A, RNASEH1, rnhA; ribonuclease HI [EC:3.1.26.4]	1.6e-91	Y	-	-	-	-	-	-	-	-	-	Y	-	-	-	-	0	-	gi|671419256|emb|CDP90837.1| Protein Bm4580, isoform c [Brugia malayi]	Y	Y	Y			-	-	Y	-	-	-	100	Y	-	0.0387	Y	-	0.122053
	OVOC4399	-	WBGene00241208	-	IPR008380: HAD-superfamily hydrolase, subfamily IG, 5'-nucleotidase; IPR023214: HAD-like domain;	Y	-	-	-	-	K01081	E3.1.3.5; 5'-nucleotidase [EC:3.1.3.5]	7.4e-270	Y	-	-	-	-	-	-	-	-	-	Y	-	-	-	-	0	-	gi|170588377|ref|XP_001898950.1| 5' nucleotidase family [Brugia malayi]	Y	Y	Y			-	-	Y	-	-	-	93.65	Y	-	0.3503	-	-	0.255653
	OVOC7429	-	WBGene00244238	-	IPR016186: C-type lectin-like; IPR016187: C-type lectin fold;	Y	GO:0005488): binding;	-	-	Y	K02905	RP-L29e, RPL29; large subunit ribosomal protein L29e	6.1e-84	Y	-	-	-	-	-	-	-	-	-	Y	-	Y	Y	-	0	-	gi|170580508|ref|XP_001895292.1| hypothetical protein Bm1_19185 [Brugia malayi]	Y	Y	Y			-	-	Y	-	Y	-	85.52	Y	-	0.4418	-	-	0.274894
	OVOC9497	-	WBGene00246306	Ovo-nra-4	IPR008969: Carboxypeptidase-like, regulatory domain; IPR008970: Collagen-binding surface protein Cna, B-type domain; IPR013783: Immunoglobulin-like fold; IPR013784: Carbohydrate-binding-like fold; IPR014766: Carboxypeptidase, regulatory domain;	Y	GO:0004180): carboxypeptidase activity; GO:0005488): binding; GO:0030246): carbohydrate binding;	-	-	Y	K14689	SLC30A2, ZNT2; solute carrier family 30 (zinc transporter), member 2	0	Y	-	-	-	-	-	-	-	-	-	Y	-	-	-	Y	1	-	gi|312077137|ref|XP_003141171.1| hypothetical protein LOAG_05586 [Loa loa]	Y	Y	Y			-	-	Y	-	-	-	96	Y	-	0.1806	Y	-	0.083142
	OVOC5952	-	WBGene00242761	-	-	-	-	-	-	-	K14570	REX1, REXO1, RNH70; RNA exonuclease 1 [EC:3.1.-.-]	5.1e-47	Y	-	-	-	-	-	-	-	-	-	Y	Y	-	Y	-	0	-	gi|671417649|emb|CDQ06215.1| Protein Bm7385, isoform b [Brugia malayi]	Y	Y	Y			-	-	Y	-	-	-	82.28	Y	-	0.155	Y	-	0.201085
	OVOC1213	Y	WBGene00238022	-	IPR001124: Lipid-binding serum glycoprotein, C-terminal; IPR017942: Lipid-binding serum glycoprotein, N-terminal; IPR017943: Bactericidal permeability-increasing protein, alpha/beta domain;	Y	GO:0008289): lipid binding;	-	-	Y	K10593	EDD1, UBR5; E3 ubiquitin-protein ligase EDD1 [EC:6.3.2.19]	4.2e-84	Y	-	-	-	-	-	-	-	-	-	Y	Y	-	Y	-	0	-	gi|393903977|gb|EFO15828.2| hypothetical protein LOAG_12681 [Loa loa] gi|393903978|gb|EFO14222.2| hypothetical protein LOAG_14303, partial [Loa loa]	Y	Y	Y			Y	Y	Y	Y	Y	Y	100	Y	Y	0.0987	Y	Y	0.072606
	OVOC6327	Y	WBGene00243136	-	-	-	-	-	-	-	K10357	MYO5; myosin V	1.3e-45	Y	-	-	-	-	-	-	-	-	-	Y	Y	-	Y	-	0	-	gi|671416968|emb|CDQ06022.1| Protein Bm7564, isoform b [Brugia malayi]	Y	Y	Y			Y	Y	Y	Y	Y	Y	76.35	Y	Y	0.1925	Y	Y	0.236669
	OVOC5718	Y	WBGene00242527	-	-	-	-	-	-	-	K13188	RBM7; RNA-binding protein 7	2.6e-10	Y	-	-	-	-	-	-	-	-	-	Y	Y	-	Y	-	0	-	gi|402589135|gb|EJW83067.1| hypothetical protein WUBG_06022 [Wuchereria bancrofti] gi|671409907|emb|CDP97086.1| Protein Bm6388, partial [Brugia malayi]	Y	Y	Y			Y	Y	Y	Y	Y	Y	100	Y	Y	0.0016	Y	Y	0.163193
	OVOC10602	-	WBGene00247411	-	IPR001534: Transthyretin-like;	Y	-	-	GO:0005615): extracellular space;	Y	K16669	FAT4; protocadherin Fat 4	9.5e-54	Y	-	-	-	-	-	-	-	-	-	Y	Y	-	Y	-	0	-	gi|312072550|ref|XP_003139117.1| hypothetical protein LOAG_03532 [Loa loa]	Y	Y	Y			Y	Y	Y	Y	-	-	100	Y	-	0.0024	Y	-	0.16065
	OVOC4307	-	WBGene00241116	-	-	-	-	-	-	-	K02911	RP-L32, MRPL32, rpmF; large subunit ribosomal protein L32	6.6e-64	Y	-	-	-	-	-	-	-	-	-	Y	Y	-	Y	-	0	-	gi|402593751|gb|EJW87678.1| hypothetical protein WUBG_01413 [Wuchereria bancrofti]	Y	Y	Y			Y	Y	Y	Y	-	-	99.91	Y	-	0.2373	Y	-	0.634647
	OVOC6392	-	WBGene00243201	Ovo-unc-60	IPR002108: Actin-binding, cofilin/tropomyosin type;	Y	GO:0003779): actin binding;	-	GO:0005622): intracellular;	Y	K05765	CFL; cofilin	6.9e-84	Y	-	-	-	-	-	-	-	-	-	Y	-	Y	Y	-	0	-	gi|170582273|ref|XP_001896055.1| actin-depolymerizing factor 1 [Brugia malayi]	Y	Y	Y			Y	Y	Y	Y	-	-	97.8	Y	-	0.3647	-	-	0.12002
	OVOC1671	-	WBGene00238480	-	IPR000795: Protein synthesis factor, GTP-binding; IPR004160: Translation elongation factor EFTu/EF1A, C-terminal; IPR004161: Translation elongation factor EFTu/EF1A, domain 2; IPR004539: Translation elongation factor EF1A, eukaryotic/archaeal; IPR009000: Translation elongation/initiation factor/Ribosomal, beta-barrel; IPR009001: Translation elongation factor EF1A/initiation factor IF2gamma, C-ter…	Y	GO:0003746): translation elongation factor activity; GO:0003924): GTPase activity; GO:0005525): GTP binding;	GO:0006414): translational elongation;	GO:0005737): cytoplasm;	Y	K03231	EEF1A; elongation factor 1-alpha	1.9e-246	Y	-	-	-	-	-	-	-	-	-	Y	-	-	-	-	0	-	gi|119152|sp|P27592.1|EF1A_ONCVO RecName: Full=Elongation factor 1-alpha; Short=EF-1-alpha [Onchocerca volvulus]	Y	Y	Y			Y	Y	Y	Y	-	-	100	Y	-	0.0031	Y	-	0.086907
	OVOC6123	-	WBGene00242932	-	IPR001944: Glycoside hydrolase, family 35; IPR008979: Galactose-binding domain-like; IPR013781: Glycoside hydrolase, subgroup, catalytic core; IPR017853: Glycoside hydrolase, superfamily; IPR019801: Glycoside hydrolase, family 35, conserved site;	Y	GO:0003824): catalytic activity; GO:0004553): hydrolase activity, hydrolyzing O-glycosyl compounds; GO:0043169): cation binding;	GO:0005975): carbohydrate metabolic process;	-	Y	K12309	GLB1, ELNR1; beta-galactosidase [EC:3.2.1.23]	1e-263	Y	-	-	-	-	-	-	-	-	-	Y	-	-	-	-	0	-	gi|671416663|emb|CDQ05853.1| Protein Bm5835, isoform c [Brugia malayi]	Y	Y	Y			Y	Y	Y	Y	-	-	75.04	Y	-	0.4521	-	-	0.082601
	OVOC9486	-	WBGene00246295	-	IPR001232: SKP1 component; IPR011333: BTB/POZ fold; IPR016072: SKP1 component, dimerisation; IPR016073: SKP1 component, POZ;	Y	-	GO:0006511): ubiquitin-dependent protein catabolic process;	-	Y	K03094	SKP1, CBF3D; S-phase kinase-associated protein 1	3.8e-83	Y	-	-	-	-	-	-	-	-	-	Y	-	Y	Y	-	0	-	gi|312069958|ref|XP_003137924.1| S-phase kinase-associated protein SKR-1 [Loa loa]	Y	Y	Y			Y	Y	Y	Y	-	-	100	Y	-	0.0159	Y	-	0.172342
	OVOC1096	-	WBGene00237905	-	IPR001189: Manganese/iron superoxide dismutase; IPR019831: Manganese/iron superoxide dismutase, N-terminal; IPR019832: Manganese/iron superoxide dismutase, C-terminal; IPR019833: Manganese/iron superoxide dismutase, binding site;	Y	GO:0004784): superoxide dismutase activity; GO:0046872): metal ion binding;	GO:0006801): superoxide metabolic process; GO:0055114): oxidation-reduction process;	-	Y	K04564	SOD2; superoxide dismutase, Fe-Mn family [EC:1.15.1.1]	2e-109	Y	-	-	-	-	-	-	-	-	-	Y	-	-	-	Y	1	-	gi|1174385|sp|P41981.1|SODM_ONCVO RecName: Full=Superoxide dismutase [Mn], mitochondrial; Flags: Precursor [Onchocerca volvulus]	Y	Y	Y			Y	Y	Y	Y	-	-	96.47	Y	-	0.1977	Y	-	0.185857
	OVOC1700	-	WBGene00238509	Ovo-yop-1	IPR004345: TB2/DP1/HVA22-related protein;	Y	-	-	-	-	K17279	REEP5_6; receptor expression-enhancing protein 5/6	1.5e-81	Y	-	-	-	-	-	-	-	-	-	Y	-	-	-	Y	3	-	gi|393907319|gb|EJD74600.1| hypothetical protein LOAG_18107 [Loa loa]	Y	Y	Y			Y	Y	Y	Y	-	-	96.36	Y	-	0.361	-	-	0.154196
	OVOC7435	-	WBGene00244244	-	IPR004345: TB2/DP1/HVA22-related protein;	Y	-	-	-	-	K17279	REEP5_6; receptor expression-enhancing protein 5/6	3.3e-82	Y	-	-	-	-	-	-	-	-	-	Y	-	-	-	Y	3	-	gi|312068000|ref|XP_003137008.1| hypothetical protein LOAG_01421 [Loa loa]	Y	Y	Y			Y	Y	Y	Y	-	-	100	Y	-	0.1146	Y	-	0.076994
	OVOC3120	-	WBGene00239929	-	IPR018998: Endoribonuclease XendoU;	Y	GO:0016788): hydrolase activity, acting on ester bonds;	-	-	Y	K14648	ENDOU, PP11; poly(U)-specific endoribonuclease [EC:3.1.-.-]	3.6e-126	Y	-	-	-	-	-	-	-	-	-	Y	Y	-	Y	-	0	-	gi|312086412|ref|XP_003145066.1| hypothetical protein LOAG_09491 [Loa loa]	Y	Y	Y			Y	Y	Y	Y	-	-	93.77	Y	-	0.3391	-	-	0.143684
	OVOC9980	-	WBGene00246789	Ovo-mtch-1	IPR018108: Mitochondrial substrate/solute carrier; IPR023395: Mitochondrial carrier domain;	Y	-	-	-	-	K17885	MTCH; mitochondrial carrier	3.1e-159	Y	-	-	-	-	-	-	-	-	-	Y	-	-	-	-	0	-	gi|393910021|gb|EJD75695.1| hypothetical protein LOAG_17220 [Loa loa]	Y	Y	Y			Y	Y	Y	Y	-	-	99.61	Y	-	0.0767	Y	-	0.067573
	OVOC2046	-	WBGene00238855	-	IPR011990: Tetratricopeptide-like helical;	Y	GO:0005488): binding;	-	-	Y	K17969	FIS1, TTC11, MDV2; mitochondrial fission 1 protein	3.6e-64	Y	-	-	-	-	-	-	-	-	-	Y	-	-	-	Y	2	-	gi|671417205|emb|CDQ03334.1| Protein Bm8538, isoform b [Brugia malayi]	Y	Y	Y			Y	Y	Y	Y	-	-	100	Y	-	0.0913	Y	-	0.092113
	OVOC707	-	WBGene00237516	-	IPR000535: Major sperm protein; IPR008962: PapD-like;	Y	GO:0005198): structural molecule activity;	-	-	Y	K08857	NEK; NIMA (never in mitosis gene a)-related kinase [EC:2.7.11.1]	5.2e-63	Y	-	-	-	-	-	-	-	-	-	Y	-	Y	Y	-	0	-	gi|170596022|ref|XP_001902608.1| major sperm protein [Brugia malayi]	Y	Y	Y			Y	Y	Y	Y	-	-	94.12	Y	-	0.5429	-	-	0.418691
	OVOC7918	-	WBGene00244727	Ovo-sup-1	IPR022559: Protein of unknown function DUF2650;	Y	-	-	-	-	K13617	PPME1; protein phosphatase methylesterase 1 [EC:3.1.1.89]	3.3e-45	Y	-	-	-	-	-	-	-	-	-	Y	-	-	-	Y	1	-	gi|170582513|ref|XP_001896163.1| hypothetical protein [Brugia malayi]	Y	Y	Y			Y	Y	Y	Y	-	-	100	Y	-	0.202	Y	-	0.192747
	OVOC12357	-	WBGene00249166	-	IPR001436: Alpha crystallin/Heat shock protein; IPR002068: Heat shock protein Hsp20; IPR008978: HSP20-like chaperone;	Y	-	GO:0009408): response to heat;	-	Y	K13128	ZCCHC8; zinc finger CCHC domain-containing protein 8	8.4e-51	Y	-	-	-	-	-	-	-	-	-	Y	-	-	-	-	0	-	gi|312086187|ref|XP_003144978.1| hypothetical protein LOAG_09403 [Loa loa]	Y	Y	Y			Y	Y	Y	Y	-	-	68.87	Y	-	0.2167	Y	-	0.167249
	OVOC1952	-	WBGene00238761	-	-	-	-	-	-	-	K00889	E2.7.1.68, PIP5K; 1-phosphatidylinositol-4-phosphate 5-kinase [EC:2.7.1.68]	1.9e-79	Y	-	-	-	-	-	-	-	-	-	Y	-	-	-	Y	1	-	gi|402592073|gb|EJW86002.1| hypothetical protein WUBG_03087 [Wuchereria bancrofti]	Y	Y	Y			-	-	Y	-	-	-	85.55	Y	-	0.2636	-	-	0.206181
	OVOC10601	-	WBGene00247410	-	IPR000560: Histidine phosphatase superfamily, clade-2;	Y	GO:0003993): acid phosphatase activity;	-	-	Y	K11997	TRIM2_3; tripartite motif-containing protein 2/3	1.6e-131	Y	-	-	-	-	-	-	-	-	-	Y	-	-	-	Y	1	-	gi|671410050|emb|CDP96746.1| Protein Bm10063, isoform c [Brugia malayi]	Y	Y	Y			-	-	Y	-	-	-	94.98	Y	-	0.1779	Y	-	0.129495
	OVOC9600	-	WBGene00246409	-	IPR001464: Annexin; IPR018252: Annexin repeat, conserved site; IPR018502: Annexin repeat;	Y	GO:0005509): calcium ion binding; GO:0005544): calcium-dependent phospholipid binding;	-	-	Y	K13179	DDX18, HAS1; ATP-dependent RNA helicase DDX18/HAS1 [EC:3.6.4.13]	2.8e-85	Y	-	-	-	-	-	-	-	-	-	Y	-	-	-	-	0	-	gi|671407670|emb|CDQ03953.1| Protein Bm10655, isoform a [Brugia malayi]	Y	Y	Y			-	-	Y	-	-	-	11.01	-	-	0.7118	-	-	0.328945
	OVOC337	-	WBGene00237146	-	-	-	-	-	-	-	K03023	RPC82, POLR3C; DNA-directed RNA polymerase III subunit RPC3	6.1e-46	Y	-	-	-	-	-	-	-	-	-	Y	-	-	-	Y	2	-	gi|568295122|gb|ETN81842.1| hypothetical protein NECAME_00192 [Necator americanus]	Y	Y	Y			-	-	Y	-	Y	-	93.83	Y	-	0.3025	-	-	0.126927
	OVOC3061	-	WBGene00239870	Ovo-cah-3	IPR001148: Carbonic anhydrase, alpha-class, catalytic domain; IPR018338: Carbonic anhydrase, alpha-class, conserved site; IPR023561: Carbonic anhydrase, alpha-class;	Y	GO:0004089): carbonate dehydratase activity; GO:0008270): zinc ion binding;	GO:0006730): one-carbon metabolic process;	-	Y	K01672	E4.2.1.1; carbonic anhydrase [EC:4.2.1.1]	6.6e-97	Y	-	-	-	-	-	-	-	-	-	Y	-	-	-	-	0	-	gi|312085076|ref|XP_003144534.1| carbonic anhydrase 3 [Loa loa]	Y	Y	Y			-	-	Y	-	-	-	100	Y	-	0.0317	Y	-	0.118625
	OVOC12069	-	WBGene00248878	-	-	-	-	-	-	-	K01530	E3.6.3.1; phospholipid-translocating ATPase [EC:3.6.3.1]	0	Y	-	-	-	-	-	-	-	-	-	Y	-	-	-	Y	1	-	gi|170581789|ref|XP_001895838.1| hypothetical protein Bm1_21915 [Brugia malayi]	Y	Y	Y			-	-	Y	-	-	-	94.72	Y	-	0.1817	Y	-	0.138301
	OVOC10295	-	WBGene00247104	Ovo-copb-1	IPR002553: Clathrin/coatomer adaptor, adaptin-like, N-terminal; IPR011710: Coatomer, beta subunit, C-terminal; IPR011989: Armadillo-like helical; IPR016024: Armadillo-type fold;	Y	GO:0005198): structural molecule activity; GO:0005488): binding;	GO:0006886): intracellular protein transport; GO:0016192): vesicle-mediated transport;	GO:0030117): membrane coat; GO:0030126): COPI vesicle coat;	Y	K17301	COPB1, SEC26; coatomer, subunit beta	0	Y	-	-	-	-	-	-	-	-	-	Y	-	-	-	Y	2	-	gi|170583079|ref|XP_001896419.1| coatomer beta subunit [Brugia malayi]	Y	Y	Y			-	-	Y	-	-	-	98.46	Y	-	0.1405	Y	-	0.069425
	OVOC10663	-	WBGene00247472	-	IPR000089: Biotin/lipoyl attachment; IPR001078: 2-oxoacid dehydrogenase acyltransferase, catalytic domain; IPR003016: 2-oxo acid dehydrogenase, lipoyl-binding site; IPR004167: E3 binding; IPR011053: Single hybrid motif; IPR015761: Lipoamide Acyltransferase; IPR023213: Chloramphenicol acetyltransferase-like domain;	Y	GO:0008415): acyltransferase activity; GO:0043754): dihydrolipoyllysine-residue (2-methylpropanoyl)transferase activity; GO:0048037): cofactor binding;	GO:0008152): metabolic process; GO:0046949): fatty-acyl-CoA biosynthetic process;	-	Y	K09699	DBT, bkdB; 2-oxoisovalerate dehydrogenase E2 component (dihydrolipoyl transacylase) [EC:2.3.1.168]	8.8e-180	Y	-	-	-	-	-	-	-	-	-	Y	-	-	-	-	0	-	gi|170590970|ref|XP_001900244.1| Lipoamide acyltransferase component of branched-chain alpha-keto aciddehydrogenase complex, mitochondrial precursor [Brugia malayi]	Y	Y	Y			-	-	Y	-	-	-	98.54	Y	-	0.2785	-	-	0.206851
	OVOC1140	-	WBGene00237949	-	IPR001375: Peptidase S9, prolyl oligopeptidase, catalytic domain; IPR002469: Peptidase S9B, dipeptidylpeptidase IV N-terminal;	Y	GO:0008236): serine-type peptidase activity;	GO:0006508): proteolysis;	GO:0016020): membrane;	Y	K01278	DPP4; dipeptidyl-peptidase 4 [EC:3.4.14.5]	0	Y	S09B	S	Y	7.1e-60	-	-	-	Y	-	Y	-	-	-	Y	1	-	gi|393908923|gb|EFO28043.2| prolyl oligopeptidase [Loa loa]	Y	Y	Y			-	-	Y	-	-	-	86.31	Y	-	0.4613	-	-	0.118718
	OVOC7070	-	WBGene00243879	-	-	-	-	-	-	-	K00485	FMO; dimethylaniline monooxygenase (N-oxide forming) [EC:1.14.13.8]	2.7e-215	Y	-	-	-	-	-	-	-	-	-	Y	-	-	-	-	0	-	gi|402594959|gb|EJW88885.1| hypothetical protein WUBG_00202 [Wuchereria bancrofti]	Y	Y	Y			-	-	Y	-	-	-	97.89	Y	-	0.353	-	-	0.181547
	OVOC11936	-	WBGene00248745	-	IPR001312: Hexokinase; IPR022672: Hexokinase, N-terminal; IPR022673: Hexokinase, C-terminal;	Y	GO:0005524): ATP binding; GO:0016773): phosphotransferase activity, alcohol group as acceptor;	GO:0005975): carbohydrate metabolic process;	-	Y	K00485	FMO; dimethylaniline monooxygenase (N-oxide forming) [EC:1.14.13.8]	4e-166	Y	-	-	-	-	-	-	-	-	-	Y	-	Y	Y	-	0	-	gi|38195100|gb|AAR13363.1| hexokinase [Brugia malayi]	Y	Y	Y			-	-	Y	-	-	-	98.07	Y	-	0.1283	Y	-	0.134117
	OVOC1454	-	WBGene00238263	-	IPR004839: Aminotransferase, class I/classII; IPR015421: Pyridoxal phosphate-dependent transferase, major region, subdomain 1; IPR015422: Pyridoxal phosphate-dependent transferase, major region, subdomain 2; IPR015424: Pyridoxal phosphate-dependent transferase, major domain;	Y	GO:0003824): catalytic activity; GO:0016769): transferase activity, transferring nitrogenous groups; GO:0030170): pyridoxal phosphate binding;	GO:0009058): biosynthetic process;	-	Y	K00814	GPT, ALT; alanine transaminase [EC:2.6.1.2]	4.6e-174	Y	-	-	-	-	-	-	-	-	-	Y	-	-	-	-	0	-	gi|597883181|gb|EYC32542.1| hypothetical protein Y032_0003g1641 [Ancylostoma ceylanicum]	Y	Y	Y			-	-	Y	-	Y	-	99.09	Y	-	0.2881	-	-	0.152495
	OVOC5433	-	WBGene00242242	-	-	-	-	-	-	-	K00566	mnmA, trmU, TRMU; tRNA-specific 2-thiouridylase [EC:2.8.1.-]	2e-77	Y	-	-	-	-	-	-	-	-	-	Y	Y	-	Y	-	0	-	gi|312070860|ref|XP_003138341.1| hypothetical protein LOAG_02756 [Loa loa]	Y	Y	Y			-	-	Y	-	Y	-	100	Y	-	0.0301	Y	-	0.200067
	OVOC8269	-	WBGene00245078	Ovo-unc-116	IPR001752: Kinesin, motor domain; IPR019821: Kinesin, motor region, conserved site;	Y	GO:0003777): microtubule motor activity; GO:0005524): ATP binding;	GO:0007018): microtubule-based movement;	-	Y	K10396	KIF5; kinesin family member 5	0	Y	-	-	-	-	-	-	-	-	-	Y	-	-	-	-	0	-	gi|393909850|gb|EFO24042.2| kinesin motor domain-containing protein [Loa loa]	Y	Y	Y			-	-	Y	-	-	-	99.13	Y	-	0.081	Y	-	0.12716
	OVOC3843	-	WBGene00240652	-	IPR001124: Lipid-binding serum glycoprotein, C-terminal; IPR017942: Lipid-binding serum glycoprotein, N-terminal; IPR017943: Bactericidal permeability-increasing protein, alpha/beta domain;	Y	GO:0008289): lipid binding;	-	-	Y	K02678	ETS, pnt; c-ets proto-oncogene protein	4e-139	Y	-	-	-	-	-	-	-	-	-	Y	Y	-	Y	-	0	-	gi|312098679|ref|XP_003149129.1| hypothetical protein LOAG_13575 [Loa loa] gi|312104207|ref|XP_003150346.1| hypothetical protein LOAG_14805 [Loa loa]	Y	Y	Y			-	-	Y	-	-	-	2.26	-	-	0.6992	-	-	0.748442
	OVOC11587	-	WBGene00248396	-	IPR009947: NADH:ubiquinone oxidoreductase subunit B14.5a;	Y	GO:0008137): NADH dehydrogenase (ubiquinone) activity;	GO:0042773): ATP synthesis coupled electron transport;	GO:0005743): mitochondrial inner membrane;	Y	K03951	NDUFA7; NADH dehydrogenase (ubiquinone) 1 alpha subcomplex subunit 7	4.3e-84	Y	-	-	-	-	-	-	-	-	-	Y	-	Y	Y	-	0	-	gi|312083090|ref|XP_003143716.1| hypothetical protein LOAG_08136 [Loa loa]	Y	Y	Y			-	-	Y	-	-	-	100	Y	-	0.1921	Y	-	0.177235
	OVOC7005	-	WBGene00243814	-	IPR000682: Protein-L-isoaspartate(D-aspartate) O-methyltransferase; IPR018249: EF-HAND 2;	Y	GO:0004719): protein-L-isoaspartate (D-aspartate) O-methyltransferase activity;	GO:0006464): protein modification process;	-	Y	K07905	RAB11B; Ras-related protein Rab-11B	7.4e-151	Y	-	-	-	-	-	-	-	-	-	Y	-	-	-	-	0	-	gi|671408281|emb|CDP98681.1| Protein Bm2137, isoform b [Brugia malayi]	Y	Y	Y			-	-	Y	-	Y	-	94.99	Y	-	0.0947	Y	-	0.130103
	OVOC7545	-	WBGene00244354	Ovo-pas-2	IPR000426: Proteasome, alpha-subunit, conserved site; IPR001353: Proteasome, subunit alpha/beta; IPR023332: Proteasome A-type subunit;	Y	GO:0004175): endopeptidase activity; GO:0004298): threonine-type endopeptidase activity;	GO:0006511): ubiquitin-dependent protein catabolic process; GO:0051603): proteolysis involved in cellular protein catabolic process;	GO:0005839): proteasome core complex; GO:0019773): proteasome core complex, alpha-subunit complex;	Y	K02726	PSMA2; 20S proteasome subunit alpha 2 [EC:3.4.25.1]	1.5e-122	Y	T01A	T	Y	1e-75	-	-	-	-	Y	Y	-	-	-	-	0	-	gi|312083349|ref|XP_003143825.1| proteasome subunit alpha type 2 [Loa loa]	Y	Y	Y			-	-	Y	-	-	-	100	Y	-	0.011	Y	-	0.103689
	OVOC557	-	WBGene00237366	Ovo-rpn-8	IPR000555: Mov34/MPN/PAD-1;	Y	GO:0005515): protein binding;	-	-	Y	K03038	PSMD7, RPN8; 26S proteasome regulatory subunit N8	1e-178	Y	M67A	M	Y	3.5e-42	-	-	Y	-	-	Y	-	-	-	-	0	-	gi|671409579|emb|CDP97223.1| Protein Bm13870, isoform c [Brugia malayi]	Y	Y	Y			-	-	Y	-	-	-	100	Y	-	0.0072	Y	-	0.062122
	OVOC4049	-	WBGene00240858	-	IPR002108: Actin-binding, cofilin/tropomyosin type;	Y	GO:0003779): actin binding;	-	GO:0005622): intracellular;	Y	K08870	TWF; twinfilin	2.2e-102	Y	-	-	-	-	-	-	-	-	-	Y	-	Y	Y	-	0	-	gi|671419141|emb|CDQ05123.1| Protein Bm3918, isoform e [Brugia malayi]	Y	Y	Y			-	-	Y	-	-	-	100	Y	-	0.0967	Y	-	0.128191
	OVOC8135	-	WBGene00244944	Ovo-rab-18	IPR001806: Ras GTPase; IPR002041: Ran GTPase; IPR002078: RNA polymerase sigma factor 54, interaction; IPR003577: Ras small GTPase, Ras type; IPR003578: Small GTPase, Rho type; IPR003579: Ras small GTPase, Rab type; IPR005225: Small GTP-binding protein domain; IPR006688: ADP-ribosylation factor; IPR013753: Ras; IPR020851: Small GTPase;	Y	GO:0003924): GTPase activity; GO:0005524): ATP binding; GO:0005525): GTP binding; GO:0008134): transcription factor binding;	GO:0006184): GTP catabolic process; GO:0006355): regulation of transcription, DNA-dependent; GO:0006886): intracellular protein transport; GO:0006913): nucleocytoplasmic transport; GO:0007165): signal transduction; GO:0007264): small GTPase mediated signal transduction; GO:0015031): protein transport;	GO:0005622): intracellular;	Y	K07910	RAB18; Ras-related protein Rab-18	1.6e-95	Y	-	-	-	-	-	-	-	-	-	Y	-	-	-	-	0	-	gi|402587142|gb|EJW81078.1| member Ras oncogene family RAB18A [Wuchereria bancrofti]	Y	Y	Y			-	-	Y	-	-	-	98.92	Y	-	0.4348	-	-	0.115108
	OVOC5957	-	WBGene00242766	Ovo-npp-9	IPR000156: Ran binding protein 1; IPR001876: Zinc finger, RanBP2-type; IPR011993: Pleckstrin homology-type;	Y	GO:0005515): protein binding; GO:0008270): zinc ion binding;	GO:0046907): intracellular transport;	GO:0005622): intracellular;	Y	K12172	RANBP2, NUP358; E3 SUMO-protein ligase RanBP2	0	Y	-	-	-	-	-	-	-	-	-	Y	-	-	-	-	0	-	gi|402593227|gb|EJW87154.1| RanBP1 domain-containing protein [Wuchereria bancrofti]	Y	Y	Y			-	-	Y	-	-	-	97.67	Y	-	0.0713	Y	-	0.082416
	OVOC8488	-	WBGene00245297	-	IPR002557: Chitin binding domain;	Y	GO:0008061): chitin binding;	GO:0006030): chitin metabolic process;	GO:0005576): extracellular region;	Y	K09613	COPS5, CSN5; COP9 signalosome complex subunit 5 [EC:3.4.-.-]	2.5e-85	Y	-	-	-	-	-	-	-	-	-	Y	-	Y	Y	-	0	-	gi|393911415|gb|EFO27027.2| chitin binding Peritrophin-A domain-containing protein [Loa loa]	Y	Y	Y			-	-	Y	-	Y	-	100	Y	-	0.08	Y	-	0.101148
	OVOC6224	-	WBGene00243033	Ovo-lin-53	IPR001680: WD40 repeat; IPR011046: WD40 repeat-like-containing domain; IPR015943: WD40/YVTN repeat-like-containing domain; IPR017986: WD40-repeat-containing domain; IPR019775: WD40 repeat, conserved site; IPR019781: WD40 repeat, subgroup; IPR019782: WD40 repeat 2; IPR020472: G-protein beta WD-40 repeat; IPR022052: Histone-binding protein RBBP4;	Y	GO:0005515): protein binding;	-	-	Y	K10752	RBBP4, HAT2, CAF1, MIS16; histone-binding protein RBBP4	6e-204	Y	-	-	-	-	-	-	-	-	-	Y	-	Y	Y	-	0	-	gi|671407930|emb|CDP98956.1| Protein BM-LIN-53, isoform a [Brugia malayi]	Y	Y	Y			-	-	Y	-	-	-	100	Y	-	0.0227	Y	-	0.133186
	OVOC1058	-	WBGene00237867	Ovo-calu-2	IPR002048: Calcium-binding EF-hand; IPR011992: EF-hand-like domain; IPR018247: EF-Hand 1, calcium-binding site; IPR018249: EF-HAND 2;	Y	GO:0005509): calcium ion binding;	-	-	Y	K02212	MCM4, CDC54; DNA replication licensing factor MCM4 [EC:3.6.4.12]	6.4e-152	Y	-	-	-	-	-	-	-	-	-	Y	Y	-	Y	-	0	-	gi|170592817|ref|XP_001901161.1| EF hand family protein [Brugia malayi]	Y	Y	Y			-	-	Y	-	-	-	100	Y	-	0.106	Y	-	0.049225
[truncated: 1,737 more rows]
[truncated: 77 more columns]
